# Supplementary material for: The ORF1ab of Feline Coronavirus Plays a Critical Role in Regulating the Innate Immune Response
Source: Viruses. 2025 Sep 22;17(9):1282. doi: 10.3390/v17091282 (PMC12474328; doi:10.3390/v17091282)
Supplement: Supplementary file 1 [file viruses-17-01282-s001.zip]

Archive with 8 entries (7 files):
- Supplementary Material/
- Supplementary Material/Table S5.xls
- Supplementary Material/Table S1.xlsx
- Supplementary Material/sequence 1.fasta
- Supplementary Material/Table S4.xlsx
- Supplementary Material/pCC1BAC CMV MG893511 σà1⁄2Σ╕Çσå£σño-1AB + DF2 Sσ║Åσêù MG893511 Θ¬¿μ₧╢RZ+bGH  (Start (0) .. End (39,637)).dna
- Supplementary Material/Table S3.xlsx
- Supplementary Material/Table S2.xlsx
