# Supplementary material for: The ORF1ab of Feline Coronavirus Plays a Critical Role in Regulating the Innate Immune Response
Source: Viruses. 2025 Sep 22;17(9):1282. doi: 10.3390/v17091282 (PMC12474328; doi:10.3390/v17091282)
Supplement: Supplementary file 1 [file viruses-17-01282-s001.zip › Supplementary Material/Table S5.xls]

Gene_ID	recFECV-SDF-2-1abFIPV _FPKM	recFECV-SDF-2 _FPKM	logFC	PValue	FDR	sig	Gene_ID	recFECV-SDF-2 1_count	recFECV-SDF-2 2_count	recFECV-SDF-2 3_count	recFECV-SDF-2 -1abFIPV 1_count	recFECV-SDF-2 -1abFIPV 2_count	recFECV-SDF-2 -1abFIPV 3_count	Gene_ID	Symbol	entrz_ID	blast_nr	nr_description	uniprot_ID	uniprot_description	Gene Ontology (biological process)	Gene Ontology (cellular component)	Gene Ontology (molecular function)	Gene Ontology IDs	KEGG_ID	KEGG_description	TF_family
ENSFCAG00000044201	0.33979	50.03028	-7.202785206	1.99E-46	3.89E-42	down	ENSFCAG00000044201	2881	3038	2442	8	41	10	ENSFCAG00000044201	IFIT1	-	XP_003993924.3	XP_003993924.3 interferon-induced protein with tetratricopeptide repeats 1 isoform X2 [Felis catus]	A0A5F5XI15	Interferon induced protein with tetratricopeptide repeats 1	antiviral innate immune response [GO:0140374]; cellular response to exogenous dsRNA [GO:0071360]; cellular response to type I interferon [GO:0071357]; defense response to virus [GO:0051607]; intracellular transport of viral protein in host cell [GO:0019060]; negative regulation of viral genome replication [GO:0045071]; positive regulation of viral genome replication [GO:0045070]	cytosol [GO:0005829]; host cell [GO:0043657]	RNA binding [GO:0003723]	GO:0003723; GO:0005829; GO:0019060; GO:0043657; GO:0045070; GO:0045071; GO:0051607; GO:0071357; GO:0071360; GO:0140374	-	-	-
ENSFCAG00000035139	0.43918	52.47497	-6.89982117	2.06E-45	2.02E-41	down	ENSFCAG00000035139	6646	7287	5421	47	80	43	ENSFCAG00000035139	RSAD2	101090763	XP_003984565.2	XP_003984565.2 radical S-adenosyl methionine domain-containing protein 2 isoform X1 [Felis catus]	A0A2I2UEJ5	S-adenosylmethionine-dependent nucleotide dehydratase RSAD2 (Radical S-adenosyl methionine domain-containing protein 2) (Virus inhibitory protein, endoplasmic reticulum-associated, interferon-inducible)	CD4-positive, alpha-beta T cell differentiation [GO:0043367]; defense response to virus [GO:0051607]; innate immune response [GO:0045087]; negative regulation of protein secretion [GO:0050709]; negative regulation of viral genome replication [GO:0045071]; positive regulation of immune response [GO:0050778]; positive regulation of T-helper 2 cell cytokine production [GO:2000553]; positive regulati…	endoplasmic reticulum [GO:0005783]; endoplasmic reticulum membrane [GO:0005789]; fibrillar center [GO:0001650]; lipid droplet [GO:0005811]; mitochondrial inner membrane [GO:0005743]; mitochondrial outer membrane [GO:0005741]; mitochondrion [GO:0005739]	4 iron, 4 sulfur cluster binding [GO:0051539]; catalytic activity [GO:0003824]; metal ion binding [GO:0046872]; protein self-association [GO:0043621]	GO:0001650; GO:0003824; GO:0005739; GO:0005741; GO:0005743; GO:0005783; GO:0005789; GO:0005811; GO:0034157; GO:0034165; GO:0043367; GO:0043621; GO:0045071; GO:0045087; GO:0046872; GO:0050709; GO:0050778; GO:0051539; GO:0051607; GO:2000553	K15045	K15045 RSAD2; radical S-adenosyl methionine domain-containing protein 2	-
ENSFCAG00000045697	0.0964	17.05618	-7.447052029	2.46E-44	1.60E-40	down	ENSFCAG00000045697	564	1524	864	10	4	4	ENSFCAG00000045697	TNFSF10	100174789	NP_001124316.1	NP_001124316.1 tumor necrosis factor ligand superfamily member 10 [Felis catus]	A0A5F5XQS4	TNF superfamily member 10	-	membrane [GO:0016020]	-	GO:0016020	K04721	K04721 TNFSF10; tumor necrosis factor ligand superfamily member 10	-
ENSFCAG00000045013	3.51362	241.21042	-6.100963482	3.93E-39	1.92E-35	down	ENSFCAG00000045013	19140	18264	15376	275	313	218	ENSFCAG00000045013	IFIT3	101099402	XP_011285498.2	XP_011285498.2 interferon-induced protein with tetratricopeptide repeats 3 isoform X1 [Felis catus]	M3X1Z0	Interferon induced protein with tetratricopeptide repeats 3	antiviral innate immune response [GO:0140374]; defense response to virus [GO:0051607]; negative regulation of apoptotic process [GO:0043066]; negative regulation of cell population proliferation [GO:0008285]	cytosol [GO:0005829]; mitochondrion [GO:0005739]	identical protein binding [GO:0042802]	GO:0005739; GO:0005829; GO:0008285; GO:0042802; GO:0043066; GO:0051607; GO:0140374	K24849	K24849 IFIT3; interferon-induced protein with tetratricopeptide repeats 3	-
ENSFCAG00000046037	0.27361	30.08236	-6.725094632	2.76E-36	1.08E-32	down	ENSFCAG00000046037	21	1228	9	4	3	6	ENSFCAG00000046037	PFDN6	111560450	XP_023109599.1	XP_023109599.1 prefoldin subunit 6 [Felis catus]	M3XFX0	Prefoldin subunit 6	chaperone-mediated protein complex assembly [GO:0051131]; protein folding [GO:0006457]	cytoplasm [GO:0005737]; prefoldin complex [GO:0016272]	protein-folding chaperone binding [GO:0051087]; unfolded protein binding [GO:0051082]	GO:0005737; GO:0006457; GO:0016272; GO:0051082; GO:0051087; GO:0051131	K04798	K04798 pfdB; prefoldin beta subunit	-
ENSFCAG00000051133	0.01173	2.95119	-7.84673426	8.91E-36	2.91E-32	down	ENSFCAG00000051133	187	307	232	1	2	0	ENSFCAG00000051133	LOC101080774	101080774	XP_023107123.2	XP_023107123.2 interferon regulatory factor 4-like [Felis catus]	A0A5F5Y5N8	IRF tryptophan pentad repeat domain-containing protein	DNA-templated transcription [GO:0006351]; immune system process [GO:0002376]; positive regulation of DNA-templated transcription [GO:0045893]; regulation of transcription by RNA polymerase II [GO:0006357]	nucleus [GO:0005634]	DNA-binding transcription factor activity, RNA polymerase II-specific [GO:0000981]; RNA polymerase II cis-regulatory region sequence-specific DNA binding [GO:0000978]	GO:0000978; GO:0000981; GO:0002376; GO:0005634; GO:0006351; GO:0006357; GO:0045893	K09445	K09445 IRF4; interferon regulatory factor 4	-
ENSFCAG00000004604	0.08925	12.29401	-7.021253943	6.20E-34	1.73E-30	down	ENSFCAG00000004604	267	285	230	0	4	2	ENSFCAG00000004604	-	493849	NP_001009297.1	NP_001009297.1 interferon beta precursor [Felis catus]	A1YQW1	Interferon beta	B cell activation involved in immune response [GO:0002312]; cellular response to interferon-beta [GO:0035458]; cellular response to virus [GO:0098586]; defense response to virus [GO:0051607]; negative regulation of T cell differentiation [GO:0045581]; negative regulation of T-helper 2 cell cytokine production [GO:2000552]; negative regulation of viral genome replication [GO:0045071]; positive reg…	extracellular space [GO:0005615]	chloramphenicol O-acetyltransferase activity [GO:0008811]; cytokine activity [GO:0005125]; cytokine receptor binding [GO:0005126]	GO:0002312; GO:0005125; GO:0005126; GO:0005615; GO:0007259; GO:0008811; GO:0033141; GO:0035458; GO:0043330; GO:0045071; GO:0045581; GO:0045944; GO:0051607; GO:0060337; GO:0098586; GO:2000552; GO:2001235	K05415	K05415 IFNB; interferon beta	-
ENSFCAG00000053593	0.14555	6.51887	-5.46869401	8.54E-29	2.09E-25	down	ENSFCAG00000053593	423	429	260	6	12	8	ENSFCAG00000053593	-	-	-	-	-	-	-	-	-	-	-	-	-
ENSFCAG00000006248	0.07208	3.43009	-5.539101674	9.99E-29	2.17E-25	down	ENSFCAG00000006248	414	323	253	7	5	10	ENSFCAG00000006248	BATF2	101095682	XP_023095807.2	XP_023095807.2 basic leucine zipper transcriptional factor ATF-like 2 isoform X1 [Felis catus]	A0A337SI05	Basic leucine zipper ATF-like transcription factor 2	regulation of transcription by RNA polymerase II [GO:0006357]	nucleus [GO:0005634]	DNA binding [GO:0003677]; DNA-binding transcription factor activity [GO:0003700]	GO:0003677; GO:0003700; GO:0005634; GO:0006357	K09034	K09034 BATF; ATF-like basic leucine zipper transcriptional factor	TF_bZIP
ENSFCAG00000001082	0	0.57615	-9.496880373	6.14E-28	1.13E-24	down	ENSFCAG00000001082	89	95	82	0	0	0	ENSFCAG00000001082	ETV7	101092271	XP_044913390.1	XP_044913390.1 transcription factor ETV7 isoform X5 [Felis catus]	A0A5F5Y111	ETS variant transcription factor 7	regulation of transcription by RNA polymerase II [GO:0006357]	nucleus [GO:0005634]	DNA-binding transcription factor activity [GO:0003700]; sequence-specific DNA binding [GO:0043565]	GO:0003700; GO:0005634; GO:0006357; GO:0043565	K03211	K03211 ETV6_7; ETS translocation variant 6/7	ETS
ENSFCAG00000002003	0.08241	3.86875	-5.517686545	6.50E-28	1.13E-24	down	ENSFCAG00000002003	128	429	250	2	9	8	ENSFCAG00000002003	HEATR9	101085759	XP_003996644.2	XP_003996644.2 protein HEATR9 isoform X7 [Felis catus]	M3VXQ1	HEAT repeat containing 9	hematopoietic progenitor cell differentiation [GO:0002244]	-	-	GO:0002244	-	-	-
ENSFCAG00000030356	0.35497	11.42538	-4.99748246	6.96E-28	1.13E-24	down	ENSFCAG00000030356	792	952	733	26	19	38	ENSFCAG00000030356	EPSTI1	101089570	XP_006927377.2	XP_006927377.2 epithelial-stromal interaction protein 1 isoform X2 [Felis catus]	M3WVJ9	Epithelial stromal interaction 1	-	-	-	-	-	-	-
ENSFCAG00000030232	3.41628	94.84541	-4.794708283	8.16E-28	1.23E-24	down	ENSFCAG00000030232	6684	7382	6730	215	340	239	ENSFCAG00000030232	USP18	101093867	XP_011282002.2	XP_011282002.2 ubl carboxyl-terminal hydrolase 18, partial [Felis catus]	A0A5F5Y0C1	Ubiquitin specific peptidase 18	-	-	cysteine-type deubiquitinase activity [GO:0004843]	GO:0004843	K11846	K11846 USP18_41; ubiquitin carboxyl-terminal hydrolase 18/41 [EC:3.4.19.12]	-
ENSFCAG00000011708	1.83714	51.14721	-4.798161797	1.20E-27	1.68E-24	down	ENSFCAG00000011708	3777	3860	3118	101	174	133	ENSFCAG00000011708	IFIT2	101099150	XP_006937780.3	XP_006937780.3 interferon-induced protein with tetratricopeptide repeats 2 [Felis catus]	M3WFL4	Interferon induced protein with tetratricopeptide repeats 2	antiviral innate immune response [GO:0140374]; defense response to virus [GO:0051607]; positive regulation of apoptotic process [GO:0043065]	cytosol [GO:0005829]; endoplasmic reticulum [GO:0005783]	-	GO:0005783; GO:0005829; GO:0043065; GO:0051607; GO:0140374	K24848	K24848 IFIT2; interferon-induced protein with tetratricopeptide repeats 2	-
ENSFCAG00000013210	4.97629	127.73082	-4.681846265	5.72E-27	7.46E-24	down	ENSFCAG00000013210	9531	17264	11380	390	803	395	ENSFCAG00000013210	IFI44L	101090198	XP_006934927.2	XP_006934927.2 interferon-induced protein 44-like isoform X1 [Felis catus]	A0A5F5Y4G5	Interferon induced protein 44 like	-	-	-	-	-	-	-
ENSFCAG00000005123	0.13468	5.09417	-5.218797314	1.47E-26	1.79E-23	down	ENSFCAG00000005123	203	440	230	5	11	9	ENSFCAG00000005123	ANXA10	101101129	XP_011279887.2	XP_011279887.2 annexin A10 [Felis catus]	M3W3I3	Annexin A10	-	cytoplasm [GO:0005737]	calcium ion binding [GO:0005509]; calcium-dependent phospholipid binding [GO:0005544]	GO:0005509; GO:0005544; GO:0005737	K17097	K17097 ANXA10; annexin A10	-
ENSFCAG00000000930	0.01291	0.70867	-5.679825241	2.16E-25	2.49E-22	down	ENSFCAG00000000930	74	212	150	0	3	6	ENSFCAG00000000930	PARP14	101091646	XP_003991756.4	XP_003991756.4 protein mono-ADP-ribosyltransferase PARP14 isoform X1 [Felis catus]	A0A5F5Y1V4	Poly [ADP-ribose] polymerase (PARP) (EC 2.4.2.-)	-	-	NAD+ ADP-ribosyltransferase activity [GO:0003950]	GO:0003950	K15261	K15261 PARP10_14_15; poly [ADP-ribose] polymerase 10/14/15 [EC:2.4.2.30]	-
ENSFCAG00000010680	0.85838	18.65085	-4.438964854	1.57E-24	1.71E-21	down	ENSFCAG00000010680	1738	2578	2027	90	96	130	ENSFCAG00000010680	UBA7	101088312	NP_001265770.1	NP_001265770.1 ubiquitin-like modifier-activating enzyme 7 [Felis catus]	M3WDQ3	Ubiquitin like modifier activating enzyme 7	DNA damage response [GO:0006974]; innate immune response [GO:0045087]; ISG15-protein conjugation [GO:0032020]; modification-dependent protein catabolic process [GO:0019941]; protein ubiquitination [GO:0016567]	cytoplasm [GO:0005737]	ATP binding [GO:0005524]; ISG15 activating enzyme activity [GO:0019782]	GO:0005524; GO:0005737; GO:0006974; GO:0016567; GO:0019782; GO:0019941; GO:0032020; GO:0045087	K16504	K16504 CDHR4; cadherin-related family member 4	-
ENSFCAG00000001009	3.96954	84.57213	-4.411851067	2.04E-24	2.10E-21	down	ENSFCAG00000001009	3508	2465	2282	166	97	142	ENSFCAG00000001009	BST2	100652388	NP_001230014.1	NP_001230014.1 bone marrow stromal antigen 2 [Felis catus]	A0A5F5XKU6	Bone marrow stromal cell antigen 2	defense response to virus [GO:0051607]	membrane [GO:0016020]	-	GO:0016020; GO:0051607	K06731	K06731 BST2; bone marrow stromal cell antigen 2	-
ENSFCAG00000022349	8.58309	176.65717	-4.363169713	2.71E-24	2.65E-21	down	ENSFCAG00000022349	6782	11629	7666	322	658	374	ENSFCAG00000022349	IFI44	101090452	XP_003990362.1	XP_003990362.1 interferon-induced protein 44 [Felis catus]	M3XE59	Interferon induced protein 44	immune response [GO:0006955]; response to bacterium [GO:0009617]	-	-	GO:0006955; GO:0009617	-	-	-
ENSFCAG00000008926	0.06072	1.40729	-4.532146399	1.46E-23	1.36E-20	down	ENSFCAG00000008926	500	416	501	19	30	15	ENSFCAG00000008926	HELZ2	101099791	XP_023106735.1	XP_023106735.1 helicase with zinc finger domain 2 isoform X1 [Felis catus]	A0A5F5Y5P4	Helicase with zinc finger 2	-	-	helicase activity [GO:0004386]; metal ion binding [GO:0046872]; RNA binding [GO:0003723]; RNA nuclease activity [GO:0004540]	GO:0003723; GO:0004386; GO:0004540; GO:0046872	K25165	K25165 HELZ2; helicase with zinc finger domain 2 [EC:3.6.4.-]	-
ENSFCAG00000023951	3.01399	57.10917	-4.243871117	2.44E-23	2.17E-20	down	ENSFCAG00000023951	8995	13114	8966	449	814	480	ENSFCAG00000023951	IFIH1	101099233	XP_019693730.2	XP_019693730.2 interferon-induced helicase C domain-containing protein 1 isoform X4 [Felis catus]	A0A337SUY7	RNA helicase (EC 3.6.4.13)	defense response to virus [GO:0051607]; immune system process [GO:0002376]	cytoplasm [GO:0005737]	ATP binding [GO:0005524]; DNA binding [GO:0003677]; hydrolase activity [GO:0016787]; RNA binding [GO:0003723]; RNA helicase activity [GO:0003724]; zinc ion binding [GO:0008270]	GO:0002376; GO:0003677; GO:0003723; GO:0003724; GO:0005524; GO:0005737; GO:0008270; GO:0016787; GO:0051607	K12647	K12647 IFIH1; interferon-induced helicase C domain-containing protein 1 [EC:3.6.4.13]	-
ENSFCAG00000010766	3.09161	58.21122	-4.234821286	2.79E-23	2.37E-20	down	ENSFCAG00000010766	9936	16686	10867	618	969	534	ENSFCAG00000010766	DDX60	101100884	XP_006930848.2	XP_006930848.2 probable ATP-dependent RNA helicase DDX60 isoform X1 [Felis catus]	M3WDW5	DExD/H-box helicase 60	defense response to virus [GO:0051607]; positive regulation of MDA-5 signaling pathway [GO:1900245]; positive regulation of RIG-I signaling pathway [GO:1900246]	cytoplasm [GO:0005737]; cytosol [GO:0005829]; intermediate filament cytoskeleton [GO:0045111]	ATP binding [GO:0005524]; double-stranded DNA binding [GO:0003690]; double-stranded RNA binding [GO:0003725]; single-stranded RNA binding [GO:0003727]	GO:0003690; GO:0003725; GO:0003727; GO:0005524; GO:0005737; GO:0005829; GO:0045111; GO:0051607; GO:1900245; GO:1900246	K20103	K20103 DDX60; ATP-dependent RNA helicase DDX60 [EC:3.6.4.13]	-
ENSFCAG00000031916	3.83615	71.50529	-4.220260461	4.22E-23	3.44E-20	down	ENSFCAG00000031916	5221	9219	6262	323	573	289	ENSFCAG00000031916	IFI16	101095311	XP_044904513.1	XP_044904513.1 gamma-interferon-inducible protein 16 isoform X5 [Felis catus]	A0A5F5XRD5	Uncharacterized protein	activation of innate immune response [GO:0002218]; cellular response to interferon-beta [GO:0035458]	-	-	GO:0002218; GO:0035458	K20914	K20914 IFI16; gamma-interferon-inducible protein 16	-
ENSFCAG00000003636	0.21749	5.1679	-4.547142249	1.86E-22	1.46E-19	down	ENSFCAG00000003636	241	387	203	2	17	19	ENSFCAG00000003636	IDO1	101096977	XP_003984863.1	XP_003984863.1 indoleamine 2,3-dioxygenase 1 [Felis catus]	M3W0P8	Indoleamine 2,3-dioxygenase 1	'de novo' NAD biosynthetic process from tryptophan [GO:0034354]; positive regulation of T cell apoptotic process [GO:0070234]; tryptophan catabolic process to kynurenine [GO:0019441]	cytoplasm [GO:0005737]	heme binding [GO:0020037]; indoleamine 2,3-dioxygenase activity [GO:0033754]; metal ion binding [GO:0046872]; tryptophan 2,3-dioxygenase activity [GO:0004833]	GO:0004833; GO:0005737; GO:0019441; GO:0020037; GO:0033754; GO:0034354; GO:0046872; GO:0070234	K00463	K00463 IDO; indoleamine 2,3-dioxygenase [EC:1.13.11.52]	-
ENSFCAG00000031625	0.04763	2.27676	-5.455275811	3.78E-22	2.84E-19	down	ENSFCAG00000031625	104	116	83	2	0	5	ENSFCAG00000031625	CLEC7A	101083523	XP_006933571.2	XP_006933571.2 C-type lectin domain family 7 member A isoform X2 [Felis catus]	A0A337SW69	C-type lectin domain containing 7A	cellular response to molecule of fungal origin [GO:0071226]	membrane [GO:0016020]	(1->3)-beta-D-glucan binding [GO:0001872]	GO:0001872; GO:0016020; GO:0071226	K10074	K10074 CLEC7A; C-type lectin domain family 7 member A	-
ENSFCAG00000046678	0.22483	4.8788	-4.434569341	9.13E-22	6.61E-19	down	ENSFCAG00000046678	257	355	232	15	17	9	ENSFCAG00000046678	-	101100156	XP_003993939.4	XP_003993939.4 interferon-induced protein with tetratricopeptide repeats 5 isoform X1 [Felis catus]	A0A337SG47	Interferon induced protein with tetratricopeptide repeats 5	defense response to virus [GO:0051607]	cytosol [GO:0005829]	RNA binding [GO:0003723]	GO:0003723; GO:0005829; GO:0051607	-	-	-
ENSFCAG00000008071	0	0.55418	-8.586119684	4.24E-21	2.96E-18	down	ENSFCAG00000008071	45	48	48	0	0	0	ENSFCAG00000008071	TMPRSS2	101096004	XP_023094477.2	XP_023094477.2 transmembrane protease serine 2 [Felis catus]	M3W8X2	Transmembrane serine protease 2	positive regulation of viral entry into host cell [GO:0046598]; protein autoprocessing [GO:0016540]	nucleoplasm [GO:0005654]; plasma membrane [GO:0005886]	serine-type endopeptidase activity [GO:0004252]	GO:0004252; GO:0005654; GO:0005886; GO:0016540; GO:0046598	K09633	K09633 TMPRSS2; transmembrane protease serine 2 [EC:3.4.21.122]	-
ENSFCAG00000031090	0.20095	3.6619	-4.191202829	6.17E-21	4.16E-18	down	ENSFCAG00000031090	307	555	320	26	36	6	ENSFCAG00000031090	TLR3	493661	XP_023107976.2	XP_023107976.2 toll-like receptor 3 isoform X1 [Felis catus]	M3X2Z3	Toll like receptor 3	inflammatory response [GO:0006954]; innate immune response [GO:0045087]; toll-like receptor signaling pathway [GO:0002224]	membrane [GO:0016020]	transmembrane signaling receptor activity [GO:0004888]	GO:0002224; GO:0004888; GO:0006954; GO:0016020; GO:0045087	K05401	K05401 TLR3; toll-like receptor 3	-
ENSFCAG00000022513	6.72421	102.28855	-3.926767232	1.02E-20	6.66E-18	down	ENSFCAG00000022513	5725	5111	4939	328	406	360	ENSFCAG00000022513	CMPK2	101096470	XP_023107918.2	XP_023107918.2 UMP-CMP kinase 2, mitochondrial isoform X1 [Felis catus]	M3XD62	Cytidine/uridine monophosphate kinase 2	cellular response to lipopolysaccharide [GO:0071222]; dTDP biosynthetic process [GO:0006233]; dTTP biosynthetic process [GO:0006235]; dUDP biosynthetic process [GO:0006227]	cytoplasm [GO:0005737]; mitochondrion [GO:0005739]; nucleoplasm [GO:0005654]	cytidylate kinase activity [GO:0004127]; nucleoside diphosphate kinase activity [GO:0004550]; thymidylate kinase activity [GO:0004798]; UMP kinase activity [GO:0033862]	GO:0004127; GO:0004550; GO:0004798; GO:0005654; GO:0005737; GO:0005739; GO:0006227; GO:0006233; GO:0006235; GO:0033862; GO:0071222	K13809	K13809 CMPK2; UMP-CMP kinase 2, mitochondrial [EC:2.7.4.14]	-
ENSFCAG00000033010	3.75991	57.77167	-3.94040022	1.65E-20	1.04E-17	down	ENSFCAG00000033010	1246	2238	1298	87	141	106	ENSFCAG00000033010	GCA	101098073	XP_003990857.1	XP_003990857.1 grancalcin isoform X4 [Felis catus]	A0A5F5XHR0	Grancalcin	-	cytosol [GO:0005829]; plasma membrane [GO:0005886]	calcium ion binding [GO:0005509]; protein heterodimerization activity [GO:0046982]; protein homodimerization activity [GO:0042803]	GO:0005509; GO:0005829; GO:0005886; GO:0042803; GO:0046982	K23923	K23923 GCA; grancalcin	-
ENSFCAG00000001294	6.11529	90.30485	-3.88425602	1.92E-20	1.17E-17	down	ENSFCAG00000001294	7763	11849	8596	493	1015	524	ENSFCAG00000001294	RIGI	101095926	XP_006939261.1	XP_006939261.1 antiviral innate immune response receptor RIG-I isoform X1 [Felis catus]	M3VWD9	RNA helicase (EC 3.6.4.13)	antiviral innate immune response [GO:0140374]; cellular response to exogenous dsRNA [GO:0071360]; detection of virus [GO:0009597]; gene expression [GO:0010467]; positive regulation of defense response to virus by host [GO:0002230]; positive regulation of granulocyte macrophage colony-stimulating factor production [GO:0032725]; positive regulation of interferon-alpha production [GO:0032727]; posit…	actin cytoskeleton [GO:0015629]; bicellular tight junction [GO:0005923]; cytoplasm [GO:0005737]; ribonucleoprotein complex [GO:1990904]; ruffle membrane [GO:0032587]	ATP binding [GO:0005524]; ATP hydrolysis activity [GO:0016887]; double-stranded DNA binding [GO:0003690]; double-stranded RNA binding [GO:0003725]; GTP binding [GO:0005525]; identical protein binding [GO:0042802]; pattern recognition receptor activity [GO:0038187]; RNA helicase activity [GO:0003724]; single-stranded RNA binding [GO:0003727]; ubiquitin protein ligase binding [GO:0031625]; zinc ion…	GO:0002230; GO:0002735; GO:0003690; GO:0003724; GO:0003725; GO:0003727; GO:0005524; GO:0005525; GO:0005737; GO:0005923; GO:0008270; GO:0009597; GO:0010467; GO:0015629; GO:0016887; GO:0030334; GO:0031625; GO:0032587; GO:0032725; GO:0032727; GO:0032728; GO:0032755; GO:0032757; GO:0032760; GO:0038187; GO:0039529; GO:0042802; GO:0045944; GO:0060760; GO:0071360; GO:0140374; GO:1990904	K12646	K12646 DDX58; ATP-dependent RNA helicase DDX58 [EC:3.6.4.13]	-
ENSFCAG00000043821	0.10941	2.44445	-4.427446796	4.41E-20	2.61E-17	down	ENSFCAG00000043821	253	131	116	3	3	18	ENSFCAG00000043821	PSMB8	111556170	XP_003986038.1	XP_003986038.1 proteasome subunit beta type-8 [Felis catus]	M3XF92	Proteasome subunit beta	proteasomal protein catabolic process [GO:0010498]	cytoplasm [GO:0005737]; nucleus [GO:0005634]; proteasome core complex, beta-subunit complex [GO:0019774]	endopeptidase activity [GO:0004175]; threonine-type endopeptidase activity [GO:0004298]	GO:0004175; GO:0004298; GO:0005634; GO:0005737; GO:0010498; GO:0019774	K02740	K02740 PSMB8; 20S proteasome subunit beta 8 [EC:3.4.25.1]	-
ENSFCAG00000000789	0.01047	0.56194	-5.626605898	5.46E-20	3.14E-17	down	ENSFCAG00000000789	62	72	69	1	2	1	ENSFCAG00000000789	BMPER	101092594	XP_003982979.2	XP_003982979.2 BMP-binding endothelial regulator protein isoform X1 [Felis catus]	A0A5F5XPG5	BMP binding endothelial regulator	-	-	-	-	K24517	K24517 BMPER; BMP-binding endothelial regulator protein	-
ENSFCAG00000042149	0	3.71137	-8.408700598	7.17E-20	4.01E-17	down	ENSFCAG00000042149	48	46	32	0	0	0	ENSFCAG00000042149	CXCL10	101100131	XP_003985323.3	XP_003985323.3 C-X-C motif chemokine 10 [Felis catus]	A0A2I2UFH1	C-X-C motif chemokine	adenylate cyclase-activating G protein-coupled receptor signaling pathway [GO:0007189]; antimicrobial humoral immune response mediated by antimicrobial peptide [GO:0061844]; antiviral innate immune response [GO:0140374]; cellular response to interleukin-17 [GO:0097398]; cellular response to lipopolysaccharide [GO:0071222]; cellular response to virus [GO:0098586]; chemokine-mediated signaling path…	external side of plasma membrane [GO:0009897]; extracellular space [GO:0005615]	chemoattractant activity [GO:0042056]; chemokine activity [GO:0008009]; CXCR chemokine receptor binding [GO:0045236]; CXCR3 chemokine receptor binding [GO:0048248]; heparin binding [GO:0008201]	GO:0005615; GO:0006954; GO:0007189; GO:0008009; GO:0008201; GO:0009897; GO:0010818; GO:0010819; GO:0016525; GO:0030593; GO:0042056; GO:0042118; GO:0042127; GO:0042981; GO:0045236; GO:0045662; GO:0048248; GO:0051281; GO:0061844; GO:0070098; GO:0071222; GO:0090026; GO:0097398; GO:0098586; GO:0140374; GO:1901509; GO:1901740; GO:2000406	K12671	K12671 CXCL10; C-X-C motif chemokine 10	-
ENSFCAG00000006163	6.31099	86.36698	-3.774411254	1.39E-19	7.56E-17	down	ENSFCAG00000006163	8844	11770	9263	599	1022	704	ENSFCAG00000006163	HERC5	101098222	XP_023108710.1	XP_023108710.1 E3 ISG15--protein ligase HERC5 isoform X1 [Felis catus]	M3W5F0	HECT and RLD domain containing E3 ubiquitin protein ligase 5	innate immune response [GO:0045087]; ISG15-protein conjugation [GO:0032020]; protein ubiquitination [GO:0016567]; regulation of defense response to virus [GO:0050688]; ubiquitin-dependent protein catabolic process [GO:0006511]	cytoplasm [GO:0005737]	ISG15 transferase activity [GO:0042296]; ubiquitin protein ligase activity [GO:0061630]	GO:0005737; GO:0006511; GO:0016567; GO:0032020; GO:0042296; GO:0045087; GO:0050688; GO:0061630	K22372	K22372 HERC5_6; E3 ISG15--protein ligase [EC:2.3.2.-]	-
ENSFCAG00000000420	0	0.54812	-8.325840393	2.68E-19	1.42E-16	down	ENSFCAG00000000420	39	47	32	0	0	0	ENSFCAG00000000420	ZBP1	101093425	XP_044909389.1	XP_044909389.1 Z-DNA-binding protein 1 isoform X4 [Felis catus]	M3VUQ8	Z-DNA binding protein 1	defense response to virus [GO:0051607]; positive regulation of type I interferon-mediated signaling pathway [GO:0060340]	-	DNA binding [GO:0003677]; double-stranded RNA adenosine deaminase activity [GO:0003726]; RNA binding [GO:0003723]	GO:0003677; GO:0003723; GO:0003726; GO:0051607; GO:0060340	K12965	K12965 ZBP1; Z-DNA binding protein 1	-
ENSFCAG00000039402	0.02839	1.35074	-5.492959689	4.89E-19	2.52E-16	down	ENSFCAG00000039402	90	49	52	1	3	0	ENSFCAG00000039402	LOC100302541	100302541	NP_001157130.1	NP_001157130.1 chemokine (C-C motif) ligand 4-like precursor [Felis catus]	A0A5F5XDW1	Chemokine interleukin-8-like domain-containing protein	immune response [GO:0006955]	extracellular space [GO:0005615]	chemokine activity [GO:0008009]	GO:0005615; GO:0006955; GO:0008009	K12964	K12964 CCL4; C-C motif chemokine 4	-
ENSFCAG00000008727	5.29624	67.028	-3.661720747	1.10E-18	5.50E-16	down	ENSFCAG00000008727	5653	10544	6673	501	987	438	ENSFCAG00000008727	HERC6	101098457	XP_023108713.2	XP_023108713.2 probable E3 ubiquitin-protein ligase HERC6 isoform X2 [Felis catus]	A0A2I2UVF5	HECT and RLD domain containing E3 ubiquitin protein ligase family member 6	-	-	-	-	K22372	K22372 HERC5_6; E3 ISG15--protein ligase [EC:2.3.2.-]	-
ENSFCAG00000039100	0.00911	1.15294	-6.554972686	6.45E-18	3.15E-15	down	ENSFCAG00000039100	41	49	33	1	0	0	ENSFCAG00000039100	CXCL11	101099880	XP_023108805.2	XP_023108805.2 C-X-C motif chemokine 11 [Felis catus]	A0A2I2V0D3	C-X-C motif chemokine	adenylate cyclase-activating G protein-coupled receptor signaling pathway [GO:0007189]; antimicrobial humoral immune response mediated by antimicrobial peptide [GO:0061844]; cellular response to lipopolysaccharide [GO:0071222]; chemokine-mediated signaling pathway [GO:0070098]; inflammatory response [GO:0006954]; neutrophil chemotaxis [GO:0030593]; positive regulation of release of sequestered ca…	extracellular space [GO:0005615]	chemokine activity [GO:0008009]; CXCR chemokine receptor binding [GO:0045236]; CXCR3 chemokine receptor binding [GO:0048248]; heparin binding [GO:0008201]	GO:0005615; GO:0006954; GO:0007189; GO:0008009; GO:0008201; GO:0010818; GO:0030593; GO:0042127; GO:0045236; GO:0048248; GO:0051281; GO:0061844; GO:0070098; GO:0071222	K12672	K12672 CXCL11; C-X-C motif chemokine 11	-
ENSFCAG00000021963	1.34431	16.37657	-3.602724684	9.79E-18	4.67E-15	down	ENSFCAG00000021963	830	1165	847	57	78	118	ENSFCAG00000021963	CGAS	101098056	XP_006931905.2	XP_006931905.2 cyclic GMP-AMP synthase isoform X1 [Felis catus]	A0A337SIS0	Cyclic GMP-AMP synthase	activation of innate immune response [GO:0002218]; cAMP-mediated signaling [GO:0019933]; cellular response to exogenous dsRNA [GO:0071360]; cGMP-mediated signaling [GO:0019934]; cytosolic pattern recognition receptor signaling pathway [GO:0002753]; defense response to virus [GO:0051607]; determination of adult lifespan [GO:0008340]; DNA damage response [GO:0006974]; innate immune response [GO:004…	cytosol [GO:0005829]; nuclear body [GO:0016604]; nucleus [GO:0005634]; plasma membrane [GO:0005886]; site of double-strand break [GO:0035861]	2',3'-cyclic GMP-AMP synthase activity [GO:0061501]; chromatin binding [GO:0003682]; double-stranded DNA binding [GO:0003690]; molecular condensate scaffold activity [GO:0140693]; nucleosome binding [GO:0031491]; phosphatidylinositol-4,5-bisphosphate binding [GO:0005546]; poly-ADP-D-ribose modification-dependent protein binding [GO:0160004]; protein homodimerization activity [GO:0042803]	GO:0002218; GO:0002230; GO:0002637; GO:0002753; GO:0003682; GO:0003690; GO:0005546; GO:0005634; GO:0005829; GO:0005886; GO:0006974; GO:0008340; GO:0016604; GO:0019933; GO:0019934; GO:0031491; GO:0032481; GO:0035861; GO:0038001; GO:0042803; GO:0045087; GO:0045824; GO:0050863; GO:0051607; GO:0061501; GO:0071360; GO:0140693; GO:0160004; GO:2000042; GO:2000774	K17834	K17834 MB21D1; cyclic GMP-AMP synthase [EC:2.7.7.86]	-
ENSFCAG00000033702	0.02648	1.08913	-5.268055222	2.00E-17	9.33E-15	down	ENSFCAG00000033702	43	71	44	4	0	0	ENSFCAG00000033702	BTC	101092850	XP_019684921.3	XP_019684921.3 probetacellulin isoform X1 [Felis catus]	A0A2I2UMI5	Betacellulin	cell population proliferation [GO:0008283]; epidermal growth factor receptor signaling pathway [GO:0007173]; epithelial cell apoptotic process [GO:1904019]; ERBB2-EGFR signaling pathway [GO:0038134]; ERBB4-ERBB4 signaling pathway [GO:0038138]; negative regulation of epithelial cell apoptotic process [GO:1904036]; positive regulation of cell population proliferation [GO:0008284]; positive regulati…	extracellular space [GO:0005615]; membrane [GO:0016020]	epidermal growth factor receptor binding [GO:0005154]; growth factor activity [GO:0008083]; transmembrane receptor protein tyrosine kinase activator activity [GO:0030297]	GO:0005154; GO:0005615; GO:0007173; GO:0008083; GO:0008283; GO:0008284; GO:0016020; GO:0030297; GO:0038134; GO:0038138; GO:0045840; GO:1904019; GO:1904036	K09783	K09783 BTC; betacellulin	-
ENSFCAG00000042741	1.48035	17.1729	-3.534728164	3.05E-17	1.36E-14	down	ENSFCAG00000042741	964	1014	923	76	105	84	ENSFCAG00000042741	RTP4	101081750	XP_011284332.2	XP_011284332.2 receptor-transporting protein 4 [Felis catus]	A0A337SBL7	Receptor transporter protein 4	detection of chemical stimulus involved in sensory perception of bitter taste [GO:0001580]; protein insertion into membrane [GO:0051205]; protein targeting to membrane [GO:0006612]	cytoplasm [GO:0005737]; membrane [GO:0016020]	olfactory receptor binding [GO:0031849]	GO:0001580; GO:0005737; GO:0006612; GO:0016020; GO:0031849; GO:0051205	-	-	-
ENSFCAG00000000928	2.99724	33.65287	-3.488285674	3.05E-17	1.36E-14	down	ENSFCAG00000000928	2633	3171	2608	207	299	295	ENSFCAG00000000928	DTX3L	101087089	XP_003991744.2	XP_003991744.2 E3 ubiquitin-protein ligase DTX3L [Felis catus]	A0A337SDX0	E3 ubiquitin-protein ligase (EC 2.3.2.27)	Notch signaling pathway [GO:0007219]; protein ubiquitination [GO:0016567]	cytoplasm [GO:0005737]	metal ion binding [GO:0046872]; ubiquitin protein ligase activity [GO:0061630]	GO:0005737; GO:0007219; GO:0016567; GO:0046872; GO:0061630	K06058	K06058 DTX; deltex [EC:2.3.2.27]	-
ENSFCAG00000009212	9.75255	107.3178	-3.459752425	3.79E-17	1.65E-14	down	ENSFCAG00000009212	10992	7479	7873	853	736	921	ENSFCAG00000009212	LGALS9	101087280	XP_019673053.1	XP_019673053.1 galectin-9 isoform X3 [Felis catus]	A0A5F5XQ60	Galectin	-	-	carbohydrate binding [GO:0030246]	GO:0030246	K10093	K10093 LGALS9; galectin-9	-
ENSFCAG00000032098	32.58416	358.25329	-3.458503516	3.88E-17	1.65E-14	down	ENSFCAG00000032098	11176	6941	7716	902	633	924	ENSFCAG00000032098	ISG15	100174787	NP_001124315.2	NP_001124315.2 ubiquitin-like protein ISG15 [Felis catus]	A0A2I2UUQ0	ISG15 ubiquitin like modifier	defense response to bacterium [GO:0042742]; defense response to virus [GO:0051607]; integrin-mediated signaling pathway [GO:0007229]; ISG15-protein conjugation [GO:0032020]; modification-dependent protein catabolic process [GO:0019941]; negative regulation of protein ubiquitination [GO:0031397]; negative regulation of type I interferon-mediated signaling pathway [GO:0060339]; negative regulation …	cytosol [GO:0005829]; extracellular region [GO:0005576]	integrin binding [GO:0005178]; protein tag activity [GO:0031386]; ubiquitin protein ligase binding [GO:0031625]	GO:0005178; GO:0005576; GO:0005829; GO:0006620; GO:0007229; GO:0019941; GO:0030501; GO:0031386; GO:0031397; GO:0031625; GO:0032020; GO:0032461; GO:0032728; GO:0032729; GO:0032733; GO:0034340; GO:0042742; GO:0045071; GO:0045648; GO:0051607; GO:0060339; GO:0070585	K12159	K12159 ISG15; ubiquitin cross-reactive protein	-
ENSFCAG00000000557	2.23828	23.99086	-3.421846636	9.70E-17	4.04E-14	down	ENSFCAG00000000557	2188	3434	2517	205	394	210	ENSFCAG00000000557	PARP9	101091136	XP_006936161.1	XP_006936161.1 protein mono-ADP-ribosyltransferase PARP9 isoform X2 [Felis catus]	A0A337SQP5	Poly [ADP-ribose] polymerase (PARP) (EC 2.4.2.-)	-	-	NAD+ ADP-ribosyltransferase activity [GO:0003950]	GO:0003950	K15260	K15260 PARP9; poly [ADP-ribose] polymerase 9 [EC:2.4.2.30]	-
ENSFCAG00000049246	0.93153	10.36336	-3.475813711	1.01E-16	4.12E-14	down	ENSFCAG00000049246	561	1085	764	47	136	48	ENSFCAG00000049246	-	-	-	-	-	-	-	-	-	-	-	-	-
ENSFCAG00000001259	0.92873	11.22473	-3.588560035	1.35E-16	5.41E-14	down	ENSFCAG00000001259	306	303	321	30	23	29	ENSFCAG00000001259	CCL5	CCL5-201	NP_001009827.1	NP_001009827.1 C-C motif chemokine 5 precursor [Felis catus]	A0A0A0MPX6	C-C motif chemokine	cellular response to interleukin-1 [GO:0071347]; cellular response to tumor necrosis factor [GO:0071356]; cellular response to type II interferon [GO:0071346]; chemokine-mediated signaling pathway [GO:0070098]; epithelial cell proliferation [GO:0050673]; G protein-coupled receptor signaling pathway [GO:0007186]; inflammatory response [GO:0006954]; lymphocyte chemotaxis [GO:0048247]; monocyte chem…	cytoplasm [GO:0005737]; extracellular space [GO:0005615]	CCR chemokine receptor binding [GO:0048020]; CCR1 chemokine receptor binding [GO:0031726]; chemokine activity [GO:0008009]	GO:0002548; GO:0005615; GO:0005737; GO:0006954; GO:0007186; GO:0008009; GO:0010820; GO:0030593; GO:0031726; GO:0048020; GO:0048247; GO:0050673; GO:0050679; GO:0070098; GO:0070374; GO:0071346; GO:0071347; GO:0071356; GO:0090026; GO:2000110	-	-	-
ENSFCAG00000011849	0.2875	3.28778	-3.507384276	4.36E-16	1.70E-13	down	ENSFCAG00000011849	290	366	281	18	34	36	ENSFCAG00000011849	LOC101093951	101082677	XP_003990337.2	XP_003990337.2 guanylate-binding protein 6 [Felis catus]	M3X918	GB1/RHD3-type G domain-containing protein	innate immune response [GO:0045087]	-	GTP binding [GO:0005525]; GTPase activity [GO:0003924]	GO:0003924; GO:0005525; GO:0045087	K20908	K20908 GBP6; guanylate-binding protein 6	-
ENSFCAG00000002145	4.78695	46.70458	-3.286137915	8.28E-16	3.18E-13	down	ENSFCAG00000002145	6032	4411	4511	553	513	540	ENSFCAG00000002145	DHX58	101094463	XP_006940418.3	XP_006940418.3 probable ATP-dependent RNA helicase DHX58 [Felis catus]	M3VXZ5	RNA helicase (EC 3.6.4.13)	antiviral innate immune response [GO:0140374]; cytosolic pattern recognition receptor signaling pathway [GO:0002753]; negative regulation of innate immune response [GO:0045824]; negative regulation of MDA-5 signaling pathway [GO:0039534]; negative regulation of RIG-I signaling pathway [GO:0039536]; negative regulation of type I interferon production [GO:0032480]; positive regulation of MDA-5 sign…	cytoplasm [GO:0005737]	ATP binding [GO:0005524]; ATP hydrolysis activity [GO:0016887]; DNA binding [GO:0003677]; double-stranded RNA binding [GO:0003725]; RNA helicase activity [GO:0003724]; single-stranded RNA binding [GO:0003727]; zinc ion binding [GO:0008270]	GO:0002753; GO:0003677; GO:0003724; GO:0003725; GO:0003727; GO:0005524; GO:0005737; GO:0008270; GO:0009617; GO:0016887; GO:0032480; GO:0032481; GO:0039534; GO:0039536; GO:0045824; GO:0140374; GO:1900245; GO:1900246	K12649	K12649 DHX58; ATP-dependent RNA helicase DHX58 [EC:3.6.4.13]	-
ENSFCAG00000007421	10.20711	94.15876	-3.205356984	3.07E-15	1.15E-12	down	ENSFCAG00000007421	6868	8179	6260	625	1021	808	ENSFCAG00000007421	IFIT5	101082949	XP_006938060.1	XP_006938060.1 interferon-induced protein with tetratricopeptide repeats 5 [Felis catus]	M3W7P9	Interferon induced protein with tetratricopeptide repeats 5	defense response to virus [GO:0051607]	cytosol [GO:0005829]	RNA binding [GO:0003723]	GO:0003723; GO:0005829; GO:0051607	K24850	K24850 IFIT5; interferon-induced protein with tetratricopeptide repeats 5	-
ENSFCAG00000009641	0.04425	0.74672	-4.044187477	3.11E-15	1.15E-12	down	ENSFCAG00000009641	79	68	77	8	2	4	ENSFCAG00000009641	OASL	101099083	XP_044897189.1	XP_044897189.1 2'-5'-oligoadenylate synthase-like protein isoform X2 [Felis catus]	A0A5F5XSZ4	2'-5'-oligoadenylate synthetase like	-	-	nucleotidyltransferase activity [GO:0016779]	GO:0016779	K14608	K14608 OASL; 2'-5'-oligoadenylate synthase-like protein	-
ENSFCAG00000001014	0.91093	8.62852	-3.242195856	3.27E-15	1.19E-12	down	ENSFCAG00000001014	910	1365	1086	64	179	139	ENSFCAG00000001014	GBP1	101082424	XP_003990373.2	XP_003990373.2 guanylate-binding protein 5 [Felis catus]	M3VVU6	Guanylate binding protein 1	innate immune response [GO:0045087]	-	GTP binding [GO:0005525]; GTPase activity [GO:0003924]	GO:0003924; GO:0005525; GO:0045087	K20899	K20899 GBP1_3_4_7; guanylate-binding protein 1/3/4/7	-
ENSFCAG00000022100	0.40313	3.92354	-3.282392545	4.20E-15	1.49E-12	down	ENSFCAG00000022100	466	722	405	52	81	40	ENSFCAG00000022100	PLEKHS1	101081168	XP_023096725.2	XP_023096725.2 pleckstrin homology domain-containing family S member 1 isoform X2 [Felis catus]	A0A2I2V5H7	Pleckstrin homology domain containing S1	-	-	-	-	-	-	-
ENSFCAG00000002745	2.77586	24.80217	-3.159215895	7.78E-15	2.72E-12	down	ENSFCAG00000002745	2799	3648	2960	289	501	330	ENSFCAG00000002745	TDRD7	101082100	XP_023098240.1	XP_023098240.1 tudor domain-containing protein 7 isoform X1 [Felis catus]	M3VZ22	Tudor domain-containing protein 7	lens fiber cell differentiation [GO:0070306]; lens morphogenesis in camera-type eye [GO:0002089]; P granule organization [GO:0030719]; piRNA processing [GO:0034587]; post-transcriptional regulation of gene expression [GO:0010608]; spermatogenesis [GO:0007283]	P granule [GO:0043186]	mRNA binding [GO:0003729]	GO:0002089; GO:0003729; GO:0007283; GO:0010608; GO:0030719; GO:0034587; GO:0043186; GO:0070306	K18405	K18405 TDRD1_4_6_7; tudor domain-containing protein 1/4/6/7	-
ENSFCAG00000008068	48.56429	427.07608	-3.136501191	8.76E-15	3.01E-12	down	ENSFCAG00000008068	64188	44618	47052	6351	5710	6508	ENSFCAG00000008068	MX1	101085996	XP_023094481.1	XP_023094481.1 interferon-induced GTP-binding protein Mx1 [Felis catus]	A0A5F5Y2U9	MX dynamin like GTPase 1	defense response to virus [GO:0051607]; innate immune response [GO:0045087]	-	GTP binding [GO:0005525]; GTPase activity [GO:0003924]	GO:0003924; GO:0005525; GO:0045087; GO:0051607	K14754	K14754 MX; interferon-induced GTP-binding protein Mx	-
ENSFCAG00000050739	0.00691	0.35412	-5.469203157	9.09E-15	3.07E-12	down	ENSFCAG00000050739	35	48	17	2	0	0	ENSFCAG00000050739	-	102901183	-	-	-	-	-	-	-	-	-	-	-
ENSFCAG00000044069	0.50206	5.59326	-3.461725303	9.97E-15	3.31E-12	down	ENSFCAG00000044069	161	191	136	18	9	20	ENSFCAG00000044069	PSMB9	111556171	XP_011280583.2	XP_011280583.2 proteasome subunit beta type-9 isoform X2 [Felis catus]	A0A5F5XYD1	Proteasome subunit beta	proteolysis involved in protein catabolic process [GO:0051603]	cytoplasm [GO:0005737]; nucleus [GO:0005634]; proteasome core complex [GO:0005839]	threonine-type endopeptidase activity [GO:0004298]	GO:0004298; GO:0005634; GO:0005737; GO:0005839; GO:0051603	K02741	K02741 PSMB9; 20S proteasome subunit beta 9 [EC:3.4.25.1]	-
ENSFCAG00000011895	0.13369	2.58154	-4.208543483	1.76E-14	5.75E-12	down	ENSFCAG00000011895	75	47	44	0	5	4	ENSFCAG00000011895	TMEM140	-	XP_006929457.2	XP_006929457.2 transmembrane protein 140 [Felis catus]	M3WWD2	Transmembrane protein 140	-	membrane [GO:0016020]	-	GO:0016020	-	-	-
ENSFCAG00000004817	2.73366	23.13763	-3.081234029	2.35E-14	7.52E-12	down	ENSFCAG00000004817	11662	10882	9947	1290	1403	1363	ENSFCAG00000004817	TRANK1	-	XP_044893837.1	XP_044893837.1 TPR and ankyrin repeat-containing protein 1 isoform X1 [Felis catus]	A0A5F5XCQ3	Tetratricopeptide repeat and ankyrin repeat containing 1	-	-	-	-	-	-	-
ENSFCAG00000000929	0.00959	0.32859	-4.969231919	7.78E-14	2.46E-11	down	ENSFCAG00000000929	19	48	31	0	3	0	ENSFCAG00000000929	PARP15	-	XP_044892956.1	XP_044892956.1 LOW QUALITY PROTEIN: protein mono-ADP-ribosyltransferase PARP15 [Felis catus]	M3VVN5	Poly [ADP-ribose] polymerase (PARP) (EC 2.4.2.-)	-	-	NAD+ ADP-ribosyltransferase activity [GO:0003950]	GO:0003950	-	-	-
ENSFCAG00000041934	0.78143	7.33394	-3.228087367	1.88E-13	5.82E-11	down	ENSFCAG00000041934	247	124	151	29	14	14	ENSFCAG00000041934	SOCS1	-	XP_044903550.1	XP_044903550.1 suppressor of cytokine signaling 1 [Felis catus]	A0A337SQG2	Suppressor of cytokine signaling 1	cellular response to amino acid stimulus [GO:0071230]; cytokine-mediated signaling pathway [GO:0019221]; fat cell differentiation [GO:0045444]; intracellular signal transduction [GO:0035556]; macrophage differentiation [GO:0030225]; negative regulation of CD8-positive, alpha-beta T cell differentiation [GO:0043377]; negative regulation of insulin receptor signaling pathway [GO:0046627]; negative …	cytoplasmic ribonucleoprotein granule [GO:0036464]; nucleoplasm [GO:0005654]; phosphatidylinositol 3-kinase complex [GO:0005942]	1-phosphatidylinositol-3-kinase regulator activity [GO:0046935]; insulin-like growth factor receptor binding [GO:0005159]; kinase inhibitor activity [GO:0019210]; protein kinase binding [GO:0019901]	GO:0001817; GO:0005159; GO:0005654; GO:0005942; GO:0007259; GO:0016567; GO:0019210; GO:0019221; GO:0019901; GO:0030225; GO:0035556; GO:0036464; GO:0042532; GO:0043372; GO:0043377; GO:0045444; GO:0045591; GO:0046627; GO:0046854; GO:0046935; GO:0071230	-	-	-
ENSFCAG00000025199	0.28191	2.34134	-3.048194732	5.81E-13	1.78E-10	down	ENSFCAG00000025199	327	247	216	33	28	39	ENSFCAG00000025199	TRAF1	101087620	XP_023098423.2	XP_023098423.2 TNF receptor-associated factor 1 isoform X1 [Felis catus]	A0A5F5XD15	TNF receptor associated factor 1	-	-	-	-	K03172	K03172 TRAF1; TNF receptor-associated factor 1	-
ENSFCAG00000006544	0.19065	2.75383	-3.822190834	8.70E-13	2.62E-10	down	ENSFCAG00000006544	17	65	65	6	4	1	ENSFCAG00000006544	FABP7	101080289	XP_003986566.1	XP_003986566.1 fatty acid-binding protein, brain [Felis catus]	A0A5F5XUM7	Fatty acid binding protein 7	fatty acid transport [GO:0015908]	cytosol [GO:0005829]; nucleus [GO:0005634]	fatty acid binding [GO:0005504]	GO:0005504; GO:0005634; GO:0005829; GO:0015908	K08756	K08756 FABP7; fatty acid-binding protein 7, brain	-
ENSFCAG00000049705	0.36794	3.19163	-3.103168989	2.44E-12	7.24E-10	down	ENSFCAG00000049705	123	149	124	7	22	20	ENSFCAG00000049705	-	-	-	-	-	-	-	-	-	-	-	-	-
XLOC_014258	0.41495	3.45662	-3.059137366	3.22E-12	9.41E-10	down	XLOC_014258	164	154	117	22	23	9	XLOC_014258	-	-	XP_044889468.1	XP_044889468.1 trichohyalin isoform X1 [Felis catus]	A0A5F5XP10	Uncharacterized protein	-	-	-	-	-	-	-
XLOC_006726	0.21991	2.29373	-3.342174876	8.79E-12	2.53E-09	down	XLOC_006726	5	175	5	8	4	8	XLOC_006726	-	-	XP_023113200.1	XP_023113200.1 RNA binding protein fox-1 homolog 2 isoform X7 [Felis catus]	A0A2I2UQ86	RNA binding protein fox-1 homolog 2	mRNA processing [GO:0006397]; nervous system development [GO:0007399]; regulation of alternative mRNA splicing, via spliceosome [GO:0000381]; RNA splicing [GO:0008380]	nucleus [GO:0005634]	RNA binding [GO:0003723]	GO:0000381; GO:0003723; GO:0005634; GO:0006397; GO:0007399; GO:0008380	K14946	K14946 RBFOX; RNA binding protein fox-1	-
ENSFCAG00000007076	0.01418	0.27019	-4.165128311	1.55E-11	4.41E-09	down	ENSFCAG00000007076	23	44	23	0	4	1	ENSFCAG00000007076	CLEC4D	101095108	XP_023112516.2	XP_023112516.2 C-type lectin domain family 4 member D [Felis catus]	M3W720	C-type lectin domain family 4 member D	antifungal innate immune response [GO:0061760]	external side of plasma membrane [GO:0009897]	carbohydrate binding [GO:0030246]	GO:0009897; GO:0030246; GO:0061760	K10058	K10058 CLEC4D; C-type lectin domain family 4 member D	-
ENSFCAG00000001947	0.21975	2.23167	-3.291276333	1.74E-11	4.85E-09	down	ENSFCAG00000001947	88	51	50	1	5	14	ENSFCAG00000001947	CH25H	-	XP_003993935.3	XP_003993935.3 cholesterol 25-hydroxylase [Felis catus]	M3XEB6	Cholesterol 25-hydroxylase	B cell chemotaxis [GO:0035754]; cholesterol metabolic process [GO:0008203]; negative regulation of cholesterol metabolic process [GO:0090206]; negative regulation of fusion of virus membrane with host plasma membrane [GO:1903914]; response to type I interferon [GO:0034340]; sterol biosynthetic process [GO:0016126]	endoplasmic reticulum membrane [GO:0005789]	C-4 methylsterol oxidase activity [GO:0000254]; cholesterol 25-hydroxylase activity [GO:0001567]; iron ion binding [GO:0005506]; steroid hydroxylase activity [GO:0008395]	GO:0000254; GO:0001567; GO:0005506; GO:0005789; GO:0008203; GO:0008395; GO:0016126; GO:0034340; GO:0035754; GO:0090206; GO:1903914	-	-	-
ENSFCAG00000000318	42.20064	266.48126	-2.65863685	2.02E-11	5.56E-09	down	ENSFCAG00000000318	16668	11611	12257	2183	2183	2360	ENSFCAG00000000318	OAS1	101087875	XP_006938553.2	XP_006938553.2 2'-5'-oligoadenylate synthase 1 [Felis catus]	M3VUI8	2'-5' oligoadenylate synthase (EC 2.7.7.84)	antiviral innate immune response [GO:0140374]; cellular response to interferon-beta [GO:0035458]; cellular response to virus [GO:0098586]; defense response to bacterium [GO:0042742]; defense response to virus [GO:0051607]; glucose homeostasis [GO:0042593]; glucose metabolic process [GO:0006006]; interleukin-27-mediated signaling pathway [GO:0070106]; negative regulation of chemokine (C-X-C motif)…	cytosol [GO:0005829]; membrane [GO:0016020]; nucleoplasm [GO:0005654]	2'-5'-oligoadenylate synthetase activity [GO:0001730]; double-stranded RNA binding [GO:0003725]	GO:0001730; GO:0003725; GO:0005654; GO:0005829; GO:0006006; GO:0016020; GO:0032728; GO:0032760; GO:0034138; GO:0034142; GO:0035458; GO:0042593; GO:0042742; GO:0043129; GO:0045071; GO:0051607; GO:0060339; GO:0070106; GO:0071639; GO:0071659; GO:0098586; GO:0140374; GO:2000342	K14216	K14216 OAS; 2'-5'-oligoadenylate synthetase [EC:2.7.7.84]	-
ENSFCAG00000042806	0.22122	1.62158	-2.865432331	2.46E-11	6.67E-09	down	ENSFCAG00000042806	157	166	164	15	29	27	ENSFCAG00000042806	TAP1	101083591	XP_003986040.1	XP_003986040.1 antigen peptide transporter 1 [Felis catus]	M3WC96	ABC-type antigen peptide transporter (EC 7.4.2.14)	adaptive immune response [GO:0002250]; antigen processing and presentation of endogenous peptide antigen via MHC class I [GO:0019885]; transmembrane transport [GO:0055085]	MHC class I peptide loading complex [GO:0042824]	ABC-type peptide antigen transporter activity [GO:0015433]; ATP binding [GO:0005524]; ATP hydrolysis activity [GO:0016887]; TAP1 binding [GO:0046978]	GO:0002250; GO:0005524; GO:0015433; GO:0016887; GO:0019885; GO:0042824; GO:0046978; GO:0055085	K05653	K05653 ABCB2; ATP-binding cassette, subfamily B (MDR/TAP), member 2 [EC:7.4.2.14]	-
ENSFCAG00000042127	1.28893	8.5082	-2.724097271	2.54E-11	6.72E-09	down	ENSFCAG00000042127	363	585	343	88	92	25	ENSFCAG00000042127	GCH1	101092120	XP_023111473.1	XP_023111473.1 GTP cyclohydrolase 1 isoform X4 [Felis catus]	A0A337S951	GTP cyclohydrolase 1 (EC 3.5.4.16) (GTP cyclohydrolase I)	7,8-dihydroneopterin 3'-triphosphate biosynthetic process [GO:0035998]; tetrahydrobiopterin biosynthetic process [GO:0006729]; tetrahydrofolate biosynthetic process [GO:0046654]	-	GTP cyclohydrolase I activity [GO:0003934]	GO:0003934; GO:0006729; GO:0035998; GO:0046654	K01495	K01495 GCH1; GTP cyclohydrolase IA [EC:3.5.4.16]	-
ENSFCAG00000002053	5.60393	35.87448	-2.677973487	2.54E-11	6.72E-09	down	ENSFCAG00000002053	1125	870	898	183	150	140	ENSFCAG00000002053	TICAM2	101090324	XP_006927597.1	XP_006927597.1 TIR domain-containing adapter molecule 2 [Felis catus]	M3VXT2	TIR domain containing adaptor molecule 2	lipopolysaccharide-mediated signaling pathway [GO:0031663]; phagocytosis [GO:0006909]; positive regulation of canonical NF-kappaB signal transduction [GO:0043123]; positive regulation of cytokine production involved in inflammatory response [GO:1900017]; positive regulation of interleukin-18-mediated signaling pathway [GO:2000494]; positive regulation of myeloid dendritic cell cytokine production…	endosome [GO:0005768]; phagocytic cup [GO:0001891]	molecular adaptor activity [GO:0060090]; protein kinase binding [GO:0019901]	GO:0001891; GO:0002735; GO:0005768; GO:0006909; GO:0019901; GO:0031663; GO:0032481; GO:0032816; GO:0034145; GO:0035666; GO:0035669; GO:0043123; GO:0043330; GO:0060090; GO:1900017; GO:2000494	K05409	K05409 TIRP; TRIF-related adaptor molecule	-
ENSFCAG00000050222	0.2736	2.37541	-3.09716236	2.65E-11	6.91E-09	down	ENSFCAG00000050222	62	110	69	11	8	11	ENSFCAG00000050222	-	-	-	-	-	-	-	-	-	-	-	-	-
ENSFCAG00000000255	1.55498	9.49149	-2.608866352	6.24E-11	1.61E-08	down	ENSFCAG00000000255	1154	1482	1108	148	267	241	ENSFCAG00000000255	SLFN5	101100766	XP_044900479.1	XP_044900479.1 schlafen family member 5 isoform X2 [Felis catus]	A0A337RWM2	Schlafen family member 5	-	-	ATP binding [GO:0005524]	GO:0005524	-	-	-
ENSFCAG00000023592	0.23451	1.98076	-3.046266536	1.20E-10	3.06E-08	down	ENSFCAG00000023592	37	107	55	1	13	12	ENSFCAG00000023592	SULT6B1	101080275	XP_023107726.2	XP_023107726.2 sulfotransferase 6B1 [Felis catus]	M3X7M0	Sulfotransferase (EC 2.8.2.-)	sulfation [GO:0051923]	cytoplasm [GO:0005737]	sulfotransferase activity [GO:0008146]	GO:0005737; GO:0008146; GO:0051923	K22523	K22523 SULT6B1; sulfotransferase 6B1 [EC:2.8.2.-]	-
ENSFCAG00000009047	3.51228	20.06306	-2.513883893	2.05E-10	5.15E-08	down	ENSFCAG00000009047	2384	3559	2618	445	693	461	ENSFCAG00000009047	CD274	100127110	XP_006939101.1	XP_006939101.1 programmed cell death 1 ligand 1 [Felis catus]	M3WAP8	CD274 molecule	cell surface receptor signaling pathway [GO:0007166]; cellular response to lipopolysaccharide [GO:0071222]; immune response [GO:0006955]; negative regulation of activated T cell proliferation [GO:0046007]; negative regulation of CD4-positive, alpha-beta T cell proliferation [GO:2000562]; negative regulation of CD8-positive, alpha-beta T cell activation [GO:2001186]; negative regulation of interle…	actin cytoskeleton [GO:0015629]; early endosome membrane [GO:0031901]; external side of plasma membrane [GO:0009897]; extracellular exosome [GO:0070062]; nucleoplasm [GO:0005654]; recycling endosome membrane [GO:0055038]	-	GO:0002845; GO:0005654; GO:0006955; GO:0007166; GO:0009897; GO:0015629; GO:0031295; GO:0031901; GO:0032689; GO:0032693; GO:0032733; GO:0034097; GO:0042102; GO:0046007; GO:0055038; GO:0070062; GO:0071222; GO:1903556; GO:1905404; GO:2000562; GO:2001186	K06745	K06745 PDL1; programmed cell death 1 ligand 1	-
ENSFCAG00000006266	7.77507	44.14584	-2.505197074	2.23E-10	5.51E-08	down	ENSFCAG00000006266	2962	5455	3771	537	1084	686	ENSFCAG00000006266	SP100	101093955	XP_023115560.2	XP_023115560.2 nuclear autoantigen Sp-100 isoform X2 [Felis catus]	M3W5K8	SP100 nuclear antigen	-	nucleus [GO:0005634]	-	GO:0005634	K15413	K15413 SP100; nuclear body protein Sp100	-
ENSFCAG00000045386	0.08758	1.30162	-3.821606188	2.34E-10	5.72E-08	down	ENSFCAG00000045386	14	33	36	0	5	1	ENSFCAG00000045386	-	-	-	-	-	-	-	-	-	-	-	-	-
ENSFCAG00000006339	4.36115	24.74544	-2.504110516	2.74E-10	6.61E-08	down	ENSFCAG00000006339	1200	1877	1420	242	375	229	ENSFCAG00000006339	EIF2AK2	101082744	XP_023107724.2	XP_023107724.2 interferon-induced, double-stranded RNA-activated protein kinase isoform X3 [Felis catus]	A0A2I2V073	Eukaryotic translation initiation factor 2 alpha kinase 2	-	-	ATP binding [GO:0005524]; double-stranded RNA binding [GO:0003725]; protein kinase activity [GO:0004672]	GO:0003725; GO:0004672; GO:0005524	K16195	K16195 EIF2AK2; eukaryotic translation initiation factor 2-alpha kinase 2 [EC:2.7.11.1]	-
ENSFCAG00000011450	0.36316	2.27199	-2.653235122	3.01E-10	7.19E-08	down	ENSFCAG00000011450	510	36	41	12	56	20	ENSFCAG00000011450	FSIP1	101088168	XP_044915496.1	XP_044915496.1 fibrous sheath-interacting protein 1 [Felis catus]	M3WF46	Fibrous sheath-interacting protein 1	-	-	-	-	-	-	-
ENSFCAG00000041612	0	0.22866	-6.713188437	3.67E-10	8.64E-08	down	ENSFCAG00000041612	18	13	8	0	0	0	ENSFCAG00000041612	CXCL9	101100388	XP_044912148.1	XP_044912148.1 C-X-C motif chemokine 9 isoform X4 [Felis catus]	A0A337SLU9	C-X-C motif chemokine	adenylate cyclase-activating G protein-coupled receptor signaling pathway [GO:0007189]; antimicrobial humoral immune response mediated by antimicrobial peptide [GO:0061844]; cellular response to lipopolysaccharide [GO:0071222]; chemokine-mediated signaling pathway [GO:0070098]; defense response to virus [GO:0051607]; inflammatory response [GO:0006954]; neutrophil chemotaxis [GO:0030593]; positive…	external side of plasma membrane [GO:0009897]; extracellular space [GO:0005615]	chemokine activity [GO:0008009]; CXCR chemokine receptor binding [GO:0045236]; CXCR3 chemokine receptor binding [GO:0048248]	GO:0005615; GO:0006954; GO:0007189; GO:0008009; GO:0009897; GO:0030593; GO:0042127; GO:0045236; GO:0045663; GO:0048248; GO:0051281; GO:0051607; GO:0061844; GO:0070098; GO:0071222; GO:1901741	K05416	K05416 CXCL9; C-X-C motif chemokine 9	-
ENSFCAG00000024741	0.11934	0.82479	-2.776772989	3.82E-10	8.89E-08	down	ENSFCAG00000024741	97	102	99	24	6	16	ENSFCAG00000024741	TLR4	493698	NP_001009223.1	NP_001009223.1 toll-like receptor 4 precursor [Felis catus]	M3XAS7	Toll like receptor 4	astrocyte development [GO:0014002]; B cell proliferation involved in immune response [GO:0002322]; canonical NF-kappaB signal transduction [GO:0007249]; cellular response to amyloid-beta [GO:1904646]; cellular response to lipoteichoic acid [GO:0071223]; cellular response to mechanical stimulus [GO:0071260]; cellular response to oxidised low-density lipoprotein particle stimulus [GO:0140052]; cell…	external side of plasma membrane [GO:0009897]; lipopolysaccharide receptor complex [GO:0046696]; perinuclear region of cytoplasm [GO:0048471]; phagocytic cup [GO:0001891]	identical protein binding [GO:0042802]; lipopolysaccharide binding [GO:0001530]; lipopolysaccharide immune receptor activity [GO:0001875]; protein heterodimerization activity [GO:0046982]; signaling receptor binding [GO:0005102]; transmembrane signaling receptor activity [GO:0004888]	GO:0001530; GO:0001875; GO:0001891; GO:0002246; GO:0002322; GO:0002537; GO:0002730; GO:0002755; GO:0004888; GO:0005102; GO:0006809; GO:0006909; GO:0006954; GO:0007249; GO:0007254; GO:0009897; GO:0010467; GO:0010572; GO:0014002; GO:0014004; GO:0014911; GO:0030890; GO:0032497; GO:0032689; GO:0032700; GO:0032707; GO:0032715; GO:0032720; GO:0032727; GO:0032728; GO:0032729; GO:0032731; GO:0032733; GO:…	K10160	K10160 TLR4; toll-like receptor 4	-
ENSFCAG00000048226	0.17131	1.4385	-3.065085004	4.12E-10	9.48E-08	down	ENSFCAG00000048226	40	73	47	2	16	2	ENSFCAG00000048226	-	-	-	-	-	-	-	-	-	-	-	-	-
ENSFCAG00000001338	3.11613	16.84923	-2.433994714	8.35E-10	1.90E-07	down	ENSFCAG00000001338	1384	905	1057	255	145	251	ENSFCAG00000001338	TRIM21	101098574	XP_044893974.1	XP_044893974.1 E3 ubiquitin-protein ligase TRIM21 isoform X1 [Felis catus]	M3VWG7	RING-type E3 ubiquitin transferase (EC 2.3.2.27)	-	cytoplasm [GO:0005737]	zinc ion binding [GO:0008270]	GO:0005737; GO:0008270	K10651	K10651 TRIM21; tripartite motif-containing protein 21 [EC:2.3.2.27]	-
ENSFCAG00000013594	0.03925	0.66123	-3.995642676	1.12E-09	2.53E-07	down	ENSFCAG00000013594	22	28	16	0	4	0	ENSFCAG00000013594	CCL8	101097189	XP_003996607.1	XP_003996607.1 C-C motif chemokine 8 [Felis catus]	M3WJ48	C-C motif chemokine	calcium ion transport [GO:0006816]; cell-cell signaling [GO:0007267]; cellular response to interleukin-1 [GO:0071347]; cellular response to tumor necrosis factor [GO:0071356]; cellular response to type II interferon [GO:0071346]; chemokine-mediated signaling pathway [GO:0070098]; eosinophil chemotaxis [GO:0048245]; exocytosis [GO:0006887]; G protein-coupled receptor signaling pathway [GO:0007186]…	extracellular space [GO:0005615]	CCR chemokine receptor binding [GO:0048020]; chemokine activity [GO:0008009]; phospholipase activator activity [GO:0016004]; protein kinase activity [GO:0004672]	GO:0002548; GO:0004672; GO:0005615; GO:0006816; GO:0006874; GO:0006887; GO:0006954; GO:0007186; GO:0007267; GO:0008009; GO:0016004; GO:0030593; GO:0044828; GO:0048020; GO:0048245; GO:0048247; GO:0070098; GO:0070374; GO:0071346; GO:0071347; GO:0071356	K16596	K16596 CCL8; C-C motif chemokine 8	-
ENSFCAG00000025043	0.05823	0.4894	-3.056417416	1.25E-09	2.78E-07	down	ENSFCAG00000025043	48	44	45	10	4	3	ENSFCAG00000025043	XKR9	101095397	XP_023104445.2	XP_023104445.2 XK-related protein 9 isoform X1 [Felis catus]	M3WQH5	XK-related protein	apoptotic process involved in development [GO:1902742]; engulfment of apoptotic cell [GO:0043652]; phosphatidylserine exposure on apoptotic cell surface [GO:0070782]	plasma membrane [GO:0005886]	-	GO:0005886; GO:0043652; GO:0070782; GO:1902742	K26814	K26814 XKR9; XK-related protein 9	-
ENSFCAG00000045091	0.02131	0.6079	-4.552042078	1.26E-09	2.78E-07	down	ENSFCAG00000045091	14	17	21	1	0	1	ENSFCAG00000045091	-	-	-	-	-	-	-	-	-	-	-	-	-
ENSFCAG00000052888	0.02664	0.29862	-3.454180236	1.88E-09	4.08E-07	down	ENSFCAG00000052888	23	30	33	7	1	0	ENSFCAG00000052888	-	-	-	-	-	-	-	-	-	-	-	-	-
ENSFCAG00000029598	0.02061	0.19506	-3.205252546	1.95E-09	4.20E-07	down	ENSFCAG00000029598	25	45	36	3	6	3	ENSFCAG00000029598	ATP8B4	101084112	XP_044915270.1	XP_044915270.1 probable phospholipid-transporting ATPase IM isoform X2 [Felis catus]	A0A2I2UGC1	Phospholipid-transporting ATPase (EC 7.6.2.1)	Golgi organization [GO:0007030]; phospholipid translocation [GO:0045332]	phospholipid-translocating ATPase complex [GO:1990531]; plasma membrane [GO:0005886]; trans-Golgi network [GO:0005802]	ATP binding [GO:0005524]; ATP hydrolysis activity [GO:0016887]; ATPase-coupled intramembrane lipid transporter activity [GO:0140326]; magnesium ion binding [GO:0000287]	GO:0000287; GO:0005524; GO:0005802; GO:0005886; GO:0007030; GO:0016887; GO:0045332; GO:0140326; GO:1990531	K01530	K01530 E7.6.2.1; phospholipid-translocating ATPase [EC:7.6.2.1]	-
ENSFCAG00000024554	3.13418	15.96931	-2.3489691	2.24E-09	4.76E-07	down	ENSFCAG00000024554	2604	3293	2656	470	774	541	ENSFCAG00000024554	RNASEL	101101102	XP_006942824.3	XP_006942824.3 2-5A-dependent ribonuclease [Felis catus]	M3XFK2	Ribonuclease L	defense response to virus [GO:0051607]; fat cell differentiation [GO:0045444]; mRNA processing [GO:0006397]; negative regulation of viral genome replication [GO:0045071]; positive regulation of glucose import [GO:0046326]; positive regulation of transcription by RNA polymerase II [GO:0045944]; regulation of mRNA stability [GO:0043488]; RNA processing [GO:0006396]	-	ATP binding [GO:0005524]; protein kinase activity [GO:0004672]; ribonucleoprotein complex binding [GO:0043021]; RNA binding [GO:0003723]; RNA nuclease activity [GO:0004540]	GO:0003723; GO:0004540; GO:0004672; GO:0005524; GO:0006396; GO:0006397; GO:0043021; GO:0043488; GO:0045071; GO:0045444; GO:0045944; GO:0046326; GO:0051607	K01165	K01165 RNASEL; ribonuclease L	-
ENSFCAG00000026252	0.20868	1.20717	-2.530414808	2.70E-09	5.68E-07	down	ENSFCAG00000026252	146	146	117	28	28	18	ENSFCAG00000026252	ESPNL	-	XP_023115691.2	XP_023115691.2 espin-like protein [Felis catus]	M3WTK4	Espin like	actin filament bundle assembly [GO:0051017]; sensory perception of sound [GO:0007605]	cytoplasm [GO:0005737]; stereocilium tip [GO:0032426]	actin filament binding [GO:0051015]	GO:0005737; GO:0007605; GO:0032426; GO:0051015; GO:0051017	-	-	-
ENSFCAG00000041942	1.39673	0.23536	2.554321892	3.06E-09	6.36E-07	up	ENSFCAG00000041942	28	8	26	304	28	43	ENSFCAG00000041942	RING1	-	XP_011280572.1	XP_011280572.1 E3 ubiquitin-protein ligase RING1 [Felis catus]	M3W1D9	RING-type E3 ubiquitin transferase (EC 2.3.2.27)	negative regulation of DNA-templated transcription [GO:0045892]; protein ubiquitination [GO:0016567]	PcG protein complex [GO:0031519]; ubiquitin ligase complex [GO:0000151]	chromatin binding [GO:0003682]; metal ion binding [GO:0046872]; ubiquitin protein ligase activity [GO:0061630]	GO:0000151; GO:0003682; GO:0016567; GO:0031519; GO:0045892; GO:0046872; GO:0061630	-	-	-
ENSFCAG00000032380	1.14495	5.84787	-2.350299775	3.99E-09	8.22E-07	down	ENSFCAG00000032380	443	604	475	71	121	129	ENSFCAG00000032380	CPEB3	101084993	XP_023096505.1	XP_023096505.1 cytoplasmic polyadenylation element-binding protein 3 isoform X8 [Felis catus]	A0A337SS98	Cytoplasmic polyadenylation element binding protein 3	-	-	mRNA 3'-UTR binding [GO:0003730]; translation regulator activity [GO:0045182]	GO:0003730; GO:0045182	K02602	K02602 CPEB; cytoplasmic polyadenylation element-binding protein	-
ENSFCAG00000013725	36.67472	179.97606	-2.294923307	4.28E-09	8.73E-07	down	ENSFCAG00000013725	22999	26991	20707	4482	5883	4925	ENSFCAG00000013725	STAT1	101084561	XP_006935505.1	XP_006935505.1 signal transducer and activator of transcription 1-alpha/beta [Felis catus]	A0A337SGF1	Signal transducer and activator of transcription 1	signal transduction [GO:0007165]	-	DNA-binding transcription factor activity [GO:0003700]	GO:0003700; GO:0007165	K11220	K11220 STAT1; signal transducer and activator of transcription 1	STAT
ENSFCAG00000039117	0.17097	1.14173	-2.733382764	4.82E-09	9.72E-07	down	ENSFCAG00000039117	32	86	63	6	19	4	ENSFCAG00000039117	CYP4A106	101083281	XP_023105399.2	XP_023105399.2 cytochrome P450 4A11-like isoform X1 [Felis catus]	A0A5F5Y0U8	Cytochrome P450 family 4 subfamily A member 106	-	intracellular membrane-bounded organelle [GO:0043231]; membrane [GO:0016020]	heme binding [GO:0020037]; iron ion binding [GO:0005506]; monooxygenase activity [GO:0004497]; oxidoreductase activity, acting on paired donors, with incorporation or reduction of molecular oxygen [GO:0016705]	GO:0004497; GO:0005506; GO:0016020; GO:0016705; GO:0020037; GO:0043231	K07425	K07425 CYP4A; long-chain fatty acid omega-monooxygenase [EC:1.14.14.80]	-
ENSFCAG00000035701	0.5517	2.8215	-2.353408218	5.39E-09	1.08E-06	down	ENSFCAG00000035701	411	303	327	79	69	65	ENSFCAG00000035701	-	101089770	XP_006931666.4	XP_006931666.4 antigen peptide transporter 2 [Felis catus]	A0A2I2URY5	ABC-type antigen peptide transporter (EC 7.4.2.14)	adaptive immune response [GO:0002250]; antigen processing and presentation of endogenous peptide antigen via MHC class I [GO:0019885]; transmembrane transport [GO:0055085]	TAP complex [GO:0042825]	ABC-type peptide transporter activity [GO:0015440]; ATP binding [GO:0005524]; ATP hydrolysis activity [GO:0016887]; MHC protein binding [GO:0042287]	GO:0002250; GO:0005524; GO:0015440; GO:0016887; GO:0019885; GO:0042287; GO:0042825; GO:0055085	K05654	K05654 ABCB3; ATP-binding cassette, subfamily B (MDR/TAP), member 3 [EC:7.4.2.14]	-
ENSFCAG00000038488	3.66905	18.23086	-2.311434465	6.50E-09	1.28E-06	down	ENSFCAG00000038488	631	502	505	111	107	130	ENSFCAG00000038488	CCL2	100127112	XP_003996605.1	XP_003996605.1 C-C motif chemokine 2 [Felis catus]	M3VVI4	C-C motif chemokine	astrocyte cell migration [GO:0043615]; cellular response to fibroblast growth factor stimulus [GO:0044344]; cellular response to interleukin-1 [GO:0071347]; cellular response to tumor necrosis factor [GO:0071356]; cellular response to type II interferon [GO:0071346]; chemokine-mediated signaling pathway [GO:0070098]; cytoskeleton organization [GO:0007010]; eosinophil chemotaxis [GO:0048245]; G pr…	extracellular space [GO:0005615]	CCR chemokine receptor binding [GO:0048020]; chemokine activity [GO:0008009]	GO:0002548; GO:0005615; GO:0006954; GO:0007010; GO:0007186; GO:0008009; GO:0008360; GO:0030593; GO:0034351; GO:0043524; GO:0043615; GO:0044344; GO:0048020; GO:0048245; GO:0048246; GO:0048247; GO:0070098; GO:0070374; GO:0071346; GO:0071347; GO:0071356; GO:0090280; GO:1905563; GO:2000134; GO:2000353; GO:2000502	K14624	K14624 CCL2; C-C motif chemokine 2	-
ENSFCAG00000052607	0.01328	0.33705	-4.392231017	7.09E-09	1.39E-06	down	ENSFCAG00000052607	16	20	11	1	0	1	ENSFCAG00000052607	-	-	-	-	-	-	-	-	-	-	-	-	-
ENSFCAG00000043345	0.02499	0.40101	-3.836264071	7.55E-09	1.46E-06	down	ENSFCAG00000043345	7	23	27	1	1	2	ENSFCAG00000043345	-	-	-	-	-	-	-	-	-	-	-	-	-
ENSFCAG00000042456	1.10583	5.40908	-2.289864653	8.71E-09	1.67E-06	down	ENSFCAG00000042456	567	647	420	178	83	90	ENSFCAG00000042456	-	-	XP_003986040.1	XP_003986040.1 antigen peptide transporter 1 [Felis catus]	A0A5F5XSW4	Transporter 1, ATP binding cassette subfamily B member	-	membrane [GO:0016020]	ABC-type transporter activity [GO:0140359]; ATP binding [GO:0005524]; ATP hydrolysis activity [GO:0016887]	GO:0005524; GO:0016020; GO:0016887; GO:0140359	-	-	-
ENSFCAG00000000945	14.75648	68.9923	-2.225071376	1.13E-08	2.15E-06	down	ENSFCAG00000000945	43194	41459	39244	9364	9092	9627	ENSFCAG00000000945	RNF213	101095212	XP_019673911.3	XP_019673911.3 E3 ubiquitin-protein ligase RNF213 isoform X2 [Felis catus]	A0A5F5XM73	Ring finger protein 213	-	cytoplasm [GO:0005737]	ATP hydrolysis activity [GO:0016887]; metal ion binding [GO:0046872]; ubiquitin-protein transferase activity [GO:0004842]	GO:0004842; GO:0005737; GO:0016887; GO:0046872	K22754	K22754 RNF213; E3 ubiquitin-protein ligase RNF213 [EC:2.3.2.27]	-
ENSFCAG00000005217	0.83682	3.88924	-2.216820366	2.11E-08	3.96E-06	down	ENSFCAG00000005217	495	769	626	121	235	74	ENSFCAG00000005217	SYT9	101087096	XP_023095295.1	XP_023095295.1 synaptotagmin-9 [Felis catus]	A0A5F5XWW0	Synaptotagmin 9	-	membrane [GO:0016020]	-	GO:0016020	K19909	K19909 SYT9; synaptotagmin-9	-
ENSFCAG00000028104	13.8825	63.4105	-2.191098021	2.13E-08	3.96E-06	down	ENSFCAG00000028104	1869	2134	1651	396	464	456	ENSFCAG00000028104	UBE2L6	101090548	XP_003993415.1	XP_003993415.1 ubiquitin/ISG15-conjugating enzyme E2 L6 isoform X1 [Felis catus]	M3XBX1	Ubiquitin conjugating enzyme E2 L6	innate immune response [GO:0045087]; ISG15-protein conjugation [GO:0032020]; ubiquitin-dependent protein catabolic process [GO:0006511]	nucleus [GO:0005634]; ubiquitin ligase complex [GO:0000151]	ATP binding [GO:0005524]; ISG15 transferase activity [GO:0042296]; ubiquitin conjugating enzyme activity [GO:0061631]; ubiquitin protein ligase binding [GO:0031625]	GO:0000151; GO:0005524; GO:0005634; GO:0006511; GO:0031625; GO:0032020; GO:0042296; GO:0045087; GO:0061631	K04553	K04553 UBE2L6; ubiquitin/ISG15-conjugating enzyme E2 L6 [EC:2.3.2.23]	-
ENSFCAG00000008031	20.01648	90.25092	-2.172688962	2.42E-08	4.46E-06	down	ENSFCAG00000008031	8154	5759	6171	1613	1488	1564	ENSFCAG00000008031	TRIM25	101084663	NP_001277180.1	NP_001277180.1 E3 ubiquitin/ISG15 ligase TRIM25 [Felis catus]	K7ZPW2	Tripartite motif 25 (Tripartite motif containing 25)	antiviral innate immune response [GO:0140374]; cellular response to leukemia inhibitory factor [GO:1990830]; cytosolic pattern recognition receptor signaling pathway [GO:0002753]; negative regulation of viral entry into host cell [GO:0046597]; positive regulation of canonical NF-kappaB signal transduction [GO:0043123]; regulation of protein localization [GO:0032880]; response to estrogen [GO:0043…	cytoplasmic stress granule [GO:0010494]; cytosol [GO:0005829]; nuclear body [GO:0016604]	metal ion binding [GO:0046872]; RIG-I binding [GO:0039552]; transcription coactivator activity [GO:0003713]; ubiquitin protein ligase activity [GO:0061630]	GO:0002753; GO:0003713; GO:0005829; GO:0006979; GO:0010494; GO:0016604; GO:0019076; GO:0030433; GO:0032880; GO:0039552; GO:0043123; GO:0043627; GO:0044790; GO:0046597; GO:0046872; GO:0061630; GO:0140374; GO:1990830	K10652	K10652 TRIM25; tripartite motif-containing protein 25 [EC:2.3.2.27]	-
ENSFCAG00000031631	0	0.12735	-6.255184386	2.91E-08	5.32E-06	down	ENSFCAG00000031631	10	17	1	0	0	0	ENSFCAG00000031631	DDX43	101097561	XP_003986376.2	XP_003986376.2 probable ATP-dependent RNA helicase DDX43 isoform X1 [Felis catus]	M3WZA4	RNA helicase (EC 3.6.4.13)	-	-	ATP binding [GO:0005524]; hydrolase activity [GO:0016787]; RNA binding [GO:0003723]; RNA helicase activity [GO:0003724]	GO:0003723; GO:0003724; GO:0005524; GO:0016787	K17043	K17043 DDX43; ATP-dependent RNA helicase DDX43 [EC:3.6.4.13]	-
ENSFCAG00000045700	0.14934	0.75773	-2.333502776	4.28E-08	7.74E-06	down	ENSFCAG00000045700	175	87	79	24	12	34	ENSFCAG00000045700	-	-	XP_006931666.4	XP_006931666.4 antigen peptide transporter 2 [Felis catus]	A0A337S4K5	ABC-type antigen peptide transporter (EC 7.4.2.14)	adaptive immune response [GO:0002250]; antigen processing and presentation of endogenous peptide antigen via MHC class I [GO:0019885]; transmembrane transport [GO:0055085]	TAP complex [GO:0042825]	ABC-type peptide transporter activity [GO:0015440]; ATP binding [GO:0005524]; ATP hydrolysis activity [GO:0016887]; MHC protein binding [GO:0042287]	GO:0002250; GO:0005524; GO:0015440; GO:0016887; GO:0019885; GO:0042287; GO:0042825; GO:0055085	-	-	-
ENSFCAG00000048200	0.01699	0.36327	-4.193864675	5.70E-08	1.02E-05	down	ENSFCAG00000048200	5	15	20	1	1	0	ENSFCAG00000048200	-	-	-	-	-	-	-	-	-	-	-	-	-
ENSFCAG00000000320	5.98641	25.65131	-2.099134144	6.79E-08	1.21E-05	down	ENSFCAG00000000320	3546	3436	3007	818	845	799	ENSFCAG00000000320	OAS3	-	XP_044897062.1	XP_044897062.1 2'-5'-oligoadenylate synthase 3 isoform X1 [Felis catus]	A0A337SMD4	2'-5'-oligoadenylate synthetase 3	-	-	nucleotidyltransferase activity [GO:0016779]	GO:0016779	-	-	-
ENSFCAG00000026388	13.55227	57.86758	-2.094141166	6.89E-08	1.21E-05	down	ENSFCAG00000026388	9076	7289	7564	1986	1777	2155	ENSFCAG00000026388	PARP12	101091356	XP_023106390.1	XP_023106390.1 protein mono-ADP-ribosyltransferase PARP12 [Felis catus]	M3X4F8	Poly(ADP-ribose) polymerase family member 12	-	nucleus [GO:0005634]	metal ion binding [GO:0046872]; NAD+ ADP-ribosyltransferase activity [GO:0003950]; NAD+-protein ADP-ribosyltransferase activity [GO:1990404]	GO:0003950; GO:0005634; GO:0046872; GO:1990404	K15259	K15259 PARP7S; poly [ADP-ribose] polymerase 7/11/12/13 [EC:2.4.2.30]	Others
ENSFCAG00000045720	0.10543	0.75404	-2.82109671	7.67E-08	1.33E-05	down	ENSFCAG00000045720	16	40	38	4	9	1	ENSFCAG00000045720	-	-	-	-	-	-	-	-	-	-	-	-	-
ENSFCAG00000013930	0.23111	1.20712	-2.383258928	7.74E-08	1.33E-05	down	ENSFCAG00000013930	68	103	53	18	19	8	ENSFCAG00000013930	SLC25A48	101088211	XP_019687881.2	XP_019687881.2 solute carrier family 25 member 48 [Felis catus]	A0A5F5Y563	Solute carrier family 25 member 48	-	membrane [GO:0016020]	-	GO:0016020	K15124	K15124 SLC25A48; solute carrier family 25, member 48	-
ENSFCAG00000043474	0.79633	3.60541	-2.176496367	7.76E-08	1.33E-05	down	ENSFCAG00000043474	190	303	202	76	42	46	ENSFCAG00000043474	-	-	-	-	-	-	-	-	-	-	-	-	-
ENSFCAG00000000387	0.08072	0.67329	-2.997947403	8.12E-08	1.38E-05	down	ENSFCAG00000000387	20	41	16	4	2	4	ENSFCAG00000000387	SMCO2	101084801	XP_006933642.2	XP_006933642.2 single-pass membrane and coiled-coil domain-containing protein 2 isoform X1 [Felis catus]	M3VUN2	Single-pass membrane protein with coiled-coil domains 2	-	membrane [GO:0016020]	-	GO:0016020	-	-	-
ENSFCAG00000046994	0.16645	1.02442	-2.594909977	8.17E-08	1.38E-05	down	ENSFCAG00000046994	26	60	44	3	12	8	ENSFCAG00000046994	-	-	-	-	-	-	-	-	-	-	-	-	-
ENSFCAG00000044848	0	0.1001	-6.136700105	8.53E-08	1.43E-05	down	ENSFCAG00000044848	1	18	6	0	0	0	ENSFCAG00000044848	-	-	-	-	-	-	-	-	-	-	-	-	-
ENSFCAG00000034815	0.17178	1.99251	-3.44147909	8.86E-08	1.47E-05	down	ENSFCAG00000034815	11	16	27	1	3	1	ENSFCAG00000034815	ADIG	101097136	XP_003983518.1	XP_003983518.1 adipogenin [Felis catus]	A0A337SX65	Adipogenin	brown fat cell differentiation [GO:0050873]; positive regulation of fat cell differentiation [GO:0045600]; spermatogenesis [GO:0007283]; white fat cell differentiation [GO:0050872]	cytoplasm [GO:0005737]; lipid droplet [GO:0005811]; membrane [GO:0016020]; nucleus [GO:0005634]	-	GO:0005634; GO:0005737; GO:0005811; GO:0007283; GO:0016020; GO:0045600; GO:0050872; GO:0050873	K21409	K21409 ADIG; adipogenin	-
ENSFCAG00000051455	0.00939	0.20669	-4.122502133	1.09E-07	1.77E-05	down	ENSFCAG00000051455	15	15	9	0	0	2	ENSFCAG00000051455	-	-	-	-	-	-	-	-	-	-	-	-	-
ENSFCAG00000012022	1.40262	6.49241	-2.201448691	1.09E-07	1.77E-05	down	ENSFCAG00000012022	145	165	132	28	26	49	ENSFCAG00000012022	IL23A	654423	XP_003988941.1	XP_003988941.1 interleukin-23 subunit alpha isoform X3 [Felis catus]	M3WG71	Interleukin-23 subunit alpha (Interleukin-23 subunit p19)	defense response to Gram-negative bacterium [GO:0050829]; immune response [GO:0006955]; inflammatory response [GO:0006954]; negative regulation of interleukin-10 production [GO:0032693]; positive regulation of activated T cell proliferation [GO:0042104]; positive regulation of defense response to virus by host [GO:0002230]; positive regulation of granulocyte macrophage colony-stimulating factor p…	interleukin-23 complex [GO:0070743]	cytokine activity [GO:0005125]; interleukin-23 receptor binding [GO:0045519]	GO:0001916; GO:0002230; GO:0002827; GO:0005125; GO:0006954; GO:0006955; GO:0032693; GO:0032725; GO:0032729; GO:0032733; GO:0032735; GO:0032740; GO:0032760; GO:0032819; GO:0042098; GO:0042102; GO:0042104; GO:0042531; GO:0043382; GO:0045519; GO:0045672; GO:0045944; GO:0048771; GO:0050829; GO:0051142; GO:0070743; GO:0090023; GO:2000330	K05426	K05426 IL23A; interleukin 23 subunit alpha	-
ENSFCAG00000001412	2.11796	8.8846	-2.068444032	1.23E-07	2.00E-05	down	ENSFCAG00000001412	745	1364	864	190	383	183	ENSFCAG00000001412	AK5	101092038	XP_019692825.1	XP_019692825.1 adenylate kinase isoenzyme 5 isoform X2 [Felis catus]	A0A5F5XGD2	Adenylate kinase 5	ATP metabolic process [GO:0046034]; phosphorylation [GO:0016310]	cytoplasm [GO:0005737]	adenylate kinase activity [GO:0004017]; ATP binding [GO:0005524]; nucleoside diphosphate kinase activity [GO:0004550]	GO:0004017; GO:0004550; GO:0005524; GO:0005737; GO:0016310; GO:0046034	K00939	K00939 adk; adenylate kinase [EC:2.7.4.3]	-
ENSFCAG00000043286	0.03937	0.307	-2.945710553	1.43E-07	2.29E-05	down	ENSFCAG00000043286	20	24	31	4	6	0	ENSFCAG00000043286	VGLL2	101093188	XP_011280987.3	XP_011280987.3 transcription cofactor vestigial-like protein 2 isoform X3 [Felis catus]	A0A5F5Y1P6	Vestigial like family member 2	positive regulation of transcription by RNA polymerase II [GO:0045944]; regulation of transcription by RNA polymerase II [GO:0006357]; skeletal muscle tissue development [GO:0007519]	cytoplasm [GO:0005737]; nucleus [GO:0005634]	transcription coactivator activity [GO:0003713]	GO:0003713; GO:0005634; GO:0005737; GO:0006357; GO:0007519; GO:0045944	-	-	-
ENSFCAG00000051735	0	0.20648	-6.063299123	1.52E-07	2.40E-05	down	ENSFCAG00000051735	4	10	10	0	0	0	ENSFCAG00000051735	-	-	-	-	-	-	-	-	-	-	-	-	-
ENSFCAG00000048936	0.01067	0.35489	-4.634299839	1.52E-07	2.40E-05	down	ENSFCAG00000048936	8	12	12	0	1	0	ENSFCAG00000048936	-	-	-	-	-	-	-	-	-	-	-	-	-
ENSFCAG00000050391	0	0.14086	-6.055323569	1.60E-07	2.50E-05	down	ENSFCAG00000050391	6	1	17	0	0	0	ENSFCAG00000050391	-	-	-	-	-	-	-	-	-	-	-	-	-
ENSFCAG00000052368	0	0.17657	-6.021101813	2.18E-07	3.39E-05	down	ENSFCAG00000052368	0	18	5	0	0	0	ENSFCAG00000052368	-	-	XP_011283261.3	XP_011283261.3 LINE-1 type transposase domain-containing protein 1 [Felis catus]	A0A5F5XIC3	L1 transposable element RRM domain-containing protein	retrotransposition [GO:0032197]	ribonucleoprotein complex [GO:1990904]	single-stranded RNA binding [GO:0003727]	GO:0003727; GO:0032197; GO:1990904	-	-	-
ENSFCAG00000051077	0	0.20037	-6.013701085	2.29E-07	3.52E-05	down	ENSFCAG00000051077	2	7	14	0	0	0	ENSFCAG00000051077	FMR1NB	102899812	XP_006944118.3	XP_006944118.3 fragile X mental retardation 1 neighbor protein isoform X2 [Felis catus]	A0A5F5Y6G9	FMR1 neighbor	-	membrane [GO:0016020]	-	GO:0016020	-	-	-
ENSFCAG00000050018	0.01164	0.17398	-3.718699728	2.54E-07	3.89E-05	down	ENSFCAG00000050018	7	23	11	1	1	1	ENSFCAG00000050018	-	-	-	-	-	-	-	-	-	-	-	-	-
ENSFCAG00000014086	0.01629	0.13195	-2.944670849	2.80E-07	4.25E-05	down	ENSFCAG00000014086	26	32	10	0	4	5	ENSFCAG00000014086	KCNH7	101098320	XP_023115164.1	XP_023115164.1 potassium voltage-gated channel subfamily H member 7 isoform X4 [Felis catus]	M3WK18	Potassium voltage-gated channel subfamily H member 7	-	membrane [GO:0016020]	voltage-gated potassium channel activity [GO:0005249]	GO:0005249; GO:0016020	K04910	K04910 KCNH7; potassium voltage-gated channel Eag-related subfamily H member 7	-
ENSFCAG00000031386	0.09391	0.54176	-2.491706382	3.36E-07	5.04E-05	down	ENSFCAG00000031386	28	51	37	6	6	10	ENSFCAG00000031386	SLC10A6	101100717	XP_003985256.1	XP_003985256.1 solute carrier family 10 member 6 isoform X1 [Felis catus]	M3XET2	Solute carrier family 10 member 6	bile acid and bile salt transport [GO:0015721]	membrane [GO:0016020]	bile acid:sodium symporter activity [GO:0008508]	GO:0008508; GO:0015721; GO:0016020	K14346	K14346 SLC10A6; solute carrier family 10 (sodium/bile acid cotransporter), member 6	-
ENSFCAG00000035174	16.12438	63.46284	-1.976551666	3.37E-07	5.04E-05	down	ENSFCAG00000035174	2111	3841	2446	560	1102	621	ENSFCAG00000035174	AZI2	101088428	XP_003992233.1	XP_003992233.1 5-azacytidine-induced protein 2 isoform X2 [Felis catus]	A0A2I2UPW0	5-azacytidine induced 2	canonical NF-kappaB signal transduction [GO:0007249]; dendritic cell differentiation [GO:0097028]; dendritic cell proliferation [GO:0044565]; mitotic cell cycle [GO:0000278]; T cell activation [GO:0042110]	cytoplasm [GO:0005737]	-	GO:0000278; GO:0005737; GO:0007249; GO:0042110; GO:0044565; GO:0097028	K12651	K12651 AZI2; 5-azacytidine-induced protein 2	-
ENSFCAG00000023325	2.58408	10.23865	-1.98543781	3.99E-07	5.91E-05	down	ENSFCAG00000023325	684	713	614	139	209	191	ENSFCAG00000023325	TRIM14	101092555	XP_023098262.2	XP_023098262.2 tripartite motif-containing protein 14 isoform X2 [Felis catus]	M3X2Z5	Tripartite motif containing 14	innate immune response [GO:0045087]; negative regulation of viral transcription [GO:0032897]	-	transcription coactivator activity [GO:0003713]; zinc ion binding [GO:0008270]	GO:0003713; GO:0008270; GO:0032897; GO:0045087	K12004	K12004 TRIM14; tripartite motif-containing protein 14	-
ENSFCAG00000027242	0.32543	1.38711	-2.087116806	4.15E-07	6.10E-05	down	ENSFCAG00000027242	154	161	123	28	41	40	ENSFCAG00000027242	-	-	XP_044912926.1	XP_044912926.1 saoe class I histocompatibility antigen, A alpha chain-like isoform X10 [Felis catus]	A0A2I2U6W9	MHC class I-like antigen recognition-like domain-containing protein	antigen processing and presentation of endogenous peptide antigen via MHC class I via ER pathway, TAP-independent [GO:0002486]; antigen processing and presentation of endogenous peptide antigen via MHC class Ib [GO:0002476]; immune response [GO:0006955]; positive regulation of T cell mediated cytotoxicity [GO:0001916]	external side of plasma membrane [GO:0009897]; extracellular space [GO:0005615]	peptide antigen binding [GO:0042605]; signaling receptor binding [GO:0005102]	GO:0001916; GO:0002476; GO:0002486; GO:0005102; GO:0005615; GO:0006955; GO:0009897; GO:0042605	-	-	-
ENSFCAG00000047311	0.02017	0.21461	-3.281096249	4.45E-07	6.49E-05	down	ENSFCAG00000047311	18	8	23	0	2	3	ENSFCAG00000047311	-	-	-	-	-	-	-	-	-	-	-	-	-
ENSFCAG00000006629	0.65829	2.71253	-2.03791473	5.00E-07	7.24E-05	down	ENSFCAG00000006629	192	198	187	49	39	62	ENSFCAG00000006629	SERPING1	101087683	XP_006937403.1	XP_006937403.1 plasma protease C1 inhibitor [Felis catus]	A0A5F5Y090	Serpin family G member 1	negative regulation of complement activation, lectin pathway [GO:0001869]	extracellular space [GO:0005615]	serine-type endopeptidase inhibitor activity [GO:0004867]	GO:0001869; GO:0004867; GO:0005615	K04001	K04001 SERPING1; C1 inhibitor	-
ENSFCAG00000001918	0.36528	1.58074	-2.114064301	6.08E-07	8.73E-05	down	ENSFCAG00000001918	74	137	88	14	48	11	ENSFCAG00000001918	PLPPR5	101089633	XP_044892196.1	XP_044892196.1 phospholipid phosphatase-related protein type 5 isoform X1 [Felis catus]	A0A337S5G2	Phospholipid phosphatase related 5	phospholipid metabolic process [GO:0006644]	membrane [GO:0016020]	-	GO:0006644; GO:0016020	K19581	K19581 LPPR1_2_5; lipid phosphate phosphatase-related protein type 1/2/5	-
ENSFCAG00000044397	11.1813	42.81362	-1.936688653	6.11E-07	8.73E-05	down	ENSFCAG00000044397	1252	1567	1206	360	416	341	ENSFCAG00000044397	-	-	XP_044893404.1	XP_044893404.1 phospholipid scramblase 1 isoform X2 [Felis catus]	A0A337SWD2	Phospholipid scramblase	-	membrane [GO:0016020]	phospholipid scramblase activity [GO:0017128]	GO:0016020; GO:0017128	-	-	-
ENSFCAG00000004410	0.07797	0.4627	-2.54336071	6.24E-07	8.85E-05	down	ENSFCAG00000004410	21	45	28	8	5	4	ENSFCAG00000004410	BIN2	101095183	XP_019690498.2	XP_019690498.2 bridging integrator 2 isoform X3 [Felis catus]	A0A5F5XUM0	Bridging integrator 2	-	cellular anatomical entity [GO:0110165]	-	GO:0110165	K20119	K20119 BIN2; bridging integrator 2	-
ENSFCAG00000008719	0	0.0634	-5.84445978	7.78E-07	0.000109417	down	ENSFCAG00000008719	8	10	3	0	0	0	ENSFCAG00000008719	CCDC175	101100220	XP_011281548.2	XP_011281548.2 coiled-coil domain-containing protein 175 isoform X1 [Felis catus]	A0A5F5XU44	Coiled-coil domain containing 175	-	membrane [GO:0016020]	-	GO:0016020	-	-	-
ENSFCAG00000030029	139.44174	521.76416	-1.903672051	7.95E-07	0.000111107	down	ENSFCAG00000030029	10988	8725	8357	2622	2275	3019	ENSFCAG00000030029	-	101100838	XP_003993865.1	XP_003993865.1 interferon-induced transmembrane protein 3 [Felis catus]	A0A2I2UR14	Interferon-induced transmembrane protein 1	defense response to virus [GO:0051607]; negative regulation of viral entry into host cell [GO:0046597]; negative regulation of viral genome replication [GO:0045071]; response to interferon-alpha [GO:0035455]; response to interferon-beta [GO:0035456]; response to type II interferon [GO:0034341]; type I interferon-mediated signaling pathway [GO:0060337]	plasma membrane [GO:0005886]	-	GO:0005886; GO:0034341; GO:0035455; GO:0035456; GO:0045071; GO:0046597; GO:0051607; GO:0060337	K06566	K06566 IFITM; interferon induced transmembrane protein	-
ENSFCAG00000029344	45.40455	169.4146	-1.899637301	8.22E-07	0.000113566	down	ENSFCAG00000029344	21671	46062	26311	6276	13298	7507	ENSFCAG00000029344	SAMD9L	101084783	XP_003982796.1	XP_003982796.1 sterile alpha motif domain-containing protein 9-like [Felis catus]	M3X9Q7	Sterile alpha motif domain containing 9 like	-	cytoplasm [GO:0005737]; mitochondrion [GO:0005739]	-	GO:0005737; GO:0005739	K23949	K23949 SAMD9; sterile alpha motif domain-contaning protein 9	-
ENSFCAG00000022075	0.14345	0.60234	-2.062936444	8.24E-07	0.000113566	down	ENSFCAG00000022075	111	115	112	38	16	32	ENSFCAG00000022075	SRL	101095708	XP_003998960.1	XP_003998960.1 sarcalumenin isoform X4 [Felis catus]	M3XBN2	Sarcalumenin	-	membrane [GO:0016020]	GTP binding [GO:0005525]	GO:0005525; GO:0016020	-	-	-
ENSFCAG00000032927	0.34258	1.75772	-2.348447864	8.38E-07	0.000114669	down	ENSFCAG00000032927	26	77	22	5	16	5	ENSFCAG00000032927	TLDC2	101096142	XP_019682103.2	XP_019682103.2 TLD domain-containing protein 2 [Felis catus]	A0A2I2U6V2	TBC/LysM-associated domain containing 2	response to oxidative stress [GO:0006979]	nucleus [GO:0005634]	-	GO:0005634; GO:0006979	-	-	-
ENSFCAG00000022342	0	0.12385	-5.813168221	1.03E-06	0.000140517	down	ENSFCAG00000022342	1	16	3	0	0	0	ENSFCAG00000022342	IQCM	102899952	XP_019684430.2	XP_019684430.2 IQ domain-containing protein M isoform X5 [Felis catus]	M3X5G7	IQ motif containing M	-	-	-	-	-	-	-
ENSFCAG00000030824	0.71076	2.70464	-1.927324858	1.20E-06	0.000162447	down	ENSFCAG00000030824	183	385	332	64	136	54	ENSFCAG00000030824	CCDC77	101087584	XP_044917164.1	XP_044917164.1 coiled-coil domain-containing protein 77 [Felis catus]	A0A5F5XCV7	Coiled-coil domain containing 77	-	-	-	-	K16757	K16757 CCDC77; coiled-coil domain-containing protein 77	-
ENSFCAG00000013318	15.51368	56.80604	-1.872396162	1.25E-06	0.00016683	down	ENSFCAG00000013318	3219	2277	2342	752	739	748	ENSFCAG00000013318	IRF1	101095633	XP_003980801.1	XP_003980801.1 interferon regulatory factor 1 [Felis catus]	A0A337S4P4	Interferon regulatory factor 1	DNA-templated transcription [GO:0006351]; positive regulation of DNA-templated transcription [GO:0045893]	nucleus [GO:0005634]	DNA-binding transcription factor activity [GO:0003700]; transcription cis-regulatory region binding [GO:0000976]	GO:0000976; GO:0003700; GO:0005634; GO:0006351; GO:0045893	K09444	K09444 IRF1; interferon regulatory factor 1	IRF
ENSFCAG00000012021	3.8162	13.92462	-1.867116833	1.36E-06	0.000181614	down	ENSFCAG00000012021	1457	2556	1766	504	648	553	ENSFCAG00000012021	PAN2	101098726	XP_019690635.1	XP_019690635.1 PAN2-PAN3 deadenylation complex catalytic subunit PAN2 isoform X1 [Felis catus]	M3WG70	PAN2-PAN3 deadenylation complex catalytic subunit PAN2 (EC 3.1.13.4) (Inactive ubiquitin carboxyl-terminal hydrolase 52) (PAB1P-dependent poly(A)-specific ribonuclease) (Poly(A)-nuclease deadenylation complex subunit 2) (PAN deadenylation complex subunit 2)	mRNA processing [GO:0006397]; nuclear-transcribed mRNA poly(A) tail shortening [GO:0000289]; positive regulation of cytoplasmic mRNA processing body assembly [GO:0010606]	nucleus [GO:0005634]; P-body [GO:0000932]; PAN complex [GO:0031251]	metal ion binding [GO:0046872]; nucleic acid binding [GO:0003676]; poly(A)-specific ribonuclease activity [GO:0004535]	GO:0000289; GO:0000932; GO:0003676; GO:0004535; GO:0005634; GO:0006397; GO:0010606; GO:0031251; GO:0046872	K12571	K12571 PAN2; PAB-dependent poly(A)-specific ribonuclease subunit 2 [EC:3.1.13.4]	-
ENSFCAG00000013097	23.17933	84.24311	-1.86154186	1.39E-06	0.000184194	down	ENSFCAG00000013097	3260	3775	3098	998	922	1053	ENSFCAG00000013097	PHF11	101100105	NP_001376423.1	NP_001376423.1 PHD finger protein 11 [Felis catus]	A0A337SCU7	PHD finger protein 11	-	nuclear membrane [GO:0031965]; nucleoplasm [GO:0005654]; nucleus [GO:0005634]	metal ion binding [GO:0046872]	GO:0005634; GO:0005654; GO:0031965; GO:0046872	-	-	-
ENSFCAG00000013482	0.02963	0.18421	-2.622204141	1.52E-06	0.000199713	down	ENSFCAG00000013482	32	22	19	5	5	2	ENSFCAG00000013482	ARHGEF16	101087499	XP_044890903.1	XP_044890903.1 rho guanine nucleotide exchange factor 16 [Felis catus]	A0A337SPI2	Rho guanine nucleotide exchange factor 16	-	-	guanyl-nucleotide exchange factor activity [GO:0005085]	GO:0005085	K20688	K20688 ARHGEF16; Rho guanine nucleotide exchange factor 16	-
ENSFCAG00000025451	0.10474	0.56016	-2.386537735	1.66E-06	0.000216771	down	ENSFCAG00000025451	10	60	27	5	9	6	ENSFCAG00000025451	TDO2	101090935	XP_023108511.1	XP_023108511.1 tryptophan 2,3-dioxygenase [Felis catus]	M3X838	Tryptophan 2,3-dioxygenase (TDO) (EC 1.13.11.11) (Tryptamin 2,3-dioxygenase) (Tryptophan oxygenase) (TO) (TRPO) (Tryptophan pyrrolase) (Tryptophanase)	protein homotetramerization [GO:0051289]; tryptophan catabolic process to acetyl-CoA [GO:0019442]; tryptophan catabolic process to kynurenine [GO:0019441]	-	heme binding [GO:0020037]; identical protein binding [GO:0042802]; metal ion binding [GO:0046872]; tryptophan 2,3-dioxygenase activity [GO:0004833]	GO:0004833; GO:0019441; GO:0019442; GO:0020037; GO:0042802; GO:0046872; GO:0051289	K00453	K00453 TDO2; tryptophan 2,3-dioxygenase [EC:1.13.11.11]	-
ENSFCAG00000010722	0.58385	2.40584	-2.03602057	1.73E-06	0.000223778	down	ENSFCAG00000010722	62	113	89	11	37	21	ENSFCAG00000010722	TIGIT	101098326	XP_019695307.1	XP_019695307.1 T-cell immunoreceptor with Ig and ITIM domains isoform X2 [Felis catus]	A0A337SK12	T cell immunoreceptor with Ig and ITIM domains	negative regulation of interleukin-12 production [GO:0032695]; negative regulation of T cell activation [GO:0050868]; positive regulation of interleukin-10 production [GO:0032733]	cell surface [GO:0009986]; membrane [GO:0016020]	identical protein binding [GO:0042802]; signaling receptor binding [GO:0005102]	GO:0005102; GO:0009986; GO:0016020; GO:0032695; GO:0032733; GO:0042802; GO:0050868	K16350	K16350 TIGIT; T-cell immunoreceptor with Ig and ITIM domains	-
ENSFCAG00000015495	2.7384	10.2961	-1.908471889	1.79E-06	0.000229857	down	ENSFCAG00000015495	266	267	189	48	80	75	ENSFCAG00000015495	ARL5B	101101479	XP_006933351.1	XP_006933351.1 ADP-ribosylation factor-like protein 5B isoform X1 [Felis catus]	M3WMQ6	ADP ribosylation factor like GTPase 5B	intracellular protein transport [GO:0006886]; protein localization to Golgi membrane [GO:1903292]; vesicle-mediated transport [GO:0016192]	trans-Golgi network [GO:0005802]	GTP binding [GO:0005525]; GTPase activity [GO:0003924]	GO:0003924; GO:0005525; GO:0005802; GO:0006886; GO:0016192; GO:1903292	K07950	K07950 ARL5B; ADP-ribosylation factor-like protein 5B	-
ENSFCAG00000024242	0.37493	2.12273	-2.49930784	1.80E-06	0.000230063	down	ENSFCAG00000024242	23	29	30	5	10	0	ENSFCAG00000024242	-	101086599	XP_006937755.1	XP_006937755.1 interferon-induced transmembrane protein 1-like [Felis catus]	A0A2I2UQ90	Interferon induced transmembrane protein 3	defense response to virus [GO:0051607]; negative regulation of viral entry into host cell [GO:0046597]; negative regulation of viral genome replication [GO:0045071]; response to interferon-alpha [GO:0035455]; response to interferon-beta [GO:0035456]; response to type II interferon [GO:0034341]; type I interferon-mediated signaling pathway [GO:0060337]	plasma membrane [GO:0005886]	-	GO:0005886; GO:0034341; GO:0035455; GO:0035456; GO:0045071; GO:0046597; GO:0051607; GO:0060337	K06566	K06566 IFITM; interferon induced transmembrane protein	-
ENSFCAG00000030694	0	0.07236	-5.7171206	1.97E-06	0.000250153	down	ENSFCAG00000030694	5	8	6	0	0	0	ENSFCAG00000030694	HOXD13	100271866	XP_003990990.4	XP_003990990.4 homeobox protein Hox-D13 [Felis catus]	M3XF18	Homeobox D13	anterior/posterior pattern specification [GO:0009952]; branch elongation of an epithelium [GO:0060602]; embryonic digit morphogenesis [GO:0042733]; male genitalia development [GO:0030539]; morphogenesis of an epithelial fold [GO:0060571]; prostate epithelial cord arborization involved in prostate glandular acinus morphogenesis [GO:0060527]; regulation of branching involved in prostate gland morph…	nucleoplasm [GO:0005654]	chromatin binding [GO:0003682]; DNA-binding transcription activator activity, RNA polymerase II-specific [GO:0001228]; DNA-binding transcription factor activity, RNA polymerase II-specific [GO:0000981]; RNA polymerase II cis-regulatory region sequence-specific DNA binding [GO:0000978]	GO:0000978; GO:0000981; GO:0001228; GO:0001501; GO:0003682; GO:0005654; GO:0006357; GO:0006366; GO:0009952; GO:0030539; GO:0042127; GO:0042733; GO:0060527; GO:0060571; GO:0060602; GO:0060687	K09298	K09298 HOX_13; homeobox protein HoxA/B/C/D13	Homeobox
ENSFCAG00000025862	0.12774	0.6235	-2.268131022	2.04E-06	0.000257942	down	ENSFCAG00000025862	29	47	42	4	14	8	ENSFCAG00000025862	TESMIN	101095856	XP_011285407.1	XP_011285407.1 tesmin isoform X2 [Felis catus]	A0A337SJY7	Testis expressed metallothionein like protein	-	-	-	-	-	-	-
ENSFCAG00000022225	8.40178	29.84549	-1.828596021	2.10E-06	0.000263237	down	ENSFCAG00000022225	2388	3708	2570	748	1063	798	ENSFCAG00000022225	TRIM34	TRIM5-201	XP_044893959.1	XP_044893959.1 tripartite motif-containing protein 5 isoform X3 [Felis catus]	A0A2I2UGE7	Tripartite motif containing 34	innate immune response [GO:0045087]; positive regulation of autophagy [GO:0010508]; positive regulation of canonical NF-kappaB signal transduction [GO:0043123]; regulation of protein localization [GO:0032880]; regulation of viral entry into host cell [GO:0046596]	cytoplasm [GO:0005737]; cytosol [GO:0005829]; nucleoplasm [GO:0005654]	protein homodimerization activity [GO:0042803]; protein kinase binding [GO:0019901]; ubiquitin protein ligase activity [GO:0061630]; zinc ion binding [GO:0008270]	GO:0005654; GO:0005737; GO:0005829; GO:0008270; GO:0010508; GO:0019901; GO:0032880; GO:0042803; GO:0043123; GO:0045087; GO:0046596; GO:0061630	-	-	-
ENSFCAG00000000647	0.00544	0.05764	-3.256235374	2.50E-06	0.000311975	down	ENSFCAG00000000647	12	12	15	1	1	2	ENSFCAG00000000647	SCN9A	101082841	XP_044889827.1	XP_044889827.1 sodium channel protein type 9 subunit alpha isoform X2 [Felis catus]	A0A5F5XR86	Sodium channel protein	regulation of monoatomic ion transmembrane transport [GO:0034765]	voltage-gated sodium channel complex [GO:0001518]	voltage-gated monoatomic ion channel activity [GO:0005244]; voltage-gated sodium channel activity [GO:0005248]	GO:0001518; GO:0005244; GO:0005248; GO:0034765	K04841	K04841 SCN9A; voltage-gated sodium channel type IX alpha	-
ENSFCAG00000027680	0.02951	0.18656	-2.614675552	2.74E-06	0.000339506	down	ENSFCAG00000027680	9	36	19	9	0	2	ENSFCAG00000027680	ADAMTS8	101096009	XP_019668484.3	XP_019668484.3 A disintegrin and metalloproteinase with thrombospondin motifs 8 [Felis catus]	M3WRK3	ADAM metallopeptidase with thrombospondin type 1 motif 8	extracellular matrix organization [GO:0030198]; proteolysis [GO:0006508]	collagen-containing extracellular matrix [GO:0062023]; extracellular region [GO:0005576]; membrane [GO:0016020]	metalloendopeptidase activity [GO:0004222]; zinc ion binding [GO:0008270]	GO:0004222; GO:0005576; GO:0006508; GO:0008270; GO:0016020; GO:0030198; GO:0062023	K08623	K08623 ADAMTS8; a disintegrin and metalloproteinase with thrombospondin motifs 8 [EC:3.4.24.-]	-
ENSFCAG00000023428	0.14271	0.64452	-2.171322859	2.80E-06	0.000344054	down	ENSFCAG00000023428	45	42	51	10	16	6	ENSFCAG00000023428	SHTN1	101086007	XP_044896666.1	XP_044896666.1 shootin-1 isoform X2 [Felis catus]	A0A337SPY2	Shootin-1	-	axon [GO:0030424]; cytoplasm [GO:0005737]; cytoskeleton [GO:0005856]; filopodium [GO:0030175]; lamellipodium [GO:0030027]; perikaryon [GO:0043204]	-	GO:0005737; GO:0005856; GO:0030027; GO:0030175; GO:0030424; GO:0043204	-	-	-
ENSFCAG00000046232	3.07847	10.85444	-1.817685958	2.85E-06	0.000347823	down	ENSFCAG00000046232	670	1038	763	194	353	200	ENSFCAG00000046232	RBM43	101086166	XP_011283587.2	XP_011283587.2 RNA-binding protein 43 isoform X1 [Felis catus]	A0A337S1B0	RNA binding motif protein 43	-	-	-	-	-	-	-
ENSFCAG00000029058	4.30506	14.98475	-1.799219283	3.06E-06	0.000370532	down	ENSFCAG00000029058	1885	2642	1784	484	853	593	ENSFCAG00000029058	CA12	101090522	XP_023111011.2	XP_023111011.2 carbonic anhydrase 12 isoform X3 [Felis catus]	A0A5F5XEX7	Carbonic anhydrase (EC 4.2.1.1)	-	membrane [GO:0016020]	carbonate dehydratase activity [GO:0004089]; zinc ion binding [GO:0008270]	GO:0004089; GO:0008270; GO:0016020	K01672	K01672 CA; carbonic anhydrase [EC:4.2.1.1]	-
ENSFCAG00000045706	0.05249	0.25049	-2.229724112	3.07E-06	0.000370532	down	ENSFCAG00000045706	41	33	42	11	4	11	ENSFCAG00000045706	SKIDA1	101080803	XP_023112185.2	XP_023112185.2 SKI/DACH domain-containing protein 1 isoform X2 [Felis catus]	A0A337SK96	SKI/DACH domain containing 1	-	-	-	-	-	-	-
ENSFCAG00000003454	0.1789	0.01524	3.420290277	3.20E-06	0.000384114	up	ENSFCAG00000003454	1	1	1	15	5	18	ENSFCAG00000003454	FAAH	101095511	XP_003990101.1	XP_003990101.1 fatty-acid amide hydrolase 1 [Felis catus]	M3W0D6	fatty acid amide hydrolase (EC 3.5.1.99)	fatty acid catabolic process [GO:0009062]	-	acylglycerol lipase activity [GO:0047372]; amidase activity [GO:0004040]; fatty acid amide hydrolase activity [GO:0017064]	GO:0004040; GO:0009062; GO:0017064; GO:0047372	K15528	K15528 FAAH; fatty acid amide hydrolase [EC:3.5.1.99]	-
ENSFCAG00000041178	0.00567	0.14484	-4.26436194	3.26E-06	0.000388665	down	ENSFCAG00000041178	9	13	3	1	0	0	ENSFCAG00000041178	-	-	-	-	-	-	-	-	-	-	-	-	-
ENSFCAG00000041443	0.03092	0.18593	-2.513366405	3.30E-06	0.000391427	down	ENSFCAG00000041443	5	64	0	2	4	7	ENSFCAG00000041443	-	-	XP_019686018.2	XP_019686018.2 kinesin-like protein KIFC1 isoform X1 [Felis catus]	A0A2I2U0S4	Kinesin-like protein	microtubule-based movement [GO:0007018]	microtubule [GO:0005874]	ATP binding [GO:0005524]; microtubule binding [GO:0008017]; microtubule motor activity [GO:0003777]	GO:0003777; GO:0005524; GO:0005874; GO:0007018; GO:0008017	-	-	-
ENSFCAG00000052060	0.15289	0.71738	-2.218658706	3.43E-06	0.000404038	down	ENSFCAG00000052060	40	43	33	9	10	7	ENSFCAG00000052060	SMPD5	101093497	XP_006943571.2	XP_006943571.2 sphingomyelin phosphodiesterase 5 [Felis catus]	A0A5F5Y3B9	sphingomyelin phosphodiesterase (EC 3.1.4.12)	ceramide biosynthetic process [GO:0046513]; sphingomyelin catabolic process [GO:0006685]; sphingomyelin metabolic process [GO:0006684]	cytoplasm [GO:0005737]; endoplasmic reticulum membrane [GO:0005789]; mitochondrial membrane [GO:0031966]	sphingomyelin phosphodiesterase activity [GO:0004767]	GO:0004767; GO:0005737; GO:0005789; GO:0006684; GO:0006685; GO:0031966; GO:0046513	-	-	-
ENSFCAG00000052461	0.13686	0.56844	-2.047373557	3.84E-06	0.000449201	down	ENSFCAG00000052461	44	94	41	17	18	11	ENSFCAG00000052461	-	-	-	-	-	-	-	-	-	-	-	-	-
ENSFCAG00000001121	12.62779	43.12899	-1.771936001	4.14E-06	0.000481526	down	ENSFCAG00000001121	2734	2991	2586	688	1079	812	ENSFCAG00000001121	SCARB2	101098789	XP_003985317.1	XP_003985317.1 lysosome membrane protein 2 [Felis catus]	A0A337SFP9	Scavenger receptor class B member 2	-	lysosome [GO:0005764]; membrane [GO:0016020]	scavenger receptor activity [GO:0005044]	GO:0005044; GO:0005764; GO:0016020	K12384	K12384 SCARB2; lysosome membrane protein 2	-
ENSFCAG00000008083	2.28318	7.79502	-1.771305355	4.38E-06	0.000507161	down	ENSFCAG00000008083	1262	2113	1383	410	661	418	ENSFCAG00000008083	RICTOR	101096206	XP_023094678.1	XP_023094678.1 rapamycin-insensitive companion of mTOR isoform X1 [Felis catus]	A0A2I2UCC8	RPTOR independent companion of MTOR complex 2	TOR signaling [GO:0031929]	TORC2 complex [GO:0031932]	-	GO:0031929; GO:0031932	K08267	K08267 RICTOR; rapamycin-insensitive companion of mTOR	-
ENSFCAG00000011686	0.01602	0.19089	-3.399929385	4.48E-06	0.00051565	down	ENSFCAG00000011686	7	15	11	0	2	1	ENSFCAG00000011686	CHODL	101089132	XP_023094617.1	XP_023094617.1 chondrolectin isoform X2 [Felis catus]	A0A337SGE0	Chondrolectin	positive regulation of axonogenesis [GO:0050772]	centrosome [GO:0005813]; cytoplasm [GO:0005737]; cytosol [GO:0005829]; membrane [GO:0016020]; perinuclear region of cytoplasm [GO:0048471]	-	GO:0005737; GO:0005813; GO:0005829; GO:0016020; GO:0048471; GO:0050772	K10078	K10078 CHODL; chondrolectin	-
ENSFCAG00000041848	0.01505	0.10786	-2.725375422	5.06E-06	0.000578378	down	ENSFCAG00000041848	22	23	7	0	1	7	ENSFCAG00000041848	-	-	-	-	-	-	-	-	-	-	-	-	-
ENSFCAG00000045412	0.41729	0.06211	2.703635295	5.34E-06	0.000607361	up	ENSFCAG00000045412	3	3	2	14	11	33	ENSFCAG00000045412	LOC101095239	101095239	XP_023104942.2	XP_023104942.2 40-kDa huntingtin-associated protein [Felis catus]	A0A337STW8	Factor VIII intron 22 protein	vesicle cytoskeletal trafficking [GO:0099518]	early endosome [GO:0005769]	-	GO:0005769; GO:0099518	K20135	K20135 F8A; factor VIII intron 22 protein	-
ENSFCAG00000000713	0	0.07307	-5.566208972	5.46E-06	0.000616858	down	ENSFCAG00000000713	3	13	1	0	0	0	ENSFCAG00000000713	SH2D4B	101081499	XP_023096384.1	XP_023096384.1 SH2 domain-containing protein 4B isoform X1 [Felis catus]	M3VV99	SH2 domain containing 4B	-	cytoplasm [GO:0005737]	-	GO:0005737	-	-	-
ENSFCAG00000009439	2.25256	7.73653	-1.779758633	6.01E-06	0.00067577	down	ENSFCAG00000009439	303	456	279	99	143	78	ENSFCAG00000009439	ZCWPW2	101090459	XP_044893663.1	XP_044893663.1 zinc finger CW-type PWWP domain protein 2 [Felis catus]	M3WBF9	Zinc finger CW-type and PWWP domain containing 2	-	nucleus [GO:0005634]	methylated histone binding [GO:0035064]; zinc ion binding [GO:0008270]	GO:0005634; GO:0008270; GO:0035064	K24690	K24690 ZCWPW2; zinc finger CW-type PWWP domain protein 2	-
ENSFCAG00000018764	2.01427	6.78474	-1.751556575	6.14E-06	0.00068669	down	ENSFCAG00000018764	628	1116	696	210	339	227	ENSFCAG00000018764	NFKBIZ	101096093	XP_023115876.2	XP_023115876.2 NF-kappa-B inhibitor zeta isoform X2 [Felis catus]	M3WPL4	NFKB inhibitor zeta	-	-	DNA binding [GO:0003677]; POU domain binding [GO:0070974]	GO:0003677; GO:0070974	K14242	K14242 NFKBIZ; NF-kappa-B inhibitor zeta	-
ENSFCAG00000043303	0.00727	0.19704	-4.176685177	6.61E-06	0.000732073	down	ENSFCAG00000043303	4	8	11	0	0	1	ENSFCAG00000043303	-	-	-	-	-	-	-	-	-	-	-	-	-
ENSFCAG00000011831	1.42252	4.76224	-1.742944641	6.62E-06	0.000732073	down	ENSFCAG00000011831	1050	881	842	291	305	274	ENSFCAG00000011831	CASP7	768262	XP_044896631.1	XP_044896631.1 caspase-7 isoform X1 [Felis catus]	A0A5F5XTT6	Caspase 7	cellular response to lipopolysaccharide [GO:0071222]; cellular response to staurosporine [GO:0072734]; execution phase of apoptosis [GO:0097194]; protein catabolic process [GO:0030163]; protein maturation [GO:0051604]; proteolysis [GO:0006508]	cytoplasm [GO:0005737]; cytosol [GO:0005829]; nucleus [GO:0005634]	cysteine-type endopeptidase activity involved in execution phase of apoptosis [GO:0097200]; RNA binding [GO:0003723]	GO:0003723; GO:0005634; GO:0005737; GO:0005829; GO:0006508; GO:0030163; GO:0051604; GO:0071222; GO:0072734; GO:0097194; GO:0097200	K04397	K04397 CASP7; caspase 7 [EC:3.4.22.60]	-
ENSFCAG00000042002	0.00402	0.10868	-4.173914461	6.72E-06	0.000737821	down	ENSFCAG00000042002	5	0	18	0	0	1	ENSFCAG00000042002	-	-	XP_044909502.1	XP_044909502.1 polyadenylate-binding protein 1-like isoform X4 [Felis catus]	A0A337SW45	PABC domain-containing protein	-	-	RNA binding [GO:0003723]	GO:0003723	-	-	-
ENSFCAG00000024443	0	0.05459	-5.523341002	6.75E-06	0.000737821	down	ENSFCAG00000024443	10	7	0	0	0	0	ENSFCAG00000024443	KCNC2	101086322	XP_023113022.1	XP_023113022.1 potassium voltage-gated channel subfamily C member 2 isoform X5 [Felis catus]	A0A5F5XF79	Potassium voltage-gated channel subfamily C member 2	protein homooligomerization [GO:0051260]; regulation of monoatomic ion transmembrane transport [GO:0034765]	voltage-gated potassium channel complex [GO:0008076]	voltage-gated potassium channel activity [GO:0005249]	GO:0005249; GO:0008076; GO:0034765; GO:0051260	K04888	K04888 KCNC2; potassium voltage-gated channel Shaw-related subfamily C member 2	-
ENSFCAG00000018562	4.37272	14.71188	-1.749753208	7.06E-06	0.00076715	down	ENSFCAG00000018562	731	427	453	169	141	189	ENSFCAG00000018562	TREX1	101098935	XP_006928782.1	XP_006928782.1 three-prime repair exonuclease 1 [Felis catus]	M3X2S3	exodeoxyribonuclease III (EC 3.1.11.2)	activation of immune response [GO:0002253]; apoptotic cell clearance [GO:0043277]; atrial cardiac muscle tissue development [GO:0003228]; blood vessel development [GO:0001568]; CD86 biosynthetic process [GO:0035781]; cellular response to gamma radiation [GO:0071480]; cellular response to hydroxyurea [GO:0072711]; cellular response to interferon-beta [GO:0035458]; cellular response to reactive oxy…	cytoplasm [GO:0005737]; cytosol [GO:0005829]; nuclear replication fork [GO:0043596]; oligosaccharyltransferase complex [GO:0008250]; protein-DNA complex [GO:0032993]	3'-5'-DNA exonuclease activity [GO:0008296]; adenyl deoxyribonucleotide binding [GO:0032558]; DNA binding, bending [GO:0008301]; double-stranded DNA 3'-5' DNA exonuclease activity [GO:0008311]; double-stranded DNA binding [GO:0003690]; magnesium ion binding [GO:0000287]; MutLalpha complex binding [GO:0032405]; MutSalpha complex binding [GO:0032407]; protein homodimerization activity [GO:0042803];…	GO:0000287; GO:0001568; GO:0001822; GO:0002253; GO:0002281; GO:0002320; GO:0002383; GO:0002437; GO:0002457; GO:0002637; GO:0003007; GO:0003015; GO:0003228; GO:0003690; GO:0003697; GO:0005737; GO:0005829; GO:0006091; GO:0006110; GO:0006260; GO:0006304; GO:0006308; GO:0008250; GO:0008296; GO:0008301; GO:0008311; GO:0008340; GO:0019217; GO:0031571; GO:0032197; GO:0032405; GO:0032407; GO:0032479; GO:…	K10790	K10790 TREX1; three prime repair exonuclease 1 [EC:3.1.11.2]	-
ENSFCAG00000012451	0.343	1.28891	-1.897801461	7.27E-06	0.000785942	down	ENSFCAG00000012451	54	111	89	22	22	30	ENSFCAG00000012451	P2RX7	101097922	XP_003994699.1	XP_003994699.1 P2X purinoceptor 7 isoform X1 [Felis catus]	M3WGZ2	P2X purinoceptor	bleb assembly [GO:0032060]; calcium ion transmembrane transport [GO:0070588]; cell morphogenesis [GO:0000902]; cell surface receptor signaling pathway [GO:0007166]; cellular response to dsRNA [GO:0071359]; cellular response to extracellular stimulus [GO:0031668]; ceramide biosynthetic process [GO:0046513]; collagen metabolic process [GO:0032963]; defense response to Gram-positive bacterium [GO:00…	cell-cell junction [GO:0005911]; external side of plasma membrane [GO:0009897]; mitochondrion [GO:0005739]; neuromuscular junction [GO:0031594]; neuronal cell body [GO:0043025]; plasma membrane [GO:0005886]; postsynapse [GO:0098794]; presynapse [GO:0098793]	ATP binding [GO:0005524]; extracellularly ATP-gated monoatomic cation channel activity [GO:0004931]; identical protein binding [GO:0042802]; lipopolysaccharide binding [GO:0001530]; purinergic nucleotide receptor activity [GO:0001614]	GO:0000165; GO:0000902; GO:0001530; GO:0001614; GO:0001845; GO:0001913; GO:0001916; GO:0001934; GO:0004931; GO:0005524; GO:0005739; GO:0005886; GO:0005911; GO:0006509; GO:0006649; GO:0006900; GO:0006954; GO:0007005; GO:0007166; GO:0009306; GO:0009410; GO:0009612; GO:0009897; GO:0010043; GO:0010524; GO:0014047; GO:0014049; GO:0014051; GO:0014054; GO:0016079; GO:0016485; GO:0017121; GO:0019233; GO:…	K05220	K05220 P2RX7; P2X purinoceptor 7	-
ENSFCAG00000052015	0	0.12739	-5.493614267	7.81E-06	0.000839408	down	ENSFCAG00000052015	15	1	1	0	0	0	ENSFCAG00000052015	-	-	-	-	-	-	-	-	-	-	-	-	-
ENSFCAG00000030144	11.5654	37.93166	-1.713487954	8.07E-06	0.000862047	down	ENSFCAG00000030144	3438	3647	3179	972	1278	1066	ENSFCAG00000030144	IRF2	101089600	XP_019683809.1	XP_019683809.1 interferon regulatory factor 2 isoform X2 [Felis catus]	A0A2I2UD66	Interferon regulatory factor 2	defense response to virus [GO:0051607]; DNA-templated transcription [GO:0006351]; immune system process [GO:0002376]; regulation of transcription by RNA polymerase II [GO:0006357]	cytosol [GO:0005829]; focal adhesion [GO:0005925]; nucleoplasm [GO:0005654]; nucleus [GO:0005634]	DNA-binding transcription activator activity, RNA polymerase II-specific [GO:0001228]; DNA-binding transcription factor activity, RNA polymerase II-specific [GO:0000981]; RNA polymerase II cis-regulatory region sequence-specific DNA binding [GO:0000978]	GO:0000978; GO:0000981; GO:0001228; GO:0002376; GO:0005634; GO:0005654; GO:0005829; GO:0005925; GO:0006351; GO:0006357; GO:0051607	K10153	K10153 IRF2; interferon regulatory factor 2	IRF
ENSFCAG00000009678	0.0118	0.17858	-3.628818516	8.35E-06	0.000887809	down	ENSFCAG00000009678	4	6	17	0	1	1	ENSFCAG00000009678	GABRR1	101093186	XP_003986417.1	XP_003986417.1 gamma-aminobutyric acid receptor subunit rho-1 isoform X1 [Felis catus]	M3XEV9	GABA(C) receptor	chloride transmembrane transport [GO:1902476]; modulation of chemical synaptic transmission [GO:0050804]	chloride channel complex [GO:0034707]; GABA-A receptor complex [GO:1902711]; GABA-ergic synapse [GO:0098982]; glutamatergic synapse [GO:0098978]; neuron projection [GO:0043005]; postsynaptic membrane [GO:0045211]; presynaptic membrane [GO:0042734]; synapse [GO:0045202]	chloride channel activity [GO:0005254]; extracellular ligand-gated monoatomic ion channel activity [GO:0005230]; GABA-A receptor activity [GO:0004890]; ligand-gated monoatomic ion channel activity involved in regulation of presynaptic membrane potential [GO:0099507]; neurotransmitter receptor activity [GO:0030594]	GO:0004890; GO:0005230; GO:0005254; GO:0030594; GO:0034707; GO:0042734; GO:0043005; GO:0045202; GO:0045211; GO:0050804; GO:0098978; GO:0098982; GO:0099507; GO:1902476; GO:1902711	K05190	K05190 GABRR; gamma-aminobutyric acid receptor subunit rho	-
ENSFCAG00000028691	0.22834	1.18476	-2.348623747	8.50E-06	0.000898579	down	ENSFCAG00000028691	10	28	34	7	6	2	ENSFCAG00000028691	PGLYRP1	101080417	XP_003997717.3	XP_003997717.3 peptidoglycan recognition protein 1 isoform X1 [Felis catus]	M3WZT2	Peptidoglycan recognition protein 1	antimicrobial humoral immune response mediated by antimicrobial peptide [GO:0061844]; biological process involved in interaction with host [GO:0051701]; defense response to Gram-positive bacterium [GO:0050830]; detection of bacterium [GO:0016045]; killing of cells of another organism [GO:0031640]; negative regulation of inflammatory response [GO:0050728]; negative regulation of natural killer cel…	extracellular space [GO:0005615]	Hsp70 protein binding [GO:0030544]; molecular adaptor activity [GO:0060090]; N-acetylmuramoyl-L-alanine amidase activity [GO:0008745]; peptidoglycan binding [GO:0042834]; peptidoglycan immune receptor activity [GO:0016019]; receptor ligand activity [GO:0048018]; zinc ion binding [GO:0008270]	GO:0005615; GO:0008270; GO:0008745; GO:0009253; GO:0016019; GO:0016045; GO:0030544; GO:0031640; GO:0032689; GO:0032827; GO:0042834; GO:0048018; GO:0050728; GO:0050830; GO:0051701; GO:0060090; GO:0061844	-	-	-
ENSFCAG00000028798	0.14948	0.53563	-1.835404596	8.68E-06	0.000912621	down	ENSFCAG00000028798	52	177	109	36	38	29	ENSFCAG00000028798	-	-	XP_044917542.1	XP_044917542.1 ovochymase-1 isoform X3 [Felis catus]	M3WZ58	Ovochymase 1	proteolysis [GO:0006508]	-	serine-type endopeptidase activity [GO:0004252]	GO:0004252; GO:0006508	-	-	-
ENSFCAG00000052895	0.96345	3.36512	-1.804477465	8.90E-06	0.000931215	down	ENSFCAG00000052895	113	195	131	56	55	22	ENSFCAG00000052895	-	-	-	-	-	-	-	-	-	-	-	-	-
ENSFCAG00000008437	0	0.07045	-5.467290527	1.00E-05	0.001040477	down	ENSFCAG00000008437	5	8	3	0	0	0	ENSFCAG00000008437	FMO1	101087122	XP_044904777.1	XP_044904777.1 dimethylaniline monooxygenase [N-oxide-forming] 1 isoform X2 [Felis catus]	A0A337SA16	Flavin-containing monooxygenase (EC 1.-.-.-)	-	endoplasmic reticulum membrane [GO:0005789]	flavin adenine dinucleotide binding [GO:0050660]; hypotaurine dehydrogenase activity [GO:0047822]; N,N-dimethylaniline monooxygenase activity [GO:0004499]; NADP binding [GO:0050661]; trimethylamine monooxygenase activity [GO:0034899]	GO:0004499; GO:0005789; GO:0034899; GO:0047822; GO:0050660; GO:0050661	K00485	K00485 FMO; dimethylaniline monooxygenase (N-oxide forming) / hypotaurine monooxygenase [EC:1.14.13.8 1.8.1.-]	-
ENSFCAG00000043444	0.00671	0.1598	-4.120025907	1.01E-05	0.001043928	down	ENSFCAG00000043444	1	20	1	1	0	0	ENSFCAG00000043444	MFAP5	101097495	XP_006933550.1	XP_006933550.1 microfibrillar-associated protein 5 isoform X3 [Felis catus]	A0A337S1H4	Microfibril associated protein 5	-	extracellular region [GO:0005576]; microfibril [GO:0001527]	-	GO:0001527; GO:0005576	K25410	K25410 MFAP5; microfibrillar-associated protein 5	-
ENSFCAG00000024891	0.33184	0.03116	3.27581722	1.07E-05	0.001104323	up	ENSFCAG00000024891	1	0	2	18	6	10	ENSFCAG00000024891	PIANP	101083602	XP_023112495.1	XP_023112495.1 PILR alpha-associated neural protein [Felis catus]	M3WYB3	PILR alpha associated neural protein	regulation of immune response [GO:0050776]	membrane [GO:0016020]	-	GO:0016020; GO:0050776	-	-	-
ENSFCAG00000036713	8.05575	26.46085	-1.715267987	1.08E-05	0.001105702	down	ENSFCAG00000036713	377	677	358	117	220	121	ENSFCAG00000036713	IL7	101084597	XP_003999962.1	XP_003999962.1 interleukin-7 isoform X1 [Felis catus]	A0A5F5XJL9	Interleukin-7	immune response [GO:0006955]	extracellular region [GO:0005576]	growth factor activity [GO:0008083]; interleukin-7 receptor binding [GO:0005139]	GO:0005139; GO:0005576; GO:0006955; GO:0008083	K05431	K05431 IL7; interleukin 7	-
ENSFCAG00000029919	3.97291	12.80712	-1.688518087	1.13E-05	0.001152485	down	ENSFCAG00000029919	1748	1798	1453	438	680	519	ENSFCAG00000029919	TXNIP	101099739	XP_003990598.2	XP_003990598.2 thioredoxin-interacting protein [Felis catus]	A0A5F5XSL3	Thioredoxin interacting protein	-	-	-	-	K20910	K20910 TXNIP; thioredoxin-interacting protein	-
ENSFCAG00000053433	0.04939	0.36988	-2.806259903	1.22E-05	0.001232972	down	ENSFCAG00000053433	6	31	4	2	2	2	ENSFCAG00000053433	-	-	-	-	-	-	-	-	-	-	-	-	-
ENSFCAG00000051146	0.09804	0.5768	-2.501271626	1.28E-05	0.001288412	down	ENSFCAG00000051146	19	8	28	3	3	4	ENSFCAG00000051146	-	-	-	-	-	-	-	-	-	-	-	-	-
ENSFCAG00000005456	0.02616	0.1721	-2.628846815	1.28E-05	0.001288412	down	ENSFCAG00000005456	3	27	17	1	4	3	ENSFCAG00000005456	ZNF366	101092235	XP_003981104.1	XP_003981104.1 zinc finger protein 366 [Felis catus]	A0A2I2U2M7	Zinc finger protein 366	-	-	-	-	-	-	zf-C2H2
ENSFCAG00000049306	0.03329	0.29947	-3.052377529	1.49E-05	0.001490609	down	ENSFCAG00000049306	0	23	10	2	2	0	ENSFCAG00000049306	-	-	-	-	-	-	-	-	-	-	-	-	-
ENSFCAG00000051513	0.2957	0.04192	2.75611781	1.59E-05	0.00158213	up	ENSFCAG00000051513	2	1	3	22	9	14	ENSFCAG00000051513	-	-	-	-	-	-	-	-	-	-	-	-	-
ENSFCAG00000048123	0.03734	0.19579	-2.339753925	1.71E-05	0.001680425	down	ENSFCAG00000048123	18	34	11	1	6	6	ENSFCAG00000048123	-	-	-	-	-	-	-	-	-	-	-	-	-
ENSFCAG00000012731	0	0.04543	-5.37928359	1.71E-05	0.001680425	down	ENSFCAG00000012731	4	11	0	0	0	0	ENSFCAG00000012731	POU2F2	101084920	XP_023100941.2	XP_023100941.2 LOW QUALITY PROTEIN: POU domain, class 2, transcription factor 2 [Felis catus]	A0A5F5XXL7	POU class 2 homeobox 2	-	-	-	-	K09364	K09364 POU2F; POU domain transcription factor, class 2	Pou
ENSFCAG00000006569	0.12104	0.43823	-1.846023322	1.76E-05	0.001718458	down	ENSFCAG00000006569	36	113	57	6	36	20	ENSFCAG00000006569	CRACD	101085461	XP_023108856.2	XP_023108856.2 capping protein-inhibiting regulator of actin dynamics isoform X3 [Felis catus]	M3W652	Capping protein inhibiting regulator of actin dynamics	maintenance of gastrointestinal epithelium [GO:0030277]; negative regulation of barbed-end actin filament capping [GO:2000813]	-	-	GO:0030277; GO:2000813	-	-	-
ENSFCAG00000012005	4.99389	15.74982	-1.656273737	1.82E-05	0.00177582	down	ENSFCAG00000012005	671	901	664	219	260	281	ENSFCAG00000012005	AKAP7	101089442	XP_023110142.1	XP_023110142.1 A-kinase anchoring protein 7 isoform X9 [Felis catus]	A0A337SWY7	A-kinase anchoring protein 7	-	-	-	-	K16524	K16524 AKAP7; A-kinase anchor protein 7	-
ENSFCAG00000001772	0.00267	0.05793	-4.027239717	1.87E-05	0.001813799	down	ENSFCAG00000001772	6	7	8	0	1	0	ENSFCAG00000001772	TSPEAR	101090037	XP_023094409.2	XP_023094409.2 thrombospondin-type laminin G domain and EAR repeat-containing protein isoform X2 [Felis catus]	A0A5F5XSG9	Thrombospondin type laminin G domain and EAR repeats	hair cycle process [GO:0022405]; Notch signaling pathway [GO:0007219]; regulation of Notch signaling pathway [GO:0008593]; sensory perception of sound [GO:0007605]; signal transduction [GO:0007165]; tooth mineralization [GO:0034505]	cell surface [GO:0009986]; ciliary membrane [GO:0060170]; stereocilium [GO:0032420]	-	GO:0007165; GO:0007219; GO:0007605; GO:0008593; GO:0009986; GO:0022405; GO:0032420; GO:0034505; GO:0060170	K24437	K24437 TSEAR; thrombospondin-type laminin G domain and EAR repeat-containing protein	-
ENSFCAG00000041619	0	0.06501	-5.354772974	1.91E-05	0.001840621	down	ENSFCAG00000041619	8	5	2	0	0	0	ENSFCAG00000041619	LOC105259729	105259729	XP_011277925.2	XP_011277925.2 GTPase IMAP family member 4-like [Felis catus]	A0A337S3B7	AIG1-type G domain-containing protein	-	cytosol [GO:0005829]	GTP binding [GO:0005525]	GO:0005525; GO:0005829	-	-	-
ENSFCAG00000000308	0	0.08008	-5.349732186	1.95E-05	0.001863608	down	ENSFCAG00000000308	9	1	5	0	0	0	ENSFCAG00000000308	WT1	101088518	XP_019667792.1	XP_019667792.1 Wilms tumor protein isoform X4 [Felis catus]	A0A337S500	WT1 transcription factor	regulation of DNA-templated transcription [GO:0006355]	cytoplasm [GO:0005737]; nuclear speck [GO:0016607]	DNA binding [GO:0003677]; metal ion binding [GO:0046872]; RNA binding [GO:0003723]	GO:0003677; GO:0003723; GO:0005737; GO:0006355; GO:0016607; GO:0046872	K09234	K09234 WT1; Wilms tumor protein 1	zf-C2H2
ENSFCAG00000047769	0.43523	1.74494	-1.987503855	1.95E-05	0.001863608	down	ENSFCAG00000047769	27	51	41	13	10	9	ENSFCAG00000047769	-	-	-	-	-	-	-	-	-	-	-	-	-
ENSFCAG00000050518	0.05221	0.29572	-2.457640168	1.96E-05	0.001863608	down	ENSFCAG00000050518	3	30	19	2	7	1	ENSFCAG00000050518	-	-	-	-	-	-	-	-	-	-	-	-	-
ENSFCAG00000049922	0.01127	0.14958	-3.512809059	2.00E-05	0.001878038	down	ENSFCAG00000049922	3	17	5	0	2	0	ENSFCAG00000049922	-	-	-	-	-	-	-	-	-	-	-	-	-
ENSFCAG00000024079	0.23034	0.02379	3.197725382	2.00E-05	0.001878038	up	ENSFCAG00000024079	0	2	1	15	14	3	ENSFCAG00000024079	BSPRY	101082102	XP_023098362.2	XP_023098362.2 B box and SPRY domain-containing protein isoform X1 [Felis catus]	M3X900	B-box and SPRY domain containing	cellular response to leukemia inhibitory factor [GO:1990830]; protein ubiquitination [GO:0016567]	cytoplasm [GO:0005737]	ubiquitin protein ligase activity [GO:0061630]	GO:0005737; GO:0016567; GO:0061630; GO:1990830	-	-	-
ENSFCAG00000049982	0	0.11635	-5.341711235	2.03E-05	0.001895679	down	ENSFCAG00000049982	10	4	1	0	0	0	ENSFCAG00000049982	-	-	-	-	-	-	-	-	-	-	-	-	-
ENSFCAG00000052001	0	0.11209	-5.336684022	2.07E-05	0.001929715	down	ENSFCAG00000052001	11	0	4	0	0	0	ENSFCAG00000052001	-	-	-	-	-	-	-	-	-	-	-	-	-
ENSFCAG00000008935	0.3063	1.05056	-1.769756948	2.19E-05	0.002034597	down	ENSFCAG00000008935	81	116	83	31	22	35	ENSFCAG00000008935	TEX9	101089521	XP_019687933.1	XP_019687933.1 testis-expressed protein 9 isoform X5 [Felis catus]	M3WYI0	Testis expressed 9	-	-	-	-	-	-	-
ENSFCAG00000006088	0.02277	0.12478	-2.393363722	2.23E-05	0.002055989	down	ENSFCAG00000006088	11	20	24	6	1	4	ENSFCAG00000006088	POPDC2	101080567	XP_006936139.1	XP_006936139.1 popeye domain-containing protein 2 isoform X1 [Felis catus]	A0A5F5Y427	Popeye domain containing 2	heart development [GO:0007507]; regulation of membrane potential [GO:0042391]; skeletal muscle tissue development [GO:0007519]; striated muscle cell differentiation [GO:0051146]	sarcolemma [GO:0042383]	cAMP binding [GO:0030552]	GO:0007507; GO:0007519; GO:0030552; GO:0042383; GO:0042391; GO:0051146	K26206	K26206 POPDC2; popeye domain-containing protein 2	-
ENSFCAG00000004161	0.02282	0.20093	-2.999489714	2.26E-05	0.002078826	down	ENSFCAG00000004161	3	16	13	1	2	1	ENSFCAG00000004161	SOHLH2	101084762	XP_019681000.1	XP_019681000.1 spermatogenesis- and oogenesis-specific basic helix-loop-helix-containing protein 2 isoform X1 [Felis catus]	A0A5F5XRZ7	Spermatogenesis and oogenesis specific basic helix-loop-helix 2	cell differentiation [GO:0030154]; regulation of transcription by RNA polymerase II [GO:0006357]; spermatogenesis [GO:0007283]	nucleus [GO:0005634]	DNA-binding transcription factor activity, RNA polymerase II-specific [GO:0000981]; protein dimerization activity [GO:0046983]; RNA polymerase II cis-regulatory region sequence-specific DNA binding [GO:0000978]	GO:0000978; GO:0000981; GO:0005634; GO:0006357; GO:0007283; GO:0030154; GO:0046983	-	-	bHLH
ENSFCAG00000028092	0.12862	0.56964	-2.138778122	2.43E-05	0.00222174	down	ENSFCAG00000028092	20	37	23	6	11	2	ENSFCAG00000028092	GPR63	101081139	XP_006931959.2	XP_006931959.2 probable G-protein coupled receptor 63 [Felis catus]	M3WRA0	G protein-coupled receptor 63	G protein-coupled receptor signaling pathway [GO:0007186]	cytosol [GO:0005829]; nucleoplasm [GO:0005654]; plasma membrane [GO:0005886]; receptor complex [GO:0043235]	G protein-coupled receptor activity [GO:0004930]	GO:0004930; GO:0005654; GO:0005829; GO:0005886; GO:0007186; GO:0043235	K04321	K04321 GPR63; G protein-coupled receptor 63	-
ENSFCAG00000005467	0.30948	0.04888	2.59714643	2.75E-05	0.002501688	up	ENSFCAG00000005467	3	2	2	18	6	23	ENSFCAG00000005467	FAM187A	101086018	XP_003997060.1	XP_003997060.1 Ig-like V-type domain-containing protein FAM187A [Felis catus]	M3W442	Family with sequence similarity 187 member A	-	membrane [GO:0016020]	-	GO:0016020	-	-	-
ENSFCAG00000041001	0.23128	1.10511	-2.220029113	2.82E-05	0.002555286	down	ENSFCAG00000041001	21	31	15	1	8	6	ENSFCAG00000041001	TNFSF18	101091748	XP_006942768.1	XP_006942768.1 tumor necrosis factor ligand superfamily member 18 [Felis catus]	A0A2I2UQH3	TNF superfamily member 18	negative regulation of T-helper 17 cell lineage commitment [GO:2000329]; positive regulation of cell adhesion [GO:0045785]; positive regulation of inflammatory response [GO:0050729]; positive regulation of macrophage chemotaxis [GO:0010759]; positive regulation of monocyte chemotaxis [GO:0090026]; positive regulation of tyrosine phosphorylation of STAT protein [GO:0042531]; regulation of dendriti…	cell surface [GO:0009986]; membrane [GO:0016020]	identical protein binding [GO:0042802]; tumor necrosis factor receptor superfamily binding [GO:0032813]	GO:0002309; GO:0009986; GO:0010759; GO:0016020; GO:0032813; GO:0033209; GO:0042129; GO:0042531; GO:0042802; GO:0043254; GO:0045785; GO:0050729; GO:0090026; GO:2000329; GO:2000508	K05479	K05479 TNFSF18; tumor necrosis factor ligand superfamily member 18	-
ENSFCAG00000048303	0.11681	0.01893	2.590516264	2.89E-05	0.00260311	up	ENSFCAG00000048303	2	3	2	10	14	23	ENSFCAG00000048303	-	-	-	-	-	-	-	-	-	-	-	-	-
ENSFCAG00000041029	0	0.05657	-5.274050605	3.11E-05	0.002786175	down	ENSFCAG00000041029	5	8	1	0	0	0	ENSFCAG00000041029	-	-	-	-	-	-	-	-	-	-	-	-	-
ENSFCAG00000048795	0.23351	0.03985	2.501478829	3.24E-05	0.002891125	up	ENSFCAG00000048795	3	4	1	12	14	24	ENSFCAG00000048795	-	-	-	-	-	-	-	-	-	-	-	-	-
ENSFCAG00000044330	0	0.10227	-5.256782418	3.34E-05	0.002973241	down	ENSFCAG00000044330	8	0	6	0	0	0	ENSFCAG00000044330	-	-	-	-	-	-	-	-	-	-	-	-	-
ENSFCAG00000011961	0.86151	2.66531	-1.629306472	3.38E-05	0.002987543	down	ENSFCAG00000011961	195	390	261	74	164	53	ENSFCAG00000011961	MTMR7	101080528	XP_003984674.1	XP_003984674.1 myotubularin-related protein 7 isoform X2 [Felis catus]	M3WG34	phosphatidylinositol-3-phosphatase (EC 3.1.3.64) (Phosphatidylinositol-3-phosphate phosphatase)	phosphatidylinositol dephosphorylation [GO:0046856]	cytoplasm [GO:0005737]	phosphatidylinositol-3,5-bisphosphate phosphatase activity [GO:0106018]; phosphatidylinositol-3-phosphate phosphatase activity [GO:0004438]	GO:0004438; GO:0005737; GO:0046856; GO:0106018	K18083	K18083 MTMR6_7_8; myotubularin-related protein 6/7/8 [EC:3.1.3.64 3.1.3.95]	-
ENSFCAG00000004499	0	0.05494	-5.249879997	3.44E-05	0.00303434	down	ENSFCAG00000004499	9	0	5	0	0	0	ENSFCAG00000004499	TNF	493755	NP_001009835.1	NP_001009835.1 tumor necrosis factor precursor [Felis catus]	A0A0A0MPY4	Tumor necrosis factor (TNF-a) (Cachectin) (TNF-alpha) (Tumor necrosis factor ligand superfamily member 2) [Cleaved into: Intracellular domain 1 (ICD1); Intracellular domain 2 (ICD2); C-domain 1; C-domain 2; Tumor necrosis factor, soluble form]	immune response [GO:0006955]; necroptotic signaling pathway [GO:0097527]; regulation of biological quality [GO:0065008]; regulation of developmental process [GO:0050793]; regulation of multicellular organismal process [GO:0051239]; regulation of secretion [GO:0051046]; vascular endothelial growth factor production [GO:0010573]	extracellular space [GO:0005615]; plasma membrane [GO:0005886]	cytokine activity [GO:0005125]; tumor necrosis factor receptor binding [GO:0005164]	GO:0005125; GO:0005164; GO:0005615; GO:0005886; GO:0006955; GO:0010573; GO:0050793; GO:0051046; GO:0051239; GO:0065008; GO:0097527	K03156	K03156 TNF; tumor necrosis factor superfamily, member 2	-
ENSFCAG00000047964	0	0.06651	-5.242120039	3.56E-05	0.003121739	down	ENSFCAG00000047964	10	2	2	0	0	0	ENSFCAG00000047964	-	-	-	-	-	-	-	-	-	-	-	-	-
ENSFCAG00000009165	1.73744	5.47649	-1.654210036	3.62E-05	0.003159115	down	ENSFCAG00000009165	199	169	144	30	78	63	ENSFCAG00000009165	IL6	493687	XP_019670454.2	XP_019670454.2 interleukin-6 isoform X1 [Felis catus]	M3X721	Interleukin-6	acute-phase response [GO:0006953]; cellular response to hydrogen peroxide [GO:0070301]; cellular response to lipopolysaccharide [GO:0071222]; defense response to virus [GO:0051607]; glucose homeostasis [GO:0042593]; hepatic immune response [GO:0002384]; inflammatory response to wounding [GO:0090594]; interleukin-6-mediated signaling pathway [GO:0070102]; negative regulation of apoptotic process […	extracellular space [GO:0005615]; interleukin-6 receptor complex [GO:0005896]	cytokine activity [GO:0005125]; growth factor activity [GO:0008083]; interleukin-6 receptor binding [GO:0005138]	GO:0001781; GO:0002384; GO:0002639; GO:0002675; GO:0005125; GO:0005138; GO:0005615; GO:0005896; GO:0006953; GO:0008083; GO:0008284; GO:0010573; GO:0010575; GO:0010718; GO:0031175; GO:0032722; GO:0032731; GO:0032733; GO:0032755; GO:0032757; GO:0032760; GO:0032966; GO:0033138; GO:0042102; GO:0042531; GO:0042593; GO:0043065; GO:0043066; GO:0043410; GO:0045669; GO:0045727; GO:0045944; GO:0046427; GO:…	K05405	K05405 IL6; interleukin 6	-
ENSFCAG00000050326	0.00562	0.10873	-3.919838661	3.67E-05	0.003193744	down	ENSFCAG00000050326	12	6	2	0	1	0	ENSFCAG00000050326	-	-	-	-	-	-	-	-	-	-	-	-	-
ENSFCAG00000012565	0.78857	2.47514	-1.65035087	3.71E-05	0.003210667	down	ENSFCAG00000012565	101	238	176	49	102	24	ENSFCAG00000012565	RPE65	101090034	XP_003990229.1	XP_003990229.1 retinoid isomerohydrolase isoform X1 [Felis catus]	M3WH64	Retinoid isomerohydrolase RPE65	-	membrane [GO:0016020]	all-trans-retinyl-ester hydrolase, 11-cis retinol forming activity [GO:0052885]; cardiolipin binding [GO:1901612]; metal ion binding [GO:0046872]; oxidoreductase activity, acting on single donors with incorporation of molecular oxygen, incorporation of two atoms of oxygen [GO:0016702]; phosphatidylcholine binding [GO:0031210]; phosphatidylserine binding [GO:0001786]	GO:0001786; GO:0016020; GO:0016702; GO:0031210; GO:0046872; GO:0052885; GO:1901612	K11158	K11158 RPE65; retinoid isomerohydrolase / lutein isomerase [EC:3.1.1.64 5.3.3.22]	-
ENSFCAG00000041804	0.01519	0.18334	-3.41743678	3.79E-05	0.00326861	down	ENSFCAG00000041804	10	7	7	0	2	0	ENSFCAG00000041804	-	-	-	-	-	-	-	-	-	-	-	-	-
ENSFCAG00000031929	0.0839	0.2891	-1.785302781	3.81E-05	0.003272218	down	ENSFCAG00000031929	45	72	69	27	24	6	ENSFCAG00000031929	MRC1	101092193	XP_011281924.2	XP_011281924.2 macrophage mannose receptor 1 [Felis catus]	A0A2I2V193	Mannose receptor C-type 1	endocytosis [GO:0006897]	membrane [GO:0016020]	carbohydrate binding [GO:0030246]	GO:0006897; GO:0016020; GO:0030246	K06560	K06560 MRC; mannose receptor, C type	-
ENSFCAG00000046824	0.37025	1.36725	-1.863616751	4.02E-05	0.003431555	down	ENSFCAG00000046824	22	69	40	6	18	15	ENSFCAG00000046824	-	-	-	-	-	-	-	-	-	-	-	-	-
ENSFCAG00000000211	4.28835	12.72796	-1.569339208	4.17E-05	0.003547616	down	ENSFCAG00000000211	1461	2487	1612	509	923	571	ENSFCAG00000000211	USP25	101094617	XP_023094621.1	XP_023094621.1 ubiquitin carboxyl-terminal hydrolase 25 isoform X2 [Felis catus]	A0A2I2UUV1	ubiquitinyl hydrolase 1 (EC 3.4.19.12)	proteasome-mediated ubiquitin-dependent protein catabolic process [GO:0043161]	-	cysteine-type deubiquitinase activity [GO:0004843]	GO:0004843; GO:0043161	K11849	K11849 USP25; ubiquitin carboxyl-terminal hydrolase 25 [EC:3.4.19.12]	-
ENSFCAG00000041018	0.2462	1.08848	-2.104256178	4.21E-05	0.003562279	down	ENSFCAG00000041018	8	42	22	4	8	6	ENSFCAG00000041018	C19orf18	-	-	-	A0A337RT39	Chromosome 19 open reading frame 18	-	membrane [GO:0016020]	-	GO:0016020	-	-	-
ENSFCAG00000007228	10.01046	29.51935	-1.560096779	4.39E-05	0.003695667	down	ENSFCAG00000007228	4301	6876	4724	1586	2530	1643	ENSFCAG00000007228	FMR1	101080266	XP_004000999.1	XP_004000999.1 synaptic functional regulator FMR1 isoform X12 [Felis catus]	M3WUC8	Fragile X messenger ribonucleoprotein 1	regulation of translation [GO:0006417]	cytoplasm [GO:0005737]; synapse [GO:0045202]	mRNA binding [GO:0003729]	GO:0003729; GO:0005737; GO:0006417; GO:0045202	K15516	K15516 FMR; fragile X mental retardation protein	-
ENSFCAG00000018860	0.00453	0.09161	-3.903506536	4.40E-05	0.003695667	down	ENSFCAG00000018860	2	13	4	0	1	0	ENSFCAG00000018860	EMB	-	XP_044893259.1	XP_044893259.1 LOW QUALITY PROTEIN: embigin [Felis catus]	A0A5F5XZI6	Embigin	axon guidance [GO:0007411]; cell adhesion [GO:0007155]	plasma membrane [GO:0005886]	-	GO:0005886; GO:0007155; GO:0007411	-	-	-
ENSFCAG00000007996	0.05932	0.2684	-2.117773179	4.56E-05	0.003798689	down	ENSFCAG00000007996	15	29	25	2	5	10	ENSFCAG00000007996	VEGFC	101085368	XP_023108079.1	XP_023108079.1 vascular endothelial growth factor C [Felis catus]	M3W8S3	Vascular endothelial growth factor C	animal organ morphogenesis [GO:0009887]; cellular response to leukemia inhibitory factor [GO:1990830]; glial cell proliferation [GO:0014009]; induction of positive chemotaxis [GO:0050930]; morphogenesis of embryonic epithelium [GO:0016331]; negative regulation of osteoblast differentiation [GO:0045668]; positive regulation of angiogenesis [GO:0045766]; positive regulation of cell division [GO:005…	extracellular space [GO:0005615]; membrane [GO:0016020]	chemoattractant activity [GO:0042056]; growth factor activity [GO:0008083]; vascular endothelial growth factor receptor 3 binding [GO:0043185]	GO:0001666; GO:0001934; GO:0001938; GO:0002040; GO:0005615; GO:0008083; GO:0009887; GO:0014009; GO:0016020; GO:0016331; GO:0038084; GO:0042056; GO:0043185; GO:0045668; GO:0045766; GO:0048010; GO:0050930; GO:0051781; GO:0060252; GO:0060754; GO:1901492; GO:1902462; GO:1990830	K05449	K05449 VEGFC_D; vascular endothelial growth factor C/D	-
ENSFCAG00000035073	28.51204	83.87006	-1.556499054	4.56E-05	0.003798689	down	ENSFCAG00000035073	4293	6287	4686	1422	2322	1812	ENSFCAG00000035073	LGALS8	101101669	XP_019669840.2	XP_019669840.2 galectin-8 isoform X4 [Felis catus]	A0A2I2U7L7	Galectin	-	-	carbohydrate binding [GO:0030246]	GO:0030246	K06832	K06832 LGALS8; galectin-8	-
ENSFCAG00000015403	0.07706	0.70534	-3.092642538	4.59E-05	0.003803816	down	ENSFCAG00000015403	20	7	1	1	1	1	ENSFCAG00000015403	DAPL1	111556305	XP_044889786.1	XP_044889786.1 death-associated protein-like 1 isoform X6 [Felis catus]	M3WMJ2	Death associated protein like 1	apoptotic signaling pathway [GO:0097190]; cellular response to amino acid starvation [GO:0034198]; negative regulation of autophagy [GO:0010507]; negative regulation of CD8-positive, alpha-beta T cell activation [GO:2001186]	-	death domain binding [GO:0070513]	GO:0010507; GO:0034198; GO:0070513; GO:0097190; GO:2001186	-	-	-
ENSFCAG00000012834	0.03467	0.1423	-2.01584358	4.75E-05	0.003920002	down	ENSFCAG00000012834	10	42	31	8	10	4	ENSFCAG00000012834	PLCH1	101087261	XP_019666098.1	XP_019666098.1 1-phosphatidylinositol 4,5-bisphosphate phosphodiesterase eta-1 isoform X3 [Felis catus]	A0A2I2V2J9	Phosphoinositide phospholipase C (EC 3.1.4.11)	lipid catabolic process [GO:0016042]; phosphatidylinositol-mediated signaling [GO:0048015]	-	calcium ion binding [GO:0005509]; calcium-dependent phospholipase C activity [GO:0050429]; phosphatidylinositol phospholipase C activity [GO:0004435]	GO:0004435; GO:0005509; GO:0016042; GO:0048015; GO:0050429	K19006	K19006 PLCH; phosphatidylinositol phospholipase C, eta [EC:3.1.4.11]	-
ENSFCAG00000002720	0.29093	0.03332	3.076582553	4.79E-05	0.003933443	up	ENSFCAG00000002720	0	2	1	9	7	14	ENSFCAG00000002720	FRAT1	101087686	XP_004001632.2	XP_004001632.2 proto-oncogene FRAT1 [Felis catus]	M3VZ07	FRAT regulator of WNT signaling pathway 1	beta-catenin destruction complex disassembly [GO:1904886]; positive regulation of canonical Wnt signaling pathway [GO:0090263]; regulation of protein export from nucleus [GO:0046825]	cytoplasm [GO:0005737]; cytosol [GO:0005829]; nucleus [GO:0005634]	molecular function inhibitor activity [GO:0140678]	GO:0005634; GO:0005737; GO:0005829; GO:0046825; GO:0090263; GO:0140678; GO:1904886	K03069	K03069 FRAT1; frequently rearranged in advanced T-cell lymphomas 1	-
ENSFCAG00000002940	3.62713	10.68037	-1.557891725	4.86E-05	0.003977115	down	ENSFCAG00000002940	950	1900	1114	393	689	358	ENSFCAG00000002940	MORC3	101083360	XP_044892569.1	XP_044892569.1 MORC family CW-type zinc finger protein 3 isoform X1 [Felis catus]	A0A5F5Y5D1	MORC family CW-type zinc finger 3	-	-	ATP hydrolysis activity [GO:0016887]; zinc ion binding [GO:0008270]	GO:0008270; GO:0016887	K24135	K24135 MORC; MORC family CW-type zinc finger protein	-
ENSFCAG00000000574	0.01499	0.09023	-2.544383112	4.92E-05	0.004009568	down	ENSFCAG00000000574	9	9	22	6	1	0	ENSFCAG00000000574	CADPS2	101092015	XP_044908620.1	XP_044908620.1 calcium-dependent secretion activator 2 isoform X20 [Felis catus]	M3VV11	Calcium dependent secretion activator 2	dense core granule exocytosis [GO:1990504]; protein transport [GO:0015031]; synaptic vesicle exocytosis [GO:0016079]	cytoplasmic vesicle [GO:0031410]; presynapse [GO:0098793]	-	GO:0015031; GO:0016079; GO:0031410; GO:0098793; GO:1990504	K19933	K19933 CADPS; calcium-dependent secretion activator	-
ENSFCAG00000031147	13.00275	38.16435	-1.553170215	5.00E-05	0.004060784	down	ENSFCAG00000031147	1477	2081	1428	541	686	586	ENSFCAG00000031147	ATXN3	101096738	XP_006933123.1	XP_006933123.1 ataxin-3 isoform X12 [Felis catus]	A0A5F5XIP1	ubiquitinyl hydrolase 1 (EC 3.4.19.12)	proteolysis [GO:0006508]	nucleus [GO:0005634]	cysteine-type deubiquitinase activity [GO:0004843]	GO:0004843; GO:0005634; GO:0006508	K11863	K11863 ATXN3; Ataxin-3 [EC:3.4.22.-]	-
ENSFCAG00000028077	1.80284	5.31103	-1.558495406	5.08E-05	0.004109006	down	ENSFCAG00000028077	808	1110	746	316	379	264	ENSFCAG00000028077	RASGEF1B	101089437	XP_003985290.1	XP_003985290.1 ras-GEF domain-containing family member 1B isoform X3 [Felis catus]	A0A337SFN1	RasGEF domain family member 1B	small GTPase mediated signal transduction [GO:0007264]	-	guanyl-nucleotide exchange factor activity [GO:0005085]	GO:0005085; GO:0007264	-	-	-
ENSFCAG00000053844	0.09129	0.54809	-2.537795347	5.15E-05	0.004129594	down	ENSFCAG00000053844	10	26	4	0	6	1	ENSFCAG00000053844	-	-	-	-	-	-	-	-	-	-	-	-	-
ENSFCAG00000051927	0.02627	0.20816	-2.890476503	5.17E-05	0.004129594	down	ENSFCAG00000051927	5	15	10	1	3	0	ENSFCAG00000051927	-	-	-	-	-	-	-	-	-	-	-	-	-
ENSFCAG00000029293	0.42742	1.34392	-1.648868903	5.19E-05	0.004129594	down	ENSFCAG00000029293	158	87	120	32	39	51	ENSFCAG00000029293	TLR2	493797	XP_044911694.1	XP_044911694.1 toll-like receptor 2 [Felis catus]	M3X0I5	Toll-like receptor 2	cellular response to diacyl bacterial lipopeptide [GO:0071726]; cellular response to lipoteichoic acid [GO:0071223]; cellular response to triacyl bacterial lipopeptide [GO:0071727]; cellular response to type II interferon [GO:0071346]; defense response to Gram-positive bacterium [GO:0050830]; defense response to virus [GO:0051607]; detection of diacyl bacterial lipopeptide [GO:0042496]; detection…	cell surface [GO:0009986]; Golgi apparatus [GO:0005794]; membrane raft [GO:0045121]; Toll-like receptor 1-Toll-like receptor 2 protein complex [GO:0035354]; Toll-like receptor 2-Toll-like receptor 6 protein complex [GO:0035355]	amyloid-beta binding [GO:0001540]; identical protein binding [GO:0042802]; lipopolysaccharide binding [GO:0001530]; pattern recognition receptor activity [GO:0038187]; peptidoglycan binding [GO:0042834]; protein-containing complex binding [GO:0044877]; signaling receptor activity [GO:0038023]; Toll-like receptor binding [GO:0035325]; transmembrane signaling receptor activity [GO:0004888]; triacyl…	GO:0001530; GO:0001540; GO:0002224; GO:0004888; GO:0005794; GO:0006954; GO:0009986; GO:0030177; GO:0032722; GO:0032755; GO:0032757; GO:0034134; GO:0035325; GO:0035354; GO:0035355; GO:0038023; GO:0038124; GO:0038187; GO:0042495; GO:0042496; GO:0042497; GO:0042802; GO:0042834; GO:0044877; GO:0045121; GO:0050729; GO:0050830; GO:0051607; GO:0071223; GO:0071346; GO:0071726; GO:0071727; GO:1901224; GO:…	K10159	K10159 TLR2; toll-like receptor 2	-
ENSFCAG00000041453	0.64084	2.15445	-1.742524957	5.19E-05	0.004129594	down	ENSFCAG00000041453	62	76	55	17	24	20	ENSFCAG00000041453	-	-	-	-	-	-	-	-	-	-	-	-	-
ENSFCAG00000003015	0	0.06194	-5.181401205	5.25E-05	0.004149081	down	ENSFCAG00000003015	3	8	2	0	0	0	ENSFCAG00000003015	RNF175	101100384	XP_044911695.1	XP_044911695.1 RING finger protein 175 isoform X1 [Felis catus]	M3VZK2	Ring finger protein 175	ubiquitin-dependent ERAD pathway [GO:0030433]	endoplasmic reticulum membrane [GO:0005789]; Golgi membrane [GO:0000139]	metal ion binding [GO:0046872]; ubiquitin protein ligase activity [GO:0061630]	GO:0000139; GO:0005789; GO:0030433; GO:0046872; GO:0061630	K15698	K15698 RNF121_175; RING finger protein 121/175	-
ENSFCAG00000022754	0.04514	0.21099	-2.183289508	5.26E-05	0.004149081	down	ENSFCAG00000022754	10	23	27	3	7	4	ENSFCAG00000022754	THRB	101084821	XP_011284526.1	XP_011284526.1 thyroid hormone receptor beta isoform X4 [Felis catus]	A0A2I2UCE6	Thyroid hormone receptor beta	cell differentiation [GO:0030154]; cellular response to thyroid hormone stimulus [GO:0097067]; female courtship behavior [GO:0008050]; mRNA transcription by RNA polymerase II [GO:0042789]; negative regulation of female receptivity [GO:0007621]; negative regulation of transcription by RNA polymerase II [GO:0000122]; positive regulation of thyroid hormone mediated signaling pathway [GO:0002157]; po…	nuclear body [GO:0016604]; RNA polymerase II transcription regulator complex [GO:0090575]	chromatin DNA binding [GO:0031490]; enzyme binding [GO:0019899]; nuclear receptor activity [GO:0004879]; RNA polymerase II cis-regulatory region sequence-specific DNA binding [GO:0000978]; thyroid hormone binding [GO:0070324]; transcription coactivator binding [GO:0001223]; zinc ion binding [GO:0008270]	GO:0000122; GO:0000978; GO:0001223; GO:0002154; GO:0002157; GO:0004879; GO:0007605; GO:0007621; GO:0008016; GO:0008050; GO:0008270; GO:0016604; GO:0019899; GO:0030154; GO:0031490; GO:0042789; GO:0045944; GO:0046549; GO:0048384; GO:0060509; GO:0070324; GO:0090575; GO:0097067; GO:0097474	K08362	K08362 THRB; thyroid hormone receptor beta	THR-like
ENSFCAG00000011594	27.97047	81.5852	-1.544249556	5.35E-05	0.004198949	down	ENSFCAG00000011594	2322	3083	2280	848	1047	915	ENSFCAG00000011594	PKIB	101082658	XP_006932033.3	XP_006932033.3 cAMP-dependent protein kinase inhibitor beta isoform X4 [Felis catus]	M3WFD5	cAMP-dependent protein kinase inhibitor	regulation of nitrogen compound metabolic process [GO:0051171]; regulation of primary metabolic process [GO:0080090]	-	cAMP-dependent protein kinase inhibitor activity [GO:0004862]	GO:0004862; GO:0051171; GO:0080090	-	-	-
ENSFCAG00000023648	0.98572	2.91779	-1.56536825	5.41E-05	0.004232655	down	ENSFCAG00000023648	427	596	395	171	208	128	ENSFCAG00000023648	CPED1	101090002	XP_003983030.2	XP_003983030.2 cadherin-like and PC-esterase domain-containing protein 1 isoform X5 [Felis catus]	M3X483	Cadherin like and PC-esterase domain containing 1	-	-	-	-	-	-	-
ENSFCAG00000005921	0.00531	0.10007	-3.857711073	5.57E-05	0.00434234	down	ENSFCAG00000005921	10	4	5	1	0	0	ENSFCAG00000005921	CASP4	CASP4-202	NP_001009365.1	NP_001009365.1 caspase-1 [Felis catus]	M3WZA6	Caspase-1	proteolysis [GO:0006508]; regulation of apoptotic process [GO:0042981]	-	cysteine-type endopeptidase activity [GO:0004197]	GO:0004197; GO:0006508; GO:0042981	-	-	-
ENSFCAG00000040712	0.02008	0.25614	-3.359197296	5.71E-05	0.004431048	down	ENSFCAG00000040712	11	6	6	0	0	2	ENSFCAG00000040712	-	-	-	-	-	-	-	-	-	-	-	-	-
ENSFCAG00000010395	0.21509	0.65777	-1.611764812	5.77E-05	0.00445794	down	ENSFCAG00000010395	122	220	138	36	93	38	ENSFCAG00000010395	MED12L	-	XP_044893365.1	XP_044893365.1 LOW QUALITY PROTEIN: mediator of RNA polymerase II transcription subunit 12-like protein [Felis catus]	A0A337SE75	Mediator complex subunit 12L	regulation of transcription by RNA polymerase II [GO:0006357]	mediator complex [GO:0016592]	transcription coregulator activity [GO:0003712]	GO:0003712; GO:0006357; GO:0016592	-	-	-
ENSFCAG00000030437	4.67889	13.64603	-1.543979124	5.84E-05	0.004494552	down	ENSFCAG00000030437	721	1290	924	268	528	281	ENSFCAG00000030437	TMEM62	101081305	XP_011281346.2	XP_011281346.2 transmembrane protein 62 isoform X1 [Felis catus]	M3X7W6	Transmembrane protein 62	-	membrane [GO:0016020]	hydrolase activity [GO:0016787]	GO:0016020; GO:0016787	-	-	-
ENSFCAG00000011348	0.00643	0.07733	-3.352752198	5.92E-05	0.0045397	down	ENSFCAG00000011348	11	10	2	0	1	1	ENSFCAG00000011348	EYA2	101083833	XP_023106921.1	XP_023106921.1 eyes absent homolog 2 isoform X1 [Felis catus]	A0A5F5XT76	Eyes absent homolog (EC 3.1.3.48)	anatomical structure development [GO:0048856]; cell differentiation [GO:0030154]; extrinsic apoptotic signaling pathway in absence of ligand [GO:0097192]; mitochondrial outer membrane permeabilization [GO:0097345]; negative regulation of extrinsic apoptotic signaling pathway in absence of ligand [GO:2001240]; positive regulation of DNA repair [GO:0045739]; striated muscle tissue development [GO:0…	cytosol [GO:0005829]; membrane [GO:0016020]; mitochondrion [GO:0005739]; nucleus [GO:0005634]	histone H2AXY142 phosphatase activity [GO:0140793]; magnesium ion binding [GO:0000287]; protein tyrosine phosphatase activity [GO:0004725]	GO:0000287; GO:0004725; GO:0005634; GO:0005739; GO:0005829; GO:0014706; GO:0016020; GO:0030154; GO:0045739; GO:0048856; GO:0097192; GO:0097345; GO:0140793; GO:2001240	K17620	K17620 EYA2; eyes absent homolog 2 [EC:3.1.3.48]	-
ENSFCAG00000030874	0.10599	0.60847	-2.444876471	6.06E-05	0.004628407	down	ENSFCAG00000030874	8	18	16	0	5	3	ENSFCAG00000030874	FGF9	101084335	XP_003980306.1	XP_003980306.1 fibroblast growth factor 9 [Felis catus]	M3X6Y4	Fibroblast growth factor (FGF)	activin receptor signaling pathway [GO:0032924]; angiogenesis [GO:0001525]; animal organ morphogenesis [GO:0009887]; canonical Wnt signaling pathway [GO:0060070]; cardiac muscle cell proliferation [GO:0060038]; cell differentiation [GO:0030154]; chondrocyte differentiation [GO:0002062]; embryonic digestive tract development [GO:0048566]; embryonic limb morphogenesis [GO:0030326]; embryonic skelet…	cytoplasm [GO:0005737]; extracellular space [GO:0005615]	fibroblast growth factor receptor binding [GO:0005104]; growth factor activity [GO:0008083]	GO:0000122; GO:0001525; GO:0001649; GO:0001654; GO:0001934; GO:0002053; GO:0002062; GO:0005104; GO:0005615; GO:0005737; GO:0006606; GO:0007224; GO:0008083; GO:0008543; GO:0009887; GO:0010463; GO:0010628; GO:0030154; GO:0030178; GO:0030238; GO:0030324; GO:0030326; GO:0030334; GO:0030949; GO:0032924; GO:0032927; GO:0042472; GO:0045880; GO:0048010; GO:0048505; GO:0048566; GO:0048706; GO:0050679; GO:…	K04358	K04358 FGF; fibroblast growth factor	-
ENSFCAG00000007202	0.36112	1.10506	-1.611136201	6.14E-05	0.004669435	down	ENSFCAG00000007202	124	191	132	34	75	47	ENSFCAG00000007202	CCDC146	101088146	XP_003982742.3	XP_003982742.3 coiled-coil domain-containing protein 146 [Felis catus]	M3W7B1	Coiled-coil domain containing 146	-	-	-	-	-	-	-
ENSFCAG00000043122	0.58069	0.13849	2.090526876	6.23E-05	0.004725668	up	ENSFCAG00000043122	2	8	6	29	13	33	ENSFCAG00000043122	-	-	-	-	A0A337SNI0	Uncharacterized protein	-	-	-	-	-	-	-
ENSFCAG00000042452	4.16172	12.17277	-1.547918999	6.27E-05	0.004732866	down	ENSFCAG00000042452	467	741	398	158	257	169	ENSFCAG00000042452	CC2H21orf91	101089383	XP_006936023.1	XP_006936023.1 protein EURL homolog isoform X1 [Felis catus]	A0A337S7Z0	Chromosome C2 C21orf91 homolog	-	-	-	-	-	-	-
ENSFCAG00000045002	0.50891	1.57664	-1.628283564	6.29E-05	0.004732866	down	ENSFCAG00000045002	94	179	89	22	66	37	ENSFCAG00000045002	-	-	XP_044896890.1	XP_044896890.1 zinc finger protein 33B-like [Felis catus]	A0A337SNX8	C2H2-type domain-containing protein	regulation of transcription by RNA polymerase II [GO:0006357]	nucleus [GO:0005634]	DNA-binding transcription activator activity, RNA polymerase II-specific [GO:0001228]; RNA polymerase II cis-regulatory region sequence-specific DNA binding [GO:0000978]	GO:0000978; GO:0001228; GO:0005634; GO:0006357	-	-	-
ENSFCAG00000003098	5.47251	15.76309	-1.526108765	6.47E-05	0.00483374	down	ENSFCAG00000003098	3033	2547	2414	1045	772	1119	ENSFCAG00000003098	PML	101086975	XP_003987010.1	XP_003987010.1 protein PML isoform X1 [Felis catus]	A0A337S3I3	PML nuclear body scaffold	-	cytoplasm [GO:0005737]	zinc ion binding [GO:0008270]	GO:0005737; GO:0008270	K10054	K10054 PML; E3 SUMO-protein ligase PML [EC:2.3.2.-]	-
ENSFCAG00000013078	15.3174	44.67645	-1.544240538	6.50E-05	0.00483374	down	ENSFCAG00000013078	530	637	469	196	247	148	ENSFCAG00000013078	TCIM	101084103	XP_003984816.1	XP_003984816.1 transcriptional and immune response regulator [Felis catus]	M3WI67	Transcriptional and immune response regulator	cellular response to heat [GO:0034605]; endothelial cell activation involved in immune response [GO:0002264]; negative regulation of apoptotic process [GO:0043066]; negative regulation of Notch signaling pathway [GO:0045746]; positive regulation of non-canonical NF-kappaB signal transduction [GO:1901224]; positive regulation of protein kinase A signaling [GO:0010739]; regulation of cell cycle G1/…	cytosol [GO:0005829]; nuclear speck [GO:0016607]; nucleolus [GO:0005730]; nucleus [GO:0005634]; plasma membrane [GO:0005886]	Notch binding [GO:0005112]	GO:0002264; GO:0005112; GO:0005634; GO:0005730; GO:0005829; GO:0005886; GO:0010739; GO:0016607; GO:0034605; GO:0043066; GO:0043620; GO:0045746; GO:1901224; GO:1902806; GO:1903706	-	-	-
ENSFCAG00000036087	1.50966	4.45095	-1.560097891	6.50E-05	0.00483374	down	ENSFCAG00000036087	468	245	274	117	120	108	ENSFCAG00000036087	LMO2	101092888	XP_044895064.1	XP_044895064.1 rhombotin-2 isoform X1 [Felis catus]	A0A2I2UA51	LIM domain only 2	-	-	metal ion binding [GO:0046872]	GO:0046872	K15612	K15612 LMO2; rhombotin-2	-
ENSFCAG00000046324	0.09961	0.43786	-2.120582788	6.83E-05	0.005061165	down	ENSFCAG00000046324	20	27	16	1	11	3	ENSFCAG00000046324	-	-	-	-	-	-	-	-	-	-	-	-	-
ENSFCAG00000026722	2.26696	6.51452	-1.522772248	7.00E-05	0.005166921	down	ENSFCAG00000026722	1131	1922	1175	373	787	407	ENSFCAG00000026722	RESF1	101089528	XP_023112672.2	XP_023112672.2 retroelement silencing factor 1 [Felis catus]	A0A5F5Y528	Retroelement silencing factor 1	-	-	-	-	-	-	-
ENSFCAG00000028750	6.23346	17.8907	-1.520696634	7.50E-05	0.005506484	down	ENSFCAG00000028750	762	1254	761	253	459	323	ENSFCAG00000028750	CTSO	101090686	XP_023108513.2	XP_023108513.2 cathepsin O [Felis catus]	M3WUC1	Cathepsin O	proteolysis involved in protein catabolic process [GO:0051603]	extracellular space [GO:0005615]; lysosome [GO:0005764]	cysteine-type endopeptidase activity [GO:0004197]	GO:0004197; GO:0005615; GO:0005764; GO:0051603	K01374	K01374 CTSO; cathepsin O [EC:3.4.22.42]	-
ENSFCAG00000033627	12.11407	37.23685	-1.619968143	7.52E-05	0.005506484	down	ENSFCAG00000033627	63	210	56	44	55	15	ENSFCAG00000033627	-	111558448	-	-	-	-	-	-	-	-	K14890	K14890 SNORD74; small nucleolar RNA SNORD74	-
ENSFCAG00000051354	0.16158	0.68348	-2.059115464	7.62E-05	0.005558664	down	ENSFCAG00000051354	11	45	11	2	12	3	ENSFCAG00000051354	-	-	-	-	-	-	-	-	-	-	-	-	-
ENSFCAG00000023809	0.00448	0.08389	-3.812826011	7.70E-05	0.005599696	down	ENSFCAG00000023809	4	12	2	0	1	0	ENSFCAG00000023809	GATM	414734	XP_003987241.1	XP_003987241.1 glycine amidinotransferase, mitochondrial [Felis catus]	M3X5Y1	Glycine amidinotransferase (EC 2.1.4.1) (L-arginine:glycine amidinotransferase)	creatine biosynthetic process [GO:0006601]; learning or memory [GO:0007611]; muscle atrophy [GO:0014889]; positive regulation of cold-induced thermogenesis [GO:0120162]	mitochondrial inner membrane [GO:0005743]; mitochondrial intermembrane space [GO:0005758]; mitochondrion [GO:0005739]	amidinotransferase activity [GO:0015067]; glycine amidinotransferase activity [GO:0015068]	GO:0005739; GO:0005743; GO:0005758; GO:0006601; GO:0007611; GO:0014889; GO:0015067; GO:0015068; GO:0120162	K00613	K00613 GATM; glycine amidinotransferase [EC:2.1.4.1]	-
ENSFCAG00000048406	0.26896	0.98059	-1.850380869	8.11E-05	0.00587554	down	ENSFCAG00000048406	15	54	35	8	16	7	ENSFCAG00000048406	-	-	-	-	-	-	-	-	-	-	-	-	-
ENSFCAG00000041563	0.00437	0.08041	-3.798578648	8.26E-05	0.005965116	down	ENSFCAG00000041563	7	1	10	1	0	0	ENSFCAG00000041563	UNCX	111558209	XP_023101991.2	XP_023101991.2 homeobox protein unc-4 homolog isoform X1 [Felis catus]	A0A337SII7	UNC homeobox	cartilage condensation [GO:0001502]; common myeloid progenitor cell proliferation [GO:0035726]; dorsal spinal cord development [GO:0021516]; olfactory bulb interneuron differentiation [GO:0021889]; pattern specification process [GO:0007389]; regulation of cell differentiation [GO:0045595]; regulation of gene expression [GO:0010468]	nucleus [GO:0005634]	DNA-binding transcription factor activity, RNA polymerase II-specific [GO:0000981]; sequence-specific double-stranded DNA binding [GO:1990837]	GO:0000981; GO:0001502; GO:0005634; GO:0007389; GO:0010468; GO:0021516; GO:0021889; GO:0035726; GO:0045595; GO:1990837	K09328	K09328 UNC4; homeobox protein Unc-4	-
ENSFCAG00000015497	2.98383	8.47949	-1.506467646	8.61E-05	0.00619496	down	ENSFCAG00000015497	838	1237	910	330	453	339	ENSFCAG00000015497	FAM13A	101092604	XP_006931033.1	XP_006931033.1 protein FAM13A isoform X9 [Felis catus]	A0A2I2UM86	Family with sequence similarity 13 member A	-	-	-	-	-	-	-
ENSFCAG00000047537	0	0.03428	-5.090431565	8.70E-05	0.006235082	down	ENSFCAG00000047537	0	4	8	0	0	0	ENSFCAG00000047537	-	-	-	-	-	-	-	-	-	-	-	-	-
ENSFCAG00000050419	0	0.12549	-5.077160183	9.16E-05	0.006538584	down	ENSFCAG00000050419	2	1	9	0	0	0	ENSFCAG00000050419	-	-	-	-	-	-	-	-	-	-	-	-	-
ENSFCAG00000002520	6.53945	18.37533	-1.490360265	9.76E-05	0.006922445	down	ENSFCAG00000002520	1376	1564	1550	445	751	502	ENSFCAG00000002520	-	101093705	XP_019694378.3	XP_019694378.3 nuclear body protein SP140-like protein isoform X7 [Felis catus]	A0A337SSD5	SP140 nuclear body protein	-	nucleus [GO:0005634]	DNA binding [GO:0003677]; metal ion binding [GO:0046872]	GO:0003677; GO:0005634; GO:0046872	K24504	K24504 SP140; nuclear body protein Sp140	SAND
ENSFCAG00000039762	0.07333	0.5306	-2.796714273	9.80E-05	0.006922445	down	ENSFCAG00000039762	14	11	4	4	0	0	ENSFCAG00000039762	-	-	XP_044893257.1	XP_044893257.1 ubiquitin-like protein FUBI [Felis catus]	A0A2I2V0K7	Ubiquitin-like domain-containing protein	translation [GO:0006412]	ribonucleoprotein complex [GO:1990904]; ribosome [GO:0005840]	structural constituent of ribosome [GO:0003735]	GO:0003735; GO:0005840; GO:0006412; GO:1990904	-	-	-
ENSFCAG00000049792	0	0.12145	-5.059363088	9.80E-05	0.006922445	down	ENSFCAG00000049792	4	8	0	0	0	0	ENSFCAG00000049792	-	-	-	-	-	-	-	-	-	-	-	-	-
ENSFCAG00000050746	0.09779	0	5.09746657	9.97E-05	0.007009782	up	ENSFCAG00000050746	0	0	0	2	7	4	ENSFCAG00000050746	-	-	-	-	-	-	-	-	-	-	-	-	-
ENSFCAG00000041284	1.88978	5.37285	-1.507235202	1.00E-04	0.007009782	down	ENSFCAG00000041284	380	591	357	121	252	122	ENSFCAG00000041284	ZNF615	102900796	XP_044902141.1	XP_044902141.1 zinc finger protein 615 isoform X1 [Felis catus]	A0A337RTJ6	Zinc finger protein 615	regulation of DNA-templated transcription [GO:0006355]	-	metal ion binding [GO:0046872]	GO:0006355; GO:0046872	K09228	K09228 KRAB; KRAB domain-containing zinc finger protein	-
ENSFCAG00000003367	0.25323	0.03139	2.96914826	0.000101435	0.007085959	up	ENSFCAG00000003367	0	3	0	5	6	17	ENSFCAG00000003367	C1QTNF12	101083498	XP_004001194.1	XP_004001194.1 adipolin isoform X4 [Felis catus]	M3W079	C1q and TNF related 12	establishment of localization in cell [GO:0051649]; gluconeogenesis [GO:0006094]; glucose import [GO:0046323]; negative regulation of gluconeogenesis [GO:0045721]; negative regulation of inflammatory response [GO:0050728]; phosphatidylinositol 3-kinase signaling/protein kinase B signal transduction [GO:0043491]; positive regulation of glucose import [GO:0046326]; positive regulation of insulin re…	extracellular space [GO:0005615]	hormone activity [GO:0005179]	GO:0005179; GO:0005615; GO:0006094; GO:0035774; GO:0043491; GO:0045721; GO:0046323; GO:0046326; GO:0046628; GO:0050728; GO:0051649; GO:0051897	K21410	K21410 C1QTNF12; adipolin	-
ENSFCAG00000025018	0.0654	0.00642	3.254021272	0.000102002	0.007100186	up	ENSFCAG00000025018	0	1	1	6	1	17	ENSFCAG00000025018	CRACDL	101096559	XP_023107366.2	XP_023107366.2 CRACD-like protein isoform X1 [Felis catus]	A0A5F5XIE1	CRACD like	-	-	-	-	-	-	-
ENSFCAG00000041826	0.02741	0.16838	-2.544265305	0.000102914	0.007138294	down	ENSFCAG00000041826	2	20	12	6	0	0	ENSFCAG00000041826	-	-	-	-	-	-	-	-	-	-	-	-	-
ENSFCAG00000025767	29.60146	82.43457	-1.477499019	0.000106573	0.00736596	down	ENSFCAG00000025767	4262	2688	2834	1294	990	1391	ENSFCAG00000025767	IFI35	101093657	XP_006940445.2	XP_006940445.2 interferon-induced 35 kDa protein isoform X1 [Felis catus]	M3X4J2	Interferon induced protein 35	innate immune response [GO:0045087]; macrophage activation involved in immune response [GO:0002281]; negative regulation of cell population proliferation [GO:0008285]; negative regulation of non-canonical NF-kappaB signal transduction [GO:1901223]; positive regulation of inflammatory response [GO:0050729]; positive regulation of non-canonical NF-kappaB signal transduction [GO:1901224]; positive r…	cytosol [GO:0005829]; extracellular space [GO:0005615]; membrane [GO:0016020]; nucleolus [GO:0005730]; nucleoplasm [GO:0005654]; nucleus [GO:0005634]	identical protein binding [GO:0042802]	GO:0002281; GO:0005615; GO:0005634; GO:0005654; GO:0005730; GO:0005829; GO:0008285; GO:0016020; GO:0034145; GO:0042802; GO:0045087; GO:0050729; GO:1901223; GO:1901224	-	-	-
ENSFCAG00000018694	0.04789	0.22509	-2.207499045	0.000108245	0.007455184	down	ENSFCAG00000018694	11	28	10	5	5	1	ENSFCAG00000018694	-	-	-	-	-	-	-	-	-	-	-	-	-
ENSFCAG00000013908	0.00459	0.05374	-3.264539443	0.00011229	0.007706624	down	ENSFCAG00000013908	3	14	4	0	1	1	ENSFCAG00000013908	CNTN5	101099397	XP_023095082.2	XP_023095082.2 contactin-5 [Felis catus]	M3WJQ3	Contactin 5	-	-	-	-	K06763	K06763 CNTN5; contactin 5	-
ENSFCAG00000049546	0.01684	0.14209	-2.972784293	0.000112803	0.00771481	down	ENSFCAG00000049546	10	6	9	1	2	0	ENSFCAG00000049546	-	-	-	-	-	-	-	-	-	-	-	-	-
ENSFCAG00000000297	0.02933	0.17303	-2.521709599	0.000114472	0.007801624	down	ENSFCAG00000000297	18	2	15	4	1	1	ENSFCAG00000000297	KRT78	101081059	XP_003988793.2	XP_003988793.2 keratin, type II cytoskeletal 78 [Felis catus]	M3VUH1	Keratin 78	intermediate filament organization [GO:0045109]; keratinization [GO:0031424]	keratin filament [GO:0045095]	structural constituent of skin epidermis [GO:0030280]	GO:0030280; GO:0031424; GO:0045095; GO:0045109	K07605	K07605 KRT2; type II keratin, basic	-
ENSFCAG00000052518	0.0347	0.18157	-2.357949751	0.000115554	0.007848052	down	ENSFCAG00000052518	20	5	16	1	5	2	ENSFCAG00000052518	-	-	-	-	-	-	-	-	-	-	-	-	-
ENSFCAG00000004699	0.28489	0.85644	-1.583786458	0.000120828	0.008165616	down	ENSFCAG00000004699	59	109	119	27	50	26	ENSFCAG00000004699	GRB14	101100905	XP_006935385.1	XP_006935385.1 growth factor receptor-bound protein 14 isoform X3 [Felis catus]	M3W2N7	Growth factor receptor bound protein 14	signal transduction [GO:0007165]	-	-	GO:0007165	K23696	K23696 GRB14; growth factor receptor-bound protein 14	-
ENSFCAG00000051342	0.0949	0.36498	-1.911805712	0.000121065	0.008165616	down	ENSFCAG00000051342	21	22	35	5	8	9	ENSFCAG00000051342	-	-	-	-	-	-	-	-	-	-	-	-	-
ENSFCAG00000048009	0.00271	0.01762	-2.622608392	0.000126754	0.008519947	down	ENSFCAG00000048009	10	9	12	0	4	1	ENSFCAG00000048009	-	-	XP_044911601.1	XP_044911601.1 coiled-coil domain-containing protein 168 [Felis catus]	A0A5F5XYJ4	Coiled-coil domain-containing protein	-	-	-	-	-	-	-
ENSFCAG00000040950	0.91133	0.22687	1.985396282	0.000129783	0.00869368	up	ENSFCAG00000040950	6	5	6	17	33	22	ENSFCAG00000040950	MISP3	105261243	XP_023101997.1	XP_023101997.1 uncharacterized protein MISP3 [Felis catus]	A0A337SQK7	MISP family member 3	-	-	-	-	-	-	-
ENSFCAG00000011037	0.01241	0.23996	-3.724881639	0.000130494	0.008711467	down	ENSFCAG00000011037	6	5	6	0	0	1	ENSFCAG00000011037	ASIP	492297	XP_019681721.1	XP_019681721.1 agouti-signaling protein isoform X1 [Felis catus]	A0A2I2UIB8	Agouti signaling protein	adult feeding behavior [GO:0008343]; generation of precursor metabolites and energy [GO:0006091]; genomic imprinting [GO:0071514]; hormone-mediated signaling pathway [GO:0009755]; melanin biosynthetic process [GO:0042438]; melanosome organization [GO:0032438]; melanosome transport [GO:0032402]; positive regulation of melanin biosynthetic process [GO:0048023]	extracellular space [GO:0005615]; membrane [GO:0016020]	melanocortin receptor binding [GO:0031779]; neuropeptide hormone activity [GO:0005184]; type 3 melanocortin receptor binding [GO:0031781]; type 4 melanocortin receptor binding [GO:0031782]	GO:0005184; GO:0005615; GO:0006091; GO:0008343; GO:0009755; GO:0016020; GO:0031779; GO:0031781; GO:0031782; GO:0032402; GO:0032438; GO:0042438; GO:0048023; GO:0071514	K08725	K08725 ASIP; agouti signaling protein	-
ENSFCAG00000046149	0.60071	0.05923	3.218279525	0.000132155	0.008792342	up	ENSFCAG00000046149	0	1	1	9	6	8	ENSFCAG00000046149	-	-	-	-	-	-	-	-	-	-	-	-	-
ENSFCAG00000042323	0.11948	0.46468	-1.950449364	0.000134486	0.008917138	down	ENSFCAG00000042323	16	30	24	3	14	2	ENSFCAG00000042323	-	-	-	-	-	-	-	-	-	-	-	-	-
ENSFCAG00000030454	0.01661	0.08905	-2.334788515	0.000139934	0.009247015	down	ENSFCAG00000030454	20	14	6	1	1	6	ENSFCAG00000030454	PLS1	101087776	XP_019666176.1	XP_019666176.1 plastin-1 [Felis catus]	M3X5F7	Plastin 1	actin filament bundle assembly [GO:0051017]; actin filament network formation [GO:0051639]; auditory receptor cell stereocilium organization [GO:0060088]; intestinal D-glucose absorption [GO:0001951]; positive regulation of multicellular organism growth [GO:0040018]; positive regulation of protein localization to plasma membrane [GO:1903078]; regulation of microvillus length [GO:0032532]; termina…	actin filament [GO:0005884]; actin filament bundle [GO:0032432]; brush border [GO:0005903]; cytoplasm [GO:0005737]; cytosol [GO:0005829]; plasma membrane [GO:0005886]; stereocilium [GO:0032420]; terminal web [GO:1990357]	actin filament binding [GO:0051015]; calcium ion binding [GO:0005509]	GO:0001951; GO:0005509; GO:0005737; GO:0005829; GO:0005884; GO:0005886; GO:0005903; GO:0032420; GO:0032432; GO:0032532; GO:0040018; GO:0051015; GO:0051017; GO:0051639; GO:0060088; GO:0060121; GO:1902896; GO:1903078; GO:1990357	K17275	K17275 PLS1; plastin-1	-
ENSFCAG00000048958	0.14376	0.49583	-1.778403817	0.000143257	0.009434671	down	ENSFCAG00000048958	27	45	32	3	22	7	ENSFCAG00000048958	-	-	-	-	-	-	-	-	-	-	-	-	-
ENSFCAG00000018475	8.78135	23.9698	-1.448569076	0.000144755	0.009501359	down	ENSFCAG00000018475	1982	3405	2233	716	1386	888	ENSFCAG00000018475	USP15	101099566	XP_044917945.1	XP_044917945.1 ubiquitin carboxyl-terminal hydrolase 15 isoform X2 [Felis catus]	A0A337S5E3	Ubiquitin specific peptidase 15	BMP signaling pathway [GO:0030509]; negative regulation of antifungal innate immune response [GO:1905035]; negative regulation of transforming growth factor beta receptor signaling pathway [GO:0030512]; positive regulation of RIG-I signaling pathway [GO:1900246]; regulation of intrinsic apoptotic signaling pathway in response to osmotic stress by p53 class mediator [GO:1902238]; transcription elo…	cytosol [GO:0005829]; nuclear body [GO:0016604]; nucleus [GO:0005634]	cysteine-type deubiquitinase activity [GO:0004843]; cysteine-type endopeptidase activity [GO:0004197]; identical protein binding [GO:0042802]; K48-linked deubiquitinase activity [GO:1990380]; SMAD binding [GO:0046332]; transforming growth factor beta receptor binding [GO:0005160]; ubiquitin modification-dependent histone binding [GO:0061649]	GO:0004197; GO:0004843; GO:0005160; GO:0005634; GO:0005829; GO:0007179; GO:0016604; GO:0030509; GO:0030512; GO:0042802; GO:0046332; GO:0061649; GO:0140673; GO:1900246; GO:1902238; GO:1905035; GO:1990380	K21343	K21343 USP15; ubiquitin carboxyl-terminal hydrolase 15 [EC:3.4.19.12]	-
ENSFCAG00000007817	1.17521	3.36102	-1.512149356	0.000149384	0.009772412	down	ENSFCAG00000007817	115	217	149	48	70	64	ENSFCAG00000007817	AKAP5	101087070	XP_006932971.1	XP_006932971.1 A-kinase anchor protein 5 [Felis catus]	M3X394	A-kinase anchoring protein 5	adenylate cyclase-inhibiting G protein-coupled receptor signaling pathway [GO:0007193]; positive regulation of endosome to plasma membrane protein transport [GO:1905751]; positive regulation of long-term synaptic potentiation [GO:1900273]; regulation of protein kinase A signaling [GO:0010738]	cytoplasmic side of plasma membrane [GO:0009898]; dendrite membrane [GO:0032590]; dendritic spine [GO:0043197]; excitatory synapse [GO:0060076]; membrane raft [GO:0045121]; postsynaptic density [GO:0014069]; postsynaptic recycling endosome [GO:0098837]	adenylate cyclase binding [GO:0008179]; beta-2 adrenergic receptor binding [GO:0031698]; calmodulin binding [GO:0005516]; GABA receptor binding [GO:0050811]; glutamate receptor binding [GO:0035254]; molecular adaptor activity [GO:0060090]; protein kinase A regulatory subunit binding [GO:0034237]; protein phosphatase 2B binding [GO:0030346]; scaffold protein binding [GO:0097110]; SH3 domain bindin…	GO:0005516; GO:0007193; GO:0008179; GO:0009898; GO:0010738; GO:0014069; GO:0017124; GO:0030346; GO:0031698; GO:0032590; GO:0034237; GO:0035254; GO:0043197; GO:0045121; GO:0050811; GO:0060076; GO:0060090; GO:0097110; GO:0098837; GO:1900273; GO:1905751	K16522	K16522 AKAP5; A-kinase anchor protein 5	-
ENSFCAG00000046759	0.01602	0.11556	-2.743697987	0.000150745	0.009828553	down	ENSFCAG00000046759	4	10	13	4	0	0	ENSFCAG00000046759	REELD1	109498950	XP_044911732.1	XP_044911732.1 reelin domain-containing protein 1 isoform X1 [Felis catus]	A0A337S5X2	Reeler domain containing 1	-	-	-	-	-	-	-
ENSFCAG00000027005	5.62172	15.50642	-1.462986032	0.000152274	0.009895289	down	ENSFCAG00000027005	485	489	474	167	197	194	ENSFCAG00000027005	-	-	XP_044893403.1	XP_044893403.1 phospholipid scramblase 1 isoform X1 [Felis catus]	A0A337SA37	Phospholipid scramblase	-	membrane [GO:0016020]	phospholipid scramblase activity [GO:0017128]	GO:0016020; GO:0017128	-	-	-
ENSFCAG00000032361	0.12385	0.01778	2.718711815	0.000155413	0.010065794	up	ENSFCAG00000032361	1	2	1	6	14	10	ENSFCAG00000032361	LGI2	101082903	XP_023109013.1	XP_023109013.1 leucine-rich repeat LGI family member 2 [Felis catus]	A0A337S174	Leucine rich repeat LGI family member 2	-	extracellular region [GO:0005576]	-	GO:0005576	K25429	K25429 LGI2; leucine-rich repeat LGI family member 2	-
ENSFCAG00000000222	0.09579	0.00587	3.68358197	0.00015926	0.010270049	up	ENSFCAG00000000222	0	0	1	14	4	0	ENSFCAG00000000222	CPB1	101082684	XP_019666147.1	XP_019666147.1 carboxypeptidase B [Felis catus]	A0A5F5XYV6	Carboxypeptidase B1	proteolysis [GO:0006508]	-	metallocarboxypeptidase activity [GO:0004181]; zinc ion binding [GO:0008270]	GO:0004181; GO:0006508; GO:0008270	K01291	K01291 CPB1; carboxypeptidase B [EC:3.4.17.2]	-
ENSFCAG00000009472	0	0.03483	-4.968562508	0.000159616	0.010270049	down	ENSFCAG00000009472	0	0	11	0	0	0	ENSFCAG00000009472	PRKCQ	101100730	XP_044916776.1	XP_044916776.1 protein kinase C theta type isoform X1 [Felis catus]	A0A2I2UC76	Protein kinase C theta	phosphorylation [GO:0016310]	-	ATP binding [GO:0005524]; protein kinase C activity [GO:0004697]	GO:0004697; GO:0005524; GO:0016310	K18052	K18052 PRKCQ; novel protein kinase C theta type [EC:2.7.11.13]	-
ENSFCAG00000050221	1.42729	4.04985	-1.501462613	0.000161969	0.010314302	down	ENSFCAG00000050221	110	231	155	40	89	60	ENSFCAG00000050221	-	-	-	-	-	-	-	-	-	-	-	-	-
ENSFCAG00000000906	0	0.06849	-4.963853194	0.00016231	0.010314302	down	ENSFCAG00000000906	0	10	1	0	0	0	ENSFCAG00000000906	PFKFB1	101094910	XP_006943832.2	XP_006943832.2 6-phosphofructo-2-kinase/fructose-2,6-bisphosphatase 1 isoform X3 [Felis catus]	A0A337SAJ9	6-phosphofructo-2-kinase/fructose-2,6-biphosphatase 1	fructose 2,6-bisphosphate metabolic process [GO:0006003]; fructose metabolic process [GO:0006000]; negative regulation of glycolytic process through fructose-6-phosphate [GO:1904539]	6-phosphofructo-2-kinase/fructose-2,6-biphosphatase complex [GO:0043540]; cytosol [GO:0005829]	6-phosphofructo-2-kinase activity [GO:0003873]; ATP binding [GO:0005524]; fructose-2,6-bisphosphate 2-phosphatase activity [GO:0004331]; identical protein binding [GO:0042802]	GO:0003873; GO:0004331; GO:0005524; GO:0005829; GO:0006000; GO:0006003; GO:0042802; GO:0043540; GO:1904539	K19028	K19028 PFKFB1; 6-phosphofructo-2-kinase / fructose-2,6-biphosphatase 1 [EC:2.7.1.105 3.1.3.46]	-
ENSFCAG00000053768	0	0.19849	-4.963853194	0.00016231	0.010314302	down	ENSFCAG00000053768	0	10	1	0	0	0	ENSFCAG00000053768	-	-	-	-	-	-	-	-	-	-	-	-	-
ENSFCAG00000045651	0.97681	2.69991	-1.46535262	0.000163034	0.010314302	down	ENSFCAG00000045651	259	450	323	115	157	130	ENSFCAG00000045651	ANGPT1	101087130	XP_006943410.2	XP_006943410.2 angiopoietin-1 isoform X2 [Felis catus]	A0A5F5XVU0	Angiopoietin 1	-	-	-	-	K05465	K05465 ANGPT1; angiopoietin 1	-
ENSFCAG00000049511	0.09389	0	4.99980679	0.000163679	0.010314302	up	ENSFCAG00000049511	0	0	0	0	12	0	ENSFCAG00000049511	-	-	-	-	-	-	-	-	-	-	-	-	-
ENSFCAG00000010632	0.03522	0	4.99980679	0.000163679	0.010314302	up	ENSFCAG00000010632	0	0	0	0	12	0	ENSFCAG00000010632	TRPC5	101096211	XP_004000855.1	XP_004000855.1 short transient receptor potential channel 5 [Felis catus]	A0A2I2UUK1	Transient receptor potential cation channel subfamily C member 5	-	membrane [GO:0016020]	calcium channel activity [GO:0005262]	GO:0005262; GO:0016020	K04968	K04968 TRPC5; transient receptor potential cation channel subfamily C member 5	-
ENSFCAG00000053665	0	0.05018	-4.961042076	0.000163995	0.010314302	down	ENSFCAG00000053665	1	0	10	0	0	0	ENSFCAG00000053665	-	-	XP_044890499.1	XP_044890499.1 E3 ubiquitin-protein ligase Praja-2 isoform X2 [Felis catus]	A0A5F5Y1A7	RNA-directed DNA polymerase (EC 2.7.7.49)	-	-	-	-	-	-	-
ENSFCAG00000050361	0	0.08467	-4.957752548	0.000165918	0.01032519	down	ENSFCAG00000050361	1	7	3	0	0	0	ENSFCAG00000050361	-	-	-	-	-	-	-	-	-	-	-	-	-
ENSFCAG00000046781	0.11765	0.35082	-1.571268349	0.000165997	0.01032519	down	ENSFCAG00000046781	52	116	73	22	42	23	ENSFCAG00000046781	EXPH5	101089958	XP_044894193.1	XP_044894193.1 exophilin-5 isoform X5 [Felis catus]	A0A5F5XGC4	Exophilin 5	-	-	-	-	K22236	K22236 EXPH5; exophilin-5	-
ENSFCAG00000023165	0.02637	0.15786	-2.477108745	0.000165998	0.01032519	down	ENSFCAG00000023165	10	11	12	2	1	3	ENSFCAG00000023165	NTMT2	101084764	XP_023103723.1	XP_023103723.1 alpha N-terminal protein methyltransferase 1B [Felis catus]	M3X5J1	N-terminal Xaa-Pro-Lys N-methyltransferase 2	-	cytoplasm [GO:0005737]; nucleus [GO:0005634]	N-terminal protein N-methyltransferase activity [GO:0071885]	GO:0005634; GO:0005737; GO:0071885	K19579	K19579 NTM1B; protein N-terminal monomethyltransferase [EC:2.1.1.299]	-
ENSFCAG00000015288	0.1735	0.5133	-1.559423216	0.00016628	0.01032519	down	ENSFCAG00000015288	124	92	52	20	30	45	ENSFCAG00000015288	SORCS2	101089766	XP_044912577.1	XP_044912577.1 VPS10 domain-containing receptor SorCS2 isoform X2 [Felis catus]	A0A5F5XET0	Sortilin related VPS10 domain containing receptor 2	-	membrane [GO:0016020]	-	GO:0016020	K27082	K27082 SORC2; VPS10 domain-containing receptor SorCS2	-
ENSFCAG00000050470	0.06239	0.26315	-2.043114131	0.000168249	0.010414204	down	ENSFCAG00000050470	23	21	12	3	5	6	ENSFCAG00000050470	-	-	-	-	-	-	-	-	-	-	-	-	-
ENSFCAG00000051868	0.02898	0.21065	-2.724518705	0.000168778	0.010414204	down	ENSFCAG00000051868	9	12	6	0	2	2	ENSFCAG00000051868	-	111560608	XP_023110511.2	XP_023110511.2 proline-rich protein 18 [Felis catus]	A0A5F5Y424	Proline rich 18	-	-	-	-	-	-	-
ENSFCAG00000006526	13.91086	37.55485	-1.432721018	0.000170292	0.01044853	down	ENSFCAG00000006526	2294	3029	2022	770	1297	814	ENSFCAG00000006526	PXK	101100115	XP_023105642.1	XP_023105642.1 PX domain-containing protein kinase-like protein isoform X6 [Felis catus]	M3W624	PX domain containing serine/threonine kinase like	-	-	ATP binding [GO:0005524]; phosphatidylinositol binding [GO:0035091]; protein kinase activity [GO:0004672]	GO:0004672; GO:0005524; GO:0035091	K17543	K17543 PXK; PX domain-containing protein kinase-like protein	-
ENSFCAG00000023458	0	0.18055	-4.949787658	0.000170717	0.01044853	down	ENSFCAG00000023458	2	8	1	0	0	0	ENSFCAG00000023458	-	101088440	XP_003995570.2	XP_003995570.2 interferon alpha-2-like [Felis catus]	M3WZS7	Uncharacterized protein	adaptive immune response [GO:0002250]; B cell differentiation [GO:0030183]; B cell proliferation [GO:0042100]; cytokine-mediated signaling pathway [GO:0019221]; defense response to virus [GO:0051607]; humoral immune response [GO:0006959]; natural killer cell activation involved in immune response [GO:0002323]; positive regulation of peptidyl-serine phosphorylation of STAT protein [GO:0033141]; re…	extracellular space [GO:0005615]	cytokine activity [GO:0005125]; type I interferon receptor binding [GO:0005132]	GO:0002250; GO:0002286; GO:0002323; GO:0005125; GO:0005132; GO:0005615; GO:0006959; GO:0019221; GO:0030183; GO:0033141; GO:0042100; GO:0043330; GO:0051607	K05414	K05414 IFNA; interferon alpha	-
ENSFCAG00000022165	29.89181	80.50348	-1.429269035	0.000170937	0.01044853	down	ENSFCAG00000022165	9588	5685	6443	2964	2278	3183	ENSFCAG00000022165	CNP	101093220	XP_003996919.1	XP_003996919.1 2',3'-cyclic-nucleotide 3'-phosphodiesterase isoform X1 [Felis catus]	A0A337SPS1	2',3'-cyclic nucleotide 3' phosphodiesterase	-	-	-	-	K01121	K01121 CNP; 2',3'-cyclic-nucleotide 3'-phosphodiesterase [EC:3.1.4.37]	-
ENSFCAG00000012963	4.25236	11.48486	-1.433279879	0.000172576	0.01050647	down	ENSFCAG00000012963	1657	2009	1566	584	867	602	ENSFCAG00000012963	SAMHD1	101095890	XP_044909587.1	XP_044909587.1 deoxynucleoside triphosphate triphosphohydrolase SAMHD1 isoform X2 [Felis catus]	A0A5F5XI93	Deoxynucleoside triphosphate triphosphohydrolase SAMHD1	defense response to virus [GO:0051607]; DNA repair [GO:0006281]; DNA replication [GO:0006260]	chromosome [GO:0005694]	catalytic activity [GO:0003824]; metal ion binding [GO:0046872]	GO:0003824; GO:0005694; GO:0006260; GO:0006281; GO:0046872; GO:0051607	K22544	K22544 SAMHD1; deoxynucleoside triphosphate triphosphohydrolase SAMHD1 [EC:3.1.5.-]	-
ENSFCAG00000002921	0.1027	0	4.984652315	0.000172964	0.01050647	up	ENSFCAG00000002921	0	0	0	0	8	4	ENSFCAG00000002921	TACSTD2	101097004	XP_011283328.3	XP_011283328.3 tumor-associated calcium signal transducer 2 [Felis catus]	M3VZE2	Tumor associated calcium signal transducer 2	positive regulation of stem cell differentiation [GO:2000738]	extracellular space [GO:0005615]; membrane [GO:0016020]; nucleus [GO:0005634]	-	GO:0005615; GO:0005634; GO:0016020; GO:2000738	K17288	K17288 TACSTD2; tumor-associated calcium signal transducer 2	-
ENSFCAG00000022109	3.96898	10.73653	-1.435550291	0.000173496	0.01050647	down	ENSFCAG00000022109	904	1540	1200	308	782	348	ENSFCAG00000022109	AGBL3	101098368	XP_019681396.2	XP_019681396.2 cytosolic carboxypeptidase 3 isoform X3 [Felis catus]	M3WUM4	AGBL carboxypeptidase 3	proteolysis [GO:0006508]	cytosol [GO:0005829]	metallocarboxypeptidase activity [GO:0004181]; zinc ion binding [GO:0008270]	GO:0004181; GO:0005829; GO:0006508; GO:0008270	K23437	K23437 AGBL2_3; cytosolic carboxypeptidase protein 2/3 [EC:3.4.17.-]	-
ENSFCAG00000005407	0	0.03404	-4.935312581	0.000179766	0.010852516	down	ENSFCAG00000005407	4	7	0	0	0	0	ENSFCAG00000005407	HAL	101083689	XP_006934020.2	XP_006934020.2 histidine ammonia-lyase [Felis catus]	A0A337S401	Histidine ammonia-lyase (EC 4.3.1.3)	histidine catabolic process to glutamate and formamide [GO:0019556]; histidine catabolic process to glutamate and formate [GO:0019557]	cytoplasm [GO:0005737]	histidine ammonia-lyase activity [GO:0004397]	GO:0004397; GO:0005737; GO:0019556; GO:0019557	K01745	K01745 hutH; histidine ammonia-lyase [EC:4.3.1.3]	-
ENSFCAG00000023865	0	0.06236	-4.93065792	0.000182786	0.010987231	down	ENSFCAG00000023865	5	1	5	0	0	0	ENSFCAG00000023865	HTR6	101091032	XP_023114000.1	XP_023114000.1 5-hydroxytryptamine receptor 6 [Felis catus]	M3XEE0	5-hydroxytryptamine receptor 6	chemical synaptic transmission [GO:0007268]; G protein-coupled receptor signaling pathway, coupled to cyclic nucleotide second messenger [GO:0007187]	dendrite [GO:0030425]; membrane [GO:0016020]; synapse [GO:0045202]	G protein-coupled serotonin receptor activity [GO:0004993]; neurotransmitter receptor activity [GO:0030594]	GO:0004993; GO:0007187; GO:0007268; GO:0016020; GO:0030425; GO:0030594; GO:0045202	K04162	K04162 HTR6; 5-hydroxytryptamine receptor 6	-
ENSFCAG00000026360	0.01623	0.05597	-1.761789499	0.000183136	0.010987231	down	ENSFCAG00000026360	12	44	41	2	19	10	ENSFCAG00000026360	USH2A	-	XP_044904393.1	XP_044904393.1 usherin isoform X1 [Felis catus]	A0A2I2U3N8	Usherin	anatomical structure development [GO:0048856]	extracellular region [GO:0005576]; membrane [GO:0016020]	-	GO:0005576; GO:0016020; GO:0048856	-	-	-
ENSFCAG00000038675	0	0.01761	-4.929261393	0.000183682	0.010987231	down	ENSFCAG00000038675	5	4	2	0	0	0	ENSFCAG00000038675	EPHB2	101095030	XP_044891208.1	XP_044891208.1 ephrin type-B receptor 2 isoform X4 [Felis catus]	A0A2I2UI65	receptor protein-tyrosine kinase (EC 2.7.10.1)	angiogenesis [GO:0001525]; axon guidance [GO:0007411]; axonal fasciculation [GO:0007413]; B cell activation [GO:0042113]; camera-type eye morphogenesis [GO:0048593]; central nervous system projection neuron axonogenesis [GO:0021952]; commissural neuron axon guidance [GO:0071679]; corpus callosum development [GO:0022038]; dendritic spine morphogenesis [GO:0060997]; ephrin receptor signaling pathwa…	axon [GO:0030424]; dendrite [GO:0030425]; glutamatergic synapse [GO:0098978]; hippocampal mossy fiber to CA3 synapse [GO:0098686]; neuronal cell body [GO:0043025]; nucleoplasm [GO:0005654]; postsynaptic membrane [GO:0045211]; presynaptic membrane [GO:0042734]	amyloid-beta binding [GO:0001540]; ATP binding [GO:0005524]; axon guidance receptor activity [GO:0008046]; identical protein binding [GO:0042802]; protein-containing complex binding [GO:0044877]; signaling receptor binding [GO:0005102]; transmembrane-ephrin receptor activity [GO:0005005]	GO:0001525; GO:0001540; GO:0001655; GO:0001933; GO:0002639; GO:0005005; GO:0005102; GO:0005524; GO:0005654; GO:0007162; GO:0007411; GO:0007413; GO:0007612; GO:0008046; GO:0016310; GO:0021631; GO:0021952; GO:0022038; GO:0030193; GO:0030335; GO:0030424; GO:0030425; GO:0030890; GO:0031290; GO:0031915; GO:0032760; GO:0042113; GO:0042472; GO:0042734; GO:0042802; GO:0043025; GO:0044877; GO:0045211; GO:…	K05111	K05111 EPHB2; Eph receptor B2 [EC:2.7.10.1]	-
ENSFCAG00000043606	2.28261	6.54708	-1.520004272	0.000185749	0.011064375	down	ENSFCAG00000043606	113	145	81	27	67	30	ENSFCAG00000043606	-	-	-	-	-	-	-	-	-	-	-	-	-
ENSFCAG00000050374	0.01961	0.15433	-2.895219294	0.000186103	0.011064375	down	ENSFCAG00000050374	13	8	3	2	1	0	ENSFCAG00000050374	-	-	-	-	-	-	-	-	-	-	-	-	-
ENSFCAG00000050367	0	0.08122	-4.923685233	0.000187363	0.01109151	down	ENSFCAG00000050367	6	0	5	0	0	0	ENSFCAG00000050367	-	-	-	-	-	-	-	-	-	-	-	-	-
ENSFCAG00000002020	0.46181	1.36915	-1.568931592	0.000187694	0.01109151	down	ENSFCAG00000002020	47	111	66	21	51	8	ENSFCAG00000002020	KRT12	-	XP_044900110.1	XP_044900110.1 uncharacterized protein KRT10 [Felis catus]	M3VXR2	Keratin 12	cornea development in camera-type eye [GO:0061303]; epithelial cell differentiation [GO:0030855]; intermediate filament organization [GO:0045109]; morphogenesis of an epithelium [GO:0002009]	cytoskeleton [GO:0005856]; intermediate filament [GO:0005882]	structural molecule activity [GO:0005198]	GO:0002009; GO:0005198; GO:0005856; GO:0005882; GO:0030855; GO:0045109; GO:0061303	-	-	-
ENSFCAG00000051873	0.18236	0.72937	-1.975180393	0.000190456	0.011220849	down	ENSFCAG00000051873	15	28	17	2	10	4	ENSFCAG00000051873	-	-	-	-	-	-	-	-	-	-	-	-	-
ENSFCAG00000004546	0.78451	2.25326	-1.521882186	0.000193117	0.011343316	down	ENSFCAG00000004546	68	164	84	45	55	17	ENSFCAG00000004546	FLACC1	-	XP_044890209.1	XP_044890209.1 flagellum-associated coiled-coil domain-containing protein 1 isoform X3 [Felis catus]	M3W2E0	Flagellum associated containing coiled-coil domains 1	-	cytoplasm [GO:0005737]	-	GO:0005737	-	-	-
ENSFCAG00000025273	0.05176	0.00648	2.874817152	0.000193695	0.011343316	up	ENSFCAG00000025273	1	2	0	8	3	15	ENSFCAG00000025273	FAM78A	101087884	XP_044898818.1	XP_044898818.1 protein FAM78A [Felis catus]	M3WRB0	Family with sequence similarity 78 member A	-	-	-	-	-	-	-
ENSFCAG00000002930	2.39707	6.42235	-1.421551425	0.000195367	0.011407123	down	ENSFCAG00000002930	1644	1634	1462	623	560	698	ENSFCAG00000002930	NLRC5	101083130	XP_044901586.1	XP_044901586.1 protein NLRC5 isoform X10 [Felis catus]	A0A5F5XRZ4	NLR family CARD domain containing 5	-	-	-	-	K22615	K22615 NLRC5; NLR family CARD domain containing 5	-
ENSFCAG00000030362	2.52183	6.83337	-1.43715341	0.000197055	0.011471438	down	ENSFCAG00000030362	304	696	412	150	245	168	ENSFCAG00000030362	ZNF182	101091090	XP_023105055.2	XP_023105055.2 zinc finger protein 182 isoform X2 [Felis catus]	M3X332	Zinc finger protein 182	regulation of transcription by RNA polymerase II [GO:0006357]	nucleus [GO:0005634]	DNA-binding transcription factor activity, RNA polymerase II-specific [GO:0000981]; metal ion binding [GO:0046872]; RNA polymerase II cis-regulatory region sequence-specific DNA binding [GO:0000978]	GO:0000978; GO:0000981; GO:0005634; GO:0006357; GO:0046872	K09228	K09228 KRAB; KRAB domain-containing zinc finger protein	zf-C2H2
ENSFCAG00000053497	0	0.03433	-4.900548518	0.000203262	0.011797653	down	ENSFCAG00000053497	9	2	0	0	0	0	ENSFCAG00000053497	-	-	XP_044900414.1	XP_044900414.1 keratin-associated protein 4-9-like [Felis catus]	A0A5F5XNG5	Uncharacterized protein	-	keratin filament [GO:0045095]	-	GO:0045095	-	-	-
ENSFCAG00000049556	0.0085	0.14221	-3.648160243	0.000206546	0.01195276	down	ENSFCAG00000049556	3	13	0	0	1	0	ENSFCAG00000049556	-	-	-	-	-	-	-	-	-	-	-	-	-
ENSFCAG00000049781	0.17222	0.60025	-1.797649569	0.000227409	0.013121306	down	ENSFCAG00000049781	12	48	22	2	22	1	ENSFCAG00000049781	-	-	-	-	-	-	-	-	-	-	-	-	-
ENSFCAG00000015522	0.24382	0.68233	-1.482947039	0.000231622	0.01332509	down	ENSFCAG00000015522	64	214	104	36	83	28	ENSFCAG00000015522	MROH2B	101094240	XP_019667002.2	XP_019667002.2 maestro heat-like repeat-containing protein family member 2B isoform X1 [Felis catus]	A0A5F5XF00	Maestro heat like repeat family member 2B	-	-	-	-	K24817	K24817 MROH2; maestro heat-like repeat-containing protein family member 2	-
ENSFCAG00000018071	0.14705	0.53411	-1.82214346	0.000233387	0.013387248	down	ENSFCAG00000018071	18	27	31	6	6	11	ENSFCAG00000018071	SPACA1	101091941	XP_003986413.1	XP_003986413.1 sperm acrosome membrane-associated protein 1 [Felis catus]	M3WNN5	Sperm acrosome associated 1	acrosome assembly [GO:0001675]	acrosomal membrane [GO:0002080]	-	GO:0001675; GO:0002080	K25513	K25513 SPACA1; sperm acrosome membrane-associated protein 1	-
ENSFCAG00000015556	0.01797	0.10864	-2.534252755	0.000239724	0.013710521	down	ENSFCAG00000015556	7	11	11	1	4	0	ENSFCAG00000015556	CCDC102B	101094381	XP_044897082.1	XP_044897082.1 coiled-coil domain-containing protein 102B isoform X1 [Felis catus]	A0A5F5XMR5	Coiled-coil domain containing 102B	centriole-centriole cohesion [GO:0010457]	centriole [GO:0005814]	protein serine/threonine kinase binding [GO:0120283]	GO:0005814; GO:0010457; GO:0120283	K16759	K16759 CCDC102; coiled-coil domain-containing protein 102	-
ENSFCAG00000042499	0.00634	0.10949	-3.61242136	0.000242517	0.013829835	down	ENSFCAG00000042499	10	0	6	0	0	1	ENSFCAG00000042499	-	-	-	-	-	-	-	-	-	-	-	-	-
ENSFCAG00000004914	0.01413	0.06886	-2.203282426	0.000245891	0.013981461	down	ENSFCAG00000004914	11	22	7	2	2	5	ENSFCAG00000004914	RNF17	-	XP_044893139.1	XP_044893139.1 RING finger protein 17 [Felis catus]	A0A5F5Y0E8	Ring finger protein 17	-	-	metal ion binding [GO:0046872]	GO:0046872	-	-	-
ENSFCAG00000011539	0.0246	0.16556	-2.667112164	0.000248812	0.014106569	down	ENSFCAG00000011539	8	9	9	4	0	0	ENSFCAG00000011539	SPATC1	-	XP_044905551.1	XP_044905551.1 speriolin isoform X4 [Felis catus]	A0A5F5XIU2	Spermatosis and centriole associated 1	-	-	-	-	-	-	-
ENSFCAG00000025710	13.7377	36.28702	-1.400684224	0.00025248	0.014273134	down	ENSFCAG00000025710	925	988	825	300	354	454	ENSFCAG00000025710	SAP30	101088572	XP_003984906.1	XP_003984906.1 histone deacetylase complex subunit SAP30 isoform X1 [Felis catus]	M3WR27	Sin3A associated protein 30	modulation by host of symbiont transcription [GO:0052472]; negative regulation of transcription by RNA polymerase II [GO:0000122]; regulation of DNA-templated transcription [GO:0006355]; skeletal muscle cell differentiation [GO:0035914]	histone deacetylase complex [GO:0000118]	DNA binding [GO:0003677]; metal ion binding [GO:0046872]; transcription coregulator activity [GO:0003712]; transcription corepressor activity [GO:0003714]	GO:0000118; GO:0000122; GO:0003677; GO:0003712; GO:0003714; GO:0006355; GO:0035914; GO:0046872; GO:0052472	K19202	K19202 SAP30; histone deacetylase complex subunit SAP30	-
ENSFCAG00000049873	0.12378	0.49857	-1.991933814	0.000259775	0.014643221	down	ENSFCAG00000049873	8	35	10	1	12	1	ENSFCAG00000049873	-	-	-	-	-	-	-	-	-	-	-	-	-
ENSFCAG00000008467	0.00401	0.06066	-3.593198162	0.000264051	0.014841465	down	ENSFCAG00000008467	12	3	1	1	0	0	ENSFCAG00000008467	NPVF	101098702	XP_023097927.2	XP_023097927.2 pro-FMRFamide-related neuropeptide VF [Felis catus]	A0A5F5XFH8	Pro-FMRFamide-related neuropeptide VF	neuropeptide signaling pathway [GO:0007218]	extracellular region [GO:0005576]	-	GO:0005576; GO:0007218	K25692	K25692 NPVF; pro-FMRFamide-related neuropeptide VF	-
ENSFCAG00000000877	11.09839	29.0422	-1.387676204	0.000269777	0.015107346	down	ENSFCAG00000000877	2356	1676	1814	881	630	836	ENSFCAG00000000877	-	105260551	XP_023105361.2	XP_023105361.2 saoe class I histocompatibility antigen, A alpha chain-like isoform X7 [Felis catus]	A0A337SMK1	Ig-like domain-containing protein	antigen processing and presentation [GO:0019882]; immune response [GO:0006955]	-	-	GO:0006955; GO:0019882	K06751	K06751 MHC1; MHC class I antigen	-
ENSFCAG00000050696	0.217	0.03589	2.397193807	0.000270326	0.015107346	up	ENSFCAG00000050696	5	0	1	13	17	4	ENSFCAG00000050696	-	-	XP_019681654.2	XP_019681654.2 teratocarcinoma-derived growth factor 1 [Felis catus]	A0A5F5XPS3	Uncharacterized protein	-	-	-	-	-	-	-
ENSFCAG00000035872	0.67648	0.04516	3.587020907	0.000271279	0.015117416	up	ENSFCAG00000035872	0	0	1	6	6	5	ENSFCAG00000035872	-	-	-	-	A0A2I2U5G7	Uncharacterized protein	-	-	-	-	-	-	-
ENSFCAG00000046960	0.04616	0.2099	-2.135586077	0.000278575	0.015479901	down	ENSFCAG00000046960	7	15	20	4	4	2	ENSFCAG00000046960	-	-	-	-	-	-	-	-	-	-	-	-	-
ENSFCAG00000002522	0.00536	0.04435	-2.845237969	0.000279584	0.015491952	down	ENSFCAG00000002522	0	11	11	0	2	1	ENSFCAG00000002522	CTNND2	101092165	XP_044894699.1	XP_044894699.1 catenin delta-2 isoform X1 [Felis catus]	M3VYN6	Catenin delta 2	cell-cell adhesion [GO:0098609]	-	-	GO:0098609	K23491	K23491 CTNND2; catenin delta-2	-
ENSFCAG00000010837	0.86585	2.32391	-1.424209775	0.000285152	0.015755863	down	ENSFCAG00000010837	196	277	205	71	137	59	ENSFCAG00000010837	TMEM232	101085600	XP_023114681.2	XP_023114681.2 transmembrane protein 232 isoform X1 [Felis catus]	M3WE13	Transmembrane protein 232	-	-	-	-	-	-	-
ENSFCAG00000018906	0.08027	0.26558	-1.718088054	0.000286239	0.01577138	down	ENSFCAG00000018906	19	36	38	1	24	5	ENSFCAG00000018906	-	101097033	XP_023102366.2	XP_023102366.2 radial spoke head 10 homolog B isoform X1 [Felis catus]	M3WNM4	Radial spoke head 10 homolog B	-	-	-	-	K25458	K25458 RSPH10B; radial spoke head protein 10B	-
ENSFCAG00000001384	21.80243	56.67648	-1.378148975	0.000291251	0.016002459	down	ENSFCAG00000001384	2187	3840	2301	929	1497	1002	ENSFCAG00000001384	CB3H14orf28	101088496	XP_003987651.1	XP_003987651.1 uncharacterized protein C14orf28 homolog isoform X1 [Felis catus]	A0A337SI98	Chromosome B3 C14orf28 homolog	-	-	-	-	-	-	-
ENSFCAG00000045457	0.00873	0.08664	-3.107038708	0.000296482	0.016244244	down	ENSFCAG00000045457	5	1	13	1	1	0	ENSFCAG00000045457	-	105259666	XP_011289504.3	XP_011289504.3 T-cell surface glycoprotein CD1a-like isoform X2 [Felis catus]	A0A2I2UF70	Ig-like domain-containing protein	-	membrane [GO:0016020]	-	GO:0016020	K06448	K06448 CD1; T-cell surface glycoprotein CD1	-
ENSFCAG00000022444	0.0708	0.22278	-1.641157125	0.000299448	0.016360898	down	ENSFCAG00000022444	38	43	37	17	9	14	ENSFCAG00000022444	TENT5C	-	XP_006935086.1	XP_006935086.1 terminal nucleotidyltransferase 5C [Felis catus]	M3XF10	polynucleotide adenylyltransferase (EC 2.7.7.19)	in utero embryonic development [GO:0001701]; mRNA stabilization [GO:0048255]; negative regulation of cell differentiation [GO:0045596]	centrosome [GO:0005813]; cytoplasm [GO:0005737]; nucleoplasm [GO:0005654]	poly(A) RNA polymerase activity [GO:1990817]	GO:0001701; GO:0005654; GO:0005737; GO:0005813; GO:0045596; GO:0048255; GO:1990817	-	-	-
ENSFCAG00000050594	0	0.07796	-4.831130868	0.000301282	0.016415271	down	ENSFCAG00000050594	0	5	5	0	0	0	ENSFCAG00000050594	-	-	-	-	-	-	-	-	-	-	-	-	-
ENSFCAG00000048291	0	0.07086	-4.828725385	0.000303676	0.016496172	down	ENSFCAG00000048291	0	10	0	0	0	0	ENSFCAG00000048291	-	-	-	-	-	-	-	-	-	-	-	-	-
ENSFCAG00000007177	0.08808	0	4.86158257	0.000304454	0.016496172	up	ENSFCAG00000007177	0	0	0	1	6	4	ENSFCAG00000007177	FGF8	101084652	XP_023096080.1	XP_023096080.1 fibroblast growth factor 8 isoform X1 [Felis catus]	A0A337S8D0	Fibroblast growth factor (FGF)	-	extracellular region [GO:0005576]	growth factor activity [GO:0008083]	GO:0005576; GO:0008083	K04358	K04358 FGF; fibroblast growth factor	-
ENSFCAG00000042837	0.21099	0.82356	-1.918081758	0.000306945	0.016585185	down	ENSFCAG00000042837	12	32	13	2	7	7	ENSFCAG00000042837	-	-	-	-	-	-	-	-	-	-	-	-	-
ENSFCAG00000022761	0	0.03778	-4.824383277	0.000308139	0.016603838	down	ENSFCAG00000022761	1	3	6	0	0	0	ENSFCAG00000022761	DACH2	101095555	XP_019679611.1	XP_019679611.1 dachshund homolog 2 [Felis catus]	M3WR58	Dachshund family transcription factor 2	-	-	-	-	-	-	DACH
ENSFCAG00000030704	0	0.04535	-4.823423013	0.000309111	0.01661049	down	ENSFCAG00000030704	1	5	4	0	0	0	ENSFCAG00000030704	ERI2	101082712	XP_003998835.3	XP_003998835.3 ERI1 exoribonuclease 2 isoform X1 [Felis catus]	M3X919	ERI1 exoribonuclease family member 2	exonucleolytic trimming to generate mature 3'-end of 5.8S rRNA from tricistronic rRNA transcript (SSU-rRNA, 5.8S rRNA, LSU-rRNA) [GO:0000467]	-	3'-5'-RNA exonuclease activity [GO:0000175]; nucleic acid binding [GO:0003676]; zinc ion binding [GO:0008270]	GO:0000175; GO:0000467; GO:0003676; GO:0008270	K18417	K18417 ERI2; ERI1 exoribonuclease 2 [EC:3.1.-.-]	-
ENSFCAG00000016365	1.33491	3.79124	-1.505506541	0.000320323	0.0171658	down	ENSFCAG00000016365	52	118	55	11	59	14	ENSFCAG00000016365	CRYGS	101100585	XP_003991869.3	XP_003991869.3 gamma-crystallin S [Felis catus]	M3WND7	Crystallin gamma S	lens development in camera-type eye [GO:0002088]; morphogenesis of an epithelium [GO:0002009]; visual perception [GO:0007601]	-	structural constituent of eye lens [GO:0005212]	GO:0002009; GO:0002088; GO:0005212; GO:0007601	K23483	K23483 CRYG; gamma-crystallin	-
ENSFCAG00000023221	0.21653	0.63292	-1.540789489	0.000324543	0.017261119	down	ENSFCAG00000023221	42	84	51	17	30	18	ENSFCAG00000023221	PHEX	101084775	XP_044906625.1	XP_044906625.1 phosphate-regulating neutral endopeptidase PHEX isoform X1 [Felis catus]	M3WSX1	Phosphate regulating endopeptidase homolog X-linked	bone mineralization [GO:0030282]; odontogenesis [GO:0042476]; organophosphate metabolic process [GO:0019637]; protein processing [GO:0016485]	endoplasmic reticulum [GO:0005783]; Golgi apparatus [GO:0005794]; perinuclear region of cytoplasm [GO:0048471]; plasma membrane [GO:0005886]	metal ion binding [GO:0046872]; metalloendopeptidase activity [GO:0004222]	GO:0004222; GO:0005783; GO:0005794; GO:0005886; GO:0016485; GO:0019637; GO:0030282; GO:0042476; GO:0046872; GO:0048471	K08636	K08636 PHEX; phosphate-regulating neutral endopeptidase [EC:3.4.24.-]	-
ENSFCAG00000041102	0.76021	0.1593	2.276315177	0.000325276	0.017261119	up	ENSFCAG00000041102	0	7	0	11	10	17	ENSFCAG00000041102	H3C10	101080886	NP_001361501.1	NP_001361501.1 histone H3.1 [Felis catus]	M3XAW8	Histone H3	epigenetic regulation of gene expression [GO:0040029]; gene expression [GO:0010467]; nucleosome assembly [GO:0006334]	nucleoplasm [GO:0005654]; nucleosome [GO:0000786]	DNA binding [GO:0003677]; protein heterodimerization activity [GO:0046982]; structural constituent of chromatin [GO:0030527]	GO:0000786; GO:0003677; GO:0005654; GO:0006334; GO:0010467; GO:0030527; GO:0040029; GO:0046982	K11253	K11253 H3; histone H3	-
ENSFCAG00000036406	0.00853	0.15182	-3.569875864	0.000325512	0.017261119	down	ENSFCAG00000036406	2	6	7	0	0	1	ENSFCAG00000036406	STAP1	101100559	XP_011280145.1	XP_011280145.1 signal-transducing adaptor protein 1 isoform X3 [Felis catus]	A0A2I2UF03	Signal transducing adaptor family member 1	cellular response to lipopolysaccharide [GO:0071222]; negative regulation of macrophage chemotaxis [GO:0010760]; negative regulation of macrophage colony-stimulating factor signaling pathway [GO:1902227]; negative regulation of microglial cell migration [GO:1904140]; negative regulation of phosphorylation [GO:0042326]; negative regulation of ruffle assembly [GO:1900028]; positive regulation of B …	centriolar satellite [GO:0034451]; cytosol [GO:0005829]; mitochondrion [GO:0005739]; nucleoplasm [GO:0005654]; protein-containing complex [GO:0032991]	macrophage colony-stimulating factor receptor binding [GO:0005157]; phosphotyrosine residue binding [GO:0001784]; protein kinase binding [GO:0019901]; protein tyrosine kinase activator activity [GO:0030296]; signaling adaptor activity [GO:0035591]; transmembrane receptor protein tyrosine kinase adaptor activity [GO:0005068]	GO:0001784; GO:0005068; GO:0005157; GO:0005654; GO:0005739; GO:0005829; GO:0007169; GO:0010628; GO:0010760; GO:0019901; GO:0030296; GO:0032991; GO:0034451; GO:0035591; GO:0042326; GO:0050861; GO:0060100; GO:0071222; GO:1900028; GO:1902227; GO:1903980; GO:1904140; GO:1904151	K24025	K24025 STAP1; signal-transducing adaptor protein 1	-
ENSFCAG00000031494	4.02917	10.43655	-1.372696005	0.000325723	0.017261119	down	ENSFCAG00000031494	739	1486	990	288	643	407	ENSFCAG00000031494	ZUP1	101092115	XP_003986539.2	XP_003986539.2 zinc finger-containing ubiquitin peptidase 1 isoform X2 [Felis catus]	A0A2I2UQ76	Zinc finger containing ubiquitin peptidase 1	-	-	-	-	K24134	K24134 ZUP1; zinc finger-containing ubiquitin peptidase 1 [EC:3.4.19.12]	-
ENSFCAG00000026631	14.88829	38.34261	-1.364733127	0.000326514	0.017261119	down	ENSFCAG00000026631	4897	5741	4625	1726	2691	1861	ENSFCAG00000026631	ZC3HAV1	101101454	XP_006929473.2	XP_006929473.2 zinc finger CCCH-type antiviral protein 1 isoform X2 [Felis catus]	M3X2R1	Poly [ADP-ribose] polymerase (PARP) (EC 2.4.2.-)	negative regulation of viral genome replication [GO:0045071]; positive regulation of mRNA catabolic process [GO:0061014]; positive regulation of type I interferon production [GO:0032481]; response to virus [GO:0009615]	cytosol [GO:0005829]; nucleus [GO:0005634]	NAD+ ADP-ribosyltransferase activity [GO:0003950]; NAD+-protein ADP-ribosyltransferase activity [GO:1990404]	GO:0003950; GO:0005634; GO:0005829; GO:0009615; GO:0032481; GO:0045071; GO:0061014; GO:1990404	K15259	K15259 PARP7S; poly [ADP-ribose] polymerase 7/11/12/13 [EC:2.4.2.30]	-
ENSFCAG00000042502	0	0.04523	-4.802794129	0.000330982	0.017450142	down	ENSFCAG00000042502	4	0	6	0	0	0	ENSFCAG00000042502	-	-	-	-	-	-	-	-	-	-	-	-	-
ENSFCAG00000023131	0	0.05155	-4.801364518	0.000332525	0.017484372	down	ENSFCAG00000023131	4	3	3	0	0	0	ENSFCAG00000023131	PSMB8	-	XP_003986038.1	XP_003986038.1 proteasome subunit beta type-8 [Felis catus]	M3XF92	Proteasome subunit beta	proteasomal protein catabolic process [GO:0010498]	cytoplasm [GO:0005737]; nucleus [GO:0005634]; proteasome core complex, beta-subunit complex [GO:0019774]	endopeptidase activity [GO:0004175]; threonine-type endopeptidase activity [GO:0004298]	GO:0004175; GO:0004298; GO:0005634; GO:0005737; GO:0010498; GO:0019774	-	-	-
ENSFCAG00000051313	0.3087	1.25941	-2.022239816	0.000333601	0.017493932	down	ENSFCAG00000051313	21	13	14	1	9	2	ENSFCAG00000051313	-	-	XP_011278678.1	XP_011278678.1 LOW QUALITY PROTEIN: leucine-rich repeat and death domain-containing protein 1 [Felis catus]	A0A5F5Y5B3	Leucine rich repeats and death domain containing 1	-	-	-	-	-	-	-
ENSFCAG00000011703	0.02913	0.11076	-1.90179305	0.000345624	0.018075929	down	ENSFCAG00000011703	14	29	14	3	9	4	ENSFCAG00000011703	LEPR	101085646	XP_044891908.1	XP_044891908.1 leptin receptor isoform X3 [Felis catus]	M3WFL1	Leptin receptor	-	membrane [GO:0016020]	cytokine receptor activity [GO:0004896]	GO:0004896; GO:0016020	K05062	K05062 LEPR; leptin receptor	-
ENSFCAG00000003782	0.38562	1.08792	-1.49634428	0.000347823	0.018142422	down	ENSFCAG00000003782	64	93	68	24	45	15	ENSFCAG00000003782	GABRP	101095468	XP_006927989.2	XP_006927989.2 gamma-aminobutyric acid receptor subunit pi isoform X3 [Felis catus]	A0A337SHJ2	Gamma-aminobutyric acid type A receptor subunit pi	-	plasma membrane [GO:0005886]	extracellular ligand-gated monoatomic ion channel activity [GO:0005230]; GABA-A receptor activity [GO:0004890]	GO:0004890; GO:0005230; GO:0005886	K05189	K05189 GABRP; gamma-aminobutyric acid receptor subunit pi	-
ENSFCAG00000003929	0.36776	0.10721	1.737344751	0.000354411	0.018422036	up	ENSFCAG00000003929	13	7	5	40	25	22	ENSFCAG00000003929	VANGL2	101094645	XP_044904703.1	XP_044904703.1 vang-like protein 2 [Felis catus]	M3W184	Vang-like protein	establishment of planar polarity [GO:0001736]; Wnt signaling pathway, planar cell polarity pathway [GO:0060071]	plasma membrane [GO:0005886]	-	GO:0001736; GO:0005886; GO:0060071	K04510	K04510 VANGL; vang-like	-
ENSFCAG00000035990	4.18202	13.6208	-1.684637707	0.000356001	0.018422036	down	ENSFCAG00000035990	17	52	24	9	13	9	ENSFCAG00000035990	-	111558460	-	-	-	-	-	-	-	-	K26312	K26312 SNORD75; small nucleolar RNA SNORD75	-
ENSFCAG00000049502	0.0665	1.02768	-3.548985449	0.000356009	0.018422036	down	ENSFCAG00000049502	4	11	0	0	1	0	ENSFCAG00000049502	-	-	-	-	-	-	-	-	-	-	-	-	-
ENSFCAG00000029625	0.16766	0.53479	-1.652344936	0.000361537	0.018658746	down	ENSFCAG00000029625	17	59	26	8	15	12	ENSFCAG00000029625	SLC25A27	101100134	XP_019686238.1	XP_019686238.1 mitochondrial uncoupling protein 4 isoform X1 [Felis catus]	A0A5F5Y5M7	Solute carrier family 25 member 27	negative regulation of neuron apoptotic process [GO:0043524]; response to cold [GO:0009409]	mitochondrial inner membrane [GO:0005743]	chloride transmembrane transporter activity [GO:0015108]; protein homodimerization activity [GO:0042803]; proton transmembrane transporter activity [GO:0015078]; transmembrane transporter activity [GO:0022857]	GO:0005743; GO:0009409; GO:0015078; GO:0015108; GO:0022857; GO:0042803; GO:0043524	K15112	K15112 SLC25A27; solute carrier family 25 (mitochondrial uncoupling protein), member 27	-
ENSFCAG00000027589	3.46046	8.87098	-1.35800707	0.000362836	0.018676526	down	ENSFCAG00000027589	1259	2274	1531	516	1058	537	ENSFCAG00000027589	XRN1	-	XP_044893422.1	XP_044893422.1 5'-3' exoribonuclease 1 isoform X2 [Felis catus]	M3WTR5	5'-3' exoribonuclease 1 (EC 3.1.13.-)	nuclear-transcribed mRNA catabolic process [GO:0000956]	cytoplasm [GO:0005737]	5'-3' exonuclease activity [GO:0008409]; RNA binding [GO:0003723]	GO:0000956; GO:0003723; GO:0005737; GO:0008409	-	-	-
ENSFCAG00000007081	0.04388	0.14732	-1.721435565	0.000364375	0.018689389	down	ENSFCAG00000007081	6	37	39	2	18	7	ENSFCAG00000007081	LY75	100101125	XP_011283657.1	XP_011283657.1 lymphocyte antigen 75 isoform X1 [Felis catus]	M3W724	Lymphocyte antigen 75	endocytosis [GO:0006897]	external side of plasma membrane [GO:0009897]	carbohydrate binding [GO:0030246]; signaling receptor activity [GO:0038023]	GO:0006897; GO:0009897; GO:0030246; GO:0038023	K06559	K06559 LY75; lymphocyte antigen 75	-
ENSFCAG00000009656	0.17264	0.52762	-1.590806331	0.000364997	0.018689389	down	ENSFCAG00000009656	17	75	35	9	19	18	ENSFCAG00000009656	USP44	101082926	XP_023113102.2	XP_023113102.2 ubiquitin carboxyl-terminal hydrolase 44 [Felis catus]	A0A337SDW6	Ubiquitin carboxyl-terminal hydrolase (EC 3.4.19.12)	antiviral innate immune response [GO:0140374]; chromosome segregation [GO:0007059]; negative regulation of mitotic metaphase/anaphase transition [GO:0045841]; proteasome-mediated ubiquitin-dependent protein catabolic process [GO:0043161]; regulation of mitotic cell cycle spindle assembly checkpoint [GO:0090266]; regulatory T cell differentiation [GO:0045066]	cytoplasm [GO:0005737]; nucleus [GO:0005634]	cysteine-type deubiquitinase activity [GO:0004843]; zinc ion binding [GO:0008270]	GO:0004843; GO:0005634; GO:0005737; GO:0007059; GO:0008270; GO:0043161; GO:0045066; GO:0045841; GO:0090266; GO:0140374	K11834	K11834 USP44_49; ubiquitin carboxyl-terminal hydrolase 44/49 [EC:3.4.19.12]	-
ENSFCAG00000051783	0.02705	0.17966	-2.604921863	0.000372994	0.019048989	down	ENSFCAG00000051783	10	14	1	1	1	2	ENSFCAG00000051783	-	-	-	-	-	-	-	-	-	-	-	-	-
ENSFCAG00000026811	0.11847	0.40741	-1.775519324	0.000377029	0.019204902	down	ENSFCAG00000026811	30	26	17	3	13	6	ENSFCAG00000026811	SDCBP	101099858	XP_011289679.1	XP_011289679.1 syntenin-1 isoform X2 [Felis catus]	A0A5F5XYV1	Syndecan binding protein	proteolysis [GO:0006508]	-	-	GO:0006508	K17254	K17254 SDCBP; syntenin-1	-
ENSFCAG00000011286	0.77554	2.04343	-1.395322574	0.000385243	0.019572363	down	ENSFCAG00000011286	174	260	189	53	110	91	ENSFCAG00000011286	SWT1	101085944	XP_011289311.2	XP_011289311.2 transcriptional protein SWT1 isoform X1 [Felis catus]	M3WEU0	SWT1 RNA endoribonuclease homolog	-	nucleus [GO:0005634]	-	GO:0005634	-	-	-
ENSFCAG00000013037	0.55335	1.48553	-1.422250471	0.000386716	0.019596298	down	ENSFCAG00000013037	130	138	136	36	71	53	ENSFCAG00000013037	FMO5	101092533	XP_023114833.1	XP_023114833.1 flavin-containing monooxygenase 5 isoform X1 [Felis catus]	A0A337SVH0	Flavin-containing monooxygenase (EC 1.-.-.-)	lipid metabolic process [GO:0006629]	endoplasmic reticulum membrane [GO:0005789]	flavin adenine dinucleotide binding [GO:0050660]; hypotaurine dehydrogenase activity [GO:0047822]; N,N-dimethylaniline monooxygenase activity [GO:0004499]; NADP binding [GO:0050661]; NADPH oxidase H202-forming activity [GO:0106294]	GO:0004499; GO:0005789; GO:0006629; GO:0047822; GO:0050660; GO:0050661; GO:0106294	K00485	K00485 FMO; dimethylaniline monooxygenase (N-oxide forming) / hypotaurine monooxygenase [EC:1.14.13.8 1.8.1.-]	-
ENSFCAG00000011997	0.26272	0.69888	-1.412123435	0.000391948	0.019810082	down	ENSFCAG00000011997	134	197	127	57	92	32	ENSFCAG00000011997	DNAH9	101086188	XP_044900975.1	XP_044900975.1 dynein axonemal heavy chain 9 isoform X3 [Felis catus]	M3WG53	Dynein axonemal heavy chain 9	microtubule-based movement [GO:0007018]	dynein complex [GO:0030286]	dynein intermediate chain binding [GO:0045505]; dynein light intermediate chain binding [GO:0051959]; minus-end-directed microtubule motor activity [GO:0008569]	GO:0007018; GO:0008569; GO:0030286; GO:0045505; GO:0051959	K10408	K10408 DNAH; dynein axonemal heavy chain	-
ENSFCAG00000029570	2.47649	6.3192	-1.351125107	0.000403566	0.020338067	down	ENSFCAG00000029570	676	1312	1006	297	623	342	ENSFCAG00000029570	SGO2	101091719	XP_011283760.1	XP_011283760.1 shugoshin 2 [Felis catus]	M3XC61	Shugoshin 2	cell division [GO:0051301]; chromosome segregation [GO:0007059]; meiotic sister chromatid cohesion [GO:0051177]	kinetochore [GO:0000776]; mitotic cohesin complex [GO:0030892]; nuclear body [GO:0016604]	-	GO:0000776; GO:0007059; GO:0016604; GO:0030892; GO:0051177; GO:0051301	K11581	K11581 SGOL2; shugoshin-like 2	-
ENSFCAG00000033400	1.93813	5.01768	-1.371444948	0.000404474	0.020338067	down	ENSFCAG00000033400	237	456	306	104	198	112	ENSFCAG00000033400	MACROD2	101096466	XP_023107252.2	XP_023107252.2 ADP-ribose glycohydrolase MACROD2 [Felis catus]	A0A337SJS8	Mono-ADP ribosylhydrolase 2	-	-	-	-	K23518	K23518 MACROD; O-acetyl-ADP-ribose deacetylase [EC:3.1.1.106]	-
ENSFCAG00000051298	0.11077	0.35122	-1.638881816	0.000406156	0.020370281	down	ENSFCAG00000051298	21	41	39	9	11	15	ENSFCAG00000051298	-	-	XP_044889313.1	XP_044889313.1 neuroblastoma breakpoint family member 6-like isoform X2 [Felis catus]	A0A5F5XSY9	Olduvai domain-containing protein	-	-	-	-	-	-	-
ENSFCAG00000002210	0.06948	0.25848	-1.830120578	0.000436511	0.021836717	down	ENSFCAG00000002210	17	27	16	2	3	13	ENSFCAG00000002210	ACOX2	101101039	XP_003982427.1	XP_003982427.1 peroxisomal acyl-coenzyme A oxidase 2 [Felis catus]	M3VY35	Acyl-coenzyme A oxidase	bile acid biosynthetic process [GO:0006699]; fatty acid beta-oxidation using acyl-CoA oxidase [GO:0033540]; lipid homeostasis [GO:0055088]; very long-chain fatty acid metabolic process [GO:0000038]	cytosol [GO:0005829]; peroxisome [GO:0005777]	3alpha,7alpha,12alpha-trihydroxy-5beta-cholestanoyl-CoA 24-hydroxylase activity [GO:0033791]; FAD binding [GO:0071949]; fatty acid binding [GO:0005504]; flavin adenine dinucleotide binding [GO:0050660]; palmitoyl-CoA oxidase activity [GO:0016401]	GO:0000038; GO:0005504; GO:0005777; GO:0005829; GO:0006699; GO:0016401; GO:0033540; GO:0033791; GO:0050660; GO:0055088; GO:0071949	K10214	K10214 ACOX2; 3alpha,7alpha,12alpha-trihydroxy-5beta-cholestanoyl-CoA 24-hydroxylase [EC:1.17.99.3]	-
ENSFCAG00000030400	2.22981	5.66047	-1.343721932	0.000439284	0.02191936	down	ENSFCAG00000030400	711	1105	808	263	532	308	ENSFCAG00000030400	KCNT2	101090412	XP_023103838.1	XP_023103838.1 potassium channel subfamily T member 2 isoform X9 [Felis catus]	A0A337SB69	Potassium sodium-activated channel subfamily T member 2	potassium ion transport [GO:0006813]	membrane [GO:0016020]	-	GO:0006813; GO:0016020	K04947	K04947 KCNT2; potassium channel subfamily T member 2	-
ENSFCAG00000011488	0.0135	0.10894	-2.771403686	0.00044085	0.021923005	down	ENSFCAG00000011488	2	10	9	1	0	2	ENSFCAG00000011488	SNCA	101091694	XP_003985224.1	XP_003985224.1 alpha-synuclein [Felis catus]	A0A2I2V101	Alpha-synuclein	regulation of dopamine secretion [GO:0014059]	axon [GO:0030424]; cytoplasm [GO:0005737]; extracellular region [GO:0005576]; membrane [GO:0016020]; nucleus [GO:0005634]; synapse [GO:0045202]	-	GO:0005576; GO:0005634; GO:0005737; GO:0014059; GO:0016020; GO:0030424; GO:0045202	K04528	K04528 SNCA; alpha-synuclein	-
ENSFCAG00000014900	0.0032	0.04913	-3.498088704	0.000441598	0.021923005	down	ENSFCAG00000014900	13	0	2	0	0	1	ENSFCAG00000014900	IMPG1	101095015	XP_019686435.2	XP_019686435.2 interphotoreceptor matrix proteoglycan 1 isoform X1 [Felis catus]	A0A5F5XXH0	Interphotoreceptor matrix proteoglycan 1	extracellular matrix organization [GO:0030198]; visual perception [GO:0007601]	cell projection [GO:0042995]; extracellular region [GO:0005576]; interphotoreceptor matrix [GO:0033165]	heparin binding [GO:0008201]	GO:0005576; GO:0007601; GO:0008201; GO:0030198; GO:0033165; GO:0042995	K19016	K19016 IMPG1; interphotoreceptor matrix proteoglycan 1	-
ENSFCAG00000051957	0.3347	0.9911	-1.558982422	0.000443599	0.021966555	down	ENSFCAG00000051957	23	62	47	13	26	9	ENSFCAG00000051957	-	-	-	-	-	-	-	-	-	-	-	-	-
ENSFCAG00000053558	0.02231	0.17404	-2.768125699	0.000448254	0.022141022	down	ENSFCAG00000053558	2	6	13	1	1	1	ENSFCAG00000053558	-	-	-	-	-	-	-	-	-	-	-	-	-
ENSFCAG00000028816	5.82686	14.69233	-1.334071393	0.000453409	0.022339227	down	ENSFCAG00000028816	1413	2608	1683	555	1130	746	ENSFCAG00000028816	TBK1	101091955	XP_023112960.2	XP_023112960.2 serine/threonine-protein kinase TBK1 isoform X1 [Felis catus]	A0A5F5XG43	TANK binding kinase 1	-	cytoplasm [GO:0005737]	ATP binding [GO:0005524]; protein kinase activity [GO:0004672]	GO:0004672; GO:0005524; GO:0005737	K05410	K05410 TBK1; TANK-binding kinase 1 [EC:2.7.11.10]	-
ENSFCAG00000009473	2.54001	6.825	-1.421910486	0.000456856	0.022452524	down	ENSFCAG00000009473	59	159	102	38	57	34	ENSFCAG00000009473	-	-	XP_011281727.1	XP_011281727.1 activator of 90 kDa heat shock protein ATPase homolog 1 [Felis catus]	M3WBI5	Activator of Hsp90 ATPase homologue 1-like C-terminal domain-containing protein	-	-	-	-	-	-	-
ENSFCAG00000049582	0.47969	1.30523	-1.437472453	0.000470907	0.023085087	down	ENSFCAG00000049582	52	105	108	25	47	34	ENSFCAG00000049582	-	-	-	-	-	-	-	-	-	-	-	-	-
ENSFCAG00000012230	302.08605	756.88052	-1.325084506	0.000472664	0.023113289	down	ENSFCAG00000012230	15709	14925	13983	5707	6499	6669	ENSFCAG00000012230	B2M	494145	NP_001009876.1	NP_001009876.1 beta-2-microglobulin precursor [Felis catus]	A0A0A0MQ10	Beta-2-microglobulin	amyloid fibril formation [GO:1990000]; antigen processing and presentation of endogenous peptide antigen via MHC class I [GO:0019885]; antigen processing and presentation of exogenous peptide antigen via MHC class II [GO:0019886]; antigen processing and presentation of exogenous protein antigen via MHC class Ib, TAP-dependent [GO:0002481]; cellular response to iron(III) ion [GO:0071283]; cellular…	cytosol [GO:0005829]; external side of plasma membrane [GO:0009897]; extracellular region [GO:0005576]; Golgi apparatus [GO:0005794]; HFE-transferrin receptor complex [GO:1990712]; late endosome membrane [GO:0031902]; lysosomal membrane [GO:0005765]; MHC class I peptide loading complex [GO:0042824]; MHC class I protein complex [GO:0042612]; MHC class II protein complex [GO:0042613]	MHC class II protein complex binding [GO:0023026]; peptide antigen binding [GO:0042605]; protein homodimerization activity [GO:0042803]	GO:0001913; GO:0001916; GO:0002237; GO:0002481; GO:0002503; GO:0002726; GO:0005576; GO:0005765; GO:0005794; GO:0005829; GO:0006826; GO:0006879; GO:0007608; GO:0007611; GO:0009897; GO:0010977; GO:0019885; GO:0019886; GO:0023026; GO:0031902; GO:0033077; GO:0034756; GO:0042026; GO:0042605; GO:0042612; GO:0042613; GO:0042803; GO:0042824; GO:0045646; GO:0048260; GO:0050680; GO:0050768; GO:0050778; GO:…	K08055	K08055 B2M; beta-2-microglobulin	-
ENSFCAG00000001900	0.14195	0.51332	-1.836008214	0.000475248	0.023154503	down	ENSFCAG00000001900	26	22	11	9	2	6	ENSFCAG00000001900	FOXS1	101095567	XP_003983682.1	XP_003983682.1 forkhead box protein S1 [Felis catus]	M3VXH9	Forkhead box S1	anatomical structure morphogenesis [GO:0009653]; blood vessel development [GO:0001568]; cell differentiation [GO:0030154]; neuromuscular process controlling balance [GO:0050885]; positive regulation of multicellular organism growth [GO:0040018]; regulation of transcription by RNA polymerase II [GO:0006357]	nucleus [GO:0005634]	DNA-binding transcription factor activity, RNA polymerase II-specific [GO:0000981]; DNA-binding transcription repressor activity, RNA polymerase II-specific [GO:0001227]; RNA polymerase II cis-regulatory region sequence-specific DNA binding [GO:0000978]	GO:0000978; GO:0000981; GO:0001227; GO:0001568; GO:0005634; GO:0006357; GO:0009653; GO:0030154; GO:0040018; GO:0050885	K09412	K09412 FOXS; forkhead box protein S	Fork_head
ENSFCAG00000006670	0.33365	1.05951	-1.635661814	0.000475875	0.023154503	down	ENSFCAG00000006670	12	40	42	6	13	14	ENSFCAG00000006670	NXPH1	101097714	XP_019681080.1	XP_019681080.1 neurexophilin-1 [Felis catus]	M3W6B2	Neurexophilin	-	extracellular region [GO:0005576]	signaling receptor binding [GO:0005102]	GO:0005102; GO:0005576	K16656	K16656 NXPH1; neurexophilin-1	-
ENSFCAG00000012789	8.3595	21.05121	-1.332181026	0.000477388	0.023170489	down	ENSFCAG00000012789	930	1445	1065	443	605	411	ENSFCAG00000012789	-	101081236	XP_003989717.5	XP_003989717.5 RH-like protein isoform X2 [Felis catus]	A0A337SP50	Ammonium transporter AmtB-like domain-containing protein	-	plasma membrane [GO:0005886]	ammonium transmembrane transporter activity [GO:0008519]	GO:0005886; GO:0008519	K06579	K06579 RH; Rhesus blood group glycoprotein	-
ENSFCAG00000024128	1.44885	3.74049	-1.36840944	0.000482028	0.023337781	down	ENSFCAG00000024128	134	317	206	88	146	37	ENSFCAG00000024128	TYR	751100	XP_003992691.3	XP_003992691.3 tyrosinase isoform X1 [Felis catus]	A0A5F5XV21	Tyrosinase	melanin biosynthetic process [GO:0042438]	melanosome membrane [GO:0033162]	oxidoreductase activity [GO:0016491]	GO:0016491; GO:0033162; GO:0042438	K00505	K00505 TYR; tyrosinase [EC:1.14.18.1]	-
ENSFCAG00000004915	0.01566	0.10023	-2.563892076	0.000494182	0.023867164	down	ENSFCAG00000004915	6	9	9	0	3	1	ENSFCAG00000004915	RGL3	101081610	XP_003981951.3	XP_003981951.3 ral guanine nucleotide dissociation stimulator-like 3 isoform X1 [Felis catus]	M3W336	Ral guanine nucleotide dissociation stimulator like 3	Ras protein signal transduction [GO:0007265]	plasma membrane [GO:0005886]	guanyl-nucleotide exchange factor activity [GO:0005085]; small GTPase binding [GO:0031267]	GO:0005085; GO:0005886; GO:0007265; GO:0031267	K17639	K17639 RGL3; ral guanine nucleotide dissociation stimulator-like 3	-
ENSFCAG00000046645	0.03081	0.19702	-2.563163092	0.000496083	0.023899957	down	ENSFCAG00000046645	6	11	7	0	3	1	ENSFCAG00000046645	-	-	-	-	-	-	-	-	-	-	-	-	-
ENSFCAG00000001819	3.3469	8.37114	-1.322545135	0.000501085	0.024081609	down	ENSFCAG00000001819	1990	2962	2162	761	1502	758	ENSFCAG00000001819	LRRK2	101096157	XP_023112714.1	XP_023112714.1 leucine-rich repeat serine/threonine-protein kinase 2 isoform X1 [Felis catus]	M3VXC2	non-specific serine/threonine protein kinase (EC 2.7.11.1)	calcium-mediated signaling [GO:0019722]; cellular response to dopamine [GO:1903351]; cellular response to manganese ion [GO:0071287]; cellular response to organic cyclic compound [GO:0071407]; cellular response to reactive oxygen species [GO:0034614]; cellular response to starvation [GO:0009267]; cellular response to tumor necrosis factor [GO:0071356]; determination of adult lifespan [GO:0008340]…	amphisome [GO:0044753]; autolysosome [GO:0044754]; axon [GO:0030424]; basolateral plasma membrane [GO:0016323]; caveola neck [GO:0099400]; cytoplasmic side of mitochondrial outer membrane [GO:0032473]; cytosol [GO:0005829]; dendrite cytoplasm [GO:0032839]; endoplasmic reticulum exit site [GO:0070971]; endosome [GO:0005768]; glutamatergic synapse [GO:0098978]; Golgi-associated vesicle [GO:0005798]…	actin binding [GO:0003779]; ATP binding [GO:0005524]; beta-catenin destruction complex binding [GO:1904713]; clathrin binding [GO:0030276]; GTP binding [GO:0005525]; GTP-dependent protein kinase activity [GO:0034211]; GTPase activator activity [GO:0005096]; GTPase activity [GO:0003924]; JUN kinase kinase kinase activity [GO:0004706]; magnesium ion binding [GO:0000287]; peroxidase inhibitor activi…	GO:0000149; GO:0000287; GO:0001933; GO:0001934; GO:0003779; GO:0003924; GO:0004674; GO:0004706; GO:0005096; GO:0005102; GO:0005524; GO:0005525; GO:0005741; GO:0005743; GO:0005759; GO:0005764; GO:0005768; GO:0005798; GO:0005802; GO:0005829; GO:0005902; GO:0006606; GO:0006897; GO:0007005; GO:0007029; GO:0007030; GO:0007254; GO:0007528; GO:0008021; GO:0008340; GO:0009267; GO:0010508; GO:0010738; GO:…	K08844	K08844 LRRK2; leucine-rich repeat kinase 2 [EC:2.7.11.1]	-
ENSFCAG00000050482	0.71352	2.0611	-1.531432461	0.000504252	0.024174443	down	ENSFCAG00000050482	45	53	43	6	36	9	ENSFCAG00000050482	-	-	-	-	-	-	-	-	-	-	-	-	-
ENSFCAG00000042316	0.2043	0.606	-1.551374844	0.000509631	0.024372561	down	ENSFCAG00000042316	35	63	28	13	13	20	ENSFCAG00000042316	-	-	XP_044896950.1	XP_044896950.1 LOW QUALITY PROTEIN: uncharacterized protein LOC102900951 [Felis catus]	A0A337S6U8	C2H2-type domain-containing protein	regulation of transcription by RNA polymerase II [GO:0006357]	nucleus [GO:0005634]	DNA-binding transcription factor activity, RNA polymerase II-specific [GO:0000981]; RNA polymerase II cis-regulatory region sequence-specific DNA binding [GO:0000978]	GO:0000978; GO:0000981; GO:0005634; GO:0006357	-	-	-
ENSFCAG00000034770	0.01311	0	4.741566373	0.000518792	0.024701504	up	ENSFCAG00000034770	0	0	0	8	2	0	ENSFCAG00000034770	MYLK4	101088408	XP_023109497.1	XP_023109497.1 myosin light chain kinase family member 4 isoform X4 [Felis catus]	A0A337SKL6	Myosin light chain kinase family member 4	-	membrane [GO:0016020]	ATP binding [GO:0005524]; protein serine/threonine kinase activity [GO:0004674]	GO:0004674; GO:0005524; GO:0016020	K00907	K00907 MYLK; myosin-light-chain kinase [EC:2.7.11.18]	-
ENSFCAG00000046812	0.0806	0.3905	-2.230899407	0.000519687	0.024701504	down	ENSFCAG00000046812	5	12	15	1	6	0	ENSFCAG00000046812	-	-	-	-	-	-	-	-	-	-	-	-	-
ENSFCAG00000009321	0.03359	0.18775	-2.417263636	0.000520298	0.024701504	down	ENSFCAG00000009321	10	11	6	0	4	1	ENSFCAG00000009321	CPA2	101088825	XP_044908692.1	XP_044908692.1 carboxypeptidase A2 isoform X2 [Felis catus]	A0A5F5Y5N0	Carboxypeptidase A2	proteolysis [GO:0006508]	-	metallocarboxypeptidase activity [GO:0004181]; zinc ion binding [GO:0008270]	GO:0004181; GO:0006508; GO:0008270	K01298	K01298 CPA2; carboxypeptidase A2 [EC:3.4.17.15]	-
ENSFCAG00000049601	0.2564	0.07133	1.816401436	0.000521727	0.024709372	up	ENSFCAG00000049601	6	4	7	22	36	5	ENSFCAG00000049601	-	-	-	-	-	-	-	-	-	-	-	-	-
ENSFCAG00000011602	0.02581	0	4.738658725	0.000523582	0.024737333	up	ENSFCAG00000011602	0	0	0	4	5	1	ENSFCAG00000011602	PAX2	101092147	XP_044896512.1	XP_044896512.1 paired box protein Pax-2 isoform X5 [Felis catus]	M3WFE2	Paired box 2	regulation of DNA-templated transcription [GO:0006355]	nucleus [GO:0005634]	DNA binding [GO:0003677]	GO:0003677; GO:0005634; GO:0006355	K15608	K15608 PAX2; paired box protein 2	PAX
ENSFCAG00000030366	0.00852	0.07911	-3.000101147	0.000536493	0.025286294	down	ENSFCAG00000030366	10	4	4	0	1	1	ENSFCAG00000030366	-	101093602	XP_023108612.1	XP_023108612.1 rho GTPase-activating protein 20-like isoform X1 [Felis catus]	M3X8G6	Rho-GAP domain-containing protein	regulation of Rho protein signal transduction [GO:0035023]; signal transduction [GO:0007165]	-	GTPase activator activity [GO:0005096]	GO:0005096; GO:0007165; GO:0035023	K20641	K20641 ARHGAP20; Rho GTPase-activating protein 20	-
ENSFCAG00000012281	0.05801	0.23737	-1.997718894	0.000541396	0.025418208	down	ENSFCAG00000012281	18	22	3	7	0	4	ENSFCAG00000012281	DNASE1	101096195	XP_019676599.1	XP_019676599.1 deoxyribonuclease-1 [Felis catus]	M3WGM9	Deoxyribonuclease	apoptotic process [GO:0006915]; DNA catabolic process [GO:0006308]; neutrophil activation involved in immune response [GO:0002283]; regulation of acute inflammatory response [GO:0002673]; regulation of neutrophil mediated cytotoxicity [GO:0070948]	nuclear envelope [GO:0005635]; nucleus [GO:0005634]; zymogen granule [GO:0042588]	actin binding [GO:0003779]; deoxyribonuclease I activity [GO:0004530]; DNA binding [GO:0003677]	GO:0002283; GO:0002673; GO:0003677; GO:0003779; GO:0004530; GO:0005634; GO:0005635; GO:0006308; GO:0006915; GO:0042588; GO:0070948	K11994	K11994 DNASE1; deoxyribonuclease-1 [EC:3.1.21.1]	-
ENSFCAG00000053689	0.30116	1.40774	-2.157151834	0.000543227	0.025418208	down	ENSFCAG00000053689	1	19	14	3	4	1	ENSFCAG00000053689	-	-	-	-	-	-	-	-	-	-	-	-	-
ENSFCAG00000029302	0.00141	0.02348	-3.474512066	0.000543698	0.025418208	down	ENSFCAG00000029302	1	13	0	0	0	1	ENSFCAG00000029302	ANO3	101083706	XP_023095427.1	XP_023095427.1 anoctamin-3 isoform X2 [Felis catus]	M3X2X1	Anoctamin	-	plasma membrane [GO:0005886]	protein dimerization activity [GO:0046983]	GO:0005886; GO:0046983	K19498	K19498 ANO3; anoctamin-3	-
ENSFCAG00000004348	0.05898	0	4.726198142	0.00054449	0.025418208	up	ENSFCAG00000004348	0	0	0	6	0	4	ENSFCAG00000004348	ONECUT1	101092522	XP_003987180.1	XP_003987180.1 hepatocyte nuclear factor 6 [Felis catus]	M3W213	One cut domain family member	anatomical structure morphogenesis [GO:0009653]; B cell differentiation [GO:0030183]; cell fate commitment [GO:0045165]; cell migration [GO:0016477]; cilium assembly [GO:0060271]; endoderm development [GO:0007492]; epithelial cell development [GO:0002064]; glucose metabolic process [GO:0006006]; liver development [GO:0001889]; negative regulation of transforming growth factor beta receptor signal…	nucleus [GO:0005634]	chromatin binding [GO:0003682]; DNA-binding transcription factor activity, RNA polymerase II-specific [GO:0000981]; RNA polymerase II cis-regulatory region sequence-specific DNA binding [GO:0000978]	GO:0000978; GO:0000981; GO:0001889; GO:0001952; GO:0002064; GO:0003309; GO:0003310; GO:0003311; GO:0003682; GO:0005634; GO:0006006; GO:0006357; GO:0007179; GO:0007219; GO:0007492; GO:0009653; GO:0016477; GO:0030183; GO:0030335; GO:0030512; GO:0045165; GO:0045944; GO:0048536; GO:0060271	K08026	K08026 ONECUT1; one cut domain, family member 1 (hepatocyte nuclear factor 6)	CUT
ENSFCAG00000046926	0.09433	0.32611	-1.779058914	0.000545884	0.025422616	down	ENSFCAG00000046926	23	32	8	2	12	5	ENSFCAG00000046926	-	-	-	-	-	-	-	-	-	-	-	-	-
ENSFCAG00000044119	0.30538	0.97367	-1.658012083	0.000558093	0.025929472	down	ENSFCAG00000044119	17	29	37	9	13	6	ENSFCAG00000044119	-	-	-	-	-	-	-	-	-	-	-	-	-
ENSFCAG00000012023	27.82064	68.85556	-1.307384898	0.000563693	0.026065825	down	ENSFCAG00000012023	7583	6579	6017	2894	2767	2931	ENSFCAG00000012023	STAT2	101099224	XP_003988942.1	XP_003988942.1 signal transducer and activator of transcription 2 isoform X1 [Felis catus]	A0A337RY31	Signal transducer and activator of transcription	response to organic substance [GO:0010033]; signal transduction [GO:0007165]	cytoplasm [GO:0005737]; nucleus [GO:0005634]	DNA binding [GO:0003677]; DNA-binding transcription factor activity [GO:0003700]	GO:0003677; GO:0003700; GO:0005634; GO:0005737; GO:0007165; GO:0010033	K11221	K11221 STAT2; signal transducer and activator of transcription 2	STAT
ENSFCAG00000044035	0.07891	0	4.715122961	0.000563693	0.026065825	up	ENSFCAG00000044035	0	0	0	3	0	7	ENSFCAG00000044035	-	-	-	-	-	-	-	-	-	-	-	-	-
ENSFCAG00000048429	0	0.13336	-4.684428569	0.00056888	0.026159344	down	ENSFCAG00000048429	0	1	8	0	0	0	ENSFCAG00000048429	-	-	-	-	A0A337RUW3	Uncharacterized protein	-	-	-	-	-	-	-
ENSFCAG00000034227	0	0.02049	-4.683936152	0.000569728	0.026159344	down	ENSFCAG00000034227	0	2	7	0	0	0	ENSFCAG00000034227	SOX7	102900855	XP_011279863.1	XP_011279863.1 transcription factor SOX-7 [Felis catus]	A0A2I2UE66	SRY-box transcription factor 7	anatomical structure morphogenesis [GO:0009653]; cell differentiation [GO:0030154]; endoderm formation [GO:0001706]; macromolecule metabolic process [GO:0043170]; negative regulation of cell population proliferation [GO:0008285]; negative regulation of DNA-templated transcription [GO:0045892]; positive regulation of DNA-templated transcription [GO:0045893]; regulation of canonical Wnt signaling p…	cytoplasm [GO:0005737]; nucleus [GO:0005634]	DNA-binding transcription factor activity, RNA polymerase II-specific [GO:0000981]; RNA polymerase II cis-regulatory region sequence-specific DNA binding [GO:0000978]	GO:0000978; GO:0000981; GO:0001706; GO:0005634; GO:0005737; GO:0006355; GO:0008285; GO:0009653; GO:0030154; GO:0043170; GO:0045892; GO:0045893; GO:0060828	K09270	K09270 SOX7S; transcription factor SOX7/8/10/18 (SOX group E/F)	HMG
ENSFCAG00000050255	0	0.05233	-4.683936152	0.000569728	0.026159344	down	ENSFCAG00000050255	0	2	7	0	0	0	ENSFCAG00000050255	-	-	-	-	-	-	-	-	-	-	-	-	-
ENSFCAG00000014625	6.93304	17.2121	-1.311715074	0.000571838	0.026194757	down	ENSFCAG00000014625	1200	1612	1250	464	783	492	ENSFCAG00000014625	RIPK1	101087663	XP_023109490.2	XP_023109490.2 receptor-interacting serine/threonine-protein kinase 1 isoform X1 [Felis catus]	M3WL13	Receptor interacting serine/threonine kinase 1	amyloid fibril formation [GO:1990000]; apoptotic process [GO:0006915]; cellular response to growth factor stimulus [GO:0071363]; cellular response to hydrogen peroxide [GO:0070301]; cellular response to tumor necrosis factor [GO:0071356]; extrinsic apoptotic signaling pathway [GO:0097191]; necroptotic process [GO:0070266]; necroptotic signaling pathway [GO:0097527]; negative regulation of canonic…	death-inducing signaling complex [GO:0031264]; mitochondrion [GO:0005739]; receptor complex [GO:0043235]; ripoptosome [GO:0097342]	ATP binding [GO:0005524]; death domain binding [GO:0070513]; death receptor binding [GO:0005123]; JUN kinase kinase kinase activity [GO:0004706]; protein homodimerization activity [GO:0042803]; protein kinase activity [GO:0004672]; protein-containing complex binding [GO:0044877]; ubiquitin protein ligase binding [GO:0031625]	GO:0001934; GO:0004672; GO:0004706; GO:0005123; GO:0005524; GO:0005739; GO:0006796; GO:0006915; GO:0030163; GO:0031264; GO:0031625; GO:0032757; GO:0032760; GO:0042803; GO:0043123; GO:0043124; GO:0043235; GO:0044877; GO:0045651; GO:0045944; GO:0046330; GO:0050729; GO:0060545; GO:0060546; GO:0070105; GO:0070231; GO:0070266; GO:0070301; GO:0070513; GO:0071356; GO:0071363; GO:0097191; GO:0097342; GO:…	K02861	K02861 RIPK1; receptor-interacting serine/threonine-protein kinase 1 [EC:2.7.11.1]	-
ENSFCAG00000039642	0	0.01182	-4.680983637	0.000574834	0.026223662	down	ENSFCAG00000039642	0	8	1	0	0	0	ENSFCAG00000039642	MALRD1	-	XP_044918585.1	XP_044918585.1 MAM and LDL-receptor class A domain-containing protein 1 [Felis catus]	A0A2I2U7F2	MAM and LDL receptor class A domain containing 1	cholesterol homeostasis [GO:0042632]; negative regulation of bile acid biosynthetic process [GO:0070858]	Golgi apparatus [GO:0005794]; membrane [GO:0016020]	-	GO:0005794; GO:0016020; GO:0042632; GO:0070858	-	-	-
ENSFCAG00000042794	0	0.09405	-4.680491883	0.000575688	0.026223662	down	ENSFCAG00000042794	0	9	0	0	0	0	ENSFCAG00000042794	-	-	-	-	-	-	-	-	-	-	-	-	-
ENSFCAG00000007908	0.04472	0	4.707762016	0.00057678	0.026223662	up	ENSFCAG00000007908	0	0	0	1	0	9	ENSFCAG00000007908	CELF3	101101654	XP_006935204.1	XP_006935204.1 CUGBP Elav-like family member 3 isoform X1 [Felis catus]	A0A337SAW3	CUGBP Elav-like family member 3	-	cytoplasm [GO:0005737]; nucleus [GO:0005634]	RNA binding [GO:0003723]	GO:0003723; GO:0005634; GO:0005737	K13207	K13207 CUGBP; CUG-BP- and ETR3-like factor	-
ENSFCAG00000049134	0.15111	0.54595	-1.834443825	0.000578283	0.026223662	down	ENSFCAG00000049134	18	33	4	8	4	4	ENSFCAG00000049134	-	-	-	-	-	-	-	-	-	-	-	-	-
ENSFCAG00000037209	0	0.81778	-4.676512904	0.000582808	0.026223662	down	ENSFCAG00000037209	1	1	7	0	0	0	ENSFCAG00000037209	-	111557173	-	-	-	-	-	-	-	-	-	-	-
ENSFCAG00000006560	0.06721	0	4.704088318	0.000583409	0.026223662	up	ENSFCAG00000006560	0	0	0	0	0	10	ENSFCAG00000006560	SH2D2A	101082120	XP_023102973.2	XP_023102973.2 SH2 domain-containing protein 2A isoform X3 [Felis catus]	M3W647	SH2 domain containing 2A	T cell proliferation [GO:0042098]	cytoplasm [GO:0005737]	-	GO:0005737; GO:0042098	K08273	K08273 SH2D2A; SH2 domain-containing protein 2A	-
ENSFCAG00000041026	0.05668	0	4.704088318	0.000583409	0.026223662	up	ENSFCAG00000041026	0	0	0	0	0	10	ENSFCAG00000041026	-	102901323	-	-	-	-	-	-	-	-	-	-	-
ENSFCAG00000046542	0	0.04546	-4.676021914	0.000583671	0.026223662	down	ENSFCAG00000046542	1	2	6	0	0	0	ENSFCAG00000046542	-	-	-	-	-	-	-	-	-	-	-	-	-
ENSFCAG00000047687	0	0.0563	-4.675531019	0.000584536	0.026223662	down	ENSFCAG00000047687	1	3	5	0	0	0	ENSFCAG00000047687	-	-	-	-	-	-	-	-	-	-	-	-	-
ENSFCAG00000047973	0.02264	0.15772	-2.714345882	0.000586932	0.026270905	down	ENSFCAG00000047973	10	10	1	2	1	0	ENSFCAG00000047973	-	-	-	-	-	-	-	-	-	-	-	-	-
ENSFCAG00000051335	0.01226	0.17808	-3.454205214	0.000590654	0.026377168	down	ENSFCAG00000051335	4	0	10	0	1	0	ENSFCAG00000051335	-	-	-	-	-	-	-	-	-	-	-	-	-
ENSFCAG00000013149	1.4919	3.85908	-1.370967442	0.000601072	0.026781247	down	ENSFCAG00000013149	124	132	156	67	67	34	ENSFCAG00000013149	TMEM106A	101094147	XP_003997008.2	XP_003997008.2 transmembrane protein 106A isoform X1 [Felis catus]	A0A337S817	Transmembrane protein 106A	-	membrane [GO:0016020]	-	GO:0016020	K25049	K25049 TMEM106A; transmembrane protein 106A	-
ENSFCAG00000052814	0.00703	0.1005	-3.446820057	0.000608541	0.02705242	down	ENSFCAG00000052814	5	1	8	0	1	0	ENSFCAG00000052814	-	-	-	-	-	-	-	-	-	-	-	-	-
ENSFCAG00000010710	1.38576	3.44202	-1.312437616	0.00061475	0.027266454	down	ENSFCAG00000010710	390	928	550	194	457	153	ENSFCAG00000010710	ALPK1	101084874	XP_019684629.2	XP_019684629.2 alpha-protein kinase 1 isoform X1 [Felis catus]	M3WDS3	Alpha kinase 1	cilium assembly [GO:0060271]; cytosolic pattern recognition receptor signaling pathway [GO:0002753]; innate immune response [GO:0045087]; phosphorylation [GO:0016310]; positive regulation of canonical NF-kappaB signal transduction [GO:0043123]	centrosome [GO:0005813]; cilium [GO:0005929]; cytosol [GO:0005829]; spindle pole [GO:0000922]	ATP binding [GO:0005524]; monosaccharide binding [GO:0048029]; protein serine/threonine kinase activity [GO:0004674]	GO:0000922; GO:0002753; GO:0004674; GO:0005524; GO:0005813; GO:0005829; GO:0005929; GO:0016310; GO:0043123; GO:0045087; GO:0048029; GO:0060271	K08868	K08868 ALPK; alpha-kinase	-
ENSFCAG00000005400	0.15278	0.47501	-1.618407255	0.000619249	0.027403891	down	ENSFCAG00000005400	18	38	33	7	15	9	ENSFCAG00000005400	CCDC38	101092034	XP_011282462.3	XP_011282462.3 coiled-coil domain-containing protein 38 [Felis catus]	M3W3Z9	Coiled-coil domain containing 38	intraciliary anterograde transport [GO:0035720]; sperm flagellum assembly [GO:0120316]	centrosome [GO:0005813]; manchette [GO:0002177]; perinuclear region of cytoplasm [GO:0048471]; sperm flagellum [GO:0036126]; sperm head [GO:0061827]	-	GO:0002177; GO:0005813; GO:0035720; GO:0036126; GO:0048471; GO:0061827; GO:0120316	-	-	-
ENSFCAG00000018533	0.10339	0.39724	-1.907811329	0.000622848	0.027460334	down	ENSFCAG00000018533	15	21	11	8	1	4	ENSFCAG00000018533	TMPRSS12	101088253	XP_011282232.1	XP_011282232.1 transmembrane protease serine 12 isoform X10 [Felis catus]	A0A337SWU7	Transmembrane serine protease 12	binding of sperm to zona pellucida [GO:0007339]; protein processing [GO:0016485]	acrosomal vesicle [GO:0001669]	serine-type endopeptidase activity [GO:0004252]	GO:0001669; GO:0004252; GO:0007339; GO:0016485	-	-	-
ENSFCAG00000052021	0	0.05337	-4.653381432	0.000625231	0.027460334	down	ENSFCAG00000052021	4	0	5	0	0	0	ENSFCAG00000052021	-	-	-	-	-	-	-	-	-	-	-	-	-
ENSFCAG00000050764	0	0.06836	-4.653381432	0.000625231	0.027460334	down	ENSFCAG00000050764	4	0	5	0	0	0	ENSFCAG00000050764	-	-	-	-	-	-	-	-	-	-	-	-	-
ENSFCAG00000046747	0	0.06051	-4.652894645	0.000626141	0.027460334	down	ENSFCAG00000046747	4	1	4	0	0	0	ENSFCAG00000046747	-	-	-	-	-	-	-	-	-	-	-	-	-
ENSFCAG00000046590	0	0.05784	-4.651921357	0.000627963	0.027478652	down	ENSFCAG00000046590	4	3	2	0	0	0	ENSFCAG00000046590	-	-	XP_044906690.1	XP_044906690.1 spindlin-2 isoform X2 [Felis catus]	A0A5F5XGS0	Uncharacterized protein	gamete generation [GO:0007276]; regulation of DNA-templated transcription [GO:0006355]	cytosol [GO:0005829]; nucleoplasm [GO:0005654]	methylated histone binding [GO:0035064]	GO:0005654; GO:0005829; GO:0006355; GO:0007276; GO:0035064	-	-	-
ENSFCAG00000042515	0.02482	0.38421	-3.437662213	0.000631396	0.02756722	down	ENSFCAG00000042515	7	2	5	0	0	1	ENSFCAG00000042515	H4C4	101084708	XP_006935130.1	XP_006935130.1 histone H4 [Felis catus]	M3WSM7	Histone H4	nucleosome assembly [GO:0006334]	nucleoplasm [GO:0005654]; nucleosome [GO:0000786]	DNA binding [GO:0003677]; protein heterodimerization activity [GO:0046982]; structural constituent of chromatin [GO:0030527]	GO:0000786; GO:0003677; GO:0005654; GO:0006334; GO:0030527; GO:0046982	K11254	K11254 H4; histone H4	-
ENSFCAG00000050815	3.08974	7.72029	-1.320329638	0.000639907	0.027797592	down	ENSFCAG00000050815	317	409	325	123	185	140	ENSFCAG00000050815	-	-	-	-	-	-	-	-	-	-	-	-	-
ENSFCAG00000052192	0	0.07564	-4.645550347	0.000640184	0.027797592	down	ENSFCAG00000052192	5	0	4	0	0	0	ENSFCAG00000052192	-	-	-	-	-	-	-	-	-	-	-	-	-
ENSFCAG00000030020	0.01193	0.11676	-2.980430612	0.000640936	0.027797592	down	ENSFCAG00000030020	0	6	11	0	1	1	ENSFCAG00000030020	KCNJ4	101101573	XP_044918295.1	XP_044918295.1 inward rectifier potassium channel 4 [Felis catus]	A0A5F5Y050	Potassium inwardly rectifying channel subfamily J member 4	potassium ion import across plasma membrane [GO:1990573]; regulation of monoatomic ion transmembrane transport [GO:0034765]	basolateral plasma membrane [GO:0016323]; plasma membrane [GO:0005886]	inward rectifier potassium channel activity [GO:0005242]; PDZ domain binding [GO:0030165]	GO:0005242; GO:0005886; GO:0016323; GO:0030165; GO:0034765; GO:1990573	K04998	K04998 KCNJ4; potassium inwardly-rectifying channel subfamily J member 4	-
ENSFCAG00000049277	0	0.13276	-4.644094585	0.000642965	0.027823869	down	ENSFCAG00000049277	5	3	1	0	0	0	ENSFCAG00000049277	-	-	-	-	-	-	-	-	-	-	-	-	-
ENSFCAG00000011596	6.02044	14.82784	-1.300088516	0.000645679	0.027833875	down	ENSFCAG00000011596	957	1400	1045	378	642	456	ENSFCAG00000011596	SMPDL3A	101080538	XP_003986567.2	XP_003986567.2 acid sphingomyelinase-like phosphodiesterase 3a isoform X2 [Felis catus]	A0A5F5XFM9	Sphingomyelin phosphodiesterase acid like 3A	nucleoside triphosphate catabolic process [GO:0009143]	extracellular space [GO:0005615]	phosphoric diester hydrolase activity [GO:0008081]; zinc ion binding [GO:0008270]	GO:0005615; GO:0008081; GO:0008270; GO:0009143	K01128	K01128 SMPDL3; sphingomyelin phosphodiesterase acid-like 3 [EC:3.1.4.-]	-
ENSFCAG00000049731	0.85397	2.14593	-1.327769815	0.000646042	0.027833875	down	ENSFCAG00000049731	217	367	217	74	153	115	ENSFCAG00000049731	-	-	XP_044915409.1	XP_044915409.1 stAR-related lipid transfer protein 9 isoform X12 [Felis catus]	A0A5F5Y5S6	Kinesin-like protein	microtubule-based movement [GO:0007018]	kinesin complex [GO:0005871]; microtubule [GO:0005874]	ATP binding [GO:0005524]; ATP hydrolysis activity [GO:0016887]; microtubule binding [GO:0008017]; plus-end-directed microtubule motor activity [GO:0008574]	GO:0005524; GO:0005871; GO:0005874; GO:0007018; GO:0008017; GO:0008574; GO:0016887	-	-	-
ENSFCAG00000046054	0	0.04457	-4.637740901	0.000655404	0.028175158	down	ENSFCAG00000046054	6	0	3	0	0	0	ENSFCAG00000046054	-	-	-	-	-	-	-	-	-	-	-	-	-
ENSFCAG00000026185	0.46014	1.33352	-1.52789247	0.000667691	0.028640445	down	ENSFCAG00000026185	35	41	44	8	24	12	ENSFCAG00000026185	LOC101085945	101085945	XP_006927452.2	XP_006927452.2 putative methyltransferase-like protein 21E pseudogene isoform X1 [Felis catus]	M3X9B9	Uncharacterized protein	methylation [GO:0032259]	cytoplasm [GO:0005737]; cytosol [GO:0005829]	protein-lysine N-methyltransferase activity [GO:0016279]	GO:0005737; GO:0005829; GO:0016279; GO:0032259	-	-	-
ENSFCAG00000001034	0	0.03778	-4.629953143	0.000670893	0.028714815	down	ENSFCAG00000001034	7	0	2	0	0	0	ENSFCAG00000001034	FCGR3A	FCGR3A-202	NP_001009205.1	NP_001009205.1 low affinity immunoglobulin gamma Fc region receptor III-A precursor [Felis catus]	A0A2I2U5R6	Low affinity immunoglobulin gamma Fc region receptor III-A	-	membrane [GO:0016020]	-	GO:0016020	-	-	-
ENSFCAG00000045683	0.0117	0.10804	-2.96917497	0.000674258	0.02879581	down	ENSFCAG00000045683	1	7	9	2	0	0	ENSFCAG00000045683	-	-	-	-	-	-	-	-	-	-	-	-	-
ENSFCAG00000004382	0	0.03972	-4.621706093	0.00068763	0.029302936	down	ENSFCAG00000004382	8	1	0	0	0	0	ENSFCAG00000004382	ACSM5	101092980	XP_044904093.1	XP_044904093.1 acyl-coenzyme A synthetase ACSM5, mitochondrial isoform X1 [Felis catus]	M3W231	Acyl-CoA synthetase medium chain family member 5	acyl-CoA metabolic process [GO:0006637]; fatty acid biosynthetic process [GO:0006633]	mitochondrial matrix [GO:0005759]	fatty acid ligase activity [GO:0015645]; fatty-acyl-CoA synthase activity [GO:0004321]	GO:0004321; GO:0005759; GO:0006633; GO:0006637; GO:0015645	K01896	K01896 ACSM; medium-chain acyl-CoA synthetase [EC:6.2.1.2]	-
ENSFCAG00000051998	0.0697	0.00521	3.409816823	0.000694895	0.029548127	up	ENSFCAG00000051998	0	1	0	2	8	5	ENSFCAG00000051998	-	-	-	-	-	-	-	-	-	-	-	-	-
ENSFCAG00000019203	15.95933	38.91547	-1.285889883	0.000701282	0.029755049	down	ENSFCAG00000019203	2347	4194	2470	931	2010	997	ENSFCAG00000019203	ARRDC3	101100696	XP_011282892.1	XP_011282892.1 arrestin domain-containing protein 3 isoform X1 [Felis catus]	M3WPP8	Arrestin domain containing 3	fat pad development [GO:0060613]; heat generation [GO:0031649]; negative regulation of adenylate cyclase-activating adrenergic receptor signaling pathway [GO:0071878]; negative regulation of cold-induced thermogenesis [GO:0120163]; negative regulation of heat generation [GO:0031651]; negative regulation of locomotion involved in locomotory behavior [GO:0090327]; positive regulation of hippo signa…	cytoplasm [GO:0005737]; endosome [GO:0005768]; plasma membrane [GO:0005886]	beta-3 adrenergic receptor binding [GO:0031699]	GO:0005737; GO:0005768; GO:0005886; GO:0015031; GO:0031649; GO:0031651; GO:0031699; GO:0035332; GO:0043588; GO:0060613; GO:0071878; GO:0090327; GO:0120163	K26229	K26229 ARRDC2_3; arrestin domain-containing protein 2/3	-
ENSFCAG00000006871	2.70254	6.64221	-1.296973797	0.00071082	0.030094467	down	ENSFCAG00000006871	784	495	579	296	199	298	ENSFCAG00000006871	TAPBPL	101091880	XP_006933508.2	XP_006933508.2 tapasin-related protein isoform X3 [Felis catus]	M3W6N0	TAP binding protein like	-	membrane [GO:0016020]	-	GO:0016020	-	-	-
ENSFCAG00000042711	0.01502	0.08528	-2.368554211	0.000715688	0.030235118	down	ENSFCAG00000042711	11	14	1	0	1	4	ENSFCAG00000042711	CCDC158	-	XP_044912140.1	XP_044912140.1 coiled-coil domain-containing protein 158 isoform X9 [Felis catus]	A0A2I2UDY5	Coiled-coil domain containing 158	-	-	-	-	-	-	-
ENSFCAG00000042468	0.57721	0.17414	1.732111748	0.000724873	0.030557129	up	ENSFCAG00000042468	4	11	4	33	16	19	ENSFCAG00000042468	-	-	XP_044904086.1	XP_044904086.1 small integral membrane protein 10-like protein 2A isoform X2 [Felis catus]	A0A337SL20	Small integral membrane protein 10 like 2A	-	-	-	-	-	-	-
ENSFCAG00000004526	0.01501	0.10902	-2.684307898	0.000730475	0.030727058	down	ENSFCAG00000004526	4	8	8	1	1	1	ENSFCAG00000004526	PPT2	101095578	XP_019685955.1	XP_019685955.1 lysosomal thioesterase PPT2 [Felis catus]	M3W2C6	Palmitoyl-protein thioesterase 2	-	-	palmitoyl hydrolase activity [GO:0098599]	GO:0098599	K01074	K01074 PPT; palmitoyl-protein thioesterase [EC:3.1.2.22]	-
ENSFCAG00000043967	0.05874	0.36024	-2.500195017	0.000732969	0.030765807	down	ENSFCAG00000043967	6	15	2	3	0	1	ENSFCAG00000043967	-	-	-	-	-	-	-	-	-	-	-	-	-
ENSFCAG00000029636	17.04136	41.38612	-1.280102335	0.000738059	0.030903682	down	ENSFCAG00000029636	4293	2921	2847	1486	1435	1393	ENSFCAG00000029636	ATF3	101099925	XP_044904520.1	XP_044904520.1 cyclic AMP-dependent transcription factor ATF-3 isoform X2 [Felis catus]	A0A337SPA0	Activating transcription factor 3	regulation of transcription by RNA polymerase II [GO:0006357]	nucleus [GO:0005634]	DNA binding [GO:0003677]; DNA-binding transcription factor activity [GO:0003700]	GO:0003677; GO:0003700; GO:0005634; GO:0006357	K09032	K09032 ATF3; activating transcription factor 3	TF_bZIP
ENSFCAG00000042268	1.44555	3.63463	-1.328401362	0.000739413	0.030903682	down	ENSFCAG00000042268	151	232	174	81	86	70	ENSFCAG00000042268	LOC105260977	101099075	XP_011285041.1	XP_011285041.1 serum amyloid A protein-like isoform X1 [Felis catus]	A0A2I2UCY9	Serum amyloid A protein	acute-phase response [GO:0006953]	high-density lipoprotein particle [GO:0034364]	-	GO:0006953; GO:0034364	K17310	K17310 SAA; serum amyloid A protein	-
ENSFCAG00000012841	0.01527	0.07547	-2.256089519	0.000741288	0.030915982	down	ENSFCAG00000012841	15	9	5	2	2	2	ENSFCAG00000012841	NSUN7	101080532	XP_006931219.2	XP_006931219.2 putative methyltransferase NSUN7 isoform X1 [Felis catus]	M3WHQ3	NOP2/Sun RNA methyltransferase family member 7	methylation [GO:0032259]	-	RNA binding [GO:0003723]; S-adenosylmethionine-dependent methyltransferase activity [GO:0008757]	GO:0003723; GO:0008757; GO:0032259	-	-	-
ENSFCAG00000047529	0.05465	0.18899	-1.777719105	0.000752238	0.031305889	down	ENSFCAG00000047529	17	17	22	3	11	3	ENSFCAG00000047529	-	-	-	-	-	-	-	-	-	-	-	-	-
ENSFCAG00000050620	0.27774	1.00743	-1.871091125	0.0007942	0.03293081	down	ENSFCAG00000050620	21	14	12	7	6	0	ENSFCAG00000050620	-	-	-	-	-	-	-	-	-	-	-	-	-
ENSFCAG00000045003	0.62078	1.66037	-1.420277462	0.000794649	0.03293081	down	ENSFCAG00000045003	49	83	56	19	45	10	ENSFCAG00000045003	-	-	-	-	-	-	-	-	-	-	-	-	-
ENSFCAG00000042662	0.63962	0.19872	1.62450743	0.000812871	0.0336147	up	ENSFCAG00000042662	18	2	6	34	19	30	ENSFCAG00000042662	TCF15	111559781	XP_023107137.1	XP_023107137.1 transcription factor 15 [Felis catus]	A0A337S977	Transcription factor 15	developmental process [GO:0032502]; ear development [GO:0043583]; establishment of epithelial cell apical/basal polarity [GO:0045198]; mesenchymal to epithelial transition [GO:0060231]; muscle organ morphogenesis [GO:0048644]; negative regulation of hematopoietic stem cell differentiation [GO:1902037]; neuromuscular process controlling posture [GO:0050884]; paraxial mesoderm development [GO:00483…	RNA polymerase II transcription regulator complex [GO:0090575]	bHLH transcription factor binding [GO:0043425]; DNA-binding transcription activator activity, RNA polymerase II-specific [GO:0001228]; DNA-binding transcription factor activity, RNA polymerase II-specific [GO:0000981]; E-box binding [GO:0070888]; protein dimerization activity [GO:0046983]; RNA polymerase II transcription regulatory region sequence-specific DNA binding [GO:0000977]	GO:0000977; GO:0000981; GO:0001228; GO:0001756; GO:0003016; GO:0006357; GO:0019827; GO:0032502; GO:0036342; GO:0043425; GO:0043583; GO:0045198; GO:0046983; GO:0048339; GO:0048644; GO:0048705; GO:0050884; GO:0060231; GO:0070888; GO:0090575; GO:1902037; GO:1903053; GO:2000738	K09070	K09070 TCF15; transcription factor 15	-
ENSFCAG00000042091	1.58709	3.97369	-1.322581725	0.000821025	0.03388026	down	ENSFCAG00000042091	128	243	126	44	110	58	ENSFCAG00000042091	-	-	-	-	-	-	-	-	-	-	-	-	-
ENSFCAG00000001449	42.48656	102.13739	-1.26542423	0.000826403	0.034030426	down	ENSFCAG00000001449	26166	20204	21473	9068	10364	10267	ENSFCAG00000001449	ZNFX1	101080372	XP_044909444.1	XP_044909444.1 NFX1-type zinc finger-containing protein 1 [Felis catus]	M3VWN5	Zinc finger NFX1-type containing 1	activation of innate immune response [GO:0002218]; defense response to bacterium [GO:0042742]; defense response to virus [GO:0051607]; negative regulation of viral genome replication [GO:0045071]; regulatory ncRNA-mediated heterochromatin formation [GO:0031048]	cytoplasmic stress granule [GO:0010494]; mitochondrial outer membrane [GO:0005741]; nuclear RNA-directed RNA polymerase complex [GO:0031380]	helicase activity [GO:0004386]; RNA binding [GO:0003723]; zinc ion binding [GO:0008270]	GO:0002218; GO:0003723; GO:0004386; GO:0005741; GO:0008270; GO:0010494; GO:0031048; GO:0031380; GO:0042742; GO:0045071; GO:0051607	-	-	Others
ENSFCAG00000004034	0.45214	0.1592	1.495569942	0.000831888	0.034184305	up	ENSFCAG00000004034	18	6	20	48	40	43	ENSFCAG00000004034	DUSP9	101080951	XP_004001055.2	XP_004001055.2 dual specificity protein phosphatase 9 [Felis catus]	M3W1F9	Dual specificity protein phosphatase (EC 3.1.3.16) (EC 3.1.3.48)	dephosphorylation [GO:0016311]; negative regulation of MAPK cascade [GO:0043409]	cytoplasm [GO:0005737]; cytosol [GO:0005829]	MAP kinase tyrosine phosphatase activity [GO:0033550]; MAP kinase tyrosine/serine/threonine phosphatase activity [GO:0017017]; myosin phosphatase activity [GO:0017018]; protein tyrosine/threonine phosphatase activity [GO:0008330]	GO:0005737; GO:0005829; GO:0008330; GO:0016311; GO:0017017; GO:0017018; GO:0033550; GO:0043409	K18498	K18498 DUSP9; dual specificity phosphatase 9 [EC:3.1.3.16 3.1.3.48]	-
ENSFCAG00000035716	0.76132	1.88756	-1.306840891	0.000855073	0.035063383	down	ENSFCAG00000035716	135	270	206	45	124	99	ENSFCAG00000035716	ZNF782	101090653	XP_019671447.2	XP_019671447.2 zinc finger protein 782 [Felis catus]	A0A5F5XNZ4	Zinc finger protein 782	regulation of DNA-templated transcription [GO:0006355]	-	metal ion binding [GO:0046872]	GO:0006355; GO:0046872	K09228	K09228 KRAB; KRAB domain-containing zinc finger protein	zf-C2H2
ENSFCAG00000011031	0.05125	0.17978	-1.777465687	0.000886345	0.036269672	down	ENSFCAG00000011031	23	15	15	3	5	8	ENSFCAG00000011031	VCAM1	101088865	XP_003990416.2	XP_003990416.2 vascular cell adhesion protein 1 isoform X1 [Felis catus]	A0A337S395	Vascular cell adhesion molecule 1	cell-cell adhesion [GO:0098609]	plasma membrane [GO:0005886]	integrin binding [GO:0005178]	GO:0005178; GO:0005886; GO:0098609	K06527	K06527 VCAM1; vascular cell adhesion molecule 1	-
ENSFCAG00000051937	0.17502	0.51066	-1.542848916	0.000888357	0.036276134	down	ENSFCAG00000051937	25	51	21	8	22	5	ENSFCAG00000051937	-	-	-	-	-	-	-	-	-	-	-	-	-
ENSFCAG00000048313	0.08325	1.3172	-3.378561412	0.000894371	0.036445634	down	ENSFCAG00000048313	0	6	7	0	0	1	ENSFCAG00000048313	-	-	-	-	-	-	-	-	-	-	-	-	-
ENSFCAG00000004298	4.67472	11.20023	-1.260385037	0.00090084	0.03663292	down	ENSFCAG00000004298	1424	2746	1718	652	1190	801	ENSFCAG00000004298	SLK	101096609	XP_011285943.4	XP_011285943.4 STE20-like serine/threonine-protein kinase isoform X2 [Felis catus]	A0A2I2U4Q1	non-specific serine/threonine protein kinase (EC 2.7.11.1)	-	-	ATP binding [GO:0005524]; protein serine/threonine kinase activity [GO:0004674]	GO:0004674; GO:0005524	K08836	K08836 SLK; STE20-like kinase [EC:2.7.11.1]	-
ENSFCAG00000006691	0.29442	0.07271	1.955642819	0.000909231	0.036897414	up	ENSFCAG00000006691	5	4	1	9	14	19	ENSFCAG00000006691	MFNG	101097256	XP_003989290.1	XP_003989290.1 beta-1,3-N-acetylglucosaminyltransferase manic fringe isoform X2 [Felis catus]	A0A5F5XR65	MFNG O-fucosylpeptide 3-beta-N-acetylglucosaminyltransferase	blastocyst formation [GO:0001825]; marginal zone B cell differentiation [GO:0002315]; positive regulation of Notch signaling pathway [GO:0045747]; regulation of Notch signaling pathway [GO:0008593]	membrane [GO:0016020]	O-fucosylpeptide 3-beta-N-acetylglucosaminyltransferase activity [GO:0033829]	GO:0001825; GO:0002315; GO:0008593; GO:0016020; GO:0033829; GO:0045747	K05948	K05948 FNG; fringe [EC:2.4.1.222]	-
ENSFCAG00000041268	0.03359	0.17955	-2.329925998	0.000927003	0.037540742	down	ENSFCAG00000041268	5	14	6	0	4	1	ENSFCAG00000041268	-	-	-	-	-	-	-	-	-	-	-	-	-
ENSFCAG00000014522	5.15897	12.33293	-1.257286984	0.000930602	0.037608607	down	ENSFCAG00000014522	1729	2129	1567	669	1052	680	ENSFCAG00000014522	VCPIP1	101089918	XP_003999910.1	XP_003999910.1 deubiquitinating protein VCPIP1 [Felis catus]	M3WKV0	ubiquitinyl hydrolase 1 (EC 3.4.19.12)	endoplasmic reticulum membrane fusion [GO:0016320]; Golgi reassembly [GO:0090168]; protein ubiquitination [GO:0016567]; protein-DNA covalent cross-linking repair [GO:0106300]; proteolysis [GO:0006508]; regulation of protein localization to chromatin [GO:1905634]	cytoplasm [GO:0005737]; nucleus [GO:0005634]	cysteine-type deubiquitinase activity [GO:0004843]	GO:0004843; GO:0005634; GO:0005737; GO:0006508; GO:0016320; GO:0016567; GO:0090168; GO:0106300; GO:1905634	K11861	K11861 VCPIP1; deubiquitinating protein VCIP135 [EC:3.4.19.12]	-
ENSFCAG00000010092	0.03576	0	4.594387119	0.000939017	0.037792522	up	ENSFCAG00000010092	0	0	0	8	1	0	ENSFCAG00000010092	LDB2	101094670	XP_019685280.1	XP_019685280.1 LIM domain-binding protein 2 isoform X15 [Felis catus]	A0A337SLH5	LIM domain binding 2	-	-	-	-	K24143	K24143 LDB2; LIM domain-binding protein 2	-
ENSFCAG00000042306	0.11348	0	4.594387119	0.000939017	0.037792522	up	ENSFCAG00000042306	0	0	0	8	1	0	ENSFCAG00000042306	-	-	-	-	-	-	-	-	-	-	-	-	-
ENSFCAG00000030054	3.29937	7.89932	-1.259318368	0.000941543	0.037816377	down	ENSFCAG00000030054	1182	1181	946	435	527	499	ENSFCAG00000030054	ZCCHC2	101090902	XP_011286441.3	XP_011286441.3 zinc finger CCHC domain-containing protein 2 isoform X5 [Felis catus]	A0A5F5XJD4	Zinc finger CCHC-type containing 2	-	-	nucleic acid binding [GO:0003676]; phosphatidylinositol binding [GO:0035091]; zinc ion binding [GO:0008270]	GO:0003676; GO:0008270; GO:0035091	K22700	K22700 ZCCHC2; Zinc finger CCHC domain-containing protein 2	-
ENSFCAG00000010306	0.10919	0.01238	2.887166019	0.000945243	0.037887207	up	ENSFCAG00000010306	1	0	1	10	4	4	ENSFCAG00000010306	GPR3	101082583	XP_044891311.1	XP_044891311.1 G-protein coupled receptor 3 isoform X1 [Felis catus]	M3WD20	G protein-coupled receptor 3	adenylate cyclase-activating G protein-coupled receptor signaling pathway [GO:0007189]; positive regulation of cold-induced thermogenesis [GO:0120162]; regulation of meiotic nuclear division [GO:0040020]; regulation of metabolic process [GO:0019222]	cytoplasm [GO:0005737]; plasma membrane [GO:0005886]	G protein-coupled receptor activity [GO:0004930]	GO:0004930; GO:0005737; GO:0005886; GO:0007189; GO:0019222; GO:0040020; GO:0120162	K04311	K04311 GPR3; G protein-coupled receptor 3	-
ENSFCAG00000051443	0.05066	0	4.59057595	0.000949438	0.037924318	up	ENSFCAG00000051443	0	0	0	7	1	1	ENSFCAG00000051443	-	-	-	-	-	-	-	-	-	-	-	-	-
ENSFCAG00000007033	1.43928	3.62667	-1.331996713	0.000950047	0.037924318	down	ENSFCAG00000007033	132	111	98	32	63	47	ENSFCAG00000007033	DHRS11	101083724	XP_019673123.1	XP_019673123.1 LOW QUALITY PROTEIN: dehydrogenase/reductase SDR family member 11 [Felis catus]	M3W6Y9	Dehydrogenase/reductase 11	steroid biosynthetic process [GO:0006694]	-	17-beta-hydroxysteroid dehydrogenase (NADP+) activity [GO:0072582]; 17-beta-ketosteroid reductase activity [GO:0072555]; 3-keto sterol reductase activity [GO:0000253]; estradiol 17-beta-dehydrogenase [NAD(P)] activity [GO:0004303]	GO:0000253; GO:0004303; GO:0006694; GO:0072555; GO:0072582	K22970	K22970 DHRS11; 17beta-estradiol 17-dehydrogenase / 3beta-hydroxysteroid 3-dehydrogenase [EC:1.1.1.62 1.1.1.270]	-
ENSFCAG00000050342	0.03697	0	4.58814521	0.000956161	0.038090643	up	ENSFCAG00000050342	0	0	0	1	6	2	ENSFCAG00000050342	-	-	-	-	-	-	-	-	-	-	-	-	-
ENSFCAG00000050838	0.6543	1.80876	-1.466963137	0.000958368	0.038100983	down	ENSFCAG00000050838	43	41	43	18	21	9	ENSFCAG00000050838	-	-	-	-	-	-	-	-	-	-	-	-	-
ENSFCAG00000047758	0.03725	0.229	-2.457080654	0.000970385	0.03850045	down	ENSFCAG00000047758	3	13	6	0	2	2	ENSFCAG00000047758	-	-	-	-	-	-	-	-	-	-	-	-	-
ENSFCAG00000026898	1.39377	3.36512	-1.271067365	0.000977058	0.038686749	down	ENSFCAG00000026898	269	531	339	150	231	124	ENSFCAG00000026898	CCP110	101085425	XP_044903612.1	XP_044903612.1 centriolar coiled-coil protein of 110 kDa isoform X1 [Felis catus]	A0A5F5XRA8	Centriolar coiled-coil protein 110	centriole replication [GO:0007099]; regulation of cytokinesis [GO:0032465]	centriole [GO:0005814]	-	GO:0005814; GO:0007099; GO:0032465	K16453	K16453 CCP110; centrosomal protein CEP110	-
ENSFCAG00000023088	0.03351	0.45231	-3.350654569	0.000995278	0.039216173	down	ENSFCAG00000023088	3	9	1	0	1	0	ENSFCAG00000023088	-	-	XP_044916606.1	XP_044916606.1 60S ribosomal protein L31-like [Felis catus]	M3XEG9	Large ribosomal subunit protein eL31 (60S ribosomal protein L31)	cytoplasmic translation [GO:0002181]	cytosolic large ribosomal subunit [GO:0022625]	structural constituent of ribosome [GO:0003735]	GO:0002181; GO:0003735; GO:0022625	-	-	-
ENSFCAG00000006722	0.07977	0.27464	-1.762722254	0.000995854	0.039216173	down	ENSFCAG00000006722	15	19	18	1	11	4	ENSFCAG00000006722	MFSD4A	101086112	XP_023102979.1	XP_023102979.1 major facilitator superfamily domain-containing protein 4A isoform X2 [Felis catus]	A0A337S1V7	Major facilitator superfamily domain containing 4A	-	membrane [GO:0016020]	glucose transmembrane transporter activity [GO:0005355]	GO:0005355; GO:0016020	-	-	-
ENSFCAG00000000175	1.35404	3.26784	-1.270640714	0.000996444	0.039216173	down	ENSFCAG00000000175	417	310	348	118	192	158	ENSFCAG00000000175	C1S	101088676	XP_006933530.3	XP_006933530.3 complement C1s subcomponent [Felis catus]	A0A5F5XHF5	Complement C1s	complement activation, classical pathway [GO:0006958]; innate immune response [GO:0045087]; proteolysis [GO:0006508]	extracellular space [GO:0005615]	calcium ion binding [GO:0005509]; identical protein binding [GO:0042802]; serine-type endopeptidase activity [GO:0004252]	GO:0004252; GO:0005509; GO:0005615; GO:0006508; GO:0006958; GO:0042802; GO:0045087	K01331	K01331 C1S; complement component 1, s subcomponent [EC:3.4.21.42]	-
ENSFCAG00000050317	0.04756	0.1663	-1.764401081	0.001002119	0.039360343	down	ENSFCAG00000050317	7	31	13	4	7	5	ENSFCAG00000050317	-	-	-	-	-	-	-	-	-	-	-	-	-
ENSFCAG00000045760	0.00469	0.06331	-3.347463478	0.001007622	0.039497153	down	ENSFCAG00000045760	4	1	8	1	0	0	ENSFCAG00000045760	-	-	XP_003996908.1	XP_003996908.1 keratin, type I cytoskeletal 19 [Felis catus]	A0A337SE59	IF rod domain-containing protein	epithelial cell differentiation [GO:0030855]; intermediate filament organization [GO:0045109]	cytoskeleton [GO:0005856]; intermediate filament [GO:0005882]	structural molecule activity [GO:0005198]	GO:0005198; GO:0005856; GO:0005882; GO:0030855; GO:0045109	-	-	-
ENSFCAG00000053058	0.28022	0.95141	-1.757169729	0.001032908	0.040407379	down	ENSFCAG00000053058	13	34	5	6	9	1	ENSFCAG00000053058	-	-	-	-	-	-	-	-	-	-	-	-	-
ENSFCAG00000047121	0.00493	0.06499	-3.33956804	0.001038298	0.040537139	down	ENSFCAG00000047121	5	2	6	0	1	0	ENSFCAG00000047121	-	-	-	-	-	-	-	-	-	-	-	-	-
ENSFCAG00000029470	0.04087	0.28097	-2.625115204	0.001042183	0.04060775	down	ENSFCAG00000029470	1	4	14	1	2	0	ENSFCAG00000029470	NME5	-	XP_044915466.1	XP_044915466.1 nucleoside diphosphate kinase homolog 5 [Felis catus]	M3WV19	NME/NM23 family member 5	cilium assembly [GO:0060271]; cilium movement [GO:0003341]; CTP biosynthetic process [GO:0006241]; epithelial cilium movement involved in extracellular fluid movement [GO:0003351]; establishment of localization in cell [GO:0051649]; GTP biosynthetic process [GO:0006183]; negative regulation of oxidative stress-induced intrinsic apoptotic signaling pathway [GO:1902176]; spermatid development [GO:0…	cilium [GO:0005929]; extracellular region [GO:0005576]; sperm flagellum [GO:0036126]	nucleoside diphosphate kinase activity [GO:0004550]	GO:0003341; GO:0003351; GO:0004550; GO:0005576; GO:0005929; GO:0006183; GO:0006228; GO:0006241; GO:0007286; GO:0021591; GO:0036126; GO:0051649; GO:0060271; GO:1902176	-	-	-
ENSFCAG00000031422	13.77607	32.56194	-1.240950497	0.001056097	0.041068117	down	ENSFCAG00000031422	3449	3707	3083	1260	1819	1512	ENSFCAG00000031422	NET1	101098799	XP_003988125.1	XP_003988125.1 neuroepithelial cell-transforming gene 1 protein isoform X2 [Felis catus]	M3XER2	Neuroepithelial cell transforming 1	intracellular signal transduction [GO:0035556]	-	guanyl-nucleotide exchange factor activity [GO:0005085]	GO:0005085; GO:0035556	K20683	K20683 ARHGEF3_8; Rho guanine nucleotide exchange factor 3/8	-
ENSFCAG00000013466	0.38933	1.00425	-1.361815112	0.001060962	0.041175447	down	ENSFCAG00000013466	49	89	80	22	44	25	ENSFCAG00000013466	ABCG5	101093927	XP_003983983.3	XP_003983983.3 ATP-binding cassette sub-family G member 5 isoform X1 [Felis catus]	M3WIW5	ATP binding cassette subfamily G member 5	cholesterol efflux [GO:0033344]; cholesterol homeostasis [GO:0042632]; negative regulation of intestinal cholesterol absorption [GO:0045796]; negative regulation of intestinal phytosterol absorption [GO:0010949]; transmembrane transport [GO:0055085]	apical plasma membrane [GO:0016324]; ATP-binding cassette (ABC) transporter complex [GO:0043190]; plasma membrane [GO:0005886]; receptor complex [GO:0043235]	ABC-type transporter activity [GO:0140359]; ATP binding [GO:0005524]; ATP hydrolysis activity [GO:0016887]; ATPase-coupled transmembrane transporter activity [GO:0042626]; cholesterol transfer activity [GO:0120020]; protein heterodimerization activity [GO:0046982]	GO:0005524; GO:0005886; GO:0010949; GO:0016324; GO:0016887; GO:0033344; GO:0042626; GO:0042632; GO:0043190; GO:0043235; GO:0045796; GO:0046982; GO:0055085; GO:0120020; GO:0140359	K05683	K05683 ABCG5; ATP-binding cassette, subfamily G (WHITE), member 5 (sterolin 1)	-
ENSFCAG00000048182	0.01805	0.25792	-3.331419969	0.001070879	0.041370807	down	ENSFCAG00000048182	7	0	6	0	0	1	ENSFCAG00000048182	-	-	XP_003990607.1	XP_003990607.1 bolA-like protein 1 [Felis catus]	A0A5F5XF19	Secreted protein	-	-	-	-	-	-	-
ENSFCAG00000024865	0.27258	0.70387	-1.366643884	0.001072658	0.041370807	down	ENSFCAG00000024865	52	111	46	25	43	18	ENSFCAG00000024865	SYT1	654422	XP_011282437.1	XP_011282437.1 synaptotagmin-1 isoform X1 [Felis catus]	M3X3A8	Synaptotagmin	calcium ion-regulated exocytosis of neurotransmitter [GO:0048791]; calcium-dependent activation of synaptic vesicle fusion [GO:0099502]; cellular response to calcium ion [GO:0071277]; fast, calcium ion-dependent exocytosis of neurotransmitter [GO:0098746]; positive regulation of calcium ion-dependent exocytosis of neurotransmitter [GO:1903235]; positive regulation of dendrite extension [GO:190386…	axon [GO:0030424]; dense core granule [GO:0031045]; exocytic vesicle [GO:0070382]; glutamatergic synapse [GO:0098978]; Golgi apparatus [GO:0005794]; plasma membrane [GO:0005886]; presynaptic membrane [GO:0042734]; synaptic vesicle membrane [GO:0030672]	calcium ion binding [GO:0005509]; calcium ion sensor activity [GO:0061891]; calcium-dependent phospholipid binding [GO:0005544]; calcium-dependent protein binding [GO:0048306]; clathrin binding [GO:0030276]; low-density lipoprotein particle receptor binding [GO:0050750]; phosphatidylserine binding [GO:0001786]; syntaxin binding [GO:0019905]; syntaxin-1 binding [GO:0017075]	GO:0001786; GO:0005509; GO:0005544; GO:0005794; GO:0005886; GO:0014059; GO:0017075; GO:0017158; GO:0019905; GO:0030276; GO:0030424; GO:0030672; GO:0031045; GO:0042734; GO:0048306; GO:0048488; GO:0048791; GO:0050750; GO:0051966; GO:0061669; GO:0061891; GO:0070382; GO:0071277; GO:0071911; GO:0098746; GO:0098978; GO:0099502; GO:1903235; GO:1903861	K15290	K15290 SYT1; synaptotagmin-1	-
ENSFCAG00000030754	0.00174	0.02251	-3.330688794	0.001073706	0.041370807	down	ENSFCAG00000030754	6	6	1	0	1	0	ENSFCAG00000030754	MAGI2	101091354	XP_019680943.1	XP_019680943.1 membrane-associated guanylate kinase, WW and PDZ domain-containing protein 2 isoform X10 [Felis catus]	A0A5F5Y331	Membrane associated guanylate kinase, WW and PDZ domain containing 2	-	-	-	-	K05629	K05629 AIP1; atrophin-1 interacting protein 1	-
ENSFCAG00000002261	0.01091	0.09861	-2.883119446	0.001077441	0.041370807	down	ENSFCAG00000002261	1	14	1	0	1	1	ENSFCAG00000002261	POU1F1	101099896	XP_023094636.1	XP_023094636.1 pituitary-specific positive transcription factor 1 isoform X1 [Felis catus]	A0A2I2UK61	POU class 1 homeobox 1	-	-	-	-	K09363	K09363 POU1F; POU domain transcription factor, class 1	Pou
ENSFCAG00000052046	0.01532	0.14522	-2.883121333	0.001077617	0.041370807	down	ENSFCAG00000052046	2	10	4	0	0	2	ENSFCAG00000052046	-	-	-	-	-	-	-	-	-	-	-	-	-
ENSFCAG00000015491	2.73178	6.4921	-1.248220793	0.001080374	0.041370807	down	ENSFCAG00000015491	579	935	671	229	420	340	ENSFCAG00000015491	PMS1	101081070	XP_011283726.2	XP_011283726.2 LOW QUALITY PROTEIN: PMS1 protein homolog 1 [Felis catus]	A0A337S6J6	PMS1 homolog 1, mismatch repair system component	mismatch repair [GO:0006298]	mismatch repair complex [GO:0032300]; nucleus [GO:0005634]	ATP binding [GO:0005524]; ATP hydrolysis activity [GO:0016887]; ATP-dependent DNA damage sensor activity [GO:0140664]; mismatched DNA binding [GO:0030983]	GO:0005524; GO:0005634; GO:0006298; GO:0016887; GO:0030983; GO:0032300; GO:0140664	K10864	K10864 PMS1; DNA mismatch repair protein PMS1	HMG
ENSFCAG00000018587	2.63679	6.26582	-1.248167104	0.001091902	0.041370807	down	ENSFCAG00000018587	582	793	635	261	344	300	ENSFCAG00000018587	IL1RAP	-	XP_044893081.1	XP_044893081.1 interleukin-1 receptor accessory protein isoform X3 [Felis catus]	A0A2I2UA72	Interleukin 1 receptor accessory protein	inflammatory response [GO:0006954]	membrane [GO:0016020]	hydrolase activity [GO:0016787]; interleukin-1 receptor activity [GO:0004908]	GO:0004908; GO:0006954; GO:0016020; GO:0016787	-	-	-
ENSFCAG00000005088	0.00215	0.02751	-3.325391185	0.001095484	0.041370807	down	ENSFCAG00000005088	7	2	4	0	1	0	ENSFCAG00000005088	SCIN	101101205	XP_003982856.3	XP_003982856.3 adseverin [Felis catus]	M3W3G0	Scinderin	actin filament severing [GO:0051014]; actin polymerization or depolymerization [GO:0008154]; barbed-end actin filament capping [GO:0051016]; cell projection assembly [GO:0030031]; central nervous system development [GO:0007417]; negative regulation of cell population proliferation [GO:0008285]; positive regulation of actin nucleation [GO:0051127]; positive regulation of apoptotic process [GO:0043…	actin cytoskeleton [GO:0015629]; cytoplasm [GO:0005737]	actin filament binding [GO:0051015]; phosphatidylinositol-4,5-bisphosphate binding [GO:0005546]	GO:0005546; GO:0005737; GO:0007417; GO:0008154; GO:0008285; GO:0015629; GO:0030031; GO:0042989; GO:0043065; GO:0045654; GO:0051014; GO:0051015; GO:0051016; GO:0051127	K05768	K05768 GSN; gelsolin	-
ENSFCAG00000045196	0.10873	0.29494	-1.431041554	0.001096592	0.041370807	down	ENSFCAG00000045196	30	46	60	14	26	14	ENSFCAG00000045196	-	-	-	-	-	-	-	-	-	-	-	-	-
ENSFCAG00000007771	0	0.01165	-4.519654616	0.001096827	0.041370807	down	ENSFCAG00000007771	0	0	8	0	0	0	ENSFCAG00000007771	SCN2A	101080472	XP_023115177.1	XP_023115177.1 sodium channel protein type 2 subunit alpha isoform X1 [Felis catus]	M3W8B9	Sodium channel protein	regulation of monoatomic ion transmembrane transport [GO:0034765]	voltage-gated sodium channel complex [GO:0001518]	voltage-gated monoatomic ion channel activity [GO:0005244]; voltage-gated sodium channel activity [GO:0005248]	GO:0001518; GO:0005244; GO:0005248; GO:0034765	K04834	K04834 SCN2A; voltage-gated sodium channel type II alpha	-
ENSFCAG00000051728	0	0.03937	-4.519654616	0.001096827	0.041370807	down	ENSFCAG00000051728	0	0	8	0	0	0	ENSFCAG00000051728	-	-	-	-	-	-	-	-	-	-	-	-	-
ENSFCAG00000047579	0	0.03141	-4.519654616	0.001096827	0.041370807	down	ENSFCAG00000047579	0	0	8	0	0	0	ENSFCAG00000047579	-	-	-	-	-	-	-	-	-	-	-	-	-
ENSFCAG00000015595	0	0.05595	-4.519654616	0.001096827	0.041370807	down	ENSFCAG00000015595	0	0	8	0	0	0	ENSFCAG00000015595	GPR61	101100070	XP_044889197.1	XP_044889197.1 G-protein coupled receptor 61 [Felis catus]	M3WMW6	G protein-coupled receptor 61	G protein-coupled receptor signaling pathway [GO:0007186]; positive regulation of cAMP-mediated signaling [GO:0043950]	endosome [GO:0005768]; plasma membrane [GO:0005886]; receptor complex [GO:0043235]	arrestin family protein binding [GO:1990763]; G protein-coupled receptor activity [GO:0004930]	GO:0004930; GO:0005768; GO:0005886; GO:0007186; GO:0043235; GO:0043950; GO:1990763	K08414	K08414 GPR61; G protein-coupled receptor 61	-
ENSFCAG00000006755	0	0.04383	-4.519150859	0.001098346	0.041370807	down	ENSFCAG00000006755	0	1	7	0	0	0	ENSFCAG00000006755	HEPACAM	101085235	XP_023095023.1	XP_023095023.1 hepatocyte cell adhesion molecule isoform X2 [Felis catus]	M3W6G2	Hepatic and glial cell adhesion molecule	-	membrane [GO:0016020]	-	GO:0016020	K23116	K23116 HEPACAM; hepatocyte cell adhesion molecule	-
ENSFCAG00000011629	0	0.02322	-4.519150859	0.001098346	0.041370807	down	ENSFCAG00000011629	0	1	7	0	0	0	ENSFCAG00000011629	CCDC27	101091638	XP_019691604.2	XP_019691604.2 coiled-coil domain-containing protein 27 isoform X2 [Felis catus]	M3WFF5	Coiled-coil domain containing 27	-	-	-	-	-	-	-
ENSFCAG00000040781	0	0.05502	-4.518647208	0.001099866	0.041370807	down	ENSFCAG00000040781	0	2	6	0	0	0	ENSFCAG00000040781	NALF1	101088903	XP_003980576.3	XP_003980576.3 transmembrane protein FAM155A isoform X1 [Felis catus]	A0A337RXD4	NALCN channel auxiliary factor 1	calcium ion import across plasma membrane [GO:0098703]	plasma membrane [GO:0005886]	-	GO:0005886; GO:0098703	-	-	-
ENSFCAG00000012308	0	0.01836	-4.517640225	0.00110291	0.041370807	down	ENSFCAG00000012308	0	4	4	0	0	0	ENSFCAG00000012308	ARHGAP30	101092732	XP_003999629.2	XP_003999629.2 rho GTPase-activating protein 30 isoform X1 [Felis catus]	M3WGQ0	Rho GTPase activating protein 30	-	-	-	-	K20645	K20645 ARHGAP30; Rho GTPase-activating protein 30	-
ENSFCAG00000014914	0	0.02457	-4.516633664	0.00110596	0.041370807	down	ENSFCAG00000014914	0	6	2	0	0	0	ENSFCAG00000014914	SLC7A9	101092316	XP_019675185.3	XP_019675185.3 B(0,+)-type amino acid transporter 1 isoform X1 [Felis catus]	A0A5F5Y441	Solute carrier family 7 member 9	amino acid transmembrane transport [GO:0003333]; L-cystine transport [GO:0015811]	apical plasma membrane [GO:0016324]; brush border membrane [GO:0031526]	broad specificity neutral L-amino acid:basic L-amino acid antiporter activity [GO:0180009]; L-cystine transmembrane transporter activity [GO:0015184]; neutral L-amino acid transmembrane transporter activity [GO:0015175]; protein heterodimerization activity [GO:0046982]	GO:0003333; GO:0015175; GO:0015184; GO:0015811; GO:0016324; GO:0031526; GO:0046982; GO:0180009	K13868	K13868 SLC7A9_15; solute carrier family 7 (L-type amino acid transporter), member 9/15	-
ENSFCAG00000000404	1.32909	3.20975	-1.271558368	0.001106183	0.041370807	down	ENSFCAG00000000404	175	328	207	76	169	68	ENSFCAG00000000404	LYVE1	101087867	XP_003993039.1	XP_003993039.1 lymphatic vessel endothelial hyaluronic acid receptor 1 [Felis catus]	A0A337SRC6	Lymphatic vessel endothelial hyaluronan receptor 1	-	membrane [GO:0016020]	hyaluronic acid binding [GO:0005540]	GO:0005540; GO:0016020	K19012	K19012 LYVE1; lymphatic vessel endothelial hyaluronan receptor 1	-
ENSFCAG00000050701	0	0.27408	-4.515627528	0.001109016	0.041397628	down	ENSFCAG00000050701	0	8	0	0	0	0	ENSFCAG00000050701	-	-	XP_004001664.2	XP_004001664.2 V-type proton ATPase subunit d 2 [Felis catus]	A0A5F5XGU2	Uncharacterized protein	-	proton-transporting V-type ATPase, V0 domain [GO:0033179]	proton-transporting ATPase activity, rotational mechanism [GO:0046961]	GO:0033179; GO:0046961	-	-	-
ENSFCAG00000052012	0.0306	0.15565	-2.294767708	0.001114491	0.04141686	down	ENSFCAG00000052012	12	6	7	2	2	1	ENSFCAG00000052012	-	-	-	-	-	-	-	-	-	-	-	-	-
ENSFCAG00000022598	1.81483	4.3381	-1.256294251	0.001114842	0.04141686	down	ENSFCAG00000022598	340	490	305	100	233	174	ENSFCAG00000022598	SPATA1	-	XP_044892047.1	XP_044892047.1 LOW QUALITY PROTEIN: spermatogenesis-associated protein 1 [Felis catus]	A0A5F5XRJ3	Spermatosis associated 1	-	-	-	-	-	-	-
ENSFCAG00000026890	1.36714	3.22796	-1.239150813	0.001118571	0.04141686	down	ENSFCAG00000026890	936	1622	1195	375	801	533	ENSFCAG00000026890	ASPM	493695	XP_003999396.4	XP_003999396.4 abnormal spindle-like microcephaly-associated protein homolog isoform X2 [Felis catus]	M3X9C7	Assembly factor for spindle microtubules	asymmetric cell division [GO:0008356]; cerebral cortex development [GO:0021987]; developmental growth [GO:0048589]; establishment of meiotic spindle localization [GO:0051295]; forebrain neuroblast division [GO:0021873]; maintenance of centrosome location [GO:0051661]; male gonad development [GO:0008584]; meiotic spindle assembly [GO:0090306]; mitotic cell cycle [GO:0000278]; negative regulation o…	cytoplasm [GO:0005737]; meiotic spindle [GO:0072687]; microtubule minus-end [GO:0036449]; midbody [GO:0030496]; mitotic spindle pole [GO:0097431]; nucleus [GO:0005634]; spindle pole [GO:0000922]	calmodulin binding [GO:0005516]	GO:0000278; GO:0000922; GO:0001764; GO:0002052; GO:0005516; GO:0005634; GO:0005737; GO:0007051; GO:0007283; GO:0008356; GO:0008584; GO:0021873; GO:0021987; GO:0030496; GO:0036449; GO:0045665; GO:0045769; GO:0048477; GO:0048589; GO:0051295; GO:0051445; GO:0051661; GO:0072687; GO:0090263; GO:0090306; GO:0097150; GO:0097431	K16743	K16743 ASPM; abnormal spindle-like microcephaly-associated protein	-
ENSFCAG00000005620	0	0.01368	-4.511022669	0.00112338	0.04141686	down	ENSFCAG00000005620	1	1	6	0	0	0	ENSFCAG00000005620	ALX4	101083878	XP_003993239.3	XP_003993239.3 homeobox protein aristaless-like 4 isoform X1 [Felis catus]	M3W4E3	ALX homeobox 4	anterior/posterior pattern specification [GO:0009952]; digestive tract development [GO:0048565]; embryonic digit morphogenesis [GO:0042733]; embryonic forelimb morphogenesis [GO:0035115]; embryonic hindlimb morphogenesis [GO:0035116]; embryonic skeletal system morphogenesis [GO:0048704]; hair follicle development [GO:0001942]; muscle organ development [GO:0007517]; post-embryonic development [GO:…	nucleoplasm [GO:0005654]; transcription regulator complex [GO:0005667]	DNA-binding transcription activator activity, RNA polymerase II-specific [GO:0001228]; HMG box domain binding [GO:0071837]; RNA polymerase II transcription regulatory region sequence-specific DNA binding [GO:0000977]	GO:0000977; GO:0001228; GO:0001942; GO:0005654; GO:0005667; GO:0006357; GO:0007517; GO:0009791; GO:0009952; GO:0035115; GO:0035116; GO:0042733; GO:0042981; GO:0048565; GO:0048704; GO:0060021; GO:0071837	K09451	K09451 ALX4; homeobox protein aristaless-like 4	Homeobox
ENSFCAG00000000174	0	0.0961	-4.510520632	0.001124925	0.04141686	down	ENSFCAG00000000174	1	2	5	0	0	0	ENSFCAG00000000174	TNFSF15	101099505	XP_003995828.2	XP_003995828.2 tumor necrosis factor ligand superfamily member 15 [Felis catus]	M3VU80	TNF superfamily member 15	immune response [GO:0006955]	plasma membrane [GO:0005886]	tumor necrosis factor receptor binding [GO:0005164]	GO:0005164; GO:0005886; GO:0006955	K05478	K05478 TNFSF15; tumor necrosis factor ligand superfamily member 15	-
ENSFCAG00000047047	0	0.06734	-4.510520632	0.001124925	0.04141686	down	ENSFCAG00000047047	1	2	5	0	0	0	ENSFCAG00000047047	-	-	-	-	-	-	-	-	-	-	-	-	-
ENSFCAG00000051366	0	0.02685	-4.510520632	0.001124925	0.04141686	down	ENSFCAG00000051366	1	2	5	0	0	0	ENSFCAG00000051366	-	-	-	-	-	-	-	-	-	-	-	-	-
ENSFCAG00000032554	0	0.39608	-4.510018702	0.001126471	0.04141686	down	ENSFCAG00000032554	1	3	4	0	0	0	ENSFCAG00000032554	-	-	XP_003999868.1	XP_003999868.1 40S ribosomal protein S20 [Felis catus]	A0A2I2V4Q3	Small ribosomal subunit protein uS10 domain-containing protein	translation [GO:0006412]	ribonucleoprotein complex [GO:1990904]; ribosome [GO:0005840]	structural constituent of ribosome [GO:0003735]	GO:0003735; GO:0005840; GO:0006412; GO:1990904	-	-	-
ENSFCAG00000007007	0	0.0467	-4.508513545	0.001131118	0.041488831	down	ENSFCAG00000007007	1	6	1	0	0	0	ENSFCAG00000007007	SLC38A3	101092169	XP_003982303.1	XP_003982303.1 sodium-coupled neutral amino acid transporter 3 [Felis catus]	M3W6X2	Solute carrier family 38 member 3	amino acid transmembrane transport [GO:0003333]; asparagine transport [GO:0006867]; cellular response to potassium ion starvation [GO:0051365]; glutamine secretion [GO:0010585]; glutamine transport [GO:0006868]; histidine transport [GO:0015817]; intracellular amino acid homeostasis [GO:0080144]; L-glutamine import across plasma membrane [GO:1903803]; L-histidine import across plasma membrane [GO:…	apical plasma membrane [GO:0016324]	L-alanine transmembrane transporter activity [GO:0015180]; L-asparagine transmembrane transporter activity [GO:0015182]; L-asparagine, sodium:proton antiporter activity [GO:0140831]; L-glutamine transmembrane transporter activity [GO:0015186]; L-glutamine, sodium:proton antiporter activity [GO:0140830]; L-histidine transmembrane transporter activity [GO:0005290]; L-histidine, sodium:proton antipo…	GO:0003333; GO:0005290; GO:0006867; GO:0006868; GO:0010585; GO:0015180; GO:0015182; GO:0015186; GO:0015817; GO:0016324; GO:0051365; GO:0061402; GO:0080144; GO:0140830; GO:0140831; GO:0140832; GO:1903803; GO:1903810	K13576	K13576 SLC38A3; solute carrier family 38 (sodium-coupled neutral amino acid transporter), member 3	-
ENSFCAG00000011080	0	0.04231	-4.508012038	0.001132671	0.041488831	down	ENSFCAG00000011080	1	7	0	0	0	0	ENSFCAG00000011080	PLEK2	101091705	XP_003987795.1	XP_003987795.1 pleckstrin-2 [Felis catus]	A0A5F5XF53	Pleckstrin 2	actin cytoskeleton organization [GO:0030036]; intracellular signal transduction [GO:0035556]; positive regulation of plasma membrane bounded cell projection assembly [GO:0120034]	plasma membrane [GO:0005886]	phosphatidylinositol-3,4-bisphosphate binding [GO:0043325]; phosphatidylinositol-3,5-bisphosphate binding [GO:0080025]; phosphatidylinositol-3-phosphate binding [GO:0032266]	GO:0005886; GO:0030036; GO:0032266; GO:0035556; GO:0043325; GO:0080025; GO:0120034	K19993	K19993 PLEK; pleckstrin	-
ENSFCAG00000011052	0.03138	0.12079	-1.895244663	0.001152099	0.042037857	down	ENSFCAG00000011052	7	16	16	2	6	3	ENSFCAG00000011052	CYP39A1	101100564	XP_003986265.1	XP_003986265.1 24-hydroxycholesterol 7-alpha-hydroxylase [Felis catus]	A0A2I2ULY3	Cytochrome P450 family 39 subfamily A member 1	bile acid biosynthetic process [GO:0006699]; cholesterol catabolic process [GO:0006707]; cholesterol homeostasis [GO:0042632]	endoplasmic reticulum membrane [GO:0005789]	heme binding [GO:0020037]; iron ion binding [GO:0005506]; oxysterol 7-alpha-hydroxylase activity [GO:0008396]; steroid 7-alpha-hydroxylase activity [GO:0008387]	GO:0005506; GO:0005789; GO:0006699; GO:0006707; GO:0008387; GO:0008396; GO:0020037; GO:0042632	K07439	K07439 CYP39A1; 24-hydroxycholesterol 7alpha-hydroxylase [EC:1.14.14.26]	-
ENSFCAG00000043889	0.11275	0.34732	-1.608583255	0.001153925	0.042037857	down	ENSFCAG00000043889	25	17	28	2	14	8	ENSFCAG00000043889	CCDC198	101095265	XP_003987732.3	XP_003987732.3 uncharacterized protein CCDC198 isoform X1 [Felis catus]	A0A337SPY0	Coiled-coil domain containing 198	-	-	-	-	-	-	-
ENSFCAG00000043647	0	0.0442	-4.500417955	0.001156688	0.042037857	down	ENSFCAG00000043647	2	6	0	0	0	0	ENSFCAG00000043647	-	-	-	-	-	-	-	-	-	-	-	-	-
ENSFCAG00000047438	0.25014	0.70066	-1.476703667	0.001157718	0.042037857	down	ENSFCAG00000047438	12	58	36	9	26	6	ENSFCAG00000047438	-	-	-	-	-	-	-	-	-	-	-	-	-
ENSFCAG00000019052	0.90472	2.22345	-1.296414338	0.00115964	0.042037857	down	ENSFCAG00000019052	87	202	105	29	108	34	ENSFCAG00000019052	IQCG	101080568	XP_006936192.2	XP_006936192.2 dynein regulatory complex protein 9 [Felis catus]	M3WNK5	Dynein regulatory complex protein 9 (IQ domain-containing protein G)	cilium organization [GO:0044782]; sperm axoneme assembly [GO:0007288]	actin cytoskeleton [GO:0015629]; cytoplasm [GO:0005737]; cytosol [GO:0005829]; manchette [GO:0002177]; sperm flagellum [GO:0036126]	calmodulin binding [GO:0005516]; Hsp70 protein binding [GO:0030544]	GO:0002177; GO:0005516; GO:0005737; GO:0005829; GO:0007288; GO:0015629; GO:0030544; GO:0036126; GO:0044782	K24841	K24841 IQCG; dynein regulatory complex subunit 9	-
ENSFCAG00000041901	0.01579	0.11355	-2.601894022	0.001161109	0.042037857	down	ENSFCAG00000041901	7	4	8	0	0	3	ENSFCAG00000041901	-	-	-	-	-	-	-	-	-	-	-	-	-
ENSFCAG00000048569	0.01057	0.09242	-2.865283238	0.001162703	0.042037857	down	ENSFCAG00000048569	4	9	3	0	1	1	ENSFCAG00000048569	-	-	-	-	-	-	-	-	-	-	-	-	-
ENSFCAG00000033067	0.32432	0.84981	-1.393321453	0.001179984	0.042583921	down	ENSFCAG00000033067	69	55	39	15	35	14	ENSFCAG00000033067	AP1S3	101084726	XP_011283956.1	XP_011283956.1 AP-1 complex subunit sigma-3 [Felis catus]	A0A5F5XME4	Adaptor related protein complex 1 subunit sigma 3	protein transport [GO:0015031]	-	-	GO:0015031	K12395	K12395 AP1S3; AP-1 complex subunit sigma-3	-
ENSFCAG00000049111	0	0.04449	-4.487282672	0.001199337	0.042845854	down	ENSFCAG00000049111	4	0	4	0	0	0	ENSFCAG00000049111	-	-	-	-	-	-	-	-	-	-	-	-	-
ENSFCAG00000048232	0	0.05697	-4.487282672	0.001199337	0.042845854	down	ENSFCAG00000048232	4	0	4	0	0	0	ENSFCAG00000048232	-	-	-	-	-	-	-	-	-	-	-	-	-
ENSFCAG00000026123	0.01831	0.0606	-1.696739652	0.001201597	0.042845854	down	ENSFCAG00000026123	11	17	27	3	10	5	ENSFCAG00000026123	ZFHX2	101096990	XP_023111360.2	XP_023111360.2 zinc finger homeobox protein 2 isoform X2 [Felis catus]	M3WZY0	Zinc finger homeobox 2	adult behavior [GO:0030534]; regulation of neuron differentiation [GO:0045664]; regulation of sensory perception of pain [GO:0051930]; regulation of transcription by RNA polymerase II [GO:0006357]	nucleus [GO:0005634]	DNA-binding transcription factor activity, RNA polymerase II-specific [GO:0000981]; RNA polymerase II cis-regulatory region sequence-specific DNA binding [GO:0000978]; zinc ion binding [GO:0008270]	GO:0000978; GO:0000981; GO:0005634; GO:0006357; GO:0008270; GO:0030534; GO:0045664; GO:0051930	K09379	K09379 ZFHX2; zinc finger homeobox protein 2	Homeobox
ENSFCAG00000042635	0.03976	0.19081	-2.184521437	0.001201598	0.042845854	down	ENSFCAG00000042635	8	15	4	2	2	2	ENSFCAG00000042635	-	-	-	-	-	-	-	-	-	-	-	-	-
ENSFCAG00000031825	0.79948	1.9298	-1.269523086	0.001201988	0.042845854	down	ENSFCAG00000031825	127	264	196	88	105	69	ENSFCAG00000031825	ZNF112	101098269	XP_003997781.3	XP_003997781.3 zinc finger protein 112 isoform X2 [Felis catus]	M3XEK8	Zinc finger protein 112	regulation of transcription by RNA polymerase II [GO:0006357]	nucleus [GO:0005634]	DNA-binding transcription activator activity, RNA polymerase II-specific [GO:0001228]; metal ion binding [GO:0046872]; RNA polymerase II cis-regulatory region sequence-specific DNA binding [GO:0000978]	GO:0000978; GO:0001228; GO:0005634; GO:0006357; GO:0046872	K09228	K09228 KRAB; KRAB domain-containing zinc finger protein	zf-C2H2
ENSFCAG00000004074	0.01109	0.07638	-2.594303972	0.001202204	0.042845854	down	ENSFCAG00000004074	7	11	1	0	1	2	ENSFCAG00000004074	STK32B	101100302	XP_019685315.1	XP_019685315.1 serine/threonine-protein kinase 32B isoform X2 [Felis catus]	A0A2I2UT36	Serine/threonine kinase 32B	-	-	ATP binding [GO:0005524]; protein kinase activity [GO:0004672]	GO:0004672; GO:0005524	K08793	K08793 STK32; serine/threonine kinase 32 [EC:2.7.11.1]	-
ENSFCAG00000030501	0	0.01418	-4.486288188	0.001202575	0.042845854	down	ENSFCAG00000030501	4	2	2	0	0	0	ENSFCAG00000030501	ABCA15	-	XP_044903677.1	XP_044903677.1 phospholipid-transporting ATPase ABCA3-like isoform X2 [Felis catus]	M3X937	ABC transporter domain-containing protein	-	membrane [GO:0016020]	ABC-type transporter activity [GO:0140359]; ATP binding [GO:0005524]; ATP hydrolysis activity [GO:0016887]	GO:0005524; GO:0016020; GO:0016887; GO:0140359	-	-	-
ENSFCAG00000041199	0	0.04545	-4.485294126	0.00120582	0.042883354	down	ENSFCAG00000041199	4	4	0	0	0	0	ENSFCAG00000041199	-	-	-	-	-	-	-	-	-	-	-	-	-
ENSFCAG00000027072	0.01772	0.14575	-2.854418921	0.001217416	0.043217173	down	ENSFCAG00000027072	5	8	3	1	1	0	ENSFCAG00000027072	RCAN2	101099716	XP_011280670.1	XP_011280670.1 calcipressin-2 isoform X2 [Felis catus]	A0A337RYV5	Calcipressin-2 (Regulator of calcineurin 2)	calcium-mediated signaling [GO:0019722]	-	nucleic acid binding [GO:0003676]	GO:0003676; GO:0019722	K17903	K17903 RCAN2; calcipressin-2	-
ENSFCAG00000052346	0.01355	0.09028	-2.590600536	0.001222859	0.043331754	down	ENSFCAG00000052346	7	9	3	1	1	1	ENSFCAG00000052346	-	-	-	-	-	-	-	-	-	-	-	-	-
ENSFCAG00000008747	0.00389	0.03144	-2.847039507	0.001255888	0.044421656	down	ENSFCAG00000008747	6	9	1	0	2	0	ENSFCAG00000008747	PTPRO	101098147	XP_023112565.1	XP_023112565.1 receptor-type tyrosine-protein phosphatase O isoform X1 [Felis catus]	A0A337S6M3	protein-tyrosine-phosphatase (EC 3.1.3.48)	dephosphorylation [GO:0016311]	membrane [GO:0016020]	protein tyrosine phosphatase activity [GO:0004725]	GO:0004725; GO:0016020; GO:0016311	K18035	K18035 PTPRO; receptor-type tyrosine-protein phosphatase O [EC:3.1.3.48]	-
ENSFCAG00000040489	0.97463	2.4295	-1.317958665	0.001262281	0.044552592	down	ENSFCAG00000040489	69	126	74	24	71	19	ENSFCAG00000040489	-	-	-	-	-	-	-	-	-	-	-	-	-
ENSFCAG00000006090	2.25932	5.32121	-1.235687014	0.001264146	0.044552592	down	ENSFCAG00000006090	393	738	419	179	365	156	ENSFCAG00000006090	CFAP91	101081073	XP_006936141.2	XP_006936141.2 cilia- and flagella-associated protein 91 isoform X1 [Felis catus]	M3W593	Cilia- and flagella-associated protein 91	axonemal central apparatus assembly [GO:1904158]; spermatogenesis [GO:0007283]	cell projection [GO:0042995]; cytoplasm [GO:0005737]; cytoskeleton [GO:0005856]	-	GO:0005737; GO:0005856; GO:0007283; GO:0042995; GO:1904158	K25461	K25461 CFAP91; cilia- and flagella-associated protein 91	-
ENSFCAG00000027107	0.00644	0.05199	-2.844113471	0.001271668	0.044737107	down	ENSFCAG00000027107	7	1	8	1	1	0	ENSFCAG00000027107	GFRA1	101085242	XP_023096746.1	XP_023096746.1 GDNF family receptor alpha-1 isoform X2 [Felis catus]	M3X5N5	GDNF family receptor alpha-1 (GDNF receptor alpha-1)	-	plasma membrane [GO:0005886]; side of membrane [GO:0098552]	signaling receptor activity [GO:0038023]	GO:0005886; GO:0038023; GO:0098552	K19895	K19895 GFRA; GDNF family receptor alpha	-
ENSFCAG00000023416	0.03641	0.15097	-1.970731353	0.001275684	0.044797802	down	ENSFCAG00000023416	10	6	18	1	3	5	ENSFCAG00000023416	VSNL1	101083074	XP_003984537.1	XP_003984537.1 visinin-like protein 1 [Felis catus]	A0A337SL33	Visinin like 1	-	-	calcium ion binding [GO:0005509]	GO:0005509	K19936	K19936 VSNL1; visinin-like protein 1	-
ENSFCAG00000038622	0.25187	0.63912	-1.338363901	0.001292575	0.045309628	down	ENSFCAG00000038622	61	97	58	25	37	29	ENSFCAG00000038622	RANBP9	101089357	XP_023109447.2	XP_023109447.2 ran-binding protein 9 [Felis catus]	A0A2I2UTC6	RAN binding protein 9	cytoskeleton organization [GO:0007010]; negative regulation of ERK1 and ERK2 cascade [GO:0070373]	cytoplasm [GO:0005737]; cytosol [GO:0005829]; nuclear body [GO:0016604]; ubiquitin ligase complex [GO:0000151]	enzyme binding [GO:0019899]	GO:0000151; GO:0005737; GO:0005829; GO:0007010; GO:0016604; GO:0019899; GO:0070373	K23334	K23334 RANBP9_10; Ran-binding protein 9/10	-
ENSFCAG00000026175	2.10815	4.94993	-1.230830054	0.00129628	0.045315579	down	ENSFCAG00000026175	435	825	483	171	383	243	ENSFCAG00000026175	SENP7	105260908	XP_044892798.1	XP_044892798.1 sentrin-specific protease 7 isoform X2 [Felis catus]	A0A337SEJ2	SUMO specific peptidase 7	proteolysis [GO:0006508]	-	cysteine-type peptidase activity [GO:0008234]	GO:0006508; GO:0008234	-	-	-
ENSFCAG00000045867	0.62843	1.66267	-1.395783327	0.001297379	0.045315579	down	ENSFCAG00000045867	43	39	64	13	27	19	ENSFCAG00000045867	-	-	-	-	-	-	-	-	-	-	-	-	-
ENSFCAG00000041556	0	0.05035	-4.455304457	0.001308554	0.045413862	down	ENSFCAG00000041556	8	0	0	0	0	0	ENSFCAG00000041556	-	-	-	-	-	-	-	-	-	-	-	-	-
ENSFCAG00000041938	0	0.02998	-4.455304457	0.001308554	0.045413862	down	ENSFCAG00000041938	8	0	0	0	0	0	ENSFCAG00000041938	TBR1	101096826	XP_023115159.1	XP_023115159.1 T-box brain protein 1 [Felis catus]	A0A337SM91	T-box brain transcription factor 1	amygdala development [GO:0021764]; cell fate specification [GO:0001708]; cerebral cortex development [GO:0021987]; chromatin remodeling [GO:0006338]; commitment of neuronal cell to specific neuron type in forebrain [GO:0021902]; conditioned taste aversion [GO:0001661]; gene expression [GO:0010467]; hindbrain development [GO:0030902]; negative regulation of DNA-templated transcription [GO:0045892]…	nucleus [GO:0005634]	chromatin DNA binding [GO:0031490]; DNA-binding transcription factor activity, RNA polymerase II-specific [GO:0000981]; RNA polymerase II cis-regulatory region sequence-specific DNA binding [GO:0000978]	GO:0000978; GO:0000981; GO:0001661; GO:0001708; GO:0005634; GO:0006338; GO:0006357; GO:0010092; GO:0010467; GO:0010975; GO:0021764; GO:0021902; GO:0021987; GO:0030902; GO:0031490; GO:0045892; GO:0045944; GO:1902667	K10174	K10174 TBR1; T-box brain protein 1	-
ENSFCAG00000027420	0	0.02744	-4.455304457	0.001308554	0.045413862	down	ENSFCAG00000027420	8	0	0	0	0	0	ENSFCAG00000027420	DACH1	-	XP_044910115.1	XP_044910115.1 dachshund homolog 1 isoform X2 [Felis catus]	A0A337SL09	Dachshund family transcription factor 1	-	-	-	-	-	-	DACH
ENSFCAG00000003955	0.8584	2.15451	-1.320292288	0.001309479	0.045413862	down	ENSFCAG00000003955	64	99	85	19	46	42	ENSFCAG00000003955	ACMSD	101090201	XP_023115045.2	XP_023115045.2 2-amino-3-carboxymuconate-6-semialdehyde decarboxylase isoform X3 [Felis catus]	M3W199	2-amino-3-carboxymuconate-6-semialdehyde decarboxylase (EC 4.1.1.45) (Picolinate carboxylase)	negative regulation of quinolinate biosynthetic process [GO:1904985]	cytosol [GO:0005829]	aminocarboxymuconate-semialdehyde decarboxylase activity [GO:0001760]; hydrolase activity [GO:0016787]	GO:0001760; GO:0005829; GO:0016787; GO:1904985	K03392	K03392 ACMSD; aminocarboxymuconate-semialdehyde decarboxylase [EC:4.1.1.45]	-
ENSFCAG00000049311	0.03074	0.14655	-2.262707021	0.001314388	0.045503419	down	ENSFCAG00000049311	17	5	3	1	4	0	ENSFCAG00000049311	-	-	XP_044902140.1	XP_044902140.1 zinc finger protein 677-like [Felis catus]	A0A5F5Y473	C2H2-type domain-containing protein	regulation of transcription by RNA polymerase II [GO:0006357]	nucleus [GO:0005634]	DNA-binding transcription factor activity, RNA polymerase II-specific [GO:0000981]; RNA polymerase II cis-regulatory region sequence-specific DNA binding [GO:0000978]	GO:0000978; GO:0000981; GO:0005634; GO:0006357	-	-	-
ENSFCAG00000052700	0.13697	0.04444	1.634408102	0.001330671	0.045985736	up	ENSFCAG00000052700	4	4	12	34	15	18	ENSFCAG00000052700	ZFYVE28	101084445	XP_023109251.2	XP_023109251.2 lateral signaling target protein 2 homolog isoform X3 [Felis catus]	A0A5F5XQD8	Zinc finger FYVE-type containing 28	-	-	metal ion binding [GO:0046872]	GO:0046872	K24780	K24780 ZFYVE28; lateral signaling target protein 2	-
ENSFCAG00000005199	0.24269	0.67671	-1.482865237	0.001350904	0.046602629	down	ENSFCAG00000005199	34	45	18	14	17	5	ENSFCAG00000005199	ZNF566	111558047	XP_044901449.1	XP_044901449.1 zinc finger protein 566 isoform X1 [Felis catus]	M3W3M9	Zinc finger protein 566	negative regulation of transcription by RNA polymerase II [GO:0000122]	-	DNA-binding transcription repressor activity, RNA polymerase II-specific [GO:0001227]; metal ion binding [GO:0046872]; RNA polymerase II transcription regulatory region sequence-specific DNA binding [GO:0000977]	GO:0000122; GO:0000977; GO:0001227; GO:0046872	-	-	zf-C2H2
ENSFCAG00000022399	2.86713	6.68014	-1.220140717	0.001363183	0.046943424	down	ENSFCAG00000022399	748	1097	768	324	565	301	ENSFCAG00000022399	TAB3	101101545	XP_023105198.1	XP_023105198.1 TGF-beta-activated kinase 1 and MAP3K7-binding protein 3 isoform X1 [Felis catus]	A0A337S2H7	TGF-beta activated kinase 1 (MAP3K7) binding protein 3	-	-	metal ion binding [GO:0046872]; ubiquitin binding [GO:0043130]	GO:0043130; GO:0046872	K12793	K12793 MAP3K7IP3; TAK1-binding protein 3	-
ENSFCAG00000013084	0.05208	0.13068	-1.317351959	0.00138815	0.047656861	down	ENSFCAG00000013084	61	104	72	25	31	47	ENSFCAG00000013084	ABCA13	-	XP_044908043.1	XP_044908043.1 ATP-binding cassette sub-family A member 13 [Felis catus]	M3WI72	ATP binding cassette subfamily A member 13	ceramide transport [GO:0035627]; lipid transport [GO:0006869]; positive regulation of cholesterol transport [GO:0032376]; positive regulation of synaptic vesicle endocytosis [GO:1900244]	intracellular membrane-bounded organelle [GO:0043231]; intracellular vesicle [GO:0097708]; membrane [GO:0016020]	ABC-type transporter activity [GO:0140359]; ATP binding [GO:0005524]; ATP hydrolysis activity [GO:0016887]; ATPase-coupled transmembrane transporter activity [GO:0042626]; lipid transporter activity [GO:0005319]	GO:0005319; GO:0005524; GO:0006869; GO:0016020; GO:0016887; GO:0032376; GO:0035627; GO:0042626; GO:0043231; GO:0097708; GO:0140359; GO:1900244	-	-	-
ENSFCAG00000012890	0.52292	0.18213	1.523014896	0.001388774	0.047656861	up	ENSFCAG00000012890	9	11	9	33	16	41	ENSFCAG00000012890	RHCG	101083517	XP_003986859.2	XP_003986859.2 ammonium transporter Rh type C [Felis catus]	A0A5F5XH32	Rh family C glycoprotein	ammonium homeostasis [GO:0097272]; ammonium transmembrane transport [GO:0072488]; intracellular monoatomic ion homeostasis [GO:0006873]; regulation of pH [GO:0006885]; transepithelial ammonium transport [GO:0070634]	apical plasma membrane [GO:0016324]; basolateral plasma membrane [GO:0016323]	ammonium transmembrane transporter activity [GO:0008519]; ankyrin binding [GO:0030506]; carbon dioxide transmembrane transporter activity [GO:0035379]; identical protein binding [GO:0042802]	GO:0006873; GO:0006885; GO:0008519; GO:0016323; GO:0016324; GO:0030506; GO:0035379; GO:0042802; GO:0070634; GO:0072488; GO:0097272	K06580	K06580 SLC42A; ammonium transporter Rh	-
ENSFCAG00000006438	0.14626	0.37226	-1.343586269	0.001403489	0.048077474	down	ENSFCAG00000006438	52	79	60	29	30	21	ENSFCAG00000006438	SCML2	101099691	XP_019679169.1	XP_019679169.1 sex comb on midleg-like protein 2 isoform X5 [Felis catus]	A0A5F5Y3X0	Scm polycomb group protein like 2	regulation of DNA-templated transcription [GO:0006355]	nucleus [GO:0005634]	-	GO:0005634; GO:0006355	K11465	K11465 SCML2; sex comb on midleg-like protein 2	-
ENSFCAG00000046331	0.19127	0.57608	-1.551499408	0.001418643	0.048511632	down	ENSFCAG00000046331	12	27	34	3	11	13	ENSFCAG00000046331	LOC101099826	101099826	XP_044892799.1	XP_044892799.1 putative protein FAM172B isoform X1 [Felis catus]	A0A337S107	Arb2 domain-containing protein	regulatory ncRNA-mediated heterochromatin formation [GO:0031048]	nucleus [GO:0005634]	-	GO:0005634; GO:0031048	-	-	-
ENSFCAG00000053249	0.22939	0.9624	-2.011344956	0.001427276	0.048635004	down	ENSFCAG00000053249	3	21	7	2	5	1	ENSFCAG00000053249	-	-	-	-	-	-	-	-	-	-	-	-	-
ENSFCAG00000013989	0.1647	0.50375	-1.571513985	0.001427546	0.048635004	down	ENSFCAG00000013989	15	24	30	5	7	13	ENSFCAG00000013989	ENDOU	101084802	XP_003988642.2	XP_003988642.2 poly(U)-specific endoribonuclease [Felis catus]	A0A337S992	Uridylate-specific endoribonuclease (EC 4.6.1.-)	immune response [GO:0006955]	cellular anatomical entity [GO:0110165]	metal ion binding [GO:0046872]; polysaccharide binding [GO:0030247]; RNA binding [GO:0003723]; RNA endonuclease activity [GO:0004521]; scavenger receptor activity [GO:0005044]	GO:0003723; GO:0004521; GO:0005044; GO:0006955; GO:0030247; GO:0046872; GO:0110165	K14648	K14648 ENDOU; poly(U)-specific endoribonuclease [EC:3.1.-.-]	-
ENSFCAG00000039820	1.65331	3.88561	-1.233529074	0.00142971	0.048635004	down	ENSFCAG00000039820	214	437	266	138	237	36	ENSFCAG00000039820	LHFPL3	105260374	XP_023106053.1	XP_023106053.1 LHFPL tetraspan subfamily member 3 protein isoform X5 [Felis catus]	A0A2I2UF32	LHFPL tetraspan subfamily member 3	-	membrane [GO:0016020]	-	GO:0016020	K23893	K23893 LHFPL; LHFPL tetraspan subfamily member protein	-
ENSFCAG00000013392	0.04663	0.17196	-1.85781157	0.001446372	0.04911637	down	ENSFCAG00000013392	16	13	10	6	2	3	ENSFCAG00000013392	FAM149A	101097312	XP_011279696.4	XP_011279696.4 protein FAM149A isoform X2 [Felis catus]	A0A5F5XYU6	Family with sequence similarity 149 member A	-	-	-	-	K24653	K24653 FAM149; primary cilium assembly protein FAM149	-
ENSFCAG00000022928	0.10817	0.26516	-1.294879455	0.001464873	0.049658444	down	ENSFCAG00000022928	95	99	90	28	70	23	ENSFCAG00000022928	PDZD2	101100368	XP_003981573.2	XP_003981573.2 LOW QUALITY PROTEIN: PDZ domain-containing protein 2 [Felis catus]	A0A5F5XJ18	PDZ domain containing 2	-	-	-	-	K24058	K24058 PDZD2; PDZ domain-containing protein 2	-
ENSFCAG00000004452	0.25708	0.63519	-1.303103529	0.001474772	0.049907505	down	ENSFCAG00000004452	72	95	89	25	58	27	ENSFCAG00000004452	CFAP70	101085661	XP_003994101.2	XP_003994101.2 cilia- and flagella-associated protein 70 isoform X1 [Felis catus]	A0A2I2UIZ3	Cilia and flagella associated protein 70	-	-	-	-	K24932	K24932 CFAP70; cilia- and flagella-associated protein 70	-
ENSFCAG00000014208	0.07336	0.01457	2.234334502	0.001490385	0.050321437	up	ENSFCAG00000014208	2	0	3	10	12	4	ENSFCAG00000014208	PRRT3	101085360	XP_019680522.1	XP_019680522.1 proline-rich transmembrane protein 3 [Felis catus]	M3WKA4	Proline rich transmembrane protein 3	-	membrane [GO:0016020]	-	GO:0016020	-	-	-
ENSFCAG00000053724	1.64283	3.89613	-1.242699004	0.001493375	0.050321437	down	ENSFCAG00000053724	167	250	186	49	111	115	ENSFCAG00000053724	-	-	-	-	-	-	-	-	-	-	-	-	-
ENSFCAG00000039240	1.54437	3.59845	-1.220234663	0.001494722	0.050321437	down	ENSFCAG00000039240	340	551	383	158	297	125	ENSFCAG00000039240	GSAP	101090848	XP_023106060.2	XP_023106060.2 gamma-secretase-activating protein isoform X1 [Felis catus]	A0A5F5XZX5	Gamma-secretase activating protein	-	-	-	-	-	-	-
ENSFCAG00000000749	5.22869	12.01759	-1.200566489	0.001509113	0.050718637	down	ENSFCAG00000000749	3242	5836	3682	1522	2795	1621	ENSFCAG00000000749	VPS13A	101097678	XP_023099133.2	XP_023099133.2 vacuolar protein sorting-associated protein 13A isoform X4 [Felis catus]	A0A337S1S3	Vacuolar protein sorting 13 homolog A	lipid transport [GO:0006869]	lipid droplet [GO:0005811]	-	GO:0005811; GO:0006869	K19525	K19525 VPS13A_C; vacuolar protein sorting-associated protein 13A/C	-
ENSFCAG00000045671	1.3743	3.1875	-1.213260244	0.001512341	0.050739938	down	ENSFCAG00000045671	386	789	563	236	367	202	ENSFCAG00000045671	ALPK3	-	XP_044914686.1	XP_044914686.1 alpha-protein kinase 3 isoform X2 [Felis catus]	A0A5F5XG40	Alpha kinase 3	phosphorylation [GO:0016310]	-	ATP binding [GO:0005524]; protein serine/threonine kinase activity [GO:0004674]	GO:0004674; GO:0005524; GO:0016310	-	-	-
ENSFCAG00000047013	0.22538	0.05987	1.877328623	0.001533492	0.051317197	up	ENSFCAG00000047013	4	2	4	11	11	18	ENSFCAG00000047013	-	-	-	-	-	-	-	-	-	-	-	-	-
ENSFCAG00000025633	4.85281	11.22291	-1.209059627	0.001534793	0.051317197	down	ENSFCAG00000025633	545	955	592	280	393	297	ENSFCAG00000025633	FAM227B	101084365	XP_044915277.1	XP_044915277.1 protein FAM227B isoform X10 [Felis catus]	M3X413	Family with sequence similarity 227 member B	-	-	-	-	-	-	-
ENSFCAG00000031064	2.4795	5.72782	-1.207470179	0.001544084	0.051539716	down	ENSFCAG00000031064	578	1043	633	221	500	326	ENSFCAG00000031064	SKIL	101096594	XP_023116175.1	XP_023116175.1 ski-like protein [Felis catus]	A0A2I2UY81	SKI like proto-onco	blastocyst formation [GO:0001825]; extrinsic apoptotic signaling pathway via death domain receptors [GO:0008625]; intrinsic apoptotic signaling pathway in response to DNA damage [GO:0008630]; lens fiber cell differentiation [GO:0070306]; lymphocyte homeostasis [GO:0002260]; negative regulation of BMP signaling pathway [GO:0030514]; negative regulation of cell differentiation [GO:0045596]; negativ…	nucleus [GO:0005634]; protein-containing complex [GO:0032991]	chromatin binding [GO:0003682]; DNA-binding transcription factor activity, RNA polymerase II-specific [GO:0000981]; DNA-binding transcription repressor activity, RNA polymerase II-specific [GO:0001227]; RNA polymerase II cis-regulatory region sequence-specific DNA binding [GO:0000978]; SMAD binding [GO:0046332]	GO:0000122; GO:0000978; GO:0000981; GO:0001227; GO:0001825; GO:0002260; GO:0003682; GO:0005634; GO:0007179; GO:0008625; GO:0008630; GO:0030512; GO:0030514; GO:0032991; GO:0045596; GO:0046332; GO:0051726; GO:0070306; GO:1902043; GO:1902231	K18499	K18499 SKIL; Ski-like protein	-
ENSFCAG00000048493	0.0053	0.07695	-3.262506581	0.001555229	0.051823308	down	ENSFCAG00000048493	0	10	2	0	0	1	ENSFCAG00000048493	-	-	-	-	-	-	-	-	-	-	-	-	-
ENSFCAG00000030203	1.31279	3.02741	-1.205126891	0.00156305	0.051995328	down	ENSFCAG00000030203	589	1147	721	254	580	308	ENSFCAG00000030203	-	101094047	XP_044894814.1	XP_044894814.1 interferon-induced very large GTPase 1-like [Felis catus]	A0A2I2V0B0	VLIG-type G domain-containing protein	-	cytoplasm [GO:0005737]; nucleus [GO:0005634]	GTP binding [GO:0005525]	GO:0005525; GO:0005634; GO:0005737	-	-	-
ENSFCAG00000013367	0.02839	0.18564	-2.549168054	0.001589086	0.052694689	down	ENSFCAG00000013367	0	15	3	2	1	0	ENSFCAG00000013367	CD160	100125861	XP_003990626.3	XP_003990626.3 CD160 antigen isoform X2 [Felis catus]	M3WIQ8	CD160 molecule	regulation of adaptive immune response [GO:0002819]	-	transmembrane signaling receptor activity [GO:0004888]	GO:0002819; GO:0004888	K06542	K06542 CD160; CD160 antigen	-
ENSFCAG00000030378	0.37781	0.92476	-1.287762536	0.00159122	0.052694689	down	ENSFCAG00000030378	83	107	81	42	38	38	ENSFCAG00000030378	STN1	101088363	XP_044896572.1	XP_044896572.1 CST complex subunit STN1 isoform X2 [Felis catus]	M3XA04	CST complex subunit STN1 (Oligonucleotide/oligosaccharide-binding fold-containing protein 1) (Suppressor of cdc thirteen homolog)	negative regulation of telomere maintenance via telomerase [GO:0032211]; positive regulation of DNA replication [GO:0045740]; telomere capping [GO:0016233]; telomere maintenance via telomere lengthening [GO:0010833]	chromosome, telomeric region [GO:0000781]; CST complex [GO:1990879]; fibrillar center [GO:0001650]; intermediate filament cytoskeleton [GO:0045111]; nucleoplasm [GO:0005654]	single-stranded DNA binding [GO:0003697]; single-stranded telomeric DNA binding [GO:0043047]; telomeric DNA binding [GO:0042162]	GO:0000781; GO:0001650; GO:0003697; GO:0005654; GO:0010833; GO:0016233; GO:0032211; GO:0042162; GO:0043047; GO:0045111; GO:0045740; GO:1990879	K23312	K23312 STN1; CST complex subunit STN1	-
XLOC_019266	1.16975	2.75997	-1.237144019	0.001592155	0.052694689	down	XLOC_019266	97	260	218	78	134	51	XLOC_019266	-	-	-	-	-	-	-	-	-	-	-	-	-
ENSFCAG00000045394	12.37314	28.45495	-1.201360348	0.001598754	0.052823683	down	ENSFCAG00000045394	822	1172	795	346	610	329	ENSFCAG00000045394	-	-	-	-	-	-	-	-	-	-	-	-	-
ENSFCAG00000014724	0.08112	0.22236	-1.443403751	0.001609258	0.053081097	down	ENSFCAG00000014724	50	14	38	11	9	19	ENSFCAG00000014724	SSUH2	101090338	XP_023105752.2	XP_023105752.2 protein SSUH2 homolog [Felis catus]	A0A337SD20	Ssu-2 homolog	odontogenesis [GO:0042476]	cytoplasm [GO:0005737]; nucleus [GO:0005634]	heat shock protein binding [GO:0031072]; unfolded protein binding [GO:0051082]	GO:0005634; GO:0005737; GO:0031072; GO:0042476; GO:0051082	-	-	-
ENSFCAG00000025433	6.47016	14.84965	-1.198547163	0.001619558	0.053330911	down	ENSFCAG00000025433	899	1419	937	457	729	315	ENSFCAG00000025433	PARP11	101090702	XP_006933483.1	XP_006933483.1 protein mono-ADP-ribosyltransferase PARP11 isoform X1 [Felis catus]	A0A337ST05	Poly [ADP-ribose] polymerase (PARP) (EC 2.4.2.-)	-	-	NAD+ ADP-ribosyltransferase activity [GO:0003950]	GO:0003950	K15259	K15259 PARP7S; poly [ADP-ribose] polymerase 7/11/12/13 [EC:2.4.2.30]	-
ENSFCAG00000053090	0.10004	0.01864	2.347067958	0.00162381	0.053381057	up	ENSFCAG00000053090	1	0	3	7	11	5	ENSFCAG00000053090	-	-	-	-	-	-	-	-	-	-	-	-	-
ENSFCAG00000011097	13.56753	30.99796	-1.191947562	0.001629821	0.053488746	down	ENSFCAG00000011097	3519	5213	3453	1497	2437	1755	ENSFCAG00000011097	NCOA7	101083937	XP_044913934.1	XP_044913934.1 nuclear receptor coactivator 7 isoform X6 [Felis catus]	A0A337S6A9	Nuclear receptor coactivator 7	-	-	-	-	K25442	K25442 NCOA7; nuclear receptor coactivator 7	-
ENSFCAG00000022711	0.02825	0.10456	-1.805888341	0.00164048	0.053748384	down	ENSFCAG00000022711	13	19	8	2	1	9	ENSFCAG00000022711	EPHA5	101080281	XP_023108847.1	XP_023108847.1 ephrin type-A receptor 5 isoform X7 [Felis catus]	M3X476	receptor protein-tyrosine kinase (EC 2.7.10.1)	-	membrane [GO:0016020]	ATP binding [GO:0005524]; ephrin receptor activity [GO:0005003]	GO:0005003; GO:0005524; GO:0016020	K05106	K05106 EPHA5; Eph receptor A5 [EC:2.7.10.1]	-
ENSFCAG00000053178	0.17558	0.69061	-1.932290775	0.001644079	0.05377623	down	ENSFCAG00000053178	5	11	17	0	8	1	ENSFCAG00000053178	-	-	XP_011283934.4	XP_011283934.4 LOW QUALITY PROTEIN: sp110 nuclear body protein [Felis catus]	A0A5F5XU61	Bromo domain-containing protein	-	-	-	-	-	-	-
ENSFCAG00000001515	0.04991	0.00341	3.234137958	0.001665445	0.054384152	up	ENSFCAG00000001515	1	0	0	2	11	0	ENSFCAG00000001515	PNLIPRP1	101083211	XP_003994490.2	XP_003994490.2 pancreatic lipase-related protein 2 [Felis catus]	M3VWT0	Triacylglycerol lipase (EC 3.1.1.3) (Pancreatic lipase)	lipid catabolic process [GO:0016042]	extracellular region [GO:0005576]	metal ion binding [GO:0046872]; triglyceride lipase activity [GO:0004806]	GO:0004806; GO:0005576; GO:0016042; GO:0046872	K14073	K14073 PNLIP; pancreatic triacylglycerol lipase [EC:3.1.1.3]	-
ENSFCAG00000022973	0.43407	1.06485	-1.297833228	0.001670316	0.054452292	down	ENSFCAG00000022973	90	68	77	29	53	17	ENSFCAG00000022973	PRRG1	101085954	XP_019679283.1	XP_019679283.1 transmembrane gamma-carboxyglutamic acid protein 1 [Felis catus]	A0A2I2U858	Proline rich and Gla domain 1	-	extracellular space [GO:0005615]; membrane [GO:0016020]	calcium ion binding [GO:0005509]	GO:0005509; GO:0005615; GO:0016020	-	-	-
ENSFCAG00000019067	0.01525	0.05985	-1.928558466	0.001679276	0.054653293	down	ENSFCAG00000019067	6	12	15	5	3	1	ENSFCAG00000019067	KIF21A	101095182	XP_023112708.1	XP_023112708.1 kinesin-like protein KIF21A isoform X13 [Felis catus]	A0A2I2UFX7	Kinesin family member 21A	microtubule-based movement [GO:0007018]	-	ATP binding [GO:0005524]; microtubule binding [GO:0008017]; microtubule motor activity [GO:0003777]	GO:0003777; GO:0005524; GO:0007018; GO:0008017	K24185	K24185 KIF21; kinesin family member 21	-
ENSFCAG00000029193	0.03452	0.28506	-2.798401185	0.001684355	0.054682899	down	ENSFCAG00000029193	0	0	15	1	1	0	ENSFCAG00000029193	IAPP	751513	NP_001036803.1	NP_001036803.1 islet amyloid polypeptide precursor [Felis catus]	A0A5F5XXJ8	Islet amyloid polypeptide	-	-	-	-	K08039	K08039 IAPP; islet amyloid polypeptide	-
ENSFCAG00000003956	8.75117	19.98318	-1.191176861	0.001685776	0.054682899	down	ENSFCAG00000003956	1388	2104	1498	644	1113	563	ENSFCAG00000003956	CCNT2	101088946	XP_019693583.1	XP_019693583.1 cyclin-T2 isoform X3 [Felis catus]	M3W1A0	Cyclin T2	regulation of transcription by RNA polymerase II [GO:0006357]	-	cyclin-dependent protein serine/threonine kinase regulator activity [GO:0016538]	GO:0006357; GO:0016538	K15188	K15188 CCNT; cyclin T	-
ENSFCAG00000046733	0.01057	0.09507	-2.797298073	0.001691889	0.054698414	down	ENSFCAG00000046733	1	9	5	0	0	2	ENSFCAG00000046733	-	-	-	-	-	-	-	-	-	-	-	-	-
ENSFCAG00000008224	0.04203	0.00291	3.229427518	0.001694096	0.054698414	up	ENSFCAG00000008224	1	0	0	6	6	1	ENSFCAG00000008224	PDE6B	101095012	XP_003985659.2	XP_003985659.2 rod cGMP-specific 3',5'-cyclic phosphodiesterase subunit beta isoform X1 [Felis catus]	M3W967	Phosphodiesterase (EC 3.1.4.-)	detection of light stimulus [GO:0009583]; entrainment of circadian clock by photoperiod [GO:0043153]; retina development in camera-type eye [GO:0060041]; signal transduction [GO:0007165]	photoreceptor outer segment membrane [GO:0042622]	3',5'-cyclic-nucleotide phosphodiesterase activity [GO:0004114]; metal ion binding [GO:0046872]	GO:0004114; GO:0007165; GO:0009583; GO:0042622; GO:0043153; GO:0046872; GO:0060041	K13756	K13756 PDE6B; rod cGMP-specific 3',5'-cyclic phosphodiesterase subunit beta [EC:3.1.4.35]	-
ENSFCAG00000041131	0.13392	0.45639	-1.765140447	0.001697232	0.054698414	down	ENSFCAG00000041131	14	25	4	3	9	1	ENSFCAG00000041131	GLIPR1L1	101087075	XP_023113028.1	XP_023113028.1 GLIPR1-like protein 1 [Felis catus]	A0A337S6Q4	SCP domain-containing protein	-	extracellular region [GO:0005576]	-	GO:0005576	K24834	K24834 GLIPR1; glioma pathogenesis-related protein 1	-
ENSFCAG00000009147	0.06334	0	4.432955648	0.001715224	0.054698414	up	ENSFCAG00000009147	0	0	0	0	8	0	ENSFCAG00000009147	GPR62	101091928	XP_011277709.3	XP_011277709.3 G-protein coupled receptor 62 [Felis catus]	A0A5F5XSL7	G protein-coupled receptor 62	adenylate cyclase-activating G protein-coupled receptor signaling pathway [GO:0007189]; G protein-coupled receptor signaling pathway [GO:0007186]; inositol phosphate-mediated signaling [GO:0048016]; positive regulation of cAMP-mediated signaling [GO:0043950]	endosome [GO:0005768]; plasma membrane [GO:0005886]; receptor complex [GO:0043235]	arrestin family protein binding [GO:1990763]; G protein-coupled receptor activity [GO:0004930]; identical protein binding [GO:0042802]	GO:0004930; GO:0005768; GO:0005886; GO:0007186; GO:0007189; GO:0042802; GO:0043235; GO:0043950; GO:0048016; GO:1990763	K08415	K08415 GPR62; G protein-coupled receptor 62	-
ENSFCAG00000049188	0.06801	0	4.432955648	0.001715224	0.054698414	up	ENSFCAG00000049188	0	0	0	0	8	0	ENSFCAG00000049188	-	-	-	-	-	-	-	-	-	-	-	-	-
ENSFCAG00000051324	0.05855	0	4.432390241	0.001717765	0.054698414	up	ENSFCAG00000051324	0	0	0	2	6	0	ENSFCAG00000051324	-	-	-	-	-	-	-	-	-	-	-	-	-
ENSFCAG00000030767	1.24557	2.8859	-1.211523885	0.001718143	0.054698414	down	ENSFCAG00000030767	232	439	255	100	216	111	ENSFCAG00000030767	DNAI7	101099729	XP_023112614.1	XP_023112614.1 dynein axonemal intermediate chain 7 isoform X1 [Felis catus]	A0A5F5XV47	Dynein axonemal intermediate chain 7	-	-	-	-	K17580	K17580 CASC1; cancer susceptibility candidate protein 1	-
ENSFCAG00000039363	0.06179	0	4.431824963	0.001720309	0.054698414	up	ENSFCAG00000039363	0	0	0	4	4	0	ENSFCAG00000039363	-	-	-	-	A0A2I2V477	Uncharacterized protein	cilium assembly [GO:0060271]; cilium movement involved in cell motility [GO:0060294]	microtubule cytoskeleton [GO:0015630]	-	GO:0015630; GO:0060271; GO:0060294	-	-	-
ENSFCAG00000033737	0.02759	0	4.431824963	0.001720309	0.054698414	up	ENSFCAG00000033737	0	0	0	4	4	0	ENSFCAG00000033737	FOXI3	101099039	XP_011279547.4	XP_011279547.4 forkhead box protein I3 [Felis catus]	A0A2I2UQ47	Forkhead box I3	anatomical structure morphogenesis [GO:0009653]; cell differentiation [GO:0030154]; pharyngeal system development [GO:0060037]; regulation of transcription by RNA polymerase II [GO:0006357]	nucleus [GO:0005634]	DNA-binding transcription factor activity, RNA polymerase II-specific [GO:0000981]; RNA polymerase II cis-regulatory region sequence-specific DNA binding [GO:0000978]	GO:0000978; GO:0000981; GO:0005634; GO:0006357; GO:0009653; GO:0030154; GO:0060037	K09401	K09401 FOXI; forkhead box protein I	Fork_head
ENSFCAG00000052640	0.05142	0	4.431824963	0.001720309	0.054698414	up	ENSFCAG00000052640	0	0	0	4	4	0	ENSFCAG00000052640	-	-	-	-	-	-	-	-	-	-	-	-	-
ENSFCAG00000002841	0.89854	2.11744	-1.235745907	0.001721101	0.054698414	down	ENSFCAG00000002841	144	199	150	23	138	61	ENSFCAG00000002841	ABCG2	101094017	XP_044912046.1	XP_044912046.1 broad substrate specificity ATP-binding cassette transporter ABCG2 isoform X1 [Felis catus]	M3VZ85	ATP binding cassette subfamily G member 2	transmembrane transport [GO:0055085]	plasma membrane [GO:0005886]	ABC-type xenobiotic transporter activity [GO:0008559]; ATP binding [GO:0005524]; ATP hydrolysis activity [GO:0016887]; ATPase-coupled transmembrane transporter activity [GO:0042626]; efflux transmembrane transporter activity [GO:0015562]; riboflavin transmembrane transporter activity [GO:0032217]	GO:0005524; GO:0005886; GO:0008559; GO:0015562; GO:0016887; GO:0032217; GO:0042626; GO:0055085	K05681	K05681 ABCG2; ATP-binding cassette, subfamily G (WHITE), member 2	-
ENSFCAG00000041695	0.03308	0	4.430694794	0.001725405	0.054698414	up	ENSFCAG00000041695	0	0	0	8	0	0	ENSFCAG00000041695	VSX2	101093278	XP_011281630.1	XP_011281630.1 visual system homeobox 2 isoform X2 [Felis catus]	A0A337SVZ9	Visual system homeobox 2 (Ceh-10 homeodomain-containing homolog) (Homeobox protein CHX10)	regulation of DNA-templated transcription [GO:0006355]; response to stimulus [GO:0050896]; visual perception [GO:0007601]	nucleus [GO:0005634]	DNA-binding transcription repressor activity, RNA polymerase II-specific [GO:0001227]; RNA polymerase II transcription regulatory region sequence-specific DNA binding [GO:0000977]; transcription cis-regulatory region binding [GO:0000976]	GO:0000976; GO:0000977; GO:0001227; GO:0005634; GO:0006355; GO:0007601; GO:0050896	K09336	K09336 VSX2; visual system homeobox protein 2	-
ENSFCAG00000050368	0.05375	0	4.430694794	0.001725405	0.054698414	up	ENSFCAG00000050368	0	0	0	8	0	0	ENSFCAG00000050368	-	-	-	-	-	-	-	-	-	-	-	-	-
ENSFCAG00000007425	0.05734	0	4.430694794	0.001725405	0.054698414	up	ENSFCAG00000007425	0	0	0	8	0	0	ENSFCAG00000007425	NCCRP1	101092221	XP_019675130.3	XP_019675130.3 F-box only protein 50 [Felis catus]	M3W7Q3	NCCRP1, F-box associated domain containing	glycoprotein catabolic process [GO:0006516]; positive regulation of cell population proliferation [GO:0008284]; SCF-dependent proteasomal ubiquitin-dependent protein catabolic process [GO:0031146]; ubiquitin-dependent ERAD pathway [GO:0030433]	cytoplasm [GO:0005737]; cytosol [GO:0005829]; SCF ubiquitin ligase complex [GO:0019005]	-	GO:0005737; GO:0005829; GO:0006516; GO:0008284; GO:0019005; GO:0030433; GO:0031146	-	-	-
ENSFCAG00000003988	0.02751	0	4.42875748	0.001734276	0.054795861	up	ENSFCAG00000003988	0	0	0	0	7	1	ENSFCAG00000003988	CIMAP2	101094777	XP_003990245.2	XP_003990245.2 lymphocyte expansion molecule isoform X2 [Felis catus]	A0A5F5XSL1	Lymphocyte expansion molecule	-	-	-	-	-	-	-
ENSFCAG00000004150	0.00465	0.05755	-3.231689695	0.001736824	0.054795861	down	ENSFCAG00000004150	4	3	5	1	0	0	ENSFCAG00000004150	KMO	101095789	XP_023103651.1	XP_023103651.1 LOW QUALITY PROTEIN: kynurenine 3-monooxygenase [Felis catus]	M3XEU3	Kynurenine 3-monooxygenase	kynurenine metabolic process [GO:0070189]; NAD metabolic process [GO:0019674]; response to salt stress [GO:0009651]	mitochondrial outer membrane [GO:0005741]	FAD binding [GO:0071949]; kynurenine 3-monooxygenase activity [GO:0004502]; NAD(P)H oxidase H2O2-forming activity [GO:0016174]	GO:0004502; GO:0005741; GO:0009651; GO:0016174; GO:0019674; GO:0070189; GO:0071949	K00486	K00486 KMO; kynurenine 3-monooxygenase [EC:1.14.13.9]	-
ENSFCAG00000006160	5.60138	12.76343	-1.187968805	0.001736883	0.054795861	down	ENSFCAG00000006160	1347	2022	1405	627	915	697	ENSFCAG00000006160	UBA6	101089102	XP_023108839.1	XP_023108839.1 ubiquitin-like modifier-activating enzyme 6 isoform X1 [Felis catus]	A0A5F5Y1P4	Ubiquitin like modifier activating enzyme 6	amygdala development [GO:0021764]; dendritic spine development [GO:0060996]; hippocampus development [GO:0021766]; learning [GO:0007612]; locomotory behavior [GO:0007626]; protein modification by small protein conjugation [GO:0032446]; ubiquitin-dependent protein catabolic process [GO:0006511]	cytoplasm [GO:0005737]	FAT10 activating enzyme activity [GO:0019780]; nucleotidyltransferase activity [GO:0016779]; thiosulfate sulfurtransferase activity [GO:0004792]; ubiquitin activating enzyme activity [GO:0004839]	GO:0004792; GO:0004839; GO:0005737; GO:0006511; GO:0007612; GO:0007626; GO:0016779; GO:0019780; GO:0021764; GO:0021766; GO:0032446; GO:0060996	K10699	K10699 UBE1L2; ubiquitin-activating enzyme E1-like protein 2 [EC:6.2.1.45]	-
ENSFCAG00000028898	10.30561	23.46633	-1.187060385	0.001742718	0.054891392	down	ENSFCAG00000028898	1495	2323	1487	632	1167	680	ENSFCAG00000028898	MIER1	101086827	XP_044891922.1	XP_044891922.1 mesoderm induction early response protein 1 isoform X8 [Felis catus]	A0A2I2V002	MIER1 transcriptional regulator	-	nucleus [GO:0005634]	-	GO:0005634	-	-	MYB
ENSFCAG00000048786	0.00647	0.07953	-3.229404949	0.001750815	0.05505777	down	ENSFCAG00000048786	4	8	0	1	0	0	ENSFCAG00000048786	-	-	-	-	-	-	-	-	-	-	-	-	-
ENSFCAG00000043463	0.05144	0.21809	-1.979272031	0.001770801	0.055562692	down	ENSFCAG00000043463	2	25	3	1	3	4	ENSFCAG00000043463	-	109492940	-	-	-	-	-	-	-	-	-	-	-
ENSFCAG00000052230	1.89476	4.48035	-1.242337663	0.001772552	0.055562692	down	ENSFCAG00000052230	118	198	98	51	102	31	ENSFCAG00000052230	-	-	-	-	-	-	-	-	-	-	-	-	-
ENSFCAG00000051234	1.35635	0.47621	1.484662482	0.001775601	0.055569212	up	ENSFCAG00000051234	14	5	11	26	37	25	ENSFCAG00000051234	-	-	-	-	A0A5F5Y1X9	Uncharacterized protein	-	-	-	-	-	-	-
ENSFCAG00000032187	0.00301	0.03999	-3.222861633	0.00179221	0.055776657	down	ENSFCAG00000032187	6	1	5	0	0	1	ENSFCAG00000032187	PDYN	101084530	XP_003983803.1	XP_003983803.1 proenkephalin-B [Felis catus]	A0A2I2V0Q3	Proenkephalin-B (Beta-neoendorphin-dynorphin) (Preprodynorphin)	chemical synaptic transmission [GO:0007268]; neuropeptide signaling pathway [GO:0007218]; sensory perception [GO:0007600]	axon terminus [GO:0043679]; dendrite [GO:0030425]; extracellular region [GO:0005576]; hippocampal mossy fiber to CA3 synapse [GO:0098686]; neuronal cell body [GO:0043025]; neuronal dense core vesicle [GO:0098992]; plasma membrane [GO:0005886]	opioid receptor binding [GO:0031628]	GO:0005576; GO:0005886; GO:0007218; GO:0007268; GO:0007600; GO:0030425; GO:0031628; GO:0043025; GO:0043679; GO:0098686; GO:0098992	K15840	K15840 PDYN; proenkephalin B (prodynorphin)	-
ENSFCAG00000011470	0.02928	0	4.41620314	0.001792326	0.055776657	up	ENSFCAG00000011470	0	0	0	0	4	4	ENSFCAG00000011470	ISL1	101090235	XP_003981473.1	XP_003981473.1 insulin gene enhancer protein ISL-1 [Felis catus]	M3WF59	ISL LIM homeobox 1	atrial septum morphogenesis [GO:0060413]; axonogenesis [GO:0007409]; canonical Wnt signaling pathway [GO:0060070]; cardiac cell fate determination [GO:0060913]; cardiac muscle cell myoblast differentiation [GO:0060379]; cardiac right ventricle morphogenesis [GO:0003215]; endocardial cushion morphogenesis [GO:0003203]; innervation [GO:0060384]; negative regulation of canonical Wnt signaling pathwa…	chromatin [GO:0000785]; nucleus [GO:0005634]	bHLH transcription factor binding [GO:0043425]; cis-regulatory region sequence-specific DNA binding [GO:0000987]; DNA-binding transcription activator activity, RNA polymerase II-specific [GO:0001228]; DNA-binding transcription factor activity, RNA polymerase II-specific [GO:0000981]; metal ion binding [GO:0046872]; promoter-specific chromatin binding [GO:1990841]; RNA polymerase II cis-regulatory…	GO:0000122; GO:0000785; GO:0000978; GO:0000981; GO:0000987; GO:0001228; GO:0001755; GO:0003139; GO:0003148; GO:0003203; GO:0003215; GO:0003266; GO:0005634; GO:0006366; GO:0007409; GO:0008284; GO:0010575; GO:0021520; GO:0021524; GO:0021559; GO:0021983; GO:0031016; GO:0031290; GO:0032024; GO:0032725; GO:0032729; GO:0032730; GO:0032731; GO:0032735; GO:0032755; GO:0032760; GO:0042531; GO:0043425; GO:…	K09370	K09370 ISL1; insulin gene enhancer protein ISL-1	Homeobox
ENSFCAG00000024092	11.9634	27.2033	-1.185061179	0.001792333	0.055776657	down	ENSFCAG00000024092	1311	1652	1285	638	803	538	ENSFCAG00000024092	PIK3R3	101093286	XP_011283098.1	XP_011283098.1 phosphatidylinositol 3-kinase regulatory subunit gamma isoform X2 [Felis catus]	A0A337S345	Phosphoinositide-3-kinase regulatory subunit 3	-	-	-	-	K02649	K02649 PIK3R1_2_3; phosphoinositide-3-kinase regulatory subunit alpha/beta/delta	-
ENSFCAG00000046672	0.14298	0	4.41592228	0.001793636	0.055776657	up	ENSFCAG00000046672	0	0	0	1	3	4	ENSFCAG00000046672	-	-	-	-	-	-	-	-	-	-	-	-	-
ENSFCAG00000026586	0.01904	0.09175	-2.21039888	0.001798984	0.055854168	down	ENSFCAG00000026586	18	4	2	2	0	3	ENSFCAG00000026586	CA2H7orf57	101081966	XP_006929130.2	XP_006929130.2 uncharacterized protein C7orf57 homolog [Felis catus]	A0A337SGV5	Chromosome A2 C7orf57 homolog	-	-	-	-	-	-	-
ENSFCAG00000048970	0.0065	0.08591	-3.221041187	0.001803655	0.055910446	down	ENSFCAG00000048970	6	5	1	0	0	1	ENSFCAG00000048970	-	-	-	-	-	-	-	-	-	-	-	-	-
ENSFCAG00000003201	7.14558	16.20984	-1.18160913	0.001810572	0.056036071	down	ENSFCAG00000003201	1573	3156	2039	750	1562	894	ENSFCAG00000003201	CCDC66	101095804	XP_006928935.2	XP_006928935.2 coiled-coil domain-containing protein 66 isoform X2 [Felis catus]	M3VZX4	Coiled-coil domain containing 66	cilium assembly [GO:0060271]; detection of light stimulus involved in visual perception [GO:0050908]; microtubule bundle formation [GO:0001578]; regulation of protein localization to cilium [GO:1903564]	cell junction [GO:0030054]; centriolar satellite [GO:0034451]; ciliary basal body [GO:0036064]; cilium [GO:0005929]; cytosol [GO:0005829]; Flemming body [GO:0090543]; microtubule [GO:0005874]; photoreceptor inner segment [GO:0001917]	microtubule binding [GO:0008017]; protein homodimerization activity [GO:0042803]	GO:0001578; GO:0001917; GO:0005829; GO:0005874; GO:0005929; GO:0008017; GO:0030054; GO:0034451; GO:0036064; GO:0042803; GO:0050908; GO:0060271; GO:0090543; GO:1903564	K25397	K25397 CCDC66; coiled-coil domain-containing protein 66	-
ENSFCAG00000040797	0.08391	0.01391	2.496839676	0.001820007	0.056193088	up	ENSFCAG00000040797	1	1	1	5	1	14	ENSFCAG00000040797	BAALC	101084259	XP_023104441.1	XP_023104441.1 brain and acute leukemia cytoplasmic protein isoform X2 [Felis catus]	A0A337SWN6	BAALC binder of MAP3K1 and KLF4	-	cytoplasm [GO:0005737]; cytosol [GO:0005829]; nucleoplasm [GO:0005654]; sarcoplasm [GO:0016528]	-	GO:0005654; GO:0005737; GO:0005829; GO:0016528	-	-	-
ENSFCAG00000029827	0.0187	0.08425	-2.114108937	0.001821391	0.056193088	down	ENSFCAG00000029827	11	9	6	0	4	2	ENSFCAG00000029827	NCAM2	101087087	XP_011284031.3	XP_011284031.3 neural cell adhesion molecule 2 isoform X1 [Felis catus]	A0A2I2V0Y5	Neural cell adhesion molecule 2	cell adhesion [GO:0007155]	membrane [GO:0016020]	-	GO:0007155; GO:0016020	K06491	K06491 NCAM; neural cell adhesion molecule	-
ENSFCAG00000041153	0.13378	0	4.407587151	0.001833103	0.056424251	up	ENSFCAG00000041153	0	0	0	1	1	6	ENSFCAG00000041153	-	-	-	-	-	-	-	-	-	-	-	-	-
ENSFCAG00000042712	0.36467	0.89864	-1.295294319	0.001834654	0.056424251	down	ENSFCAG00000042712	54	105	52	21	41	30	ENSFCAG00000042712	-	-	-	-	-	-	-	-	-	-	-	-	-
ENSFCAG00000008018	0.49337	1.18742	-1.266004465	0.001861667	0.057165152	down	ENSFCAG00000008018	76	107	94	39	57	26	ENSFCAG00000008018	REL	101099543	XP_003984077.1	XP_003984077.1 proto-oncogene c-Rel [Felis catus]	M3W8T6	REL proto-onco, NF-kB subunit	canonical NF-kappaB signal transduction [GO:0007249]; inflammatory response [GO:0006954]; innate immune response [GO:0045087]; negative regulation of interferon-beta production [GO:0032688]; non-canonical NF-kappaB signal transduction [GO:0038061]; positive regulation of canonical NF-kappaB signal transduction [GO:0043123]; positive regulation of transcription by RNA polymerase II [GO:0045944]; r…	cytoplasm [GO:0005737]; nucleus [GO:0005634]	DNA-binding transcription activator activity, RNA polymerase II-specific [GO:0001228]; DNA-binding transcription factor activity, RNA polymerase II-specific [GO:0000981]; RNA polymerase II cis-regulatory region sequence-specific DNA binding [GO:0000978]	GO:0000978; GO:0000981; GO:0001228; GO:0005634; GO:0005737; GO:0006954; GO:0007249; GO:0032688; GO:0034097; GO:0038061; GO:0043123; GO:0045087; GO:0045944	K09254	K09254 REL; c-Rel proto-oncogene protein	RHD
ENSFCAG00000042479	4.01037	9.2246	-1.201835571	0.001867866	0.057265618	down	ENSFCAG00000042479	233	379	313	130	224	72	ENSFCAG00000042479	-	-	-	-	-	-	-	-	-	-	-	-	-
ENSFCAG00000053150	0.01266	0.14793	-3.210475283	0.001872383	0.057314274	down	ENSFCAG00000053150	7	1	4	0	1	0	ENSFCAG00000053150	-	-	-	-	-	-	-	-	-	-	-	-	-
ENSFCAG00000001945	4.2192	9.53954	-1.176874699	0.001884309	0.057589201	down	ENSFCAG00000001945	1934	3025	2130	772	1672	896	ENSFCAG00000001945	DENND4C	101098094	XP_044899158.1	XP_044899158.1 DENN domain-containing protein 4C isoform X7 [Felis catus]	A0A5F5XER3	DENN domain containing 4C	-	cytoplasm [GO:0005737]	guanyl-nucleotide exchange factor activity [GO:0005085]	GO:0005085; GO:0005737	K20163	K20163 DENND4; DENN domain-containing protein 4	-
ENSFCAG00000015679	0.83788	1.92744	-1.201599128	0.001892219	0.05767758	down	ENSFCAG00000015679	246	372	265	103	209	95	ENSFCAG00000015679	ABCA6	101089558	XP_006940589.3	XP_006940589.3 ATP-binding cassette sub-family A member 6 isoform X1 [Felis catus]	M3WN23	ATP binding cassette subfamily A member 6	lipid transport [GO:0006869]	intracellular membrane-bounded organelle [GO:0043231]; membrane [GO:0016020]	ABC-type transporter activity [GO:0140359]; ATP binding [GO:0005524]; ATP hydrolysis activity [GO:0016887]; ATPase-coupled transmembrane transporter activity [GO:0042626]; lipid transporter activity [GO:0005319]	GO:0005319; GO:0005524; GO:0006869; GO:0016020; GO:0016887; GO:0042626; GO:0043231; GO:0140359	K05649	K05649 ABCA6; ATP-binding cassette, subfamily A (ABC1), member 6	-
ENSFCAG00000000440	0.52107	1.21445	-1.219805805	0.001895454	0.05767758	down	ENSFCAG00000000440	129	242	164	62	127	56	ENSFCAG00000000440	GLDC	101100163	XP_011286630.2	XP_011286630.2 glycine dehydrogenase (decarboxylating), mitochondrial isoform X1 [Felis catus]	A0A337S5F9	glycine dehydrogenase (aminomethyl-transferring) (EC 1.4.4.2)	glycine catabolic process [GO:0006546]	-	glycine dehydrogenase (decarboxylating) activity [GO:0004375]	GO:0004375; GO:0006546	K00281	K00281 GLDC; glycine cleavage system P protein (glycine dehydrogenase) [EC:1.4.4.2]	-
ENSFCAG00000003642	7.41413	16.81988	-1.181467571	0.001897993	0.05767758	down	ENSFCAG00000003642	763	1147	899	326	587	413	ENSFCAG00000003642	CTSS	101083283	XP_011283428.1	XP_011283428.1 cathepsin S isoform X1 [Felis catus]	A0A337RZ12	Cathepsin S	proteolysis [GO:0006508]	-	cysteine-type peptidase activity [GO:0008234]	GO:0006508; GO:0008234	K01368	K01368 CTSS; cathepsin S [EC:3.4.22.27]	-
ENSFCAG00000023975	0.0306	0.11349	-1.901112156	0.001898996	0.05767758	down	ENSFCAG00000023975	22	8	4	1	6	2	ENSFCAG00000023975	PLG	101095261	XP_006932192.1	XP_006932192.1 plasminogen [Felis catus]	M3X3T9	Plasminogen (EC 3.4.21.7)	blood coagulation [GO:0007596]; fibrinolysis [GO:0042730]; labyrinthine layer blood vessel development [GO:0060716]; mononuclear cell migration [GO:0071674]; muscle cell cellular homeostasis [GO:0046716]; myoblast differentiation [GO:0045445]; proteolysis [GO:0006508]; tissue regeneration [GO:0042246]; tissue remodeling [GO:0048771]; trans-synaptic signaling by BDNF, modulating synaptic transmiss…	cell surface [GO:0009986]; extracellular space [GO:0005615]; glutamatergic synapse [GO:0098978]; Schaffer collateral - CA1 synapse [GO:0098685]	endopeptidase activity [GO:0004175]; kinase binding [GO:0019900]; serine-type endopeptidase activity [GO:0004252]; signaling receptor binding [GO:0005102]	GO:0004175; GO:0004252; GO:0005102; GO:0005615; GO:0006508; GO:0007596; GO:0009986; GO:0019900; GO:0042246; GO:0042730; GO:0045445; GO:0046716; GO:0048771; GO:0060707; GO:0060716; GO:0071674; GO:0098685; GO:0098978; GO:0099183	K01315	K01315 PLG; plasminogen [EC:3.4.21.7]	-
ENSFCAG00000050154	0.01207	0.09772	-2.767286191	0.00190978	0.05791518	down	ENSFCAG00000050154	5	4	6	0	1	1	ENSFCAG00000050154	-	-	-	-	-	-	-	-	-	-	-	-	-
ENSFCAG00000032352	0.07301	0.30525	-2.028443421	0.001913649	0.057942677	down	ENSFCAG00000032352	6	15	7	1	6	0	ENSFCAG00000032352	BNIPL	101095356	XP_006935166.2	XP_006935166.2 bcl-2/adenovirus E1B 19 kDa-interacting protein 2-like protein isoform X2 [Felis catus]	A0A2I2U280	BCL2 interacting protein like	apoptotic process [GO:0006915]; negative regulation of cell population proliferation [GO:0008285]; regulation of growth rate [GO:0040009]	cytoplasm [GO:0005737]; cytosol [GO:0005829]; nucleus [GO:0005634]	identical protein binding [GO:0042802]	GO:0005634; GO:0005737; GO:0005829; GO:0006915; GO:0008285; GO:0040009; GO:0042802	K18448	K18448 BNIP2; BCL2/adenovirus E1B 19 kDa protein-interacting protein 2	-
ENSFCAG00000004032	46.56107	104.88992	-1.171647997	0.001941827	0.058704993	down	ENSFCAG00000004032	4391	5349	4309	1936	2796	1877	ENSFCAG00000004032	SAT1	101093752	XP_004000409.1	XP_004000409.1 diamine acetyltransferase 1 [Felis catus]	A0A5F5XYJ3	Spermidine/spermine N1-acetyltransferase 1	-	-	-	-	K00657	K00657 speG; diamine N-acetyltransferase [EC:2.3.1.57]	-
ENSFCAG00000009007	4.46425	10.13754	-1.182820537	0.001953306	0.058913577	down	ENSFCAG00000009007	567	737	549	253	347	268	ENSFCAG00000009007	IL15RA	101082243	XP_023112075.1	XP_023112075.1 interleukin-15 receptor subunit alpha isoform X1 [Felis catus]	M3WAM4	Interleukin 15 receptor subunit alpha	interleukin-15-mediated signaling pathway [GO:0035723]; positive regulation of phagocytosis [GO:0050766]	cell surface [GO:0009986]; membrane [GO:0016020]	interleukin-15 receptor activity [GO:0042010]; protein kinase binding [GO:0019901]	GO:0009986; GO:0016020; GO:0019901; GO:0035723; GO:0042010; GO:0050766	K05074	K05074 IL15RA; interleukin 15 receptor alpha	-
ENSFCAG00000027240	0.10366	0.34181	-1.692743994	0.00195475	0.058913577	down	ENSFCAG00000027240	9	15	22	3	9	3	ENSFCAG00000027240	PDLIM3	101092600	XP_003984643.1	XP_003984643.1 PDZ and LIM domain protein 3 isoform X3 [Felis catus]	A0A5F5Y4U8	PDZ and LIM domain 3	-	-	metal ion binding [GO:0046872]	GO:0046872	K23353	K23353 PDLIM1_2_3_4; PDZ and LIM domain protein 1/2/3/4	-
ENSFCAG00000012657	0.01333	0.06546	-2.200101337	0.001994523	0.060019813	down	ENSFCAG00000012657	7	16	0	0	3	2	ENSFCAG00000012657	TBX18	101083679	XP_044913742.1	XP_044913742.1 T-box transcription factor TBX18 isoform X2 [Felis catus]	M3WHB9	T-box transcription factor 18	positive regulation of DNA-templated transcription [GO:0045893]	nucleus [GO:0005634]	DNA-binding transcription factor activity [GO:0003700]; RNA polymerase II cis-regulatory region sequence-specific DNA binding [GO:0000978]	GO:0000978; GO:0003700; GO:0005634; GO:0045893	K10183	K10183 TBX18; T-box protein 18	T-box
ENSFCAG00000051240	0.01704	0.12884	-2.755097836	0.002005002	0.060242459	down	ENSFCAG00000051240	6	5	4	0	2	0	ENSFCAG00000051240	-	-	-	-	-	-	-	-	-	-	-	-	-
ENSFCAG00000009849	0.22833	0.05429	1.940319956	0.00201615	0.060484488	up	ENSFCAG00000009849	6	0	2	14	7	12	ENSFCAG00000009849	KLHDC8B	101082552	XP_003982267.1	XP_003982267.1 kelch domain-containing protein 8B isoform X1 [Felis catus]	A0A2I2V4J1	Kelch domain containing 8B	mitotic cytokinetic process [GO:1902410]; mitotic nuclear division [GO:0140014]; nuclear chromosome segregation [GO:0098813]	cellularization cleavage furrow [GO:0110070]; cytosol [GO:0005829]; intercellular bridge [GO:0045171]; midbody [GO:0030496]	-	GO:0005829; GO:0030496; GO:0045171; GO:0098813; GO:0110070; GO:0140014; GO:1902410	-	-	-
ENSFCAG00000032765	0.10499	0.3051	-1.522684842	0.002021856	0.060562785	down	ENSFCAG00000032765	18	26	24	4	14	7	ENSFCAG00000032765	-	-	XP_044906360.1	XP_044906360.1 LOW QUALITY PROTEIN: fibrous sheath-interacting protein 2-like [Felis catus]	A0A5F5XXT1	Uncharacterized protein	-	-	-	-	-	-	-
ENSFCAG00000038526	2.71418	6.2689	-1.205784607	0.002040172	0.061018002	down	ENSFCAG00000038526	178	212	210	78	105	95	ENSFCAG00000038526	CLIC2	101093923	XP_019680083.1	XP_019680083.1 chloride intracellular channel protein 2 isoform X1 [Felis catus]	A0A5F5XMD8	Chloride intracellular channel 2	chloride transport [GO:0006821]; regulation of release of sequestered calcium ion into cytosol by sarcoplasmic reticulum [GO:0010880]	chloride channel complex [GO:0034707]; cytoplasm [GO:0005737]; cytosol [GO:0005829]; membrane [GO:0016020]; nucleoplasm [GO:0005654]; plasma membrane [GO:0005886]	chloride channel activity [GO:0005254]; glutathione peroxidase activity [GO:0004602]	GO:0004602; GO:0005254; GO:0005654; GO:0005737; GO:0005829; GO:0005886; GO:0006821; GO:0010880; GO:0016020; GO:0034707	K05022	K05022 CLIC2; chloride intracellular channel protein 2	-
ENSFCAG00000034434	32.12037	72.12618	-1.166971243	0.00204557	0.061086025	down	ENSFCAG00000034434	2468	3111	2501	1128	1603	1088	ENSFCAG00000034434	MARCHF5	101085407	XP_003994261.1	XP_003994261.1 E3 ubiquitin-protein ligase MARCHF5 [Felis catus]	A0A2I2U6T9	Membrane associated ring-CH-type finger 5	positive regulation of mitochondrial fission [GO:0090141]; protein localization to mitochondrion [GO:0070585]; regulation of mitochondrial fission [GO:0090140]	endoplasmic reticulum membrane [GO:0005789]; mitochondrial outer membrane [GO:0005741]	GTPase binding [GO:0051020]; ubiquitin protein ligase activity [GO:0061630]; zinc ion binding [GO:0008270]	GO:0005741; GO:0005789; GO:0008270; GO:0051020; GO:0061630; GO:0070585; GO:0090140; GO:0090141	K10660	K10660 MARCH5; E3 ubiquitin-protein ligase MARCH5 [EC:2.3.2.27]	-
ENSFCAG00000043867	3.19614	7.18389	-1.168297014	0.002051199	0.061160763	down	ENSFCAG00000043867	1310	2399	1551	582	1249	673	ENSFCAG00000043867	ANKRD12	101080329	XP_023097519.2	XP_023097519.2 ankyrin repeat domain-containing protein 12 isoform X2 [Felis catus]	A0A5F5XRK7	Ankyrin repeat domain 12	-	-	-	-	K21436	K21436 ANKRD11_12; ankyrin repeat domain-containing protein 11/12	-
ENSFCAG00000028968	25.23138	56.59733	-1.165401311	0.002075389	0.061787822	down	ENSFCAG00000028968	3182	2257	2413	1079	1126	1487	ENSFCAG00000028968	OLFML1	101081831	XP_003993016.1	XP_003993016.1 olfactomedin-like protein 1 isoform X2 [Felis catus]	M3XEX3	Olfactomedin like 1	signal transduction [GO:0007165]	extracellular space [GO:0005615]	-	GO:0005615; GO:0007165	K25448	K25448 OLFML1_3; olfactomedin-like protein 1/3	-
ENSFCAG00000042902	0.15037	0.62561	-2.01160876	0.002091793	0.062078939	down	ENSFCAG00000042902	11	13	4	1	4	2	ENSFCAG00000042902	FAM237B	123384154	XP_044909165.1	XP_044909165.1 protein FAM237B [Felis catus]	A0A5F5XHH6	Family with sequence similarity 237 member B	-	-	-	-	-	-	-
ENSFCAG00000018078	1.75095	3.9363	-1.168364428	0.002093305	0.062078939	down	ENSFCAG00000018078	772	1651	1039	342	822	497	ENSFCAG00000018078	ATR	101088023	XP_006936424.3	XP_006936424.3 serine/threonine-protein kinase ATR isoform X1 [Felis catus]	M3WP01	Serine/threonine-protein kinase ATR (EC 2.7.11.1)	cellular response to gamma radiation [GO:0071480]; cellular response to UV [GO:0034644]; DNA damage checkpoint signaling [GO:0000077]; DNA repair [GO:0006281]; establishment of RNA localization to telomere [GO:0097694]; negative regulation of DNA replication [GO:0008156]; phosphorylation [GO:0016310]; positive regulation of DNA damage response, signal transduction by p53 class mediator [GO:004351…	ATR-ATRIP complex [GO:0070310]; Golgi apparatus [GO:0005794]; nucleus [GO:0005634]; PML body [GO:0016605]	ATP binding [GO:0005524]; MutLalpha complex binding [GO:0032405]; MutSalpha complex binding [GO:0032407]; protein serine/threonine kinase activity [GO:0004674]	GO:0000077; GO:0000723; GO:0004674; GO:0005524; GO:0005634; GO:0005794; GO:0006281; GO:0008156; GO:0016310; GO:0016605; GO:0032405; GO:0032407; GO:0034644; GO:0043517; GO:0070198; GO:0070310; GO:0071480; GO:0090399; GO:0097694; GO:1904884	K06640	K06640 ATR; serine/threonine-protein kinase ATR [EC:2.7.11.1]	-
ENSFCAG00000005961	22.21931	49.82191	-1.164843656	0.002094688	0.062078939	down	ENSFCAG00000005961	1853	2727	2125	801	1440	954	ENSFCAG00000005961	GTF2B	101081913	XP_019692945.1	XP_019692945.1 transcription initiation factor IIB [Felis catus]	M3W519	Transcription initiation factor IIB (EC 2.3.1.48) (General transcription factor TFIIB)	meiotic sister chromatid cohesion [GO:0051177]; RNA polymerase II core complex assembly [GO:1990114]; RNA polymerase II preinitiation complex assembly [GO:0051123]; spindle assembly [GO:0051225]; transcription initiation at RNA polymerase II promoter [GO:0006367]; transcriptional start site selection at RNA polymerase II promoter [GO:0001174]; viral transcription [GO:0019083]	cell division site [GO:0032153]; germinal vesicle [GO:0042585]; kinetochore [GO:0000776]; nuclear body [GO:0016604]; nucleus [GO:0005634]; transcription factor TFIID complex [GO:0005669]; transcription preinitiation complex [GO:0097550]	acetyltransferase activity [GO:0016407]; histone acetyltransferase activity [GO:0004402]; nuclear thyroid hormone receptor binding [GO:0046966]; promoter-specific chromatin binding [GO:1990841]; RNA polymerase II complex binding [GO:0000993]; RNA polymerase II core promoter sequence-specific DNA binding [GO:0000979]; RNA polymerase II general transcription initiation factor activity [GO:0016251];…	GO:0000776; GO:0000979; GO:0000993; GO:0001174; GO:0004402; GO:0005634; GO:0005669; GO:0006367; GO:0008270; GO:0016251; GO:0016407; GO:0016604; GO:0017025; GO:0019083; GO:0032153; GO:0042585; GO:0046966; GO:0051123; GO:0051177; GO:0051225; GO:0097550; GO:1990114; GO:1990841	K03124	K03124 TFIIB; transcription initiation factor TFIIB	-
ENSFCAG00000019295	0.04865	0.1632	-1.709670822	0.002097928	0.062080891	down	ENSFCAG00000019295	3	22	18	2	10	2	ENSFCAG00000019295	GLRA1	101099022	XP_003981419.1	XP_003981419.1 glycine receptor subunit alpha-1 isoform X2 [Felis catus]	M3WNZ0	Glycine receptor alpha 1	acrosome reaction [GO:0007340]; adult walking behavior [GO:0007628]; cellular response to amino acid stimulus [GO:0071230]; cellular response to ethanol [GO:0071361]; cellular response to zinc ion [GO:0071294]; chloride transmembrane transport [GO:1902476]; inhibitory postsynaptic potential [GO:0060080]; muscle contraction [GO:0006936]; negative regulation of transmission of nerve impulse [GO:005…	chloride channel complex [GO:0034707]; dendrite [GO:0030425]; external side of plasma membrane [GO:0009897]; glycinergic synapse [GO:0098690]; inhibitory synapse [GO:0060077]; intracellular membrane-bounded organelle [GO:0043231]; neuron projection [GO:0043005]; perikaryon [GO:0043204]; postsynaptic membrane [GO:0045211]; synapse [GO:0045202]	extracellularly glycine-gated chloride channel activity [GO:0016934]; glycine binding [GO:0016594]; ligand-gated monoatomic ion channel activity involved in regulation of presynaptic membrane potential [GO:0099507]; taurine binding [GO:0030977]; transmembrane signaling receptor activity [GO:0004888]; transmitter-gated monoatomic ion channel activity involved in regulation of postsynaptic membrane…	GO:0001964; GO:0002087; GO:0004888; GO:0006936; GO:0007218; GO:0007340; GO:0007601; GO:0007628; GO:0008270; GO:0009897; GO:0016594; GO:0016934; GO:0019228; GO:0030425; GO:0030977; GO:0034707; GO:0043005; GO:0043200; GO:0043204; GO:0043231; GO:0045202; GO:0045211; GO:0050884; GO:0051970; GO:0060012; GO:0060013; GO:0060077; GO:0060080; GO:0071230; GO:0071294; GO:0071361; GO:0098690; GO:0099507; GO:…	K05193	K05193 GLRA1; glycine receptor alpha-1	-
ENSFCAG00000053790	0.4401	1.09917	-1.310715052	0.002114549	0.062419221	down	ENSFCAG00000053790	53	70	40	17	23	30	ENSFCAG00000053790	-	-	-	-	-	-	-	-	-	-	-	-	-
ENSFCAG00000004356	5.68784	12.73513	-1.162779194	0.002116567	0.062419221	down	ENSFCAG00000004356	1994	4200	2498	934	2168	1060	ENSFCAG00000004356	ZNF638	101096883	XP_011279528.1	XP_011279528.1 zinc finger protein 638 isoform X3 [Felis catus]	A0A2I2UMF9	Zinc finger protein 638	regulation of RNA splicing [GO:0043484]; RNA splicing [GO:0008380]	nucleoplasm [GO:0005654]; nucleus [GO:0005634]	mRNA binding [GO:0003729]; zinc ion binding [GO:0008270]	GO:0003729; GO:0005634; GO:0005654; GO:0008270; GO:0008380; GO:0043484	K24692	K24692 ZNF638; zinc finger protein 638	-
ENSFCAG00000015157	1.64176	3.80453	-1.209619809	0.002118935	0.062419221	down	ENSFCAG00000015157	91	254	148	64	100	67	ENSFCAG00000015157	RNF146	101085893	XP_003986585.1	XP_003986585.1 E3 ubiquitin-protein ligase RNF146 [Felis catus]	M3WM22	E3 ubiquitin-protein ligase (EC 2.3.2.27)	positive regulation of canonical Wnt signaling pathway [GO:0090263]; protein ubiquitination [GO:0016567]; ubiquitin-dependent protein catabolic process [GO:0006511]; Wnt signaling pathway [GO:0016055]	cytoplasm [GO:0005737]; cytosol [GO:0005829]; nucleoplasm [GO:0005654]; nucleus [GO:0005634]; plasma membrane [GO:0005886]	poly-ADP-D-ribose binding [GO:0072572]; ubiquitin protein ligase activity [GO:0061630]; ubiquitin-protein transferase activity [GO:0004842]; zinc ion binding [GO:0008270]	GO:0004842; GO:0005634; GO:0005654; GO:0005737; GO:0005829; GO:0005886; GO:0006511; GO:0008270; GO:0016055; GO:0016567; GO:0061630; GO:0072572; GO:0090263	K15700	K15700 RNF146; E3 ubiquitin-protein ligase RNF146 [EC:2.3.2.27]	-
ENSFCAG00000036804	1.03348	3.5341	-1.73432897	0.002140747	0.062639125	down	ENSFCAG00000036804	7	12	22	2	8	3	ENSFCAG00000036804	-	111557706	-	-	-	-	-	-	-	-	-	-	-
ENSFCAG00000018943	2.51494	5.67654	-1.174018989	0.002144326	0.062639125	down	ENSFCAG00000018943	392	740	460	185	368	202	ENSFCAG00000018943	DLGAP5	101081734	XP_044915872.1	XP_044915872.1 disks large-associated protein 5 isoform X1 [Felis catus]	M3WNJ8	DLG associated protein 5	centrosome localization [GO:0051642]; chromosome segregation [GO:0007059]; kinetochore assembly [GO:0051382]; mitotic spindle organization [GO:0007052]; regulation of mitotic cell cycle [GO:0007346]; signaling [GO:0023052]	cytoplasm [GO:0005737]; cytosol [GO:0005829]; mitotic spindle [GO:0072686]; nucleus [GO:0005634]; spindle pole centrosome [GO:0031616]	microtubule binding [GO:0008017]	GO:0005634; GO:0005737; GO:0005829; GO:0007052; GO:0007059; GO:0007346; GO:0008017; GO:0023052; GO:0031616; GO:0051382; GO:0051642; GO:0072686	K16804	K16804 DLGAP5; disks large-associated protein 5	-
ENSFCAG00000006377	0	0.02515	-4.33351602	0.00215525	0.062639125	down	ENSFCAG00000006377	0	0	7	0	0	0	ENSFCAG00000006377	ETV2	101087889	XP_006941470.1	XP_006941470.1 ETS translocation variant 2 isoform X2 [Felis catus]	M3W5T5	ETS variant transcription factor 2	regulation of transcription by RNA polymerase II [GO:0006357]	nucleus [GO:0005634]	DNA-binding transcription factor activity [GO:0003700]; sequence-specific DNA binding [GO:0043565]	GO:0003700; GO:0005634; GO:0006357; GO:0043565	K09432	K09432 ETV2; ETS translocation variant 2	ETS
ENSFCAG00000051138	0	0.06483	-4.33351602	0.00215525	0.062639125	down	ENSFCAG00000051138	0	0	7	0	0	0	ENSFCAG00000051138	-	-	-	-	-	-	-	-	-	-	-	-	-
ENSFCAG00000034399	0	0.60781	-4.333000579	0.002157984	0.062639125	down	ENSFCAG00000034399	0	1	6	0	0	0	ENSFCAG00000034399	-	111558492	-	-	-	-	-	-	-	-	-	-	-
ENSFCAG00000047357	0	0.05835	-4.331970053	0.002163459	0.062639125	down	ENSFCAG00000047357	0	3	4	0	0	0	ENSFCAG00000047357	-	-	-	-	-	-	-	-	-	-	-	-	-
ENSFCAG00000052246	0	0.03719	-4.331454967	0.0021662	0.062639125	down	ENSFCAG00000052246	0	4	3	0	0	0	ENSFCAG00000052246	-	-	-	-	-	-	-	-	-	-	-	-	-
ENSFCAG00000043784	0.03743	0.11907	-1.616504609	0.00216693	0.062639125	down	ENSFCAG00000043784	4	21	26	6	5	7	ENSFCAG00000043784	IGSF22	101081409	XP_003993100.3	XP_003993100.3 immunoglobulin superfamily member 22 [Felis catus]	A0A337SMU2	Immunoglobulin superfamily member 22	-	-	-	-	-	-	-
ENSFCAG00000043896	0	0.05042	-4.330425151	0.002171688	0.062639125	down	ENSFCAG00000043896	0	6	1	0	0	0	ENSFCAG00000043896	-	-	-	-	-	-	-	-	-	-	-	-	-
ENSFCAG00000053091	0	0.04824	-4.330425151	0.002171688	0.062639125	down	ENSFCAG00000053091	0	6	1	0	0	0	ENSFCAG00000053091	-	-	-	-	-	-	-	-	-	-	-	-	-
ENSFCAG00000048956	0	0.12664	-4.330425151	0.002171688	0.062639125	down	ENSFCAG00000048956	0	6	1	0	0	0	ENSFCAG00000048956	-	-	-	-	-	-	-	-	-	-	-	-	-
ENSFCAG00000050248	0	0.04095	-4.330425151	0.002171688	0.062639125	down	ENSFCAG00000050248	0	6	1	0	0	0	ENSFCAG00000050248	-	-	-	-	-	-	-	-	-	-	-	-	-
ENSFCAG00000036214	0	0.04307	-4.32991042	0.002174436	0.062639125	down	ENSFCAG00000036214	0	7	0	0	0	0	ENSFCAG00000036214	IBSP	101095252	XP_003985238.1	XP_003985238.1 bone sialoprotein 2 [Felis catus]	A0A2I2UBD2	Bone sialoprotein 2 (Bone sialoprotein II) (Cell-binding sialoprotein) (Integrin-binding sialoprotein)	bone mineralization [GO:0030282]; cell adhesion [GO:0007155]; cellular response to growth factor stimulus [GO:0071363]; extracellular matrix organization [GO:0030198]; positive regulation of cell adhesion [GO:0045785]	extracellular space [GO:0005615]; vesicle [GO:0031982]	integrin binding [GO:0005178]; small molecule binding [GO:0036094]	GO:0005178; GO:0005615; GO:0007155; GO:0030198; GO:0030282; GO:0031982; GO:0036094; GO:0045785; GO:0071363	K06253	K06253 IBSP; integrin binding sialoprotein	-
ENSFCAG00000053342	0	0.0278	-4.32991042	0.002174436	0.062639125	down	ENSFCAG00000053342	0	7	0	0	0	0	ENSFCAG00000053342	-	-	-	-	-	-	-	-	-	-	-	-	-
ENSFCAG00000043052	0	0.0327	-4.32991042	0.002174436	0.062639125	down	ENSFCAG00000043052	0	7	0	0	0	0	ENSFCAG00000043052	-	-	-	-	-	-	-	-	-	-	-	-	-
ENSFCAG00000025507	0.32849	0.75673	-1.201496573	0.002186274	0.062887539	down	ENSFCAG00000025507	128	209	205	56	117	81	ENSFCAG00000025507	KIF14	-	XP_044904741.1	XP_044904741.1 kinesin-like protein KIF14 isoform X1 [Felis catus]	M3X083	Kinesin family member 14	cell division [GO:0051301]; cell proliferation in forebrain [GO:0021846]; cerebellar granular layer structural organization [GO:0021685]; cerebellar Purkinje cell layer structural organization [GO:0021693]; cerebral cortex development [GO:0021987]; establishment of protein localization [GO:0045184]; hippocampus development [GO:0021766]; microtubule-based movement [GO:0007018]; mitotic metaphase c…	cytosol [GO:0005829]; Flemming body [GO:0090543]; kinesin complex [GO:0005871]; microtubule [GO:0005874]; plasma membrane [GO:0005886]; spindle midzone [GO:0051233]	ATP binding [GO:0005524]; ATP hydrolysis activity [GO:0016887]; microtubule binding [GO:0008017]; microtubule motor activity [GO:0003777]; PDZ domain binding [GO:0030165]; plus-end-directed microtubule motor activity [GO:0008574]; protein kinase binding [GO:0019901]	GO:0001558; GO:0003777; GO:0005524; GO:0005829; GO:0005871; GO:0005874; GO:0005886; GO:0007018; GO:0007080; GO:0008017; GO:0008284; GO:0008574; GO:0010389; GO:0016887; GO:0019901; GO:0021685; GO:0021693; GO:0021766; GO:0021772; GO:0021846; GO:0021987; GO:0030155; GO:0030165; GO:0030334; GO:0031146; GO:0031641; GO:0032467; GO:0032487; GO:0033624; GO:0034446; GO:0043524; GO:0045184; GO:0051233; GO:…	-	-	-
ENSFCAG00000041274	0	0.04877	-4.325163111	0.002200393	0.06305667	down	ENSFCAG00000041274	1	0	6	0	0	0	ENSFCAG00000041274	-	-	-	-	-	-	-	-	-	-	-	-	-
ENSFCAG00000043669	0	0.04346	-4.324649494	0.002203166	0.06305667	down	ENSFCAG00000043669	1	1	5	0	0	0	ENSFCAG00000043669	-	-	-	-	-	-	-	-	-	-	-	-	-
ENSFCAG00000047189	0	0.06161	-4.324649494	0.002203166	0.06305667	down	ENSFCAG00000047189	1	1	5	0	0	0	ENSFCAG00000047189	-	-	-	-	-	-	-	-	-	-	-	-	-
ENSFCAG00000049700	0	0.05141	-4.324135995	0.00220594	0.06305667	down	ENSFCAG00000049700	1	2	4	0	0	0	ENSFCAG00000049700	-	-	-	-	-	-	-	-	-	-	-	-	-
ENSFCAG00000049722	0.04267	0.22662	-2.311597474	0.002210974	0.06305667	down	ENSFCAG00000049722	3	7	10	1	3	0	ENSFCAG00000049722	-	-	-	-	-	-	-	-	-	-	-	-	-
ENSFCAG00000003145	0	0.0137	-4.323109352	0.002211497	0.06305667	down	ENSFCAG00000003145	1	4	2	0	0	0	ENSFCAG00000003145	CYBB	101086207	XP_004000443.1	XP_004000443.1 cytochrome b-245 heavy chain [Felis catus]	M3VZS9	Cytochrome b-245 beta chain	defense response [GO:0006952]; innate immune response [GO:0045087]; respiratory burst [GO:0045730]; superoxide anion generation [GO:0042554]	NADPH oxidase complex [GO:0043020]; plasma membrane [GO:0005886]	electron transfer activity [GO:0009055]; flavin adenine dinucleotide binding [GO:0050660]; heme binding [GO:0020037]; protein heterodimerization activity [GO:0046982]; superoxide-generating NAD(P)H oxidase activity [GO:0016175]	GO:0005886; GO:0006952; GO:0009055; GO:0016175; GO:0020037; GO:0042554; GO:0043020; GO:0045087; GO:0045730; GO:0046982; GO:0050660	K21421	K21421 NOX2; NADPH oxidase 2 [EC:1.-.-.-]	-
ENSFCAG00000053393	0	0.11516	-4.322083182	0.002217062	0.063123351	down	ENSFCAG00000053393	1	6	0	0	0	0	ENSFCAG00000053393	-	-	-	-	-	-	-	-	-	-	-	-	-
ENSFCAG00000021905	0.86288	1.99389	-1.206154771	0.002220742	0.063136207	down	ENSFCAG00000021905	154	173	150	74	69	77	ENSFCAG00000021905	RNF180	101084340	XP_044917223.1	XP_044917223.1 E3 ubiquitin-protein ligase RNF180 isoform X1 [Felis catus]	M3XA75	Ring finger protein 180	adult behavior [GO:0030534]; norepinephrine metabolic process [GO:0042415]; positive regulation of proteasomal ubiquitin-dependent protein catabolic process [GO:0032436]; positive regulation of protein ubiquitination [GO:0031398]; serotonin metabolic process [GO:0042428]	endoplasmic reticulum membrane [GO:0005789]	metal ion binding [GO:0046872]; ubiquitin conjugating enzyme binding [GO:0031624]; ubiquitin protein ligase activity [GO:0061630]	GO:0005789; GO:0030534; GO:0031398; GO:0031624; GO:0032436; GO:0042415; GO:0042428; GO:0046872; GO:0061630	K15708	K15708 RNF180; E3 ubiquitin-protein ligase RNF180 [EC:2.3.2.27]	-
ENSFCAG00000028236	13.4204	30.46605	-1.181982081	0.002243781	0.063586949	down	ENSFCAG00000028236	216	387	253	111	187	105	ENSFCAG00000028236	-	-	XP_019675000.3	XP_019675000.3 zinc finger protein 283 isoform X2 [Felis catus]	M3X5K8	KRAB domain-containing protein	regulation of DNA-templated transcription [GO:0006355]	-	-	GO:0006355	-	-	-
ENSFCAG00000049028	0	0.03229	-4.316838251	0.002246176	0.063586949	down	ENSFCAG00000049028	2	0	5	0	0	0	ENSFCAG00000049028	-	-	-	-	-	-	-	-	-	-	-	-	-
ENSFCAG00000001460	5.36468	11.96697	-1.157331952	0.002246349	0.063586949	down	ENSFCAG00000001460	1357	2735	1630	621	1349	785	ENSFCAG00000001460	WASHC4	101088857	XP_023113160.2	XP_023113160.2 WASH complex subunit 4 isoform X2 [Felis catus]	A0A5F5Y027	WASH complex subunit 4	endosomal transport [GO:0016197]; endosome organization [GO:0007032]	BLOC-1 complex [GO:0031083]; endosome [GO:0005768]; nucleoplasm [GO:0005654]; WASH complex [GO:0071203]	-	GO:0005654; GO:0005768; GO:0007032; GO:0016197; GO:0031083; GO:0071203	K18465	K18465 MRT43; WASH complex subunit 7	-
ENSFCAG00000050796	0	0.02274	-4.315303221	0.002254616	0.063636783	down	ENSFCAG00000050796	2	3	2	0	0	0	ENSFCAG00000050796	-	-	-	-	-	-	-	-	-	-	-	-	-
ENSFCAG00000045304	0	0.09367	-4.315303221	0.002254616	0.063636783	down	ENSFCAG00000045304	2	3	2	0	0	0	ENSFCAG00000045304	-	-	-	-	-	-	-	-	-	-	-	-	-
ENSFCAG00000046643	0.03319	0.17451	-2.304636715	0.00228246	0.064329841	down	ENSFCAG00000046643	4	10	6	2	2	0	ENSFCAG00000046643	-	101085336	XP_006941090.3	XP_006941090.3 izumo sperm-egg fusion protein 1-like isoform X2 [Felis catus]	A0A337SB10	Izumo protein immunoglobulin domain-containing protein	fusion of sperm to egg plasma membrane involved in single fertilization [GO:0007342]; heterotypic cell-cell adhesion [GO:0034113]; sperm-egg recognition [GO:0035036]	acrosomal membrane [GO:0002080]; plasma membrane [GO:0005886]	protein binding involved in heterotypic cell-cell adhesion [GO:0086080]; signaling receptor binding [GO:0005102]	GO:0002080; GO:0005102; GO:0005886; GO:0007342; GO:0034113; GO:0035036; GO:0086080	K25529	K25529 IZUMO1; izumo sperm-egg fusion protein 1	-
ENSFCAG00000010665	3.45516	7.70338	-1.156650737	0.002290103	0.064429992	down	ENSFCAG00000010665	1354	1528	1351	558	884	567	ENSFCAG00000010665	ZC3H12C	101100750	XP_023094840.2	XP_023094840.2 probable ribonuclease ZC3H12C isoform X1 [Felis catus]	A0A337S108	Zinc finger CCCH-type containing 12C	-	-	endonuclease activity [GO:0004519]; metal ion binding [GO:0046872]	GO:0004519; GO:0046872	K18668	K18668 ZC3H12; ribonuclease ZC3H12 [EC:3.1.-.-]	-
ENSFCAG00000004126	0	0.06411	-4.308541435	0.002292601	0.064429992	down	ENSFCAG00000004126	3	0	4	0	0	0	ENSFCAG00000004126	TAS2R7	101089022	XP_003988464.1	XP_003988464.1 taste receptor type 2 member 7 [Felis catus]	A0A5F5XL36	Taste receptor type 2	detection of chemical stimulus involved in sensory perception of bitter taste [GO:0001580]	membrane [GO:0016020]	bitter taste receptor activity [GO:0033038]; G protein-coupled receptor activity [GO:0004930]	GO:0001580; GO:0004930; GO:0016020; GO:0033038	K08474	K08474 TAS2R; taste receptor type 2	-
ENSFCAG00000043514	5.1789	11.5815	-1.16073035	0.002301415	0.064565244	down	ENSFCAG00000043514	606	1050	683	300	494	326	ENSFCAG00000043514	ZNF354A	101087636	XP_003980704.5	XP_003980704.5 zinc finger protein 354A isoform X1 [Felis catus]	M3XE01	Zinc finger protein 354A	regulation of transcription by RNA polymerase II [GO:0006357]	cytosol [GO:0005829]; nucleolus [GO:0005730]; nucleoplasm [GO:0005654]; nucleus [GO:0005634]	DNA-binding transcription factor activity, RNA polymerase II-specific [GO:0000981]; metal ion binding [GO:0046872]; RNA polymerase II cis-regulatory region sequence-specific DNA binding [GO:0000978]	GO:0000978; GO:0000981; GO:0005634; GO:0005654; GO:0005730; GO:0005829; GO:0006357; GO:0046872	K09228	K09228 KRAB; KRAB domain-containing zinc finger protein	-
ENSFCAG00000053587	0	0.05373	-4.306502243	0.002304015	0.064565244	down	ENSFCAG00000053587	3	4	0	0	0	0	ENSFCAG00000053587	-	-	-	-	-	-	-	-	-	-	-	-	-
ENSFCAG00000025290	0.52289	1.21141	-1.209621648	0.002316738	0.064828902	down	ENSFCAG00000025290	94	162	149	30	105	53	ENSFCAG00000025290	NAALAD2	101089389	XP_044894558.1	XP_044894558.1 N-acetylated-alpha-linked acidic dipeptidase 2 isoform X2 [Felis catus]	A0A5F5XS78	N-acetylated alpha-linked acidic dipeptidase 2	-	plasma membrane [GO:0005886]	-	GO:0005886	K01301	K01301 NAALAD; N-acetylated-alpha-linked acidic dipeptidase [EC:3.4.17.21]	-
ENSFCAG00000026962	0	0.02125	-4.299764495	0.002342561	0.065351935	down	ENSFCAG00000026962	4	1	2	0	0	0	ENSFCAG00000026962	CCDC178	101096359	XP_023097631.1	XP_023097631.1 coiled-coil domain-containing protein 178 isoform X2 [Felis catus]	M3WZ69	Coiled-coil domain containing 178	-	ciliary basal body [GO:0036064]	-	GO:0036064	-	-	-
ENSFCAG00000050205	0	0.20498	-4.299764495	0.002342561	0.065351935	down	ENSFCAG00000050205	4	1	2	0	0	0	ENSFCAG00000050205	-	-	-	-	A0A5F5XH88	Uncharacterized protein	-	membrane [GO:0016020]	-	GO:0016020	-	-	-
ENSFCAG00000005782	0	0.06502	-4.299256456	0.002345453	0.065351935	down	ENSFCAG00000005782	4	2	1	0	0	0	ENSFCAG00000005782	RSPO2	101087380	XP_044905715.1	XP_044905715.1 R-spondin-2 isoform X1 [Felis catus]	A0A5F5XHK1	R-spondin 2	positive regulation of Wnt signaling pathway [GO:0030177]; Wnt signaling pathway [GO:0016055]	-	heparin binding [GO:0008201]	GO:0008201; GO:0016055; GO:0030177	K23097	K23097 RSPO2; R-spondin 2	-
ENSFCAG00000010566	0.76729	1.79296	-1.219232729	0.002356933	0.065578393	down	ENSFCAG00000010566	102	111	125	49	42	65	ENSFCAG00000010566	TBXAS1	101091097	XP_011278873.2	XP_011278873.2 thromboxane-A synthase isoform X1 [Felis catus]	A0A5F5XUV8	Thromboxane A synthase 1	prostaglandin biosynthetic process [GO:0001516]	cytosol [GO:0005829]; endoplasmic reticulum membrane [GO:0005789]	heme binding [GO:0020037]; hydroperoxy icosatetraenoate dehydratase activity [GO:0106256]; iron ion binding [GO:0005506]; monooxygenase activity [GO:0004497]; oxidoreductase activity, acting on paired donors, with incorporation or reduction of molecular oxygen [GO:0016705]; thromboxane-A synthase activity [GO:0004796]	GO:0001516; GO:0004497; GO:0004796; GO:0005506; GO:0005789; GO:0005829; GO:0016705; GO:0020037; GO:0106256	K01832	K01832 TBXAS1; thromboxane-A synthase [EC:5.3.99.5]	-
ENSFCAG00000030357	12.07549	26.78973	-1.149479438	0.002380892	0.066150915	down	ENSFCAG00000030357	1910	3398	2286	836	1765	1069	ENSFCAG00000030357	NBN	-	XP_044905595.1	XP_044905595.1 nibrin isoform X5 [Felis catus]	A0A5F5Y638	Nibrin	double-strand break repair [GO:0006302]; meiotic cell cycle [GO:0051321]; mitotic G2 DNA damage checkpoint signaling [GO:0007095]; telomere maintenance [GO:0000723]	chromosome, telomeric region [GO:0000781]; Mre11 complex [GO:0030870]	-	GO:0000723; GO:0000781; GO:0006302; GO:0007095; GO:0030870; GO:0051321	-	-	-
ENSFCAG00000052087	0	0.02987	-4.291525546	0.002390321	0.066318686	down	ENSFCAG00000052087	5	1	1	0	0	0	ENSFCAG00000052087	-	-	-	-	-	-	-	-	-	-	-	-	-
ENSFCAG00000024823	6.93358	15.59818	-1.169772657	0.002395535	0.066369214	down	ENSFCAG00000024823	232	483	298	158	247	73	ENSFCAG00000024823	-	-	XP_023106113.1	XP_023106113.1 EF-hand calcium-binding domain-containing protein 1-like isoform X2 [Felis catus]	A0A2I2UB67	EF-hand domain-containing protein	-	-	calcium ion binding [GO:0005509]	GO:0005509	-	-	-
ENSFCAG00000030096	6.22225	13.79323	-1.148374856	0.002419607	0.066808967	down	ENSFCAG00000030096	1467	2865	1787	717	1539	692	ENSFCAG00000030096	ARID4B	101086256	XP_019669859.1	XP_019669859.1 AT-rich interactive domain-containing protein 4B isoform X2 [Felis catus]	M3XBB2	AT-rich interaction domain 4B	-	nucleus [GO:0005634]	DNA binding [GO:0003677]	GO:0003677; GO:0005634	K19195	K19195 ARID4B; AT-rich interactive domain-containing protein 4B	ARID
ENSFCAG00000015266	0.19963	0.5127	-1.348806704	0.002423421	0.066808967	down	ENSFCAG00000015266	22	40	54	16	20	13	ENSFCAG00000015266	GDA	101089902	XP_044898621.1	XP_044898621.1 guanine deaminase isoform X3 [Felis catus]	A0A5F5XMT0	Guanine deaminase	guanine catabolic process [GO:0006147]	-	hydrolase activity, acting on carbon-nitrogen (but not peptide) bonds [GO:0016810]	GO:0006147; GO:0016810	K01487	K01487 guaD; guanine deaminase [EC:3.5.4.3]	-
ENSFCAG00000001901	0	0.07847	-4.283819125	0.002435764	0.066808967	down	ENSFCAG00000001901	6	0	1	0	0	0	ENSFCAG00000001901	DUSP15	111559780	XP_023107124.1	XP_023107124.1 dual specificity protein phosphatase 15 isoform X2 [Felis catus]	A0A337SR55	Dual specificity phosphatase 15	dephosphorylation [GO:0016311]; regulation of oligodendrocyte differentiation [GO:0048713]; signal transduction [GO:0007165]	cytosol [GO:0005829]; plasma membrane [GO:0005886]	protein tyrosine phosphatase activity [GO:0004725]; protein tyrosine/serine/threonine phosphatase activity [GO:0008138]	GO:0004725; GO:0005829; GO:0005886; GO:0007165; GO:0008138; GO:0016311; GO:0048713	K14165	K14165 K14165; atypical dual specificity phosphatase [EC:3.1.3.16 3.1.3.48]	-
ENSFCAG00000009171	0	0.04584	-4.283819125	0.002435764	0.066808967	down	ENSFCAG00000009171	6	0	1	0	0	0	ENSFCAG00000009171	ADTRP	101090938	XP_006931516.1	XP_006931516.1 androgen-dependent TFPI-regulating protein [Felis catus]	A0A5F5XQ12	Androgen dependent TFPI regulating protein	cell migration involved in sprouting angiogenesis [GO:0002042]; cellular response to oxidised low-density lipoprotein particle stimulus [GO:0140052]; cellular response to steroid hormone stimulus [GO:0071383]; long-chain fatty acid catabolic process [GO:0042758]; negative regulation of blood coagulation [GO:0030195]; negative regulation of extracellular matrix constituent secretion [GO:0003332]; …	caveola [GO:0005901]; cell surface [GO:0009986]; endomembrane system [GO:0012505]	hydrolase activity [GO:0016787]	GO:0001934; GO:0002042; GO:0003332; GO:0005901; GO:0009986; GO:0010628; GO:0012505; GO:0016787; GO:0030195; GO:0042758; GO:0043491; GO:0050709; GO:0071383; GO:0140052; GO:1903038; GO:2000402	-	-	-
ENSFCAG00000011050	0	0.00396	-4.283819125	0.002435764	0.066808967	down	ENSFCAG00000011050	6	0	1	0	0	0	ENSFCAG00000011050	DNAH8	101095258	XP_044913420.1	XP_044913420.1 dynein axonemal heavy chain 8 isoform X2 [Felis catus]	A0A5F5Y1L8	Dynein axonemal heavy chain 8	microtubule-based movement [GO:0007018]	axoneme [GO:0005930]; dynein complex [GO:0030286]; microtubule [GO:0005874]; motile cilium [GO:0031514]	ATP binding [GO:0005524]; ATP hydrolysis activity [GO:0016887]; dynein intermediate chain binding [GO:0045505]; dynein light intermediate chain binding [GO:0051959]; minus-end-directed microtubule motor activity [GO:0008569]	GO:0005524; GO:0005874; GO:0005930; GO:0007018; GO:0008569; GO:0016887; GO:0030286; GO:0031514; GO:0045505; GO:0051959	K10408	K10408 DNAH; dynein axonemal heavy chain	-
ENSFCAG00000027133	0	0.03923	-4.283314598	0.002438732	0.066808967	down	ENSFCAG00000027133	6	1	0	0	0	0	ENSFCAG00000027133	HS6ST3	101099678	XP_011278916.2	XP_011278916.2 heparan-sulfate 6-O-sulfotransferase 3 [Felis catus]	M3WSZ9	Heparan-sulfate 6-O-sulfotransferase (EC 2.8.2.-)	heparan sulfate proteoglycan biosynthetic process, enzymatic modification [GO:0015015]	Golgi apparatus [GO:0005794]; membrane [GO:0016020]	heparan sulfate 6-O-sulfotransferase activity [GO:0017095]	GO:0005794; GO:0015015; GO:0016020; GO:0017095	K08103	K08103 HS6ST3; heparan sulfate 6-O-sulfotransferase HS6ST3 [EC:2.8.2.-]	-
ENSFCAG00000001955	0	0.03039	-4.283314598	0.002438732	0.066808967	down	ENSFCAG00000001955	6	1	0	0	0	0	ENSFCAG00000001955	NME9	101101332	XP_006936439.1	XP_006936439.1 thioredoxin domain-containing protein 6 isoform X1 [Felis catus]	M3X2W4	NME/NM23 family member 9	CTP biosynthetic process [GO:0006241]; GTP biosynthetic process [GO:0006183]; UTP biosynthetic process [GO:0006228]	-	nucleoside diphosphate kinase activity [GO:0004550]	GO:0004550; GO:0006183; GO:0006228; GO:0006241	K19869	K19869 NME9; thioredoxin domain-containing protein 6	-
ENSFCAG00000042821	0	0.0397	-4.283314598	0.002438732	0.066808967	down	ENSFCAG00000042821	6	1	0	0	0	0	ENSFCAG00000042821	-	-	-	-	-	-	-	-	-	-	-	-	-
ENSFCAG00000050916	0.04842	0.15172	-1.59703444	0.002452898	0.067103061	down	ENSFCAG00000050916	11	22	18	6	3	9	ENSFCAG00000050916	-	-	-	-	-	-	-	-	-	-	-	-	-
ENSFCAG00000028522	0.72305	1.64952	-1.18806109	0.002475556	0.067503491	down	ENSFCAG00000028522	97	271	152	76	112	58	ENSFCAG00000028522	AXDND1	-	XP_044904621.1	XP_044904621.1 axonemal dynein light chain domain-containing protein 1 isoform X4 [Felis catus]	M3XBG0	Axonemal dynein light chain domain containing 1	-	-	-	-	-	-	-
ENSFCAG00000047180	0.27313	0.72056	-1.403357737	0.002481517	0.067503491	down	ENSFCAG00000047180	35	34	23	11	19	6	ENSFCAG00000047180	-	-	-	-	-	-	-	-	-	-	-	-	-
ENSFCAG00000053518	0	0.03186	-4.275634346	0.002484791	0.067503491	down	ENSFCAG00000053518	7	0	0	0	0	0	ENSFCAG00000053518	-	-	-	-	-	-	-	-	-	-	-	-	-
ENSFCAG00000005172	0	0.02727	-4.275634346	0.002484791	0.067503491	down	ENSFCAG00000005172	7	0	0	0	0	0	ENSFCAG00000005172	SCNN1G	101100020	XP_019676355.1	XP_019676355.1 amiloride-sensitive sodium channel subunit gamma isoform X1 [Felis catus]	A0A5F5Y3L9	Sodium channel epithelial 1 subunit gamma	response to stimulus [GO:0050896]; sensory perception of taste [GO:0050909]	membrane [GO:0016020]	ligand-gated sodium channel activity [GO:0015280]	GO:0015280; GO:0016020; GO:0050896; GO:0050909	K04827	K04827 SCNN1G; amiloride-sensitive sodium channel subunit gamma	-
ENSFCAG00000049695	0	0.03463	-4.275634346	0.002484791	0.067503491	down	ENSFCAG00000049695	7	0	0	0	0	0	ENSFCAG00000049695	-	-	-	-	-	-	-	-	-	-	-	-	-
ENSFCAG00000030389	1.74367	3.91378	-1.165629876	0.002495176	0.067691604	down	ENSFCAG00000030389	246	417	314	125	214	127	ENSFCAG00000030389	NDC80	101087946	XP_003995096.2	XP_003995096.2 kinetochore protein NDC80 homolog isoform X1 [Felis catus]	M3WR79	Kinetochore protein NDC80	attachment of mitotic spindle microtubules to kinetochore [GO:0051315]; cell division [GO:0051301]; centrosome duplication [GO:0051298]; establishment of mitotic spindle orientation [GO:0000132]; mitotic spindle organization [GO:0007052]; positive regulation of mitotic cell cycle spindle assembly checkpoint [GO:0090267]	centrosome [GO:0005813]; Ndc80 complex [GO:0031262]; nucleoplasm [GO:0005654]	identical protein binding [GO:0042802]; kinetochore adaptor activity [GO:0140483]	GO:0000132; GO:0005654; GO:0005813; GO:0007052; GO:0031262; GO:0042802; GO:0051298; GO:0051301; GO:0051315; GO:0090267; GO:0140483	K11547	K11547 NDC80; kinetochore protein NDC80	-
ENSFCAG00000036702	2.66632	5.97847	-1.163474763	0.002507565	0.067933482	down	ENSFCAG00000036702	223	452	359	108	228	164	ENSFCAG00000036702	ZNF596	101080781	XP_044911080.1	XP_044911080.1 zinc finger protein 596 isoform X2 [Felis catus]	A0A2I2V3H2	Zinc finger protein 596	regulation of transcription by RNA polymerase II [GO:0006357]	nucleus [GO:0005634]	DNA-binding transcription factor activity, RNA polymerase II-specific [GO:0000981]; metal ion binding [GO:0046872]; RNA polymerase II cis-regulatory region sequence-specific DNA binding [GO:0000978]	GO:0000978; GO:0000981; GO:0005634; GO:0006357; GO:0046872	K09228	K09228 KRAB; KRAB domain-containing zinc finger protein	zf-C2H2
ENSFCAG00000027162	9.52716	21.0395	-1.142868535	0.002517929	0.068119915	down	ENSFCAG00000027162	2004	3437	2269	936	1701	1102	ENSFCAG00000027162	TMF1	101089927	XP_003982459.3	XP_003982459.3 TATA element modulatory factor [Felis catus]	A0A5F5XWI5	TATA element modulatory factor 1	-	Golgi apparatus [GO:0005794]	-	GO:0005794	K20286	K20286 TMF1; TATA element modulatory factor	Others
ENSFCAG00000013002	0.02818	0.09265	-1.733198528	0.002524112	0.068192854	down	ENSFCAG00000013002	25	3	12	6	4	2	ENSFCAG00000013002	ESYT3	101092537	XP_003992110.2	XP_003992110.2 extended synaptotagmin-3 isoform X1 [Felis catus]	M3WI11	Extended synaptotagmin 3	endoplasmic reticulum-plasma membrane tethering [GO:0061817]; lipid transport [GO:0006869]	endoplasmic reticulum membrane [GO:0005789]; plasma membrane [GO:0005886]	lipid binding [GO:0008289]; metal ion binding [GO:0046872]	GO:0005789; GO:0005886; GO:0006869; GO:0008289; GO:0046872; GO:0061817	-	-	-
ENSFCAG00000013628	0.09523	0.26692	-1.470763634	0.002531477	0.068297506	down	ENSFCAG00000013628	22	22	27	4	14	9	ENSFCAG00000013628	CYP27C1	101096908	XP_044889514.1	XP_044889514.1 cytochrome P450 27C1 isoform X5 [Felis catus]	A0A5F5Y5R6	Cytochrome P450 family 27 subfamily C member 1	-	endoplasmic reticulum [GO:0005783]	heme binding [GO:0020037]; iron ion binding [GO:0005506]; monooxygenase activity [GO:0004497]; oxidoreductase activity, acting on paired donors, with incorporation or reduction of molecular oxygen [GO:0016705]	GO:0004497; GO:0005506; GO:0005783; GO:0016705; GO:0020037	K17951	K17951 CYP27C1; all-trans-retinol 3,4-desaturase [EC:1.14.19.53]	-
ENSFCAG00000001235	0.07552	0.30424	-2.048222144	0.00254121	0.068411713	down	ENSFCAG00000001235	23	0	3	1	4	1	ENSFCAG00000001235	PCBD1	101100920	XP_044896050.1	XP_044896050.1 pterin-4-alpha-carbinolamine dehydratase isoform X1 [Felis catus]	A0A5F5XXI0	4a-hydroxytetrahydrobiopterin dehydratase (EC 4.2.1.96)	tetrahydrobiopterin biosynthetic process [GO:0006729]	-	4-alpha-hydroxytetrahydrobiopterin dehydratase activity [GO:0008124]	GO:0006729; GO:0008124	K01724	K01724 PCBD; 4a-hydroxytetrahydrobiopterin dehydratase [EC:4.2.1.96]	-
ENSFCAG00000030690	16.45865	36.35027	-1.142940477	0.002542705	0.068411713	down	ENSFCAG00000030690	1635	2051	1874	644	1155	892	ENSFCAG00000030690	PPP2R3C	101084114	XP_011281492.2	XP_011281492.2 serine/threonine-protein phosphatase 2A regulatory subunit B'' subunit gamma isoform X1 [Felis catus]	A0A5F5XH09	Protein phosphatase 2 regulatory subunit B''gamma	regulation of dephosphorylation [GO:0035303]	-	-	GO:0035303	K11583	K11583 PPP2R3; serine/threonine-protein phosphatase 2A regulatory subunit B''	-
ENSFCAG00000044726	0.1972	0.49727	-1.327497587	0.002556792	0.068696236	down	ENSFCAG00000044726	42	40	44	17	19	17	ENSFCAG00000044726	ZNF630	101082547	XP_004000570.3	XP_004000570.3 zinc finger protein 630 isoform X3 [Felis catus]	A0A337SDC3	Zinc finger protein 630	negative regulation of transcription by RNA polymerase II [GO:0000122]	-	DNA-binding transcription repressor activity, RNA polymerase II-specific [GO:0001227]; metal ion binding [GO:0046872]; RNA polymerase II transcription regulatory region sequence-specific DNA binding [GO:0000977]	GO:0000122; GO:0000977; GO:0001227; GO:0046872	K09228	K09228 KRAB; KRAB domain-containing zinc finger protein	-
ENSFCAG00000039639	0.39265	1.29604	-1.703788281	0.002567266	0.068883016	down	ENSFCAG00000039639	14	15	12	2	8	3	ENSFCAG00000039639	-	-	-	-	A0A2I2UK68	Uncharacterized protein	-	-	-	-	-	-	-
ENSFCAG00000043481	0.54743	1.23122	-1.168830459	0.002584002	0.069237105	down	ENSFCAG00000043481	231	306	219	98	162	96	ENSFCAG00000043481	DKK2	101090100	XP_003985155.1	XP_003985155.1 dickkopf-related protein 2 [Felis catus]	A0A2I2U7E9	Dickkopf WNT signaling pathway inhibitor 2	negative regulation of canonical Wnt signaling pathway [GO:0090090]; positive regulation of canonical Wnt signaling pathway [GO:0090263]	extracellular space [GO:0005615]	co-receptor binding [GO:0039706]; receptor antagonist activity [GO:0048019]	GO:0005615; GO:0039706; GO:0048019; GO:0090090; GO:0090263	K02165	K02165 DKK1_2_4; dickkopf 1/2/4	-
ENSFCAG00000023422	0.33547	0.86768	-1.367308002	0.002587646	0.069239892	down	ENSFCAG00000023422	31	35	37	11	22	9	ENSFCAG00000023422	DAPP1	101099635	XP_003985193.1	XP_003985193.1 dual adapter for phosphotyrosine and 3-phosphotyrosine and 3-phosphoinositide [Felis catus]	M3XBN9	Dual adaptor of phosphotyrosine and 3-phosphoinositides 1	-	plasma membrane [GO:0005886]	phosphatidylinositol-3,4,5-trisphosphate binding [GO:0005547]; phosphatidylinositol-3,4-bisphosphate binding [GO:0043325]	GO:0005547; GO:0005886; GO:0043325	K12229	K12229 DAPP1; dual adapter for phosphotyrosine and 3-phosphotyrosine and 3-phosphoinositide	-
ENSFCAG00000013687	0.93531	2.14348	-1.193818557	0.002595773	0.069362462	down	ENSFCAG00000013687	103	210	103	50	85	60	ENSFCAG00000013687	NUDT12	101091755	XP_011283191.1	XP_011283191.1 NAD-capped RNA hydrolase NUDT12 [Felis catus]	M3WJB2	NAD-capped RNA hydrolase NUDT12 (EC 3.6.1.22) (NADH pyrophosphatase NUDT12) (Nucleoside diphosphate-linked moiety X motif 12)	methylguanosine-cap decapping [GO:0110156]; NAD catabolic process [GO:0019677]; NAD-cap decapping [GO:0110155]; NADH metabolic process [GO:0006734]; NADP catabolic process [GO:0006742]	nucleus [GO:0005634]; peroxisome [GO:0005777]	metal ion binding [GO:0046872]; NAD+ diphosphatase activity [GO:0000210]; NADH pyrophosphatase activity [GO:0035529]; phosphodiesterase decapping endonuclease activity [GO:1990174]	GO:0000210; GO:0005634; GO:0005777; GO:0006734; GO:0006742; GO:0019677; GO:0035529; GO:0046872; GO:0110155; GO:0110156; GO:1990174	K03426	K03426 NUDT12_13; NAD+ diphosphatase [EC:3.6.1.22]	-
ENSFCAG00000031886	1.89532	4.26681	-1.170281437	0.002624284	0.070028653	down	ENSFCAG00000031886	198	278	208	49	191	82	ENSFCAG00000031886	ZNF383	-	XP_044901459.1	XP_044901459.1 LOW QUALITY PROTEIN: zinc finger protein 383 [Felis catus]	M3XDI7	Zinc finger protein 383	negative regulation of transcription by RNA polymerase II [GO:0000122]	nuclear membrane [GO:0031965]; nucleoplasm [GO:0005654]	DNA-binding transcription repressor activity, RNA polymerase II-specific [GO:0001227]; metal ion binding [GO:0046872]; RNA polymerase II transcription regulatory region sequence-specific DNA binding [GO:0000977]	GO:0000122; GO:0000977; GO:0001227; GO:0005654; GO:0031965; GO:0046872	-	-	zf-C2H2
ENSFCAG00000048829	0.54515	1.39722	-1.343453252	0.002670692	0.071169949	down	ENSFCAG00000048829	24	47	40	7	24	16	ENSFCAG00000048829	-	-	-	-	-	-	-	-	-	-	-	-	-
ENSFCAG00000029185	1.83207	4.09132	-1.157847913	0.002678579	0.071283003	down	ENSFCAG00000029185	193	430	317	84	241	130	ENSFCAG00000029185	FPGT	101085816	XP_006934899.2	XP_006934899.2 fucose-1-phosphate guanylyltransferase isoform X2 [Felis catus]	A0A2I2UWB8	Fucose-1-phosphate guanylyltransferase	organic substance metabolic process [GO:0071704]; primary metabolic process [GO:0044238]	-	nucleotide binding [GO:0000166]; transferase activity, transferring phosphorus-containing groups [GO:0016772]	GO:0000166; GO:0016772; GO:0044238; GO:0071704	K00976	K00976 FPGT; fucose-1-phosphate guanylyltransferase [EC:2.7.7.30]	-
ENSFCAG00000042917	0.18308	0.62509	-1.70014443	0.002683781	0.071324397	down	ENSFCAG00000042917	11	10	19	4	1	8	ENSFCAG00000042917	-	-	-	-	-	-	-	-	-	-	-	-	-
ENSFCAG00000004544	22.90085	50.18876	-1.131918443	0.002719031	0.071976055	down	ENSFCAG00000004544	5442	8827	5337	2519	4088	2955	ENSFCAG00000004544	SMARCA5	101088076	XP_044911749.1	XP_044911749.1 SWI/SNF-related matrix-associated actin-dependent regulator of chromatin subfamily A member 5 isoform X2 [Felis catus]	A0A5F5Y3P9	SWI/SNF related, matrix associated, actin dependent regulator of chromatin, subfamily a, member 5	-	nucleus [GO:0005634]	ATP binding [GO:0005524]; ATP-dependent chromatin remodeler activity [GO:0140658]; DNA binding [GO:0003677]; hydrolase activity [GO:0016787]; nucleosome binding [GO:0031491]	GO:0003677; GO:0005524; GO:0005634; GO:0016787; GO:0031491; GO:0140658	K11654	K11654 SMARCA5; SWI/SNF-related matrix-associated actin-dependent regulator of chromatin subfamily A member 5 [EC:5.6.2.-]	MYB
ENSFCAG00000033966	0.01353	0.07972	-2.442522475	0.002720452	0.071976055	down	ENSFCAG00000033966	4	9	4	0	3	0	ENSFCAG00000033966	GIPC2	101093377	XP_003990298.1	XP_003990298.1 PDZ domain-containing protein GIPC2 isoform X1 [Felis catus]	A0A2I2UF05	GIPC PDZ domain containing family member 2	-	-	identical protein binding [GO:0042802]	GO:0042802	K20056	K20056 GIPC; PDZ domain-containing protein GIPC	-
ENSFCAG00000024457	0.00143	0.01729	-3.13719078	0.002721075	0.071976055	down	ENSFCAG00000024457	0	3	8	1	0	0	ENSFCAG00000024457	PTPRD	101094634	XP_044899761.1	XP_044899761.1 receptor-type tyrosine-protein phosphatase delta isoform X31 [Felis catus]	A0A337SEC1	Protein tyrosine phosphatase receptor type D	axon guidance [GO:0007411]; cell adhesion [GO:0007155]	plasma membrane [GO:0005886]	-	GO:0005886; GO:0007155; GO:0007411	K06777	K06777 PTPRD; receptor-type tyrosine-protein phosphatase delta [EC:3.1.3.48]	-
ENSFCAG00000053479	0.13525	0.45658	-1.697658151	0.00272302	0.071976055	down	ENSFCAG00000053479	10	8	22	4	3	6	ENSFCAG00000053479	-	-	-	-	-	-	-	-	-	-	-	-	-
ENSFCAG00000006469	0.00331	0.03974	-3.136379734	0.002728424	0.072021569	down	ENSFCAG00000006469	0	4	7	0	1	0	ENSFCAG00000006469	NR1H4	101096997	XP_019690944.1	XP_019690944.1 bile acid receptor isoform X1 [Felis catus]	M3W5Y8	Nuclear receptor subfamily 1 group H member 4	bile acid metabolic process [GO:0008206]; bile acid signaling pathway [GO:0038183]; cell differentiation [GO:0030154]; cell-cell junction assembly [GO:0007043]; cellular response to bile acid [GO:1903413]; cellular response to fatty acid [GO:0071398]; cellular response to lipopolysaccharide [GO:0071222]; cellular response to organonitrogen compound [GO:0071417]; cholesterol homeostasis [GO:004263…	euchromatin [GO:0000791]; nucleus [GO:0005634]; receptor complex [GO:0043235]	bile acid binding [GO:0032052]; bile acid receptor activity [GO:0038181]; chenodeoxycholic acid binding [GO:1902122]; DNA-binding transcription activator activity, RNA polymerase II-specific [GO:0001228]; nuclear receptor activity [GO:0004879]; nuclear retinoid X receptor binding [GO:0046965]; RNA polymerase II cis-regulatory region sequence-specific DNA binding [GO:0000978]; transcription coregu…	GO:0000122; GO:0000791; GO:0000978; GO:0001221; GO:0001228; GO:0001678; GO:0004879; GO:0005634; GO:0006366; GO:0007043; GO:0007219; GO:0008206; GO:0008270; GO:0010804; GO:0010903; GO:0010988; GO:0030154; GO:0032052; GO:0032689; GO:0032692; GO:0032703; GO:0032715; GO:0032720; GO:0032740; GO:0034162; GO:0034255; GO:0035356; GO:0035774; GO:0038181; GO:0038183; GO:0038185; GO:0042632; GO:0042742; GO:…	K08537	K08537 NR1H4; farnesoid X receptor	THR-like
ENSFCAG00000033035	4.85533	10.71552	-1.141519732	0.002739493	0.072216284	down	ENSFCAG00000033035	577	775	695	315	353	326	ENSFCAG00000033035	-	-	XP_011283934.4	XP_011283934.4 LOW QUALITY PROTEIN: sp110 nuclear body protein [Felis catus]	A0A2I2U1H6	HSR domain-containing protein	-	nucleus [GO:0005634]	-	GO:0005634	-	-	-
ENSFCAG00000001200	0.01441	0.17191	-3.134025644	0.002749725	0.072388462	down	ENSFCAG00000001200	0	9	2	0	1	0	ENSFCAG00000001200	-	-	XP_044902065.1	XP_044902065.1 LOW QUALITY PROTEIN: carboxylesterase 3 [Felis catus]	M3WQ05	Carboxylesterase type B domain-containing protein	-	-	-	-	-	-	-
ENSFCAG00000007165	12.40059	27.15067	-1.130512731	0.002778803	0.073055631	down	ENSFCAG00000007165	2175	4791	3059	1212	2537	1164	ENSFCAG00000007165	PNISR	101084965	XP_011280754.1	XP_011280754.1 arginine/serine-rich protein PNISR isoform X2 [Felis catus]	A0A2I2URF7	PNN interacting serine and arginine rich protein	-	-	-	-	K13170	K13170 PNISR; arginine/serine-rich protein PNISR	-
ENSFCAG00000013247	8.22191	17.99644	-1.130104476	0.002801644	0.073480138	down	ENSFCAG00000013247	2818	2967	2417	1211	1500	1250	ENSFCAG00000013247	NUB1	101099625	XP_023106512.2	XP_023106512.2 LOW QUALITY PROTEIN: NEDD8 ultimate buster 1 [Felis catus]	A0A2I2UFF9	Negative regulator of ubiquitin like proteins 1	-	-	-	-	-	-	-
ENSFCAG00000044043	0.02896	0.10113	-1.797073019	0.002802463	0.073480138	down	ENSFCAG00000044043	11	14	9	5	5	0	ENSFCAG00000044043	-	-	-	-	-	-	-	-	-	-	-	-	-
ENSFCAG00000012328	0.35841	0.10567	1.708730037	0.002823081	0.073655916	up	ENSFCAG00000012328	6	2	4	18	9	15	ENSFCAG00000012328	CSF2RA	101100621	XP_019679058.2	XP_019679058.2 granulocyte-macrophage colony-stimulating factor receptor subunit alpha isoform X1 [Felis catus]	M3WGQ7	Fibronectin type-III domain-containing protein	-	membrane [GO:0016020]	cytokine receptor activity [GO:0004896]	GO:0004896; GO:0016020	K05066	K05066 CSF2RA; granulocyte-macrophage colony-stimulating factor receptor alpha	-
ENSFCAG00000037767	2.76087	6.09439	-1.142037237	0.002829203	0.073655916	down	ENSFCAG00000037767	425	630	440	160	365	195	ENSFCAG00000037767	ZNF571	-	XP_044901378.1	XP_044901378.1 zinc finger protein 30 homolog isoform X2 [Felis catus]	A0A2I2UPC1	Zinc finger protein 571	regulation of DNA-templated transcription [GO:0006355]	-	metal ion binding [GO:0046872]	GO:0006355; GO:0046872	-	-	zf-C2H2
ENSFCAG00000045298	0.02378	0.10454	-1.969367257	0.002829324	0.073655916	down	ENSFCAG00000045298	2	8	16	1	0	6	ENSFCAG00000045298	KCNJ2	-	XP_023099487.1	XP_023099487.1 inward rectifier potassium channel 2 [Felis catus]	A0A2I2UW36	Inward rectifier potassium channel 2 (Inward rectifier K(+) channel Kir2.1) (Potassium channel, inwardly rectifying subfamily J member 2)	cardiac muscle cell action potential involved in contraction [GO:0086002]; magnesium ion transport [GO:0015693]; potassium ion import across plasma membrane [GO:1990573]; protein homotetramerization [GO:0051289]; regulation of heart rate by cardiac conduction [GO:0086091]; regulation of membrane repolarization [GO:0060306]; regulation of monoatomic ion transmembrane transport [GO:0034765]; regula…	plasma membrane [GO:0005886]; voltage-gated potassium channel complex [GO:0008076]	identical protein binding [GO:0042802]; inward rectifier potassium channel activity [GO:0005242]; phosphatidylinositol-4,5-bisphosphate binding [GO:0005546]; voltage-gated potassium channel activity involved in cardiac muscle cell action potential repolarization [GO:0086008]	GO:0005242; GO:0005546; GO:0005886; GO:0008076; GO:0014861; GO:0015693; GO:0034765; GO:0042802; GO:0051289; GO:0055119; GO:0060306; GO:0086002; GO:0086008; GO:0086091; GO:0090076; GO:1990573	-	-	-
ENSFCAG00000005912	0.07861	0.29404	-1.846033638	0.002832608	0.073655916	down	ENSFCAG00000005912	5	7	19	1	6	2	ENSFCAG00000005912	TNFSF11	724036	XP_023107641.1	XP_023107641.1 tumor necrosis factor ligand superfamily member 11 [Felis catus]	M3W4Y2	TNF superfamily member 11	bone resorption [GO:0045453]; calcium ion homeostasis [GO:0055074]; calcium-mediated signaling [GO:0019722]; canonical NF-kappaB signal transduction [GO:0007249]; cellular response to leukemia inhibitory factor [GO:1990830]; ERK1 and ERK2 cascade [GO:0070371]; immune response [GO:0006955]; JNK cascade [GO:0007254]; mammary gland alveolus development [GO:0060749]; mammary gland epithelial cell pro…	extracellular region [GO:0005576]; membrane [GO:0016020]	cytokine activity [GO:0005125]; identical protein binding [GO:0042802]; tumor necrosis factor receptor binding [GO:0005164]	GO:0000122; GO:0001503; GO:0002158; GO:0002548; GO:0005125; GO:0005164; GO:0005576; GO:0006955; GO:0007249; GO:0007254; GO:0010628; GO:0016020; GO:0019722; GO:0033598; GO:0034112; GO:0036035; GO:0038001; GO:0042327; GO:0042802; GO:0043123; GO:0043491; GO:0044691; GO:0045453; GO:0045780; GO:0045944; GO:0046330; GO:0050870; GO:0051466; GO:0051897; GO:0055074; GO:0060749; GO:0070371; GO:0071812; GO:…	K05473	K05473 TNFSF11; tumor necrosis factor ligand superfamily member 11	-
ENSFCAG00000006298	0.0686	0.24299	-1.795140969	0.002833015	0.073655916	down	ENSFCAG00000006298	14	13	7	5	2	3	ENSFCAG00000006298	TLCD2	101084836	XP_006940043.1	XP_006940043.1 TLC domain-containing protein 2 [Felis catus]	M3W5M9	TLC domain containing 2	membrane assembly [GO:0071709]; phospholipid homeostasis [GO:0055091]; plasma membrane organization [GO:0007009]; regulation of membrane lipid distribution [GO:0097035]	plasma membrane [GO:0005886]	-	GO:0005886; GO:0007009; GO:0055091; GO:0071709; GO:0097035	-	-	-
ENSFCAG00000041547	1.06	2.40816	-1.182677799	0.002834162	0.073655916	down	ENSFCAG00000041547	117	191	111	64	82	50	ENSFCAG00000041547	KCNMB3	101097167	XP_011284354.2	XP_011284354.2 calcium-activated potassium channel subunit beta-3 isoform X2 [Felis catus]	A0A5F5XGQ8	Potassium calcium-activated channel subfamily M regulatory beta subunit 3	-	membrane [GO:0016020]	calcium-activated potassium channel activity [GO:0015269]	GO:0015269; GO:0016020	K04939	K04939 KCNMB3; potassium large conductance calcium-activated channel subfamily M beta member 3	-
ENSFCAG00000045391	3.71016	8.19955	-1.143618713	0.002835527	0.073655916	down	ENSFCAG00000045391	369	583	386	135	331	179	ENSFCAG00000045391	ZNF25	101095196	XP_011285511.1	XP_011285511.1 zinc finger protein 25 [Felis catus]	A0A2I2U498	Zinc finger protein 25	regulation of transcription by RNA polymerase II [GO:0006357]	-	DNA-binding transcription factor activity, RNA polymerase II-specific [GO:0000981]; metal ion binding [GO:0046872]; RNA polymerase II cis-regulatory region sequence-specific DNA binding [GO:0000978]	GO:0000978; GO:0000981; GO:0006357; GO:0046872	K09228	K09228 KRAB; KRAB domain-containing zinc finger protein	-
ENSFCAG00000000671	0.19706	0.47391	-1.265423676	0.00284587	0.073826538	down	ENSFCAG00000000671	50	67	52	28	32	14	ENSFCAG00000000671	MID2	101087458	XP_023105304.1	XP_023105304.1 probable E3 ubiquitin-protein ligase MID2 isoform X2 [Felis catus]	M3VV76	RING-type E3 ubiquitin transferase (EC 2.3.2.27)	innate immune response [GO:0045087]; negative regulation of viral entry into host cell [GO:0046597]; negative regulation of viral transcription [GO:0032897]; positive regulation of autophagy [GO:0010508]; positive regulation of canonical NF-kappaB signal transduction [GO:0043123]; protein localization to microtubule [GO:0035372]; suppression of viral release by host [GO:0044790]	cytoplasm [GO:0005737]; microtubule [GO:0005874]	enzyme binding [GO:0019899]; microtubule binding [GO:0008017]; phosphoprotein binding [GO:0051219]; protein homodimerization activity [GO:0042803]; transcription coactivator activity [GO:0003713]; transferase activity [GO:0016740]; zinc ion binding [GO:0008270]	GO:0003713; GO:0005737; GO:0005874; GO:0008017; GO:0008270; GO:0010508; GO:0016740; GO:0019899; GO:0032897; GO:0035372; GO:0042803; GO:0043123; GO:0044790; GO:0045087; GO:0046597; GO:0051219	K10647	K10647 TRIM1; midline 2 [EC:2.3.2.27]	-
ENSFCAG00000039340	0.00386	0.04935	-3.120889825	0.002873333	0.074440244	down	ENSFCAG00000039340	3	0	8	0	0	1	ENSFCAG00000039340	-	-	XP_044896950.1	XP_044896950.1 LOW QUALITY PROTEIN: uncharacterized protein LOC102900951 [Felis catus]	A0A2I2UTD4	C2H2-type domain-containing protein	regulation of transcription by RNA polymerase II [GO:0006357]	nucleus [GO:0005634]	DNA-binding transcription factor activity, RNA polymerase II-specific [GO:0000981]; RNA polymerase II cis-regulatory region sequence-specific DNA binding [GO:0000978]	GO:0000978; GO:0000981; GO:0005634; GO:0006357	-	-	zf-C2H2
ENSFCAG00000031966	8.80273	19.27289	-1.130178671	0.002880031	0.074515077	down	ENSFCAG00000031966	925	1760	1088	509	718	633	ENSFCAG00000031966	LARP7	101100639	XP_023108621.2	XP_023108621.2 la-related protein 7 isoform X1 [Felis catus]	A0A2I2U160	La-related protein 7 (La ribonucleoprotein domain family member 7)	box C/D RNA 3'-end processing [GO:0000494]; mRNA processing [GO:0006397]; negative regulation of transcription by RNA polymerase II [GO:0000122]; negative regulation of viral transcription [GO:0032897]; positive regulation of protein localization to Cajal body [GO:1904871]; positive regulation of snRNA transcription by RNA polymerase II [GO:1905382]; regulation of mRNA splicing, via spliceosome […	7SK snRNP [GO:0120259]; cytosol [GO:0005829]; nucleoplasm [GO:0005654]; nucleus [GO:0005634]; polysome [GO:0005844]	7SK snRNA binding [GO:0097322]; mRNA binding [GO:0003729]; U6 snRNA binding [GO:0017070]	GO:0000122; GO:0000494; GO:0003729; GO:0005634; GO:0005654; GO:0005829; GO:0005844; GO:0006397; GO:0008380; GO:0017070; GO:0032897; GO:0048024; GO:0097322; GO:0120259; GO:1904871; GO:1905382; GO:1990438	K15191	K15191 LARP7; La-related protein 7	-
ENSFCAG00000023071	0.24732	0.74166	-1.570897636	0.002888449	0.07463416	down	ENSFCAG00000023071	12	28	11	1	14	3	ENSFCAG00000023071	-	-	XP_003987577.1	XP_003987577.1 G2/M phase-specific E3 ubiquitin-protein ligase isoform X1 [Felis catus]	A0A2I2UHZ9	HECT domain-containing protein	-	-	ubiquitin-protein transferase activity [GO:0004842]	GO:0004842	-	-	-
ENSFCAG00000030181	12.04609	26.31797	-1.127357174	0.002904103	0.074939655	down	ENSFCAG00000030181	1568	2278	1529	667	1170	783	ENSFCAG00000030181	HSD17B11	101096312	XP_003985253.1	XP_003985253.1 17-beta-hydroxysteroid dehydrogenase 13 [Felis catus]	M3W2A3	Hydroxysteroid 17-beta dehydrogenase 11	-	-	-	-	K25779	K25779 HSD17B11; hydroxysteroid 17beta dehydrogenase 11 [EC:1.1.1.-]	-
ENSFCAG00000010385	1.16499	2.76187	-1.24321171	0.002917329	0.075181767	down	ENSFCAG00000010385	70	69	57	26	35	26	ENSFCAG00000010385	MACIR	101085097	XP_006927924.1	XP_006927924.1 macrophage immunometabolism regulator [Felis catus]	M3WD62	Macrophage immunometabolism regulator	negative regulation of cytokine production involved in inflammatory response [GO:1900016]; negative regulation of fibroblast migration [GO:0010764]; negative regulation of inflammatory response [GO:0050728]	ciliary transition zone [GO:0035869]; cytoplasm [GO:0005737]	-	GO:0005737; GO:0010764; GO:0035869; GO:0050728; GO:1900016	-	-	-
ENSFCAG00000026545	0.1492	0.39275	-1.394589707	0.002929856	0.075405233	down	ENSFCAG00000026545	22	31	32	11	19	4	ENSFCAG00000026545	ZNF382	101095783	XP_044901410.1	XP_044901410.1 zinc finger protein 382 isoform X1 [Felis catus]	A0A337SR32	Zinc finger protein 382	regulation of transcription by RNA polymerase II [GO:0006357]	-	DNA-binding transcription factor activity [GO:0003700]; metal ion binding [GO:0046872]; RNA polymerase II cis-regulatory region sequence-specific DNA binding [GO:0000978]	GO:0000978; GO:0003700; GO:0006357; GO:0046872	K09228	K09228 KRAB; KRAB domain-containing zinc finger protein	zf-C2H2
ENSFCAG00000036602	1.56827	3.49689	-1.155778906	0.002965897	0.076085199	down	ENSFCAG00000036602	220	238	214	113	104	103	ENSFCAG00000036602	IKZF2	101100826	XP_019694184.1	XP_019694184.1 zinc finger protein Helios isoform X5 [Felis catus]	A0A337SP46	IKAROS family zinc finger 2	-	-	-	-	K09220	K09220 IKZF; IKAROS family zinc finger protein	zf-C2H2
ENSFCAG00000048717	0.07004	0.00652	3.098904001	0.0029676	0.076085199	up	ENSFCAG00000048717	0	1	0	8	1	3	ENSFCAG00000048717	-	-	-	-	-	-	-	-	-	-	-	-	-
ENSFCAG00000051104	0.00406	0.0506	-3.111085159	0.002967945	0.076085199	down	ENSFCAG00000051104	4	5	2	0	0	1	ENSFCAG00000051104	-	-	-	-	-	-	-	-	-	-	-	-	-
ENSFCAG00000005307	2.80357	6.14956	-1.132672169	0.003028575	0.077413428	down	ENSFCAG00000005307	360	738	500	193	382	208	ENSFCAG00000005307	IFT80	101093957	XP_003991996.1	XP_003991996.1 intraflagellar transport protein 80 homolog isoform X1 [Felis catus]	A0A5F5XUQ7	Intraflagellar transport 80	-	-	-	-	K19678	K19678 IFT80; intraflagellar transport protein 80	-
ENSFCAG00000024671	1.2039	2.65321	-1.139489167	0.003028967	0.077413428	down	ENSFCAG00000024671	337	478	285	114	255	161	ENSFCAG00000024671	SLF1	101080865	XP_044896071.1	XP_044896071.1 SMC5-SMC6 complex localization factor protein 1 isoform X1 [Felis catus]	A0A5F5XBR9	SMC5-SMC6 complex localization factor 1	positive regulation of double-strand break repair [GO:2000781]	-	-	GO:2000781	K26126	K26126 SLF1; SMC5-SMC6 complex localization factor protein 1	-
ENSFCAG00000047435	0.61351	1.58267	-1.351760641	0.003033801	0.077413428	down	ENSFCAG00000047435	25	45	28	20	7	14	ENSFCAG00000047435	-	-	XP_003987729.1	XP_003987729.1 homeobox protein OTX2 isoform X1 [Felis catus]	A0A5F5Y3H6	Transcription factor Otx C-terminal domain-containing protein	regulation of transcription by RNA polymerase II [GO:0006357]	nucleus [GO:0005634]	DNA-binding transcription factor activity, RNA polymerase II-specific [GO:0000981]; RNA polymerase II cis-regulatory region sequence-specific DNA binding [GO:0000978]	GO:0000978; GO:0000981; GO:0005634; GO:0006357	-	-	-
ENSFCAG00000015618	0.03485	0.0033	3.092114937	0.00303609	0.077413428	up	ENSFCAG00000015618	0	1	0	5	2	5	ENSFCAG00000015618	RFX4	101087757	XP_006934053.1	XP_006934053.1 transcription factor RFX4 isoform X4 [Felis catus]	A0A337SIK6	Regulatory factor X4	-	-	DNA-binding transcription factor activity [GO:0003700]	GO:0003700	K09174	K09174 RFX4; regulatory factor X 4	RFX
ENSFCAG00000043412	0.01482	0.11766	-2.671671463	0.003042815	0.077413428	down	ENSFCAG00000043412	5	6	3	0	0	2	ENSFCAG00000043412	-	-	-	-	-	-	-	-	-	-	-	-	-
ENSFCAG00000013368	0.05837	0.19261	-1.708960811	0.003043503	0.077413428	down	ENSFCAG00000013368	11	19	8	6	5	1	ENSFCAG00000013368	PDZK1	101096825	XP_006935113.3	XP_006935113.3 Na(+)/H(+) exchange regulatory cofactor NHE-RF3 isoform X1 [Felis catus]	A0A5F5XDY8	PDZ domain containing 1	carnitine transport [GO:0015879]; positive regulation of cation transmembrane transport [GO:1904064]; positive regulation of protein localization to membrane [GO:1905477]; protein localization to plasma membrane [GO:0072659]; proteolysis [GO:0006508]	apical plasma membrane [GO:0016324]; brush border [GO:0005903]	PDZ domain binding [GO:0030165]; protein-membrane adaptor activity [GO:0043495]; signaling receptor binding [GO:0005102]	GO:0005102; GO:0005903; GO:0006508; GO:0015879; GO:0016324; GO:0030165; GO:0043495; GO:0072659; GO:1904064; GO:1905477	K24057	K24057 PDZK1; DZ domain-containing protein 1	-
ENSFCAG00000013331	0.28754	0.65808	-1.190710039	0.003075272	0.078104466	down	ENSFCAG00000013331	70	152	90	33	70	44	ENSFCAG00000013331	KIF27	101099408	XP_023097979.2	XP_023097979.2 kinesin-like protein KIF27 isoform X2 [Felis catus]	A0A2I2U5U2	Kinesin family member 27	microtubule-based movement [GO:0007018]	-	ATP binding [GO:0005524]; microtubule binding [GO:0008017]; microtubule motor activity [GO:0003777]	GO:0003777; GO:0005524; GO:0007018; GO:0008017	K24186	K24186 KIF27; kinesin family member 27	-
ENSFCAG00000013558	0.11977	0.33006	-1.472209955	0.003078658	0.078104466	down	ENSFCAG00000013558	28	19	18	5	16	3	ENSFCAG00000013558	PTER	101090777	XP_006933340.1	XP_006933340.1 phosphotriesterase-related protein isoform X2 [Felis catus]	A0A337SNE1	Phosphotriesterase-related protein (Parathion hydrolase-related protein)	catabolic process [GO:0009056]	-	hydrolase activity, acting on ester bonds [GO:0016788]; zinc ion binding [GO:0008270]	GO:0008270; GO:0009056; GO:0016788	K07048	K07048 PTER; phosphotriesterase-related protein	-
ENSFCAG00000018503	1.04878	2.36921	-1.17312764	0.003089463	0.078277067	down	ENSFCAG00000018503	102	171	133	34	100	59	ENSFCAG00000018503	ABRAXAS1	101083929	XP_006931060.2	XP_006931060.2 BRCA1-A complex subunit Abraxas 1 isoform X1 [Felis catus]	M3WPD0	BRCA1-A complex subunit Abraxas 1 (Coiled-coil domain-containing protein 98) (Protein FAM175A)	attachment of spindle microtubules to kinetochore [GO:0008608]; chromatin organization [GO:0006325]; double-strand break repair [GO:0006302]; mitotic G2 DNA damage checkpoint signaling [GO:0007095]; mitotic spindle assembly [GO:0090307]; positive regulation of DNA repair [GO:0045739]; response to ionizing radiation [GO:0010212]	BRCA1-A complex [GO:0070531]; nuclear body [GO:0016604]; nucleus [GO:0005634]	microtubule binding [GO:0008017]; polyubiquitin modification-dependent protein binding [GO:0031593]	GO:0005634; GO:0006302; GO:0006325; GO:0007095; GO:0008017; GO:0008608; GO:0010212; GO:0016604; GO:0031593; GO:0045739; GO:0070531; GO:0090307	K20774	K20774 FAM175A; BRCA1-A complex subunit Abraxas	-
ENSFCAG00000051690	0.01556	0.11665	-2.666267194	0.003105396	0.078578976	down	ENSFCAG00000051690	5	7	2	0	1	1	ENSFCAG00000051690	-	-	-	-	-	-	-	-	-	-	-	-	-
ENSFCAG00000004726	0.00284	0.02224	-2.665615206	0.003113253	0.078600847	down	ENSFCAG00000004726	6	4	4	0	0	2	ENSFCAG00000004726	ARAP2	101096980	XP_044912419.1	XP_044912419.1 arf-GAP with Rho-GAP domain, ANK repeat and PH domain-containing protein 2 isoform X1 [Felis catus]	A0A5F5Y227	ArfGAP with RhoGAP domain, ankyrin repeat and PH domain 2	signal transduction [GO:0007165]	cytoplasm [GO:0005737]	GTPase activator activity [GO:0005096]; phosphatidylinositol-3,4,5-trisphosphate binding [GO:0005547]	GO:0005096; GO:0005547; GO:0005737; GO:0007165	K18440	K18440 ARAP2; Arf-GAP with Rho-GAP domain, ANK repeat and PH domain-containing protein 2	-
ENSFCAG00000001614	6.4229	13.96566	-1.12038539	0.003114413	0.078600847	down	ENSFCAG00000001614	983	1933	1156	534	924	550	ENSFCAG00000001614	POLK	101099613	XP_019691229.1	XP_019691229.1 DNA polymerase kappa isoform X5 [Felis catus]	A0A337S446	DNA polymerase kappa (EC 2.7.7.7)	DNA repair [GO:0006281]; DNA replication [GO:0006260]	-	damaged DNA binding [GO:0003684]; DNA-directed DNA polymerase activity [GO:0003887]; metal ion binding [GO:0046872]	GO:0003684; GO:0003887; GO:0006260; GO:0006281; GO:0046872	K03511	K03511 POLK; DNA polymerase kappa [EC:2.7.7.7]	-
ENSFCAG00000002022	0.25107	0.64328	-1.347207503	0.003118316	0.078600847	down	ENSFCAG00000002022	35	26	38	7	19	15	ENSFCAG00000002022	KRT23	101086610	XP_011287451.2	XP_011287451.2 keratin, type I cytoskeletal 23 [Felis catus]	M3VXR4	Keratin 23	-	intermediate filament [GO:0005882]	structural molecule activity [GO:0005198]	GO:0005198; GO:0005882	K07604	K07604 KRT1; type I keratin, acidic	-
ENSFCAG00000008331	0.02809	0.11858	-2.02450934	0.003127426	0.07872902	down	ENSFCAG00000008331	4	15	5	2	4	0	ENSFCAG00000008331	-	-	XP_044902227.1	XP_044902227.1 kallikrein-1 isoform X1 [Felis catus]	A0A5F5XQL6	Peptidase S1 domain-containing protein	proteolysis [GO:0006508]	-	serine-type endopeptidase activity [GO:0004252]	GO:0004252; GO:0006508	-	-	-
ENSFCAG00000008601	0.15692	0.42562	-1.408889536	0.003135552	0.078832125	down	ENSFCAG00000008601	12	31	33	14	5	12	ENSFCAG00000008601	USP50	101083595	XP_003987231.2	XP_003987231.2 inactive ubiquitin carboxyl-terminal hydrolase 50 isoform X1 [Felis catus]	M3W9V8	Ubiquitin specific peptidase 50	endosome organization [GO:0007032]; nuclear speck organization [GO:0035063]; positive regulation of interleukin-1 beta production [GO:0032731]; positive regulation of interleukin-18 production [GO:0032741]; positive regulation of NLRP3 inflammasome complex assembly [GO:1900227]; Ras protein signal transduction [GO:0007265]	cytosol [GO:0005829]; dendritic spine [GO:0043197]; extrinsic component of plasma membrane [GO:0019897]; midbody [GO:0030496]; postsynaptic density [GO:0014069]	cysteine-type deubiquitinase activity [GO:0004843]	GO:0004843; GO:0005829; GO:0007032; GO:0007265; GO:0014069; GO:0019897; GO:0030496; GO:0032731; GO:0032741; GO:0035063; GO:0043197; GO:1900227	-	-	-
ENSFCAG00000050590	0.0931	0.00915	3.081232047	0.003148791	0.079063357	up	ENSFCAG00000050590	0	0	1	1	3	8	ENSFCAG00000050590	-	-	-	-	-	-	-	-	-	-	-	-	-
ENSFCAG00000051929	0.04101	0.15323	-1.877899672	0.00315815	0.079196697	down	ENSFCAG00000051929	11	5	13	2	5	1	ENSFCAG00000051929	-	-	-	-	-	-	-	-	-	-	-	-	-
ENSFCAG00000007181	0.17358	0.48966	-1.451361578	0.003165868	0.079288584	down	ENSFCAG00000007181	16	31	19	2	8	16	ENSFCAG00000007181	LIPK	101092294	XP_003993915.2	XP_003993915.2 lipase member K isoform X1 [Felis catus]	M3W797	Lipase	lipid catabolic process [GO:0016042]	intracellular membrane-bounded organelle [GO:0043231]	hydrolase activity, acting on ester bonds [GO:0016788]	GO:0016042; GO:0016788; GO:0043231	K24215	K24215 LIPK; lipase member K [EC:3.1.1.-]	-
ENSFCAG00000033198	0.00608	0.07186	-3.090640014	0.003174785	0.079410231	down	ENSFCAG00000033198	7	1	3	0	0	1	ENSFCAG00000033198	TIMD4	102901239	XP_006927991.2	XP_006927991.2 T-cell immunoglobulin and mucin domain-containing protein 4 isoform X1 [Felis catus]	A0A337RY33	T cell immunoglobulin and mucin domain containing 4	-	membrane [GO:0016020]	-	GO:0016020	K26936	K26936 TIMD4; T-cell immunoglobulin and mucin domain-containing protein 4	-
ENSFCAG00000029256	19.33733	41.90278	-1.115627079	0.003183662	0.079530569	down	ENSFCAG00000029256	1633	2958	1889	861	1647	671	ENSFCAG00000029256	SRSF12	101097645	XP_023109943.1	XP_023109943.1 serine/arginine-rich splicing factor 12 isoform X1 [Felis catus]	M3WWD8	Serine and arginine rich splicing factor 12	-	-	RNA binding [GO:0003723]	GO:0003723	K25101	K25101 SRSF12; serine/arginine-rich splicing factor 12	-
ENSFCAG00000018358	0.0208	0	4.248617951	0.003205957	0.079719861	up	ENSFCAG00000018358	0	0	0	0	7	0	ENSFCAG00000018358	NELL2	101081559	XP_044917605.1	XP_044917605.1 protein kinase C-binding protein NELL2 [Felis catus]	A0A5F5XPZ3	Neural EGFL like 2	-	cellular anatomical entity [GO:0110165]	calcium ion binding [GO:0005509]	GO:0005509; GO:0110165	K24342	K24342 NELL; protein kinase C-binding protein NELL	-
ENSFCAG00000023842	0.03053	0	4.248328174	0.003208138	0.079719861	up	ENSFCAG00000023842	0	0	0	1	6	0	ENSFCAG00000023842	ASZ1	445569	NP_001020249.1	NP_001020249.1 ankyrin repeat, SAM and basic leucine zipper domain-containing protein 1 [Felis catus]	M3WY25	Ankyrin repeat, SAM and basic leucine zipper domain-containing protein 1 (Germ cell-specific ankyrin, SAM and basic leucine zipper domain-containing protein)	cell differentiation [GO:0030154]; male meiotic nuclear division [GO:0007140]; piRNA processing [GO:0034587]; retrotransposon silencing [GO:0010526]; spermatogenesis [GO:0007283]	pi-body [GO:0071546]	-	GO:0007140; GO:0007283; GO:0010526; GO:0030154; GO:0034587; GO:0071546	K18410	K18410 ASZ1; ankyrin repeat, SAM and basic leucine zipper domain-containing protein 1	-
ENSFCAG00000025567	0.80932	1.77856	-1.135291955	0.003210964	0.079719861	down	ENSFCAG00000025567	224	447	290	113	242	113	ENSFCAG00000025567	CEP162	101087232	XP_019686481.2	XP_019686481.2 centrosomal protein of 162 kDa isoform X3 [Felis catus]	A0A5F5XXX7	Centrosomal protein of 162 kDa	cell projection organization [GO:0030030]	centriole [GO:0005814]; cytoplasm [GO:0005737]; microtubule [GO:0005874]	-	GO:0005737; GO:0005814; GO:0005874; GO:0030030	K16809	K16809 CEP162; centrosomal protein CEP162	-
ENSFCAG00000051701	0.04972	0	4.247459059	0.003214686	0.079719861	up	ENSFCAG00000051701	0	0	0	4	3	0	ENSFCAG00000051701	-	-	-	-	-	-	-	-	-	-	-	-	-
ENSFCAG00000031943	0.03329	0	4.24687983	0.003219057	0.079719861	up	ENSFCAG00000031943	0	0	0	6	1	0	ENSFCAG00000031943	GBX2	101086670	XP_023115615.1	XP_023115615.1 homeobox protein GBX-2 [Felis catus]	A0A2I2UQ41	Gastrulation brain homeobox 2	autonomic nervous system development [GO:0048483]; axon guidance [GO:0007411]; branching involved in blood vessel morphogenesis [GO:0001569]; cerebellar granule cell precursor proliferation [GO:0021930]; cerebellum development [GO:0021549]; forebrain neuron development [GO:0021884]; inner ear morphogenesis [GO:0042472]; midbrain-hindbrain boundary morphogenesis [GO:0021555]; neural crest cell mig…	nucleus [GO:0005634]	DNA-binding transcription activator activity, RNA polymerase II-specific [GO:0001228]; DNA-binding transcription factor activity, RNA polymerase II-specific [GO:0000981]; RNA polymerase II core promoter sequence-specific DNA binding [GO:0000979]; RNA polymerase II transcription regulatory region sequence-specific DNA binding [GO:0000977]; RNA polymerase II-specific DNA-binding transcription facto…	GO:0000977; GO:0000979; GO:0000981; GO:0001228; GO:0001569; GO:0001755; GO:0005634; GO:0006357; GO:0007411; GO:0021549; GO:0021555; GO:0021568; GO:0021794; GO:0021884; GO:0021930; GO:0042472; GO:0048483; GO:0051960; GO:0061629	K09321	K09321 GBX; homeobox protein GBX	Homeobox
ENSFCAG00000003525	0.89737	1.95495	-1.122772353	0.003219482	0.079719861	down	ENSFCAG00000003525	383	832	703	232	462	258	ENSFCAG00000003525	CENPE	101093853	XP_023108659.2	XP_023108659.2 centromere-associated protein E isoform X7 [Felis catus]	A0A337SHK7	Centromere protein E	kinetochore assembly [GO:0051382]; lateral attachment of mitotic spindle microtubules to kinetochore [GO:0099607]; microtubule plus-end directed mitotic chromosome migration [GO:0099606]; microtubule-based movement [GO:0007018]; mitotic cell cycle [GO:0000278]; mitotic chromosome movement towards spindle pole [GO:0007079]; mitotic spindle organization [GO:0007052]; regulation of mitotic metaphase…	intercellular bridge [GO:0045171]; kinetochore [GO:0000776]; kinetochore microtubule [GO:0005828]; microtubule [GO:0005874]; midbody [GO:0030496]; mitotic spindle midzone [GO:1990023]; nucleus [GO:0005634]	ATP binding [GO:0005524]; kinetochore binding [GO:0043515]; microtubule binding [GO:0008017]; microtubule motor activity [GO:0003777]	GO:0000278; GO:0000776; GO:0003777; GO:0005524; GO:0005634; GO:0005828; GO:0005874; GO:0007018; GO:0007052; GO:0007079; GO:0008017; GO:0030071; GO:0030496; GO:0043515; GO:0045171; GO:0051382; GO:0099606; GO:0099607; GO:1990023	K11498	K11498 CENPE; centromeric protein E	-
ENSFCAG00000024202	2.64891	5.78134	-1.125732497	0.003219769	0.079719861	down	ENSFCAG00000024202	414	626	516	178	394	187	ENSFCAG00000024202	NGLY1	101086171	XP_003992225.1	XP_003992225.1 peptide-N(4)-(N-acetyl-beta-glucosaminyl)asparagine amidase isoform X4 [Felis catus]	A0A337S594	Peptide-N(4)-(N-acetyl-beta-glucosaminyl)asparagine amidase (EC 3.5.1.52) (N-glycanase 1) (Peptide:N-glycanase)	glycoprotein catabolic process [GO:0006516]	cytoplasm [GO:0005737]	peptide-N4-(N-acetyl-beta-glucosaminyl)asparagine amidase activity [GO:0000224]	GO:0000224; GO:0005737; GO:0006516	K01456	K01456 E3.5.1.52; peptide-N4-(N-acetyl-beta-glucosaminyl)asparagine amidase [EC:3.5.1.52]	-
ENSFCAG00000002698	0.00524	0.05549	-3.085502041	0.003228695	0.079839786	down	ENSFCAG00000002698	7	1	3	0	1	0	ENSFCAG00000002698	HAO2	101088259	XP_044889298.1	XP_044889298.1 hydroxyacid oxidase 2 isoform X2 [Felis catus]	A0A337STV4	Hydroxyacid oxidase 2	-	peroxisome [GO:0005777]	FMN binding [GO:0010181]; oxidoreductase activity [GO:0016491]	GO:0005777; GO:0010181; GO:0016491	K11517	K11517 HAO; (S)-2-hydroxy-acid oxidase [EC:1.1.3.15]	-
ENSFCAG00000006092	0.04228	0	4.244305875	0.00323871	0.07998632	up	ENSFCAG00000006092	0	0	0	0	6	1	ENSFCAG00000006092	NR1I2	-	XP_044892925.1	XP_044892925.1 nuclear receptor subfamily 1 group I member 2 [Felis catus]	A0A337RVH6	Nuclear receptor subfamily 1 group I member 2	DNA-templated transcription [GO:0006351]	nucleus [GO:0005634]	DNA-binding transcription factor activity [GO:0003700]; sequence-specific DNA binding [GO:0043565]; zinc ion binding [GO:0008270]	GO:0003700; GO:0005634; GO:0006351; GO:0008270; GO:0043565	-	-	THR-like
ENSFCAG00000008009	0.23375	0.5689	-1.277722065	0.003253124	0.080241002	down	ENSFCAG00000008009	15	69	51	18	35	7	ENSFCAG00000008009	LIPC	101082239	XP_003987151.4	XP_003987151.4 hepatic triacylglycerol lipase [Felis catus]	M3W8T2	Hepatic triacylglycerol lipase (EC 3.1.1.3) (EC 3.1.1.32) (EC 3.1.1.5) (Lipase member C) (Lysophospholipase) (Phospholipase A1)	lipid catabolic process [GO:0016042]	high-density lipoprotein particle [GO:0034364]	1-acyl-2-lysophosphatidylserine acylhydrolase activity [GO:0052740]; lysophospholipase activity [GO:0004622]; metal ion binding [GO:0046872]; phosphatidyl phospholipase B activity [GO:0102545]; phosphatidylserine 1-acylhydrolase activity [GO:0052739]; phospholipase A1 activity [GO:0008970]; triglyceride lipase activity [GO:0004806]	GO:0004622; GO:0004806; GO:0008970; GO:0016042; GO:0034364; GO:0046872; GO:0052739; GO:0052740; GO:0102545	K22283	K22283 LIPC; hepatic triacylglycerol lipase [EC:3.1.1.3]	-
ENSFCAG00000037717	0.14203	0.43794	-1.635706871	0.003265655	0.080448626	down	ENSFCAG00000037717	22	5	16	1	11	2	ENSFCAG00000037717	RS1	101088816	XP_019679180.1	XP_019679180.1 retinoschisin [Felis catus]	A0A2I2UHZ4	Retinoschisin 1	adaptation of rhodopsin mediated signaling [GO:0016062]; protein homooligomerization [GO:0051260]; retina layer formation [GO:0010842]; visual perception [GO:0007601]	external side of plasma membrane [GO:0009897]; extracellular space [GO:0005615]; neuron to neuron synapse [GO:0098984]; photoreceptor inner segment [GO:0001917]	phosphatidylinositol-3,4,5-trisphosphate binding [GO:0005547]; phosphatidylinositol-3,4-bisphosphate binding [GO:0043325]; phosphatidylinositol-3,5-bisphosphate binding [GO:0080025]; phosphatidylinositol-3-phosphate binding [GO:0032266]; phosphatidylinositol-4,5-bisphosphate binding [GO:0005546]; phosphatidylinositol-4-phosphate binding [GO:0070273]; phosphatidylinositol-5-phosphate binding [GO:0…	GO:0001786; GO:0001917; GO:0005546; GO:0005547; GO:0005615; GO:0007601; GO:0009897; GO:0010314; GO:0010842; GO:0016062; GO:0032266; GO:0043325; GO:0051260; GO:0070273; GO:0080025; GO:0098984	K25729	K25729 RS1; retinoschisin	-
ENSFCAG00000040239	0.2213	0.55468	-1.320983247	0.003292737	0.08101375	down	ENSFCAG00000040239	58	25	26	11	13	21	ENSFCAG00000040239	BHMT	101084933	XP_023113573.2	XP_023113573.2 betaine--homocysteine S-methyltransferase 1 isoform X2 [Felis catus]	A0A337SAT5	Betaine--homocysteine S-methyltransferase	methionine biosynthetic process [GO:0009086]; methylation [GO:0032259]	-	S-methyltransferase activity [GO:0008172]; zinc ion binding [GO:0008270]	GO:0008172; GO:0008270; GO:0009086; GO:0032259	K00547	K00547 mmuM; homocysteine S-methyltransferase [EC:2.1.1.10]	-
ENSFCAG00000014215	0.03696	0.1162	-1.637299164	0.003301237	0.081120841	down	ENSFCAG00000014215	13	14	15	9	3	2	ENSFCAG00000014215	ECT2L	101084712	XP_019686861.3	XP_019686861.3 epithelial cell-transforming sequence 2 oncogene-like isoform X1 [Felis catus]	A0A337RWY4	Epithelial cell transforming 2 like	-	-	guanyl-nucleotide exchange factor activity [GO:0005085]	GO:0005085	-	-	-
ENSFCAG00000027667	0.06189	0.17055	-1.444224199	0.003315295	0.081311409	down	ENSFCAG00000027667	8	29	29	10	12	4	ENSFCAG00000027667	KIAA2012	102900815	XP_019694049.2	XP_019694049.2 uncharacterized protein KIAA2012 homolog isoform X4 [Felis catus]	M3WX71	KIAA2012	-	-	-	-	-	-	-
ENSFCAG00000023716	0.25842	0.63045	-1.273090556	0.003317912	0.081311409	down	ENSFCAG00000023716	24	63	49	13	27	21	ENSFCAG00000023716	TMEM30C	101098325	XP_006936057.3	XP_006936057.3 cell cycle control protein 50C-like isoform X1 [Felis catus]	M3XA65	Cell cycle control protein	phospholipid translocation [GO:0045332]	endoplasmic reticulum [GO:0005783]; Golgi apparatus [GO:0005794]; plasma membrane [GO:0005886]	-	GO:0005783; GO:0005794; GO:0005886; GO:0045332	-	-	-
ENSFCAG00000036128	0.06513	0.23433	-1.737200428	0.003325615	0.081311409	down	ENSFCAG00000036128	1	13	20	2	2	7	ENSFCAG00000036128	ENKUR	101081736	XP_003988219.2	XP_003988219.2 enkurin isoform X1 [Felis catus]	A0A2I2USE4	Enkurin, TRPC channel interacting protein	establishment of left/right asymmetry [GO:0061966]; flagellated sperm motility [GO:0030317]	9+0 motile cilium [GO:0097728]; acrosomal vesicle [GO:0001669]; axonemal microtubule [GO:0005879]; sperm principal piece [GO:0097228]	calmodulin binding [GO:0005516]	GO:0001669; GO:0005516; GO:0005879; GO:0030317; GO:0061966; GO:0097228; GO:0097728	K25647	K25647 ENKUR; enkurin	-
ENSFCAG00000026085	8.57651	18.56087	-1.113630081	0.00332562	0.081311409	down	ENSFCAG00000026085	961	1403	1048	430	782	467	ENSFCAG00000026085	UTP15	101093914	XP_003981110.1	XP_003981110.1 U3 small nucleolar RNA-associated protein 15 homolog [Felis catus]	M3X7S6	U3 small nucleolar RNA-associated protein 15 homolog	positive regulation of rRNA processing [GO:2000234]; positive regulation of transcription by RNA polymerase I [GO:0045943]; ribosomal small subunit biogenesis [GO:0042274]; rRNA processing [GO:0006364]	endoplasmic reticulum [GO:0005783]; fibrillar center [GO:0001650]; nucleolus [GO:0005730]; small-subunit processome [GO:0032040]	-	GO:0001650; GO:0005730; GO:0005783; GO:0006364; GO:0032040; GO:0042274; GO:0045943; GO:2000234	K14549	K14549 UTP15; U3 small nucleolar RNA-associated protein 15	-
ENSFCAG00000050410	0.00969	0.11007	-3.075849365	0.003331927	0.081324077	down	ENSFCAG00000050410	9	1	1	0	0	1	ENSFCAG00000050410	-	-	XP_044906851.1	XP_044906851.1 G antigen 10 [Felis catus]	A0A5F5Y4M5	GAGE domain-containing protein	-	-	-	-	-	-	-
[truncated: 18,759 more rows]
