# Supplementary material for: The ORF1ab of Feline Coronavirus Plays a Critical Role in Regulating the Innate Immune Response
Source: Viruses. 2025 Sep 22;17(9):1282. doi: 10.3390/v17091282 (PMC12474328; doi:10.3390/v17091282)
Supplement: Supplementary file 1 [file viruses-17-01282-s001.zip › Supplementary Material/Table S1.xlsx]

## Sheet: 蛋白鉴定与差异分析表头说明
表头	定义	描述
Protein	蛋白质ID	该列即为PG.ProteinGroup列排名第一位的protein group
Protein Description	蛋白质信息描述	该列为PG.Protein列的蛋白功能描述信息
Gene Name	基因名称	该列为PG.Genes列的蛋白对应的基因名称
PG.ProteinAccessions	蛋白质登录号	蛋白质序列数据库中的蛋白质编号
PG.ProteinGroup	蛋白质组登录号	所属蛋白质组登录号
PG.Genes	基因名称	基因名称
PG.ProteinDescriptions	蛋白质信息描述	蛋白质名称
PG.ProteinName	蛋白质登录号	所属蛋白质登录号
Seqnumber	肽段鉴定个数	该蛋白质组鉴定到的肽段个数
X	蛋白质的定量值	“X”为样本数据名称；“X”为QC时，该值为QC样本的蛋白质定量值
Average (XXX)	组内样品蛋白质表达量的平均值	Average value of multiple intensity in the group
Ratio (XXX/YYY)	两组样品间的蛋白质表达丰度的比值	Ratio of peptide abundance between two groups.
t-test p value	两组样品间的蛋白质相对表达量的统计学检验	Statistical test of relative expression of proteins between two groups. P value (t-test) : each group of samples includes at least three or more biological repeats.
Significance A	两组样品间的蛋白质表达丰度相对表达量的统计学检验	Statistical test of relative expression of proteins between two groups. P value (Significance A) : each group of samples has less than three biological repeats.
One-way ANOVA	多组样品间的蛋白质相对表达量的统计学检验	Statistical test of relative expression of proteins among mutiple groups. P value (One-way ANOVA) : each group of samples includes at least three or more biological repeats.
post-hoc	事后检验	post hoc analysis or post hoc test:statistical analyses that were not specified before the data was seen.
GO annotations	GO功能注释	GO function annotation for the protein
KO(Name)	KO号（名称）	KO, KEGG Orthology identifier, also called K number. Name,protein name this peptide is associated with.
Pathways	KEGG通路	KEGG pathway maps
Subcellular localization	亚细胞定位	Subcellular localization prediction for the protein
Domain	结构域	Domain annotation for the protein
备注：差异分析表中，采用红色标识上调差异表达蛋白，绿色标识下调差异表达蛋白。

## Sheet: 蛋白鉴定总览
Protein	Protein Description	Gene Name	PG ProteinGroups	PG ProteinAccessions	PG Genes	PG ProteinDescriptions	PG ProteinNames	SequenceNumber	CRFK-1	CRFK-2	CRFK-3	FECV-1	FECV-2	FECV-3	FIPV-1	FIPV-2	FIPV-3	QC3	QC2	QC1	GO annotations	KO(Name)	Pathways	Subcellular localization	Domain
A0A060PNW6	Thrombomodulin	THBD	A0A060PNW6;M3WF86	A0A060PNW6;M3WF86	THBD;fTM	Thrombomodulin	A0A060PNW6_FELCA;M3WF86_FELCA	7	99840.7	128543	110453	112924	127860	130510	116714	137386	134994	136838	139851	130264	GO:0007596(BP:blood coagulation);GO:0016020(CC:membrane);GO:0004888(MF:transmembrane signaling receptor activity);GO:0005509(MF:calcium ion binding)				PF12662(Complement Clr-like EGF-like);PF00059(Lectin C-type domain);PF14670(Coagulation Factor Xa inhibitory site);PF09064(Thrombomodulin like fifth domain, EGF-like);PF07645(Calcium-binding EGF domain)
A0A077DAU5	Core-binding factor subunit beta	CBF-beta	A0A077DAU5	A0A077DAU5	CBF-beta	Core-binding factor subunit beta	A0A077DAU5_FELCA	1	12538.9	11064	11963	10512	12477.3	12949.3	10520.6	15857.9	12955.4	9890.97	8980	12760.3	GO:0005634(CC:nucleus);GO:0003713(MF:transcription coactivator activity)	fca:101087541			PF02312(Core binding factor beta subunit)
A0A097HWG4	Alpha-L-iduronidase	IDUA	A0A097HWG4;M3W2Q1	A0A097HWG4;A0A337SI07;M3W2Q1	IDUA	Alpha-L-iduronidase	A0A097HWG4_FELCA;M3W2Q1_FELCA	5	14816.7	25697	24723.9	16448.7	20502.5	22140.8	21476.8	29228.8	20631.2	23698.1	14056.2	26820.8	GO:0005975(BP:carbohydrate metabolic process);GO:0003940(MF:L-iduronidase activity)	fca:101095896(IDUA)	fca00531(Glycosaminoglycan degradation);fca04142(Lysosome)		PF21200(Alpha-L-iduronidase C-terminal domain);PF01229(Glycosyl hydrolases family 39)
A0A0A0MPX8	Amyloid-beta A4 protein	APP	A0A0A0MPX8;A0A337RWW4;A0A337SBH3	A0A0A0MPX8;A0A337RWW4;A0A337S9D6;A0A337SBH3;A0A337S958;A0A337SNH8;A0A337SPG2;A0A337SML6	APP	Amyloid-beta A4 protein	A0A0A0MPX8_FELCA;A0A337RWW4_FELCA;A0A337SBH3_FELCA	27	32953.8	44890.8	34959.3	30199.4	30691.6	31856.9	27605.8	24379.4	30666.9	23911.6	27852.2	29413.4	GO:0000086(BP:G2/M transition of mitotic cell cycle);GO:0001774(BP:microglial cell activation);GO:0001967(BP:suckling behavior);GO:0002265(BP:astrocyte activation involved in immune response);GO:0006417(BP:regulation of translation);GO:0006468(BP:protein phosphorylation);GO:0006878(BP:cellular copper ion homeostasis);GO:0006897(BP:endocytosis);GO:0006979(BP:response to oxidative stress);GO:000717…				PF12925(E2 domain of amyloid precursor protein);PF12924(Copper-binding of amyloid precursor, CuBD);PF03494(Beta-amyloid peptide (beta-APP));PF00014(Kunitz/Bovine pancreatic trypsin inhibitor domain);PF10515(Beta-amyloid precursor protein C-terminus);PF02177(Amyloid A4 N-terminal heparin-binding)
A0A0A0MPZ5	Glyceraldehyde-3-phosphate dehydrogenase	GAPDH	A0A0A0MPZ5;A0A337S4V3	A0A0A0MPZ5;A0A337S4V3	GAPDH	Glyceraldehyde-3-phosphate dehydrogenase	A0A0A0MPZ5_FELCA;A0A337S4V3_FELCA	12	2084060	1739280	2029140	1552070	1509920	1772420	1739160	1459570	1569950	1504910	1595560	1615310	GO:0006006(BP:glucose metabolic process);GO:0006096(BP:glycolytic process);GO:0010951(BP:negative regulation of endopeptidase activity);GO:0017148(BP:negative regulation of translation);GO:0032481(BP:positive regulation of type I interferon production);GO:0043123(BP:positive regulation of I-kappaB kinase/NF-kappaB signaling);GO:0050832(BP:defense response to fungus);GO:0051873(BP:killing by host …				PF00044(Glyceraldehyde 3-phosphate dehydrogenase, NAD binding domain);PF02800(Glyceraldehyde 3-phosphate dehydrogenase, C-terminal domain)
A0A0A0MPZ6	Ferritin	FTH1	A0A0A0MPZ6	A0A0A0MPZ6	FTH1	Ferritin	A0A0A0MPZ6_FELCA	9	116559	110379	89600.3	100269	108703	117331	105917	103051	99335	104147	111335	112391	GO:0006826(BP:iron ion transport);GO:0006880(BP:intracellular sequestering of iron ion);GO:0005737(CC:cytoplasm);GO:0008198(MF:ferrous iron binding);GO:0008199(MF:ferric iron binding)				PF00210(Ferritin-like domain)
A0A0A0MPZ9	Peptidyl-prolyl cis-trans isomerase	PPIA	A0A0A0MPZ9	A0A0A0MPZ9	PPIA	Peptidyl-prolyl cis-trans isomerase	A0A0A0MPZ9_FELCA	3	2968720	1977820	2224010	1825900	1800180	1988640	2245440	1673690	1950890	1926850	1823580	1874630	GO:0000413(BP:protein peptidyl-prolyl isomerization);GO:0006457(BP:protein folding);GO:0003755(MF:peptidyl-prolyl cis-trans isomerase activity)				PF00160(Cyclophilin type peptidyl-prolyl cis-trans isomerase/CLD)
A0A0A0Y800	Vomeronasal type-1 receptor	V1R	A0A0A0Y800	A0A0A0Y800	V1R	Vomeronasal type-1 receptor	A0A0A0Y800_FELCA	1		24349.3	18652.5	21161.1	26793.6	26453.6	20268	27293.7	26780.9	19288.2	19005.9	26420.4	GO:0007606(BP:sensory perception of chemical stimulus);GO:0019236(BP:response to pheromone);GO:0005886(CC:plasma membrane);GO:0016503(MF:pheromone receptor activity)				PF03402(Vomeronasal organ pheromone receptor family, V1R)
A0A0D5ZXZ6	Env protein	env	A0A0D5ZXZ6;A0A0D5ZXZ9;A0A0D5ZY93	A0A0D5ZXZ6;A0A0D5ZXZ9;A0A0D5ZY93	env	Env protein	A0A0D5ZXZ6_FELCA;A0A0D5ZXZ9_FELCA;A0A0D5ZY93_FELCA	25	173504	223770	178445	229189	214538	225020	213379	204659	225859	219232	210885	220491	GO:0016020(CC:membrane)				PF00429(ENV polyprotein (coat polyprotein))
A0A0D5ZY06	Gag-Pol polyprotein	gag-pol	A0A0D5ZY06;A0A0D5ZYC1	A0A0D5ZY06;A0A0D5ZYC1;A0A8D5LPM2;I7GU46;I7HGJ5;A0A5F5Y5R9	gag-pol	Gag-Pol polyprotein	A0A0D5ZY06_FELCA;A0A0D5ZYC1_FELCA	79	357538	411388	352211	423891	445212	425365	422232	447279	468424	445355	435671	444177	GO:0006310(BP:DNA recombination);GO:0006508(BP:proteolysis);GO:0015074(BP:DNA integration);GO:0019068(BP:virion assembly);GO:0044826(BP:viral genome integration into host DNA);GO:0046718(BP:viral entry into host cell);GO:0075713(BP:establishment of integrated proviral latency);GO:0016020(CC:membrane);GO:0003723(MF:RNA binding);GO:0003887(MF:DNA-directed DNA polymerase activity);GO:0003964(MF:RNA-…				PF09337(H2C2 zinc finger);PF00075(RNase H);PF00665(Integrase core domain);PF17919(RNase H-like domain found in reverse transcriptase);PF02093(Gag P30 core shell protein);PF18697(Murine leukemia virus (MLV) integrase (IN) C-terminal domain);PF01140(Matrix protein (MA), p15);PF00078(Reverse transcriptase (RNA-dependent DNA polymerase));PF00077(Retroviral aspartyl protease)
A0A0D6CBM2	RELA proto-onco, NF-kB subunit	RELA	A0A0D6CBM2;A0A337SRL6;M3W4J0	A0A0D6CBM2;A0A337SRL6;M3W4J0	RELA	RELA proto-onco, NF-kB subunit	A0A0D6CBM2_FELCA;A0A337SRL6_FELCA;M3W4J0_FELCA	16	74557.6	65239	70774.4	50572.5	51647.8	42122.4	45090.9	54696.3	47008.6	54366.7	43612.2	43564.8	GO:0001889(BP:liver development);GO:0001942(BP:hair follicle development);GO:0002357(BP:defense response to tumor cell);GO:0006325(BP:chromatin organization);GO:0006357(BP:regulation of transcription by RNA polymerase II);GO:0006954(BP:inflammatory response);GO:0007218(BP:neuropeptide signaling pathway);GO:0007249(BP:I-kappaB kinase/NF-kappaB signaling);GO:0008284(BP:positive regulation of cell p…				PF16179(Rel homology dimerisation domain);PF00554(Rel homology DNA-binding domain)
A0A0G2Y7A0	Ubiquitin-like modifier-activating enzyme 1	UBE1Y	A0A0G2Y7A0	A0A0G2Y7A0;Q1WF17	UBE1Y	Ubiquitin-like modifier-activating enzyme 1	A0A0G2Y7A0_FELCA	1	222523	207656	286392	176366	132371	194279	150714	179041	206184	219843	220919	250524	GO:0004839(MF:ubiquitin activating enzyme activity);GO:0005524(MF:ATP binding)				PF16191(Ubiquitin-activating enzyme E1 four-helix bundle);PF10585(Ubiquitin-activating enzyme, SCCH domain);PF16190(Ubiquitin-activating enzyme E1 FCCH domain);PF00899(ThiF family);PF09358(Ubiquitin fold domain)
A0A0U1VMQ6	TATA-box-binding protein (Fragment)	TBP	A0A0U1VMQ6;M3W6Z0	M3W6Z0;A0A0U1VMQ6	TBP	TATA-box-binding protein (Fragment)	A0A0U1VMQ6_FELCA;M3W6Z0_FELCA	4	14535	16246.8	15431.9	17765.7	18118.8	17475.7	18286.7	16666.6	16697.8	13192.9	18157.3	14374	GO:0006352(BP:DNA-templated transcription, initiation);GO:0005634(CC:nucleus);GO:0003677(MF:DNA binding)				PF00352(Transcription factor TFIID (or TATA-binding protein, TBP))
A0A0X9Q7C2	Mitochondrial antiviral signaling protein variant 1	MAVS	A0A0X9Q7C2	A0A0X9Q7C2;A0A337S3B9;A0A5F5Y3A8;M3XC21	MAVS	Mitochondrial antiviral signaling protein variant 1	A0A0X9Q7C2_FELCA	24	89328.8	116529	96949.1	137071	122318	139069	123358	130529	124039	126804	126371	130002	GO:0002376(BP:immune system process);GO:0050896(BP:response to stimulus);GO:0016020(CC:membrane)				PF16739(Caspase recruitment domain)
A0A140CWF2	LTBP2	LTBP2	A0A140CWF2;A0A337S6K6;A0A337SLQ4;A0A337SRV5	A0A140CWF2;A0A337S6K6;A0A337SLA5;A0A337SLQ4;A0A337SRV5;M3W5S6;A0A140CWF3	LTBP2	LTBP2	A0A140CWF2_FELCA;A0A337S6K6_FELCA;A0A337SLQ4_FELCA;A0A337SRV5_FELCA	4	7242.08	4885.69	9078.09	1657.44	2271.99				2243.96	4396.19			GO:0031012(CC:extracellular matrix);GO:0005509(MF:calcium ion binding)				PF00683(TB domain);PF12661(Human growth factor-like EGF);PF00008(EGF-like domain);PF07645(Calcium-binding EGF domain)
A0A143RHU3	RAC-alpha serine/threonine-protein kinase	AKT1	A0A143RHU3	A0A143RHU3	AKT1	RAC-alpha serine/threonine-protein kinase	A0A143RHU3_FELCA	19	34318.3	30182.8	35283.9	23047	26020.7	24595.3	28134.6	22617.7	23825.5	20662.2	19138.6	23937.8	GO:0001649(BP:osteoblast differentiation);GO:0001893(BP:maternal placenta development);GO:0001938(BP:positive regulation of endothelial cell proliferation);GO:0002042(BP:cell migration involved in sprouting angiogenesis);GO:0003376(BP:sphingosine-1-phosphate receptor signaling pathway);GO:0005977(BP:glycogen metabolic process);GO:0006006(BP:glucose metabolic process);GO:0006469(BP:negative regula…	fca:101087931(AKT1)	fca04010(MAPK signaling pathway);fca04012(ErbB signaling pathway);fca04014(Ras signaling pathway);fca04015(Rap1 signaling pathway);fca04370(VEGF signaling pathway);fca04371(Apelin signaling pathway);fca04630(JAK-STAT signaling pathway);fca04668(TNF signaling pathway);fca04066(HIF-1 signaling pathway);fca04068(FoxO signaling pathway);fca04072(Phospholipase D signaling pathway);fca04071(Sphingolipi…		PF00433(Protein kinase C terminal domain);PF00169(PH domain);PF00069(Protein kinase domain)
A0A1W7GKK0	NADH-cytochrome b5 reductase	CYB5R3	A0A1W7GKK0;A0A337RZ16	A0A337RZ16;A0A1W7GKK0	CYB5R3	NADH-cytochrome b5 reductase	A0A1W7GKK0_FELCA;A0A337RZ16_FELCA	34	1938440	2322380	1987100	3404870	3146460	2766840	3119790	3185450	2926030	2923860	2931070	2827960	GO:0004128(MF:cytochrome-b5 reductase activity, acting on NAD(P)H)				PF00175(Oxidoreductase NAD-binding domain);PF00970(Oxidoreductase FAD-binding domain)
A0A222NT34	Integrin beta	ITGB2	A0A222NT34;A0A5K1TUQ9;M3VY84	A0A5K1TUQ9;A0A222NT34;A0A337SAY1;M3VY84	ITGB2	Integrin beta	A0A222NT34_FELCA;A0A5K1TUQ9_FELCA;M3VY84_FELCA	2	22331.4	23742	24071	23587.2	23988.1	17234.4	23338.7	30272.3	23094.4			13235.9	GO:0006909(BP:phagocytosis);GO:0007155(BP:cell adhesion);GO:0007229(BP:integrin-mediated signaling pathway);GO:0007517(BP:muscle organ development);GO:0009986(CC:cell surface);GO:0030027(CC:lamellipodium);GO:0032587(CC:ruffle membrane);GO:0042470(CC:melanosome);GO:0055037(CC:recycling endosome);GO:0046872(MF:metal ion binding)				PF17205(Integrin plexin domain);PF08725(Integrin beta cytoplasmic domain);PF07974(EGF-like domain);PF00362(Integrin beta chain VWA domain)
A0A291NH41	Ig kappa chain		A0A291NH41	A0A291NH41		Ig kappa chain	A0A291NH41_FELCA	2	13852.9	22117.3	8597.53		19440.4				11929.6			40050.4					PF07654(Immunoglobulin C1-set domain);PF07686(Immunoglobulin V-set domain)
A0A2D0UF13	Proteasome subunit beta type-4 (Fragment)	PSMB4	A0A2D0UF13;M3VXE9	M3VXE9;A0A2D0UF13	PSMB4	Proteasome subunit beta type-4 (Fragment)	A0A2D0UF13_FELCA;M3VXE9_FELCA	15	443632	405396	414247	351636	352593	443057	340534	374118	368445	402594	395855	423245	GO:0051603(BP:proteolysis involved in cellular protein catabolic process);GO:0005634(CC:nucleus);GO:0005737(CC:cytoplasm);GO:0005839(CC:proteasome core complex)				PF00227(Proteasome subunit)
A0A2D0UF23	17beta-estradiol 17-dehydrogenase (Fragment)	HSD17B3	A0A2D0UF23;M3VZ12	A0A2D0UF23;M3VZ12;A0A5F5XDN4	HSD17B3	17beta-estradiol 17-dehydrogenase (Fragment)	A0A2D0UF23_FELCA;M3VZ12_FELCA	1	8882.03		4649.54		8607.54	9892.29	10003.2	7002.38	9196.7			6982.24	GO:0016020(CC:membrane);GO:0016616(MF:oxidoreductase activity, acting on the CH-OH group of donors, NAD or NADP as acceptor)				PF00106(short chain dehydrogenase)
A0A2D0UJY9	Proteasome subunit beta (Fragment)	PSMB2	A0A2D0UJY9;M3XCX1	A0A2D0UJY9;M3XCX1	PSMB2	Proteasome subunit beta (Fragment)	A0A2D0UJY9_FELCA;M3XCX1_FELCA	11	270191	281796	327163	253216	233081	274152	254177	259712	262344	263669	282348	244471	GO:0010498(BP:proteasomal protein catabolic process);GO:0005634(CC:nucleus);GO:0005737(CC:cytoplasm);GO:0005839(CC:proteasome core complex)				PF00227(Proteasome subunit)
A0A2D0UME4	Hydroxysteroid (17-beta) dehydrogenase 7 (Fragment)	HSD17B7	A0A2D0UME4	A0A2D0UME4	HSD17B7	Hydroxysteroid (17-beta) dehydrogenase 7 (Fragment)	A0A2D0UME4_FELCA	1	7684.62	7597.66			3189.8		5840.95	4312.39	10982.4		12493.5	4980.82	GO:0016020(CC:membrane)				PF00106(short chain dehydrogenase)
A0A2D0UMG5	Proteasome activator complex subunit 2 (Fragment)	PSME2	A0A2D0UMG5;A0A337ST64;A0A337STN2	A0A2D0UMG5;A0A337ST64;A0A337STN2;M3W4B8	PSME2	Proteasome activator complex subunit 2 (Fragment)	A0A2D0UMG5_FELCA;A0A337ST64_FELCA;A0A337STN2_FELCA	21	232865	214969	269757	150413	147303	178624	155510	140901	166113	163236	174828	175337	GO:0008537(CC:proteasome activator complex)				PF02252(Proteasome activator pa28 beta subunit);PF02251(Proteasome activator pa28 alpha subunit)
A0A2D0UUN5	Proteasome subunit beta (Fragment)	PSMB8	A0A2D0UUN5;M3XF92	M3XF92;A0A2D0UUN5	PSMB8	Proteasome subunit beta (Fragment)	A0A2D0UUN5_FELCA;M3XF92_FELCA	4	14980.8	11625.8	9469.55	5786.83	17179.7	17226.7		11586.7	9785.08	8179.16		9321.53	GO:0051603(BP:proteolysis involved in cellular protein catabolic process);GO:0005634(CC:nucleus);GO:0005737(CC:cytoplasm);GO:0005839(CC:proteasome core complex);GO:0004298(MF:threonine-type endopeptidase activity)				PF00227(Proteasome subunit)
A0A2D0UUP6	Proteasome 26S subunit non-ATPase 14	PSMD14	A0A2D0UUP6;A0A337S6G5;M3X474	A0A337S6G5;A0A2D0UUP6;M3X474	PSMD14	Proteasome 26S subunit non-ATPase 14	A0A2D0UUP6_FELCA;A0A337S6G5_FELCA;M3X474_FELCA	21	308560	313498	293877	261431	281887	307926	277660	266822	287183	282520	287066	281188	GO:0000502(CC:proteasome complex);GO:0008237(MF:metallopeptidase activity)				PF01398(JAB1/Mov34/MPN/PAD-1 ubiquitin protease)
A0A2I2TZU9	dynamin GTPase	DNM1	A0A2I2TZU9;A0A5F5XHC2	A0A5F5XHC2;A0A2I2U4Z8;A0A5F5XTU0;A0A2I2TZU9;A0A2I2U5J6;A0A2I2U8N0;A0A5F5XDN3;A0A5F5XU15;M3W4S7	DNM1	dynamin GTPase	A0A2I2TZU9_FELCA;A0A5F5XHC2_FELCA	3	53974.7	46624.2	48614.5	36991.3	38792.7	52887.1	37935.1		52865.4	41062.2	55266.9	50560.1	GO:0006897(BP:endocytosis);GO:0045087(BP:innate immune response);GO:0051607(BP:defense response to virus);GO:0005874(CC:microtubule);GO:0003924(MF:GTPase activity);GO:0005525(MF:GTP binding)				PF01031(Dynamin central region);PF02212(Dynamin GTPase effector domain);PF00350(Dynamin family);PF00169(PH domain)
A0A2I2TZV6	Centriolar satellite-associated tubulin polyglutamylase complex regulator 1	CSTPP1	A0A2I2TZV6;M3VYN8	A0A2I2TZV6;M3VYN8	CSTPP1	Centriolar satellite-associated tubulin polyglutamylase complex regulator 1	A0A2I2TZV6_FELCA;M3VYN8_FELCA	4	7859.23	5977.29	3372.89	6137.95	8196.92		7159.5	4923.27	8799.71	12119.2			GO:0061635(BP:regulation of protein complex stability);GO:0005737(CC:cytoplasm);GO:0034451(CC:centriolar satellite);GO:0030674(MF:protein-macromolecule adaptor activity)
A0A2I2TZW3	Nucleolar protein 7	NOL7	A0A2I2TZW3;A0A5F5XV69	A0A2I2TZW3;A0A5F5XV69	NOL7	Nucleolar protein 7	A0A2I2TZW3_FELCA;A0A5F5XV69_FELCA	12	84800.9	114923	98243.5	152404	160033	143965	141482	133535	153192	163517	144133	135083	GO:0042274(BP:ribosomal small subunit biogenesis);GO:0005694(CC:chromosome);GO:0005730(CC:nucleolus);GO:0005739(CC:mitochondrion);GO:0032040(CC:small-subunit processome)	fca:101089611			PF08157(NUC129 domain)
A0A2I2TZX1	Rho guanine nucleotide exchange factor 7	ARHGEF7	A0A2I2TZX1;A0A337RVE5;A0A337SBY4;A0A337SCL9;M3WKV7	A0A2I2TZX1;A0A337RVE5;A0A337RZW4;A0A337S201;A0A337SBY4;A0A337SCL9;A0A5F5XL83;A0A5F5Y388;M3WKV7	ARHGEF7	Rho guanine nucleotide exchange factor 7	A0A2I2TZX1_FELCA;A0A337RVE5_FELCA;A0A337SBY4_FELCA;A0A337SCL9_FELCA;M3WKV7_FELCA	28	150080	157708	140333	94906.7	93284.9	89947.2	96781.3	97595.3	92286.2	87748.4	98962.4	87651.5	GO:0002244(BP:hematopoietic progenitor cell differentiation);GO:0030032(BP:lamellipodium assembly);GO:0032092(BP:positive regulation of protein binding);GO:0035556(BP:intracellular signal transduction);GO:0043547(BP:positive regulation of GTPase activity);GO:0060124(BP:positive regulation of growth hormone secretion);GO:0000322(CC:storage vacuole);GO:0005737(CC:cytoplasm);GO:0005829(CC:cytosol);G…				PF16615(Unstructured region one on RhoGEF 6 and 7);PF16614(Unstructured region two on RhoGEF 6 and 7);PF00621(RhoGEF domain);PF07653(Variant SH3 domain);PF16523(betaPIX coiled coil);PF00169(PH domain)
A0A2I2TZX8	Galactokinase 2	GALK2	A0A2I2TZX8;A0A5F5Y5C8;M3W563	A0A2I2TZX8;A0A5F5XVK2;A0A5F5Y5C8;M3W563	GALK2	Galactokinase 2	A0A2I2TZX8_FELCA;A0A5F5Y5C8_FELCA;M3W563_FELCA	14	114147	112152	106166	74695.3	90552.9	87921.6	95123.1	88792.9	86291.4	82426.1	105490	81183.3	GO:0006012(BP:galactose metabolic process);GO:0005737(CC:cytoplasm);GO:0004335(MF:galactokinase activity);GO:0005524(MF:ATP binding)				PF10509(Galactokinase galactose-binding signature);PF00288(GHMP kinases N terminal domain);PF08544(GHMP kinases C terminal)
A0A2I2TZZ2	Oxysterol-binding protein	OSBPL6	A0A2I2TZZ2;A0A2I2U6Z4;A0A2I2UR10;A0A337RUC7;A0A337SKY7;M3WH48	A0A2I2TZZ2;A0A2I2U6Z4;A0A2I2UR10;A0A337RUC7;A0A337SKY7;M3WH48	OSBPL6	Oxysterol-binding protein	A0A2I2TZZ2_FELCA;A0A2I2U6Z4_FELCA;A0A2I2UR10_FELCA;A0A337RUC7_FELCA;A0A337SKY7_FELCA;M3WH48_FELCA	7	11505.4	10854.5	12381.6	13583.3	6690.97	8242.52	8976.9	7095.59	11211	4754.63	10860.8	11679.1	GO:0006869(BP:lipid transport);GO:0008289(MF:lipid binding)				PF01237(Oxysterol-binding protein);PF15409(Pleckstrin homology domain)
A0A2I2U005	Ciliogenesis and planar polarity effector 2	CPLANE2	A0A2I2U005;A0A5F5XDI7	A0A5F5XDI7;A0A2I2U005	CPLANE2	Ciliogenesis and planar polarity effector 2	A0A2I2U005_FELCA;A0A5F5XDI7_FELCA	1	9682.49	3057.19		9525.24	9827.22	5329.81	9331.07				1652.18		GO:0006887(BP:exocytosis);GO:0015031(BP:protein transport);GO:0030030(BP:cell projection organization);GO:0005929(CC:cilium);GO:0003924(MF:GTPase activity);GO:0005525(MF:GTP binding)	fca:101085991			PF00071(Ras family)
A0A2I2U011	Fibronectin	FN1	A0A2I2U011	M3WB06;A0A2I2U011;A0A2I2UAM2;A0A337S9C4;A0A337SC01;A0A337SWF2	FN1	Fibronectin	A0A2I2U011_FELCA	158	738513	854396	793806	927580	896444	366903	797609	757556	561371	467422	482385	484859	GO:0006953(BP:acute-phase response);GO:0007155(BP:cell adhesion);GO:0008360(BP:regulation of cell shape);GO:0005576(CC:extracellular region);GO:0008201(MF:heparin binding)				PF00041(Fibronectin type III domain);PF00039(Fibronectin type I domain);PF00040(Fibronectin type II domain)
A0A2I2U028	Exostosin like glycosyltransferase 3	EXTL3	A0A2I2U028;M3WRR9	A0A2I2U028;M3WRR9	EXTL3	Exostosin like glycosyltransferase 3	A0A2I2U028_FELCA;M3WRR9_FELCA	5	7096.33	7690.92	8102.51	7263.86	7870.37	6907.94	15289	8407.45	9974.45	22282.8	8896.8	12830.5	GO:0006486(BP:protein glycosylation);GO:0005789(CC:endoplasmic reticulum membrane);GO:0016757(MF:glycosyltransferase activity)				PF09258(Glycosyl transferase family 64 domain);PF03016(Exostosin family)
A0A2I2U029	cysteine--tRNA ligase	CARS2	A0A2I2U029	A0A2I2U029;M3X7N9	CARS2	cysteine--tRNA ligase	A0A2I2U029_FELCA	12	20767.7	28154.8	19160.1	26543.9	28383.3	32269.9	31007.4	29068.8	31684	26239.2	30161.1	32956.5	GO:0006423(BP:cysteinyl-tRNA aminoacylation);GO:0004817(MF:cysteine-tRNA ligase activity);GO:0005524(MF:ATP binding);GO:0046872(MF:metal ion binding)				PF01406(tRNA synthetases class I (C) catalytic domain)
A0A2I2U033	Myosin regulatory light polypeptide 9	MYL9	A0A2I2U033	A0A2I2U033	MYL9	Myosin regulatory light polypeptide 9	A0A2I2U033_FELCA	30	989250	1026320	1045100	945213	904405	987624	995375	944251	941110	1018690	953306	988941	GO:0030239(BP:myofibril assembly);GO:0001725(CC:stress fiber);GO:0005737(CC:cytoplasm);GO:0016460(CC:myosin II complex);GO:0030016(CC:myofibril);GO:0030018(CC:Z disc);GO:0005509(MF:calcium ion binding);GO:0032036(MF:myosin heavy chain binding)	fca:101097882(MYL9)	fca04024(cAMP signaling pathway);fca04022(cGMP-PKG signaling pathway);fca04510(Focal adhesion);fca04520(Adherens junction);fca04530(Tight junction);fca04814(Motor proteins);fca04820(Cytoskeleton in muscle cells);fca04810(Regulation of actin cytoskeleton);fca04670(Leukocyte transendothelial migration);fca04921(Oxytocin signaling pathway);fca04270(Vascular smooth muscle contraction);fca04360(Axon g…		PF13499(EF-hand domain pair)
A0A2I2U037	Smoothelin	SMTN	A0A2I2U037;A0A5F5Y4K7;M3VWE8	A0A2I2U037;A0A2I2U362;A0A5F5XRV6;A0A5F5Y4K7;M3VWE8	SMTN	Smoothelin	A0A2I2U037_FELCA;A0A5F5Y4K7_FELCA;M3VWE8_FELCA	8	22286.1	22495.3	22866.8	10641.5	10821.2	9321.78	15767.1	19101.7	21726.7	8126.76	9956.04	14285.9	GO:0030036(BP:actin cytoskeleton organization);GO:0005815(CC:microtubule organizing center);GO:0031941(CC:filamentous actin)				PF12510(Smoothelin cytoskeleton protein);PF00307(Calponin homology (CH) domain)
A0A2I2U042	Transforming acidic coiled-coil containing protein 2	TACC2	A0A2I2U042;A0A2I2UUW3;A0A337SGV2;A0A5F5XKE8;A0A5F5XPG0;A0A5F5Y129;A0A5F5Y699;A0A5F5Y7W9	A0A2I2U042;A0A2I2UUW3;A0A2I2V1Q8;A0A337SGV2;A0A5F5XKE8;A0A5F5XPG0;A0A5F5Y129;A0A5F5Y699;A0A5F5Y7W9;M3X454	TACC2	Transforming acidic coiled-coil containing protein 2	A0A2I2U042_FELCA;A0A2I2UUW3_FELCA;A0A337SGV2_FELCA;A0A5F5XKE8_FELCA;A0A5F5XPG0_FELCA;A0A5F5Y129_FELCA;A0A5F5Y699_FELCA;A0A5F5Y7W9_FELCA	18	56040	58691.1	60672.7	32883.1	36826.9	33006.3	40968.2	38029.9	32230.2	41489.7	31861.2	30963.9	GO:0007052(BP:mitotic spindle organization);GO:0005737(CC:cytoplasm);GO:0005856(CC:cytoskeleton)				PF05010(Transforming acidic coiled-coil-containing protein (TACC), C-terminal)
A0A2I2U043	Heteroous nuclear ribonucleoprotein D like	HNRNPDL	A0A2I2U043;A0A5F5Y6C4;M3VUT2	M3VUT2;A0A2I2U043;A0A5F5Y6C4	HNRNPDL	Heteroous nuclear ribonucleoprotein D like	A0A2I2U043_FELCA;A0A5F5Y6C4_FELCA;M3VUT2_FELCA	30	520558	635034	527397	764709	779247	733756	733333	728552	724665	752418	782004	725833	GO:0005634(CC:nucleus);GO:0005737(CC:cytoplasm);GO:0003677(MF:DNA binding);GO:0003723(MF:RNA binding)				PF00076(RNA recognition motif)
A0A2I2U047	Coronin	CORO1C	A0A2I2U047;A0A337SSG6	A0A2I2U047;A0A337SSG6	CORO1C	Coronin	A0A2I2U047_FELCA;A0A337SSG6_FELCA	46	396192	446201	376018	514962	572430	581216	552524	561791	571111	561490	558138	546147	GO:0001755(BP:neural crest cell migration);GO:0007015(BP:actin filament organization);GO:0010633(BP:negative regulation of epithelial cell migration);GO:0010762(BP:regulation of fibroblast migration);GO:0016197(BP:endosomal transport);GO:0021591(BP:ventricular system development);GO:0022038(BP:corpus callosum development);GO:0044387(BP:negative regulation of protein kinase activity by regulation …				PF08953(Domain of unknown function (DUF1899));PF16300(Type of WD40 repeat);PF00400(WD domain, G-beta repeat)
A0A2I2U051	Connector enhancer of kinase suppressor of Ras 2	CNKSR2	A0A2I2U051	A0A2I2U5T2;A0A2I2U051;A0A2I2UFP9;A0A5F5XWS5;A0A5F5Y1C0;M3WVB2	CNKSR2	Connector enhancer of kinase suppressor of Ras 2	A0A2I2U051_FELCA	1										35351.5			GO:0009966(BP:regulation of signal transduction);GO:0005737(CC:cytoplasm);GO:0016020(CC:membrane)				PF00536(SAM domain (Sterile alpha motif));PF06663(Connector enhancer of kinase suppressor of ras 2/3 domain);PF00169(PH domain);PF00595(PDZ domain);PF10534(Connector enhancer of kinase suppressor of ras)
A0A2I2U067	Gephyrin	GPHN	A0A2I2U067;A0A2I2U0L9;A0A2I2U0Q9;A0A5F5XH93;M3WIY2	A0A2I2U067;A0A5F5XH93;M3WIY2;A0A2I2U0L9;A0A2I2U0Q9	GPHN	Gephyrin	A0A2I2U067_FELCA;A0A2I2U0L9_FELCA;A0A2I2U0Q9_FELCA;A0A5F5XH93_FELCA;M3WIY2_FELCA	34	92829.2	86905.4	99462.3	44529.8	45508.4	60228.7	61476.7	57262	55563	56442.5	53998.6	54471.3	GO:0006777(BP:Mo-molybdopterin cofactor biosynthetic process);GO:0005524(MF:ATP binding);GO:0046872(MF:metal ion binding);GO:0061598(MF:molybdopterin adenylyltransferase activity);GO:0061599(MF:molybdopterin molybdotransferase activity)				PF03453(MoeA N-terminal region (domain I and II));PF03454(MoeA C-terminal region (domain IV));PF00994(Probable molybdopterin binding domain)
A0A2I2U069	PDZ domain-containing protein 11	PDZD11	A0A2I2U069	A0A337SDI3;A0A2I2U069	PDZD11	PDZ domain-containing protein 11	A0A2I2U069_FELCA	4	47491	63406.7	70630.7	35747.5	50788.5	50875	44457	49765	54148.9	47075	59178.5	65895.6		fca:101088144			PF00595(PDZ domain)
A0A2I2U075	RNA binding motif single stranded interacting protein 3	RBMS3	A0A2I2U075;A0A2I2V2K8;A0A337SRZ2;A0A5F5XJ26;M3VXY3	M3VXY3;A0A2I2U075;A0A2I2V2K8;A0A337SRZ2;A0A5F5XJ26	RBMS3	RNA binding motif single stranded interacting protein 3	A0A2I2U075_FELCA;A0A2I2V2K8_FELCA;A0A337SRZ2_FELCA;A0A5F5XJ26_FELCA;M3VXY3_FELCA	2	13572	25504.4	19218.3	6437.21	5809.52	9829.12		12840.4			6124.5		GO:1990904(CC:ribonucleoprotein complex);GO:0003723(MF:RNA binding)				PF00076(RNA recognition motif)
A0A2I2U077	Mpv17-like protein 2	MPV17L2	A0A2I2U077;A0A5F5XCI0	A0A2I2U077;A0A5F5XCI0	MPV17L2	Mpv17-like protein 2	A0A2I2U077_FELCA;A0A5F5XCI0_FELCA	2	55056.6	61089.4		52769.7	67976.1	55928.4	64284.9	66354.4	59456.2	73632.3			GO:0016020(CC:membrane)	fca:101094083(MPV17L2)	fca04146(Peroxisome)		PF04117(Mpv17 / PMP22 family)
A0A2I2U093	Large ribosomal subunit protein uL18	RPL5	A0A2I2U093	A0A2I2U093;A0A337SAA8;A0A5F5Y2G3	RPL5	Large ribosomal subunit protein uL18	A0A2I2U093_FELCA	42	941762	819129	849156	689600	729626	733090	823809	740933	773635	747962	750723	727074	GO:0006412(BP:translation);GO:0005737(CC:cytoplasm);GO:0005840(CC:ribosome);GO:1990904(CC:ribonucleoprotein complex);GO:0003735(MF:structural constituent of ribosome);GO:0008097(MF:5S rRNA binding)				PF14204(Ribosomal L18 C-terminal region);PF17144(Ribosomal large subunit proteins 60S L5, and 50S L18)
A0A2I2U098	Rho GTPase activating protein 12	ARHGAP12	A0A2I2U098	A0A2I2U3J3;A0A2I2U098;A0A2I2UH41;A0A2I2UTR0;A0A5F5XD06;A0A5F5XZZ0;M3WSI2	ARHGAP12	Rho GTPase activating protein 12	A0A2I2U098_FELCA	16	17472.8	16522.1	17701.3	13180.9	13585.3	15907.3	13347.8	13841.5	15668	11031.6	12308.6	15442.4	GO:0007165(BP:signal transduction);GO:0005096(MF:GTPase activator activity)				PF16618(Linker region between SH3 and WW domains on ARHGAP12);PF00018(SH3 domain);PF00397(WW domain);PF00169(PH domain);PF00620(RhoGAP domain)
A0A2I2U0B3	DnaJ heat shock protein family (Hsp40) member B1	DNAJB1	A0A2I2U0B3	A0A2I2U0B3	DNAJB1	DnaJ heat shock protein family (Hsp40) member B1	A0A2I2U0B3_FELCA	20	116338	116446	118062	89627.3	90365.4	97900	108294	106378	111067	93013.5	102137	93025.7	GO:0000122(BP:negative regulation of transcription by RNA polymerase II);GO:0032781(BP:positive regulation of ATP-dependent activity);GO:0034605(BP:cellular response to heat);GO:0051085(BP:chaperone cofactor-dependent protein refolding);GO:0090084(BP:negative regulation of inclusion body assembly);GO:0005654(CC:nucleoplasm);GO:0005829(CC:cytosol);GO:0001671(MF:ATPase activator activity);GO:000371…				PF00226(DnaJ domain);PF01556(DnaJ C terminal domain)
A0A2I2U0B6	GULP PTB domain containing engulfment adaptor 1	GULP1	A0A2I2U0B6	A0A2I2U0B6;A0A2I2UAD3;A0A2I2V543;A0A337S870;M3WXY1	GULP1	GULP PTB domain containing engulfment adaptor 1	A0A2I2U0B6_FELCA	18	38438.7	48800.9	39407.7	51055.4	53037.4	60302.3	55060.3	47470.4	54393.1	57575.9	53743.1	47653.3					PF00640(Phosphotyrosine interaction domain (PTB/PID))
A0A2I2U0C4	Alpha-(1,6)-fucosyltransferase	FUT8	A0A2I2U0C4	A0A2I2U0C4	FUT8	Alpha-(1,6)-fucosyltransferase	A0A2I2U0C4_FELCA	16	34186.9	38969.5	34120.1	37748.1	43637.2	46593.4	44789.5	45376.5	40732.1	38078.7	39347	43558.8	GO:0006487(BP:protein N-linked glycosylation);GO:0006491(BP:N-glycan processing);GO:0007179(BP:transforming growth factor beta receptor signaling pathway);GO:0007229(BP:integrin-mediated signaling pathway);GO:0007585(BP:respiratory gaseous exchange by respiratory system);GO:0010468(BP:regulation of gene expression);GO:0010761(BP:fibroblast migration);GO:0018279(BP:protein N-linked glycosylation v…	fca:101089525(FUT8)	fca00510(N-Glycan biosynthesis);fca00513(Various types of N-glycan biosynthesis);fca00533(Glycosaminoglycan biosynthesis - keratan sulfate);		PF19745(Alpha-(1,6)-fucosyltransferase N- and catalytic domains);PF14604(Variant SH3 domain)
A0A2I2U0D2	Adenylate cyclase type 6	ADCY6	A0A2I2U0D2;A0A2I2U4G9;A0A2I2UV71;M3VU21	A0A2I2U0D2;A0A2I2U4G9;A0A2I2UV71;M3VU21	ADCY6	Adenylate cyclase type 6	A0A2I2U0D2_FELCA;A0A2I2U4G9_FELCA;A0A2I2UV71_FELCA;M3VU21_FELCA	1	7491.6	12605.1	4369.36	9512.27	13197.4		13081.6	13029.1	4390.66	8964.75		8762.61	GO:0006171(BP:cAMP biosynthetic process);GO:0035556(BP:intracellular signal transduction);GO:0005886(CC:plasma membrane);GO:0004016(MF:adenylate cyclase activity);GO:0005524(MF:ATP binding);GO:0046872(MF:metal ion binding)				PF06327(Adenylate cyclase, conserved domain);PF16214(Adenylyl cyclase N-terminal extracellular and transmembrane region);PF00211(Adenylate and Guanylate cyclase catalytic domain)
A0A2I2U0D5	SH3 domain containing kinase binding protein 1	SH3KBP1	A0A2I2U0D5;A0A2I2UX20;A0A337RTZ6;A0A337S1J4;A0A337SC45	A0A2I2UX20;A0A2I2U0D5;A0A2I2UEU6;A0A337RTZ6;A0A337S1J4;A0A337SB91;A0A337SC45;A0A337SD86;A0A337SWK0;M3W166	SH3KBP1	SH3 domain containing kinase binding protein 1	A0A2I2U0D5_FELCA;A0A2I2UX20_FELCA;A0A337RTZ6_FELCA;A0A337S1J4_FELCA;A0A337SC45_FELCA	30	106128	105733	117444	62670.1	68170	71750.1	70987.7	67607.8	72644.9	75250.8	73814.8	76323.8					PF14604(Variant SH3 domain)
A0A2I2U0E2	Farnesyl pyrophosphate synthase	FDPS	A0A2I2U0E2;A0A5F5XN41	A0A2I2U0E2;A0A5F5XN41	FDPS	Farnesyl pyrophosphate synthase	A0A2I2U0E2_FELCA;A0A5F5XN41_FELCA	19	360576	350449	363314	263256	243309	280001	270307	248226	283584	276979	291397	259488	GO:0008299(BP:isoprenoid biosynthetic process);GO:0005654(CC:nucleoplasm);GO:0005829(CC:cytosol);GO:0031410(CC:cytoplasmic vesicle);GO:0016765(MF:transferase activity, transferring alkyl or aryl (other than methyl) groups)				PF00348(Polyprenyl synthetase)
A0A2I2U0F1	Nuclear transcription factor Y subunit beta	NFYB	A0A2I2U0F1;A0A2I2UR54;M3XFA4	A0A2I2UR54;A0A2I2U0F1;M3XFA4	NFYB	Nuclear transcription factor Y subunit beta	A0A2I2U0F1_FELCA;A0A2I2UR54_FELCA;M3XFA4_FELCA	4	59653.3	73935.5	65325.1	83394	93233.1	70815.1	89321.9	91302	85107.7	89128.2	80874.9	87727.4	GO:0016602(CC:CCAAT-binding factor complex);GO:0001228(MF:DNA-binding transcription activator activity, RNA polymerase II-specific);GO:0043565(MF:sequence-specific DNA binding);GO:0046982(MF:protein heterodimerization activity)	fca:101083016(NFYB)	fca04612(Antigen processing and presentation);;		PF00808(Histone-like transcription factor (CBF/NF-Y) and archaeal histone)
A0A2I2U0F2	Polycystin-2	PKD2	A0A2I2U0F2	A0A2I2U0F2	PKD2	Polycystin-2	A0A2I2U0F2_FELCA	24	40511.9	54733.3	42935.4	48601.8	46977	45958.7	40297.2	43459.1	41062.8	43869.9	52800.9	37273.4	GO:0001658(BP:branching involved in ureteric bud morphogenesis);GO:0001947(BP:heart looping);GO:0021510(BP:spinal cord development);GO:0021915(BP:neural tube development);GO:0031587(BP:positive regulation of inositol 1,4,5-trisphosphate-sensitive calcium-release channel activity);GO:0035502(BP:metanephric part of ureteric bud development);GO:0035904(BP:aorta development);GO:0042127(BP:regulation …				PF08016(Polycystin cation channel);PF18109(Ferredoxin I 4Fe-4S cluster domain);PF20519(Polycystin domain)
A0A2I2U0F4	Serine-protein kinase ATM	ATM	A0A2I2U0F4	A0A2I2U0F4;A0A5F5XWA0	ATM	Serine-protein kinase ATM	A0A2I2U0F4_FELCA	86	42519.6	42377.7	37864.1	47230.9	50782.5	41970.5	49875.7	45965.5	49152.2	43159.4	46011.3	44483	GO:0000077(BP:DNA damage checkpoint signaling);GO:0000425(BP:pexophagy);GO:0000723(BP:telomere maintenance);GO:0000724(BP:double-strand break repair via homologous recombination);GO:0001541(BP:ovarian follicle development);GO:0001756(BP:somitogenesis);GO:0002331(BP:pre-B cell allelic exclusion);GO:0006468(BP:protein phosphorylation);GO:0007094(BP:mitotic spindle assembly checkpoint signaling);GO:…	fca:101089291(ATM)	fca03440(Homologous recombination);fca04064(NF-kappa B signaling pathway);fca04068(FoxO signaling pathway);fca04110(Cell cycle);fca04210(Apoptosis);fca04115(p53 signaling pathway);fca04218(Cellular senescence);;;;;;		PF11640(Telomere-length maintenance and DNA damage repair);PF02260(FATC domain);PF00454(Phosphatidylinositol 3- and 4-kinase);PF02259(FAT domain)
A0A2I2U0H5	Tubulin polyglutamylase complex subunit 1	TPGS1	A0A2I2U0H5	A0A2I2U0H5	TPGS1	Tubulin polyglutamylase complex subunit 1	A0A2I2U0H5_FELCA	7	22451.9	23617.4	17808.3	14791.3	15146.2	17259.1	15730.3	16358.1	17185.1	18351.8	14115.4	14452.7	GO:0007268(BP:chemical synaptic transmission);GO:0007288(BP:sperm axoneme assembly);GO:0018095(BP:protein polyglutamylation);GO:0030534(BP:adult behavior);GO:0051648(BP:vesicle localization);GO:0005813(CC:centrosome);GO:0045202(CC:synapse);GO:0008017(MF:microtubule binding);GO:0070740(MF:tubulin-glutamic acid ligase activity)
A0A2I2U0I1	Centrosomal protein 78	CEP78	A0A2I2U0I1;A0A2I2UTH0;A0A5F5XCE2;A0A5F5XY35;M3W8B3	A0A2I2U0I1;A0A2I2UTH0;A0A5F5XCE2;A0A5F5XG28;A0A5F5XY35;M3W8B3	CEP78	Centrosomal protein 78	A0A2I2U0I1_FELCA;A0A2I2UTH0_FELCA;A0A5F5XCE2_FELCA;A0A5F5XY35_FELCA;M3W8B3_FELCA	4	4240.21	4850.82	3321.19	2402.05	3056.63	4273.11	2598.19	3909.3	4216.13								PF13516(Leucine Rich repeat)
A0A2I2U0I2	Cell cycle exit and neuronal differentiation 1	CEND1	A0A2I2U0I2	A0A2I2U0I2	CEND1	Cell cycle exit and neuronal differentiation 1	A0A2I2U0I2_FELCA	9	117482	158421	150033	166696	163962	199776	189275	180760	189282	183341	176698	180721	GO:0007628(BP:adult walking behavior);GO:0021686(BP:cerebellar granular layer maturation);GO:0021702(BP:cerebellar Purkinje cell differentiation);GO:0021933(BP:radial glia guided migration of cerebellar granule cell);GO:0021941(BP:negative regulation of cerebellar granule cell precursor proliferation);GO:0005739(CC:mitochondrion);GO:0016020(CC:membrane);GO:0031982(CC:vesicle)	fca:101099247			PF15677(Cell cycle exit and neuronal differentiation protein 1)
A0A2I2U0I4	RNA helicase	YTHDC2	A0A2I2U0I4;M3WVZ7	M3WVZ7;A0A2I2U0I4	YTHDC2	RNA helicase	A0A2I2U0I4_FELCA;M3WVZ7_FELCA	19	18475.1	18542.3	16758.1	12255.7	12932	11540.1	15609.2	17357.7	11354.8	12570.7	15527.7	12791.1	GO:0003723(MF:RNA binding);GO:0003724(MF:RNA helicase activity);GO:0005524(MF:ATP binding);GO:0016787(MF:hydrolase activity)				PF00270(DEAD/DEAH box helicase);PF04408(Helicase associated domain (HA2), winged-helix);PF04146(YT521-B-like domain);PF07717(Oligonucleotide/oligosaccharide-binding (OB)-fold);PF00271(Helicase conserved C-terminal domain);PF21010(Helicase associated domain (HA2), ratchet-like);PF01424(R3H domain)
A0A2I2U0I8	Early endosome antigen 1	EEA1	A0A2I2U0I8;M3X609	A0A2I2USR6;A0A2I2U0I8;A0A5F5XNY8;A0A5F5XTR9;A0A5F5Y4K9;A0A5F5Y6U8;M3X609	EEA1	Early endosome antigen 1	A0A2I2U0I8_FELCA;M3X609_FELCA	110	174036	191135	197601	193693	186842	219307	200113	220104	225286	215602	225906	227144	GO:0046872(MF:metal ion binding)				PF01363(FYVE zinc finger)
A0A2I2U0K0	[histone H3]-trimethyl-L-lysine(9) demethylase	KDM4B	A0A2I2U0K0;M3W7C9	M3W7C9;A0A2I2U0K0;A0A5F5XGB6	KDM4B	[histone H3]-trimethyl-L-lysine(9) demethylase	A0A2I2U0K0_FELCA;M3W7C9_FELCA	3	9750.84	12209.2	8170.65		7078.11	10518.6	4759.84	11242.6	13155.5		10970.2	8787.64	GO:0005634(CC:nucleus);GO:0008270(MF:zinc ion binding);GO:0140684(MF:histone H3-tri/dimethyl-lysine-9 demethylase activity)				PF02373(JmjC domain, hydroxylase);PF13831(PHD-finger);PF02375(jmjN domain);PF18104(Jumonji domain-containing protein 2A Tudor domain);PF13832(PHD-zinc-finger like domain)
A0A2I2U0K3	DDB1 and CUL4 associated factor 1	DCAF1	A0A2I2U0K3	A0A2I2U0K3	DCAF1	DDB1 and CUL4 associated factor 1	A0A2I2U0K3_FELCA	50	54228.2	57979.5	53377.6	62893.4	62408.4	60326	65081.3	61740.9	65726.6	58419.6	59194.9	63009.8	GO:0000122(BP:negative regulation of transcription by RNA polymerase II);GO:0016567(BP:protein ubiquitination);GO:0030183(BP:B cell differentiation);GO:0033151(BP:V(D)J recombination);GO:0035212(BP:cell competition in a multicellular organism);GO:0043687(BP:post-translational protein modification);GO:0045732(BP:positive regulation of protein catabolic process);GO:0001650(CC:fibrillar center);GO:0…
A0A2I2U0K4	Sarcospan	SSPN	A0A2I2U0K4;A0A337SC02	A0A2I2U0K4;A0A337SC02	SSPN	Sarcospan	A0A2I2U0K4_FELCA;A0A337SC02_FELCA	2	2986.64	3406.04	827.823	511.132	1099.91	2943.17	2201.32		3085.72			3754.91	GO:0016010(CC:dystrophin-associated glycoprotein complex);GO:0030133(CC:transport vesicle);GO:0042383(CC:sarcolemma)	fca:101098965(SSPN)	fca04820(Cytoskeleton in muscle cells);;;;		PF04103(CD20-like family)
A0A2I2U0K9	Trinucleotide repeat containing adaptor 6A	TNRC6A	A0A2I2U0K9;A0A2I2US95;A0A2I2UYN3;A0A2I2V1F7;A0A5F5XLL1;A0A5F5XLU1;M3X231	A0A5F5XLL1;A0A2I2U0K9;A0A2I2US95;A0A2I2UYN3;A0A2I2V1F7;A0A5F5XLU1;A0A5F5Y1J3;M3X231	TNRC6A	Trinucleotide repeat containing adaptor 6A	A0A2I2U0K9_FELCA;A0A2I2US95_FELCA;A0A2I2UYN3_FELCA;A0A2I2V1F7_FELCA;A0A5F5XLL1_FELCA;A0A5F5XLU1_FELCA;M3X231_FELCA	11	20576.7	26850.5	24327.1	14565.3	12597.9	11882.6	13155.5	9519.29	9866.52	9708.49	10355.7	10103.8	GO:0003676(MF:nucleic acid binding)				PF10427(Argonaute hook);PF16608(TNRC6-PABC binding domain)
A0A2I2U0L3	FUN14 domain containing 1	FUNDC1	A0A2I2U0L3	A0A2I2U0L3	FUNDC1	FUN14 domain containing 1	A0A2I2U0L3_FELCA	4	59864.7	39326.4	34530.6	52119.6	60970.2	50359.4	56283.7	34964.3	58025.5	60222.6	47626.2	51657.3	GO:0000422(BP:autophagy of mitochondrion);GO:0001666(BP:response to hypoxia);GO:0005741(CC:mitochondrial outer membrane)	fca:101092745(FUNDC1)	fca04137(Mitophagy - animal)		PF04930(FUN14 family)
A0A2I2U0L8	TGF-beta activated kinase 1 (MAP3K7) binding protein 3	TAB3	A0A2I2U0L8;A0A337S2H7;M3X7Y4	M3X7Y4;A0A2I2U0L8;A0A337S2H7	TAB3	TGF-beta activated kinase 1 (MAP3K7) binding protein 3	A0A2I2U0L8_FELCA;A0A337S2H7_FELCA;M3X7Y4_FELCA	5	4577.38	4271.6	7275.77		6123.77						5745.19		GO:0043130(MF:ubiquitin binding);GO:0046872(MF:metal ion binding)				PF02845(CUE domain)
A0A2I2U0M0	Epsin 1	EPN1	A0A2I2U0M0;M3X7X9	M3X7X9;A0A2I2U0M0	EPN1	Epsin 1	A0A2I2U0M0_FELCA;M3X7X9_FELCA	15	92920.5	115333	96741.8	101994	105005	107857	101019	109080	113094	102365	106376	102315	GO:0005737(CC:cytoplasm);GO:0008289(MF:lipid binding)				PF01417(ENTH domain)
A0A2I2U0M1	WASP like actin nucleation promoting factor	WASL	A0A2I2U0M1	A0A2I2U0M1	WASL	WASP like actin nucleation promoting factor	A0A2I2U0M1_FELCA	12	66605	56189	64570.1	45353.6	40085.9	50586.3	46676.7	45918	52610.9	48522.6	42565.6	44384.1	GO:0009617(BP:response to bacterium);GO:0030041(BP:actin filament polymerization);GO:0031503(BP:protein-containing complex localization);GO:0032880(BP:regulation of protein localization);GO:0045944(BP:positive regulation of transcription by RNA polymerase II);GO:0051653(BP:spindle localization);GO:0060997(BP:dendritic spine morphogenesis);GO:0099175(BP:regulation of postsynapse organization);GO:1…	fca:101095243(WASL)	fca04144(Endocytosis);fca04520(Adherens junction);fca04810(Regulation of actin cytoskeleton);;;		PF02205(WH2 motif);PF00568(WH1 domain);PF00786(P21-Rho-binding domain)
A0A2I2U0M5	Syncoilin, intermediate filament protein	SYNC	A0A2I2U0M5;M3WVW2	M3WVW2;A0A2I2U0M5	SYNC	Syncoilin, intermediate filament protein	A0A2I2U0M5_FELCA;M3WVW2_FELCA	19	128903	117809	130839	111602	97876.1	104469	100103	100101	115577	92720.1	105712	104400	GO:0005882(CC:intermediate filament)				PF00038(Intermediate filament protein)
A0A2I2U0M6	VPS26 endosomal protein sorting factor C	VPS26C	A0A2I2U0M6;A0A5F5Y7I8	A0A2I2U0M6;A0A337S8D3;A0A337SJJ5;A0A5F5Y7I8;M3WHP7	VPS26C	VPS26 endosomal protein sorting factor C	A0A2I2U0M6_FELCA;A0A5F5Y7I8_FELCA	9	31256.7	26437	21429.9	14331.9	20009.7	17865.7	20635.2	19014.3	21153	15918.5	22259.4	20752.1	GO:0006886(BP:intracellular protein transport);GO:0005768(CC:endosome)	fca:101081072			PF03643(Vacuolar protein sorting-associated protein 26)
A0A2I2U0M8	Necdin, MAGE family member	NDN	A0A2I2U0M8	A0A2I2U0M8	NDN	Necdin, MAGE family member	A0A2I2U0M8_FELCA	11	33294.6	30677.8	33879.5	27468	21470.1	20429.1	23951.9	20733.3	18804	18102.9	16982.8	29503.9	GO:0000122(BP:negative regulation of transcription by RNA polymerase II);GO:0001764(BP:neuron migration);GO:0003016(BP:respiratory system process);GO:0007413(BP:axonal fasciculation);GO:0007417(BP:central nervous system development);GO:0008347(BP:glial cell migration);GO:0009791(BP:post-embryonic development);GO:0019233(BP:sensory perception of pain);GO:0043433(BP:negative regulation of DNA-bindi…				PF01454(MAGE homology domain)
A0A2I2U0N6	TBC1 domain family member 9B	TBC1D9B	A0A2I2U0N6;A0A2I2USE0;A0A5F5XJX4	A0A2I2U0N6;A0A2I2USE0;A0A5F5XH16;A0A5F5XJX4	TBC1D9B	TBC1 domain family member 9B	A0A2I2U0N6_FELCA;A0A2I2USE0_FELCA;A0A5F5XJX4_FELCA	22	53229.6	41651.9	53365.6	35432.3	34902.6	33011.7	42103.4	35916.2	39719.9	40530.3	37473	41759	GO:0005509(MF:calcium ion binding)				PF02893(GRAM domain);PF00566(Rab-GTPase-TBC domain)
A0A2I2U0P6	F-box protein 4	FBXO4	A0A2I2U0P6;A0A2I2U575	A0A2I2U0P6;A0A2I2U575	FBXO4	F-box protein 4	A0A2I2U0P6_FELCA;A0A2I2U575_FELCA	8	24361.3	22680.6	26853.3	19039.5	14859.9	23310.4	18571.1	17716.1	22891.6	17330.5	19302.9	26255.9	GO:0000423(BP:mitophagy)				PF17716(RAB7A-interacting MON1-CCZ1 complex subunit 1)
A0A2I2U0R5	Janus kinase and microtubule interacting protein 2	JAKMIP2	A0A2I2U0R5;A0A337SDW4;A0A337SXM9;A0A5F5XEV5;M3WP74	A0A5F5Y6X2;A0A2I2U0R5;A0A337SDW4;A0A337SXM9;A0A5F5XEV5;M3WP74	JAKMIP2	Janus kinase and microtubule interacting protein 2	A0A2I2U0R5_FELCA;A0A337SDW4_FELCA;A0A337SXM9_FELCA;A0A5F5XEV5_FELCA;M3WP74_FELCA	2			12907.3			8273.9		18145.4					GO:0008017(MF:microtubule binding);GO:0019900(MF:kinase binding)				PF16034(JAKMIP CC3 domain)
A0A2I2U0R6	Wnt ligand secretion mediator	WLS	A0A2I2U0R6;A0A337SB95;A0A337SE29;A0A5F5XS95;M3WH63	M3WH63;A0A2I2U0R6;A0A337RY85;A0A337SB95;A0A337SE29;A0A5F5XS95	WLS	Wnt ligand secretion mediator	A0A2I2U0R6_FELCA;A0A337SB95_FELCA;A0A337SE29_FELCA;A0A5F5XS95_FELCA;M3WH63_FELCA	24	77046	89868.4	73448	119163	126024	123734	101915	96628.1	98789.2	114279	103594	104570	GO:0016055(BP:Wnt signaling pathway);GO:0000139(CC:Golgi membrane);GO:0017147(MF:Wnt-protein binding)				PF06664(Wnt-binding factor required for Wnt secretion)
A0A2I2U0R9	5-hydroxytryptamine receptor 2A	HTR2A	A0A2I2U0R9;A0A5F5XUJ6;A0A5F5Y0X7	A0A2I2U0R9;A0A5F5XUJ6;A0A5F5Y0X7	HTR2A	5-hydroxytryptamine receptor 2A	A0A2I2U0R9_FELCA;A0A5F5XUJ6_FELCA;A0A5F5Y0X7_FELCA	2	11250.4	9524.78	9974.88	5870.33	10125	13554.6	12877.4	11250.8	7424.94	5404.03	11551.1	6892.01	GO:0006096(BP:glycolytic process);GO:0006874(BP:cellular calcium ion homeostasis);GO:0007187(BP:G protein-coupled receptor signaling pathway, coupled to cyclic nucleotide second messenger);GO:0007200(BP:phospholipase C-activating G protein-coupled receptor signaling pathway);GO:0007202(BP:activation of phospholipase C activity);GO:0007268(BP:chemical synaptic transmission);GO:0009410(BP:response …				PF00001(7 transmembrane receptor (rhodopsin family))
A0A2I2U0T0	Retinoic acid receptor RXR	RXRA	A0A2I2U0T0;A0A2I2UEY0;A0A2I2UN57;A0A337SPZ3;M3VYH3	A0A337SPZ3;A0A2I2U0T0;A0A2I2UEY0;A0A2I2UN57;M3VYH3	RXRA	Retinoic acid receptor RXR	A0A2I2U0T0_FELCA;A0A2I2UEY0_FELCA;A0A2I2UN57_FELCA;A0A337SPZ3_FELCA;M3VYH3_FELCA	4	7250.23	10374	9258.13	11598.4	14449.2	6083.09	9420.77	6724.51	6032.43	9219.18	8181.04	9461.18	GO:0005634(CC:nucleus);GO:0003700(MF:DNA-binding transcription factor activity);GO:0003707(MF:nuclear steroid receptor activity);GO:0008270(MF:zinc ion binding);GO:0043565(MF:sequence-specific DNA binding)	fca:101085757(RXRA)	fca04151(PI3K-Akt signaling pathway);fca04148(Efferocytosis);fca04659(Th17 cell differentiation);fca04920(Adipocytokine signaling pathway);fca03320(PPAR signaling pathway);fca04919(Thyroid hormone signaling pathway);fca04928(Parathyroid hormone synthesis, secretion and action);fca04976(Bile secretion);;;;;;;;;;		PF11825(Nuclear/hormone receptor activator site AF-1);PF00105(Zinc finger, C4 type (two domains));PF00104(Ligand-binding domain of nuclear hormone receptor)
A0A2I2U0T9	Notch receptor 2	NOTCH2	A0A2I2U0T9;A0A2I2UD82;A0A5F5XSJ4;M3WBU4	M3WBU4;A0A2I2U0T9;A0A2I2UD82;A0A2I2UWB2;A0A337S5I0;A0A5F5XSJ4;A0A5F5Y284	NOTCH2	Notch receptor 2	A0A2I2U0T9_FELCA;A0A2I2UD82_FELCA;A0A5F5XSJ4_FELCA;M3WBU4_FELCA	63	84565.5	98816	92232.6	114119	112658	121894	109465	117044	122612	117937	113394	116138	GO:0006355(BP:regulation of transcription, DNA-templated);GO:0006915(BP:apoptotic process);GO:0007219(BP:Notch signaling pathway);GO:0030154(BP:cell differentiation);GO:0050793(BP:regulation of developmental process);GO:0071228(BP:cellular response to tumor cell);GO:0005634(CC:nucleus);GO:0005886(CC:plasma membrane);GO:0043235(CC:receptor complex);GO:0005509(MF:calcium ion binding);GO:0038023(MF:…	fca:101091800(NOTCH2)	fca04330(Notch signaling pathway);fca04658(Th1 and Th2 cell differentiation);fca04919(Thyroid hormone signaling pathway);;;;;;		PF00023(Ankyrin repeat);PF12661(Human growth factor-like EGF);PF06816(NOTCH protein);PF07645(Calcium-binding EGF domain);PF00066(LNR domain);PF07684(NOTCH protein);PF12796(Ankyrin repeats (3 copies));PF00008(EGF-like domain)
A0A2I2U0U0	Serine and arginine rich splicing factor 6	SRSF6	A0A2I2U0U0	A0A2I2U0U0;M3X8K9;A0A5F5Y1F6	SRSF6	Serine and arginine rich splicing factor 6	A0A2I2U0U0_FELCA	21	828320	917974	859837	1492520	1382680	1421520	1306770	1414980	1421990	1403050	1448400	1431760	GO:0000380(BP:alternative mRNA splicing, via spliceosome);GO:0000381(BP:regulation of alternative mRNA splicing, via spliceosome);GO:0006376(BP:mRNA splice site selection);GO:0010837(BP:regulation of keratinocyte proliferation);GO:0045617(BP:negative regulation of keratinocyte differentiation);GO:0048025(BP:negative regulation of mRNA splicing, via spliceosome);GO:0060501(BP:positive regulation o…				PF00076(RNA recognition motif)
A0A2I2U0V7	Calcium/calmodulin dependent protein kinase kinase 2	CAMKK2	A0A2I2U0V7;A0A337SI08	A0A5F5XRI8;A0A2I2U0V7;A0A2I2UP44;A0A337SI08;M3WGZ4	CAMKK2	Calcium/calmodulin dependent protein kinase kinase 2	A0A2I2U0V7_FELCA;A0A337SI08_FELCA	5	14198.3	13115.7	11732	7869.92	24364.2	8560.94	8666.13	5268.29	17203.5		10121.3	9470.95	GO:0006468(BP:protein phosphorylation);GO:0004672(MF:protein kinase activity);GO:0005524(MF:ATP binding)				PF00069(Protein kinase domain)
A0A2I2U0V8	GIT ArfGAP 1	GIT1	A0A2I2U0V8	A0A2I2UE84;A0A2I2U0V8	GIT1	GIT ArfGAP 1	A0A2I2U0V8_FELCA	15	37226.1	40040	40718.7	21060.2	19133.7	11852	20905.6	18721.1	25812.6	20344.2	19149	20973.4	GO:0007420(BP:brain development);GO:0032012(BP:regulation of ARF protein signal transduction);GO:0110165(CC:cellular anatomical entity);GO:0005096(MF:GTPase activator activity);GO:0046872(MF:metal ion binding)				PF12205(G protein-coupled receptor kinase-interacting protein 1 C term);PF12796(Ankyrin repeats (3 copies));PF01412(Putative GTPase activating protein for Arf);PF16559(GIT coiled-coil Rho guanine nucleotide exchange factor);PF08518(Spa2 homology domain (SHD) of GIT)
A0A2I2U0Y6	Myosin light chain 1/3, skeletal muscle isoform	MYL1	A0A2I2U0Y6;A0A2I2UTB7;A0A337S6T9	A0A2I2UUY2;A0A2I2U0Y6;A0A2I2UTB7;A0A337S6T9	MYL1	Myosin light chain 1/3, skeletal muscle isoform	A0A2I2U0Y6_FELCA;A0A2I2UTB7_FELCA;A0A337S6T9_FELCA	4	290783	268630	281653	360107	270557	354235	323486	313139	279903	291107	314742	274646	GO:0006936(BP:muscle contraction);GO:0016460(CC:myosin II complex);GO:0030016(CC:myofibril);GO:0043292(CC:contractile fiber);GO:0005509(MF:calcium ion binding);GO:0008307(MF:structural constituent of muscle)
A0A2I2U0Z2	Protocadherin 10	PCDH10	A0A2I2U0Z2;M3WRR5	A0A2I2U0Z2;M3WRR5	PCDH10	Protocadherin 10	A0A2I2U0Z2_FELCA;M3WRR5_FELCA	15	51701.2	61905.9	58207.2	30759.8	36965.4	37986.3	40836	34671.1	39339.9	38516.4	30556	37286	GO:0007156(BP:homophilic cell adhesion via plasma membrane adhesion molecules);GO:0005886(CC:plasma membrane);GO:0005509(MF:calcium ion binding)				PF16492(Cadherin cytoplasmic C-terminal);PF00028(Cadherin domain);PF08266(Cadherin-like)
A0A2I2U0Z7	STE20-related kinase adapter protein alpha	STRADA	A0A2I2U0Z7;A0A337SAZ9;A0A337SQP1;M3W0G1	M3W0G1;A0A2I2U0Z7;A0A337S536;A0A337SAT7;A0A337SAZ9;A0A337SQP1;A0A337SR70	STRADA	STE20-related kinase adapter protein alpha	A0A2I2U0Z7_FELCA;A0A337SAZ9_FELCA;A0A337SQP1_FELCA;M3W0G1_FELCA	2	3161.38	3359.48	5019.22	2175.69	2551.8			3664.5	4498.72	3864.63		6913.46	GO:0006468(BP:protein phosphorylation);GO:0004672(MF:protein kinase activity);GO:0005524(MF:ATP binding);GO:0043539(MF:protein serine/threonine kinase activator activity)				PF00069(Protein kinase domain)
A0A2I2U0Z9	Glutamyl-tRNA(Gln) amidotransferase subunit C, mitochondrial	GATC	A0A2I2U0Z9	A0A2I2U0Z9	GATC	Glutamyl-tRNA(Gln) amidotransferase subunit C, mitochondrial	A0A2I2U0Z9_FELCA	4	26921.4	31859.6	14734.6	23643.7	24245.1	33732.8	31228.4	30736.4	26732.9	31905.6	29932.5	35976	GO:0006450(BP:regulation of translational fidelity);GO:0032543(BP:mitochondrial translation);GO:0070681(BP:glutaminyl-tRNAGln biosynthesis via transamidation);GO:0005739(CC:mitochondrion);GO:0030956(CC:glutamyl-tRNA(Gln) amidotransferase complex);GO:0005524(MF:ATP binding);GO:0050567(MF:glutaminyl-tRNA synthase (glutamine-hydrolyzing) activity)	fca:101096266(GATC)	fca00970(Aminoacyl-tRNA biosynthesis)		PF02686(Glu-tRNAGln amidotransferase C subunit)
A0A2I2U103	Cytosolic purine 5'-nucleotidase	NT5C2	A0A2I2U103	A0A2I2U103	NT5C2	Cytosolic purine 5'-nucleotidase	A0A2I2U103_FELCA	33	121037	96552.8	107481	58812.8	62460.3	60906.6	72221.6	58607.6	64614	57251.6	62549.4	54042.4	GO:0000255(BP:allantoin metabolic process);GO:0006204(BP:IMP catabolic process);GO:0046037(BP:GMP metabolic process);GO:0046040(BP:IMP metabolic process);GO:0046054(BP:dGMP metabolic process);GO:0046085(BP:adenosine metabolic process);GO:0050689(BP:negative regulation of defense response to virus by host);GO:0070936(BP:protein K48-linked ubiquitination);GO:0005829(CC:cytosol);GO:0005524(MF:ATP bi…				PF05761(5' nucleotidase family)
A0A2I2U111	medium-chain acyl-CoA ligase	ACSM1	A0A2I2U111;A0A337RVA4;M3W8Z9	A0A2I2U111;A0A337RVA4;M3W8Z9	ACSM1	medium-chain acyl-CoA ligase	A0A2I2U111_FELCA;A0A337RVA4_FELCA;M3W8Z9_FELCA	1						28668.9				23270			GO:0006629(BP:lipid metabolic process)				PF13193(AMP-binding enzyme C-terminal domain);PF00501(AMP-binding enzyme)
A0A2I2U123	Fibrosin	FBRS	A0A2I2U123	A0A2I2U123	FBRS	Fibrosin	A0A2I2U123_FELCA	2	3210.73	1890.92	2090.3	2927.85	4134.15	5057.73	2180.99	6355.72	4467.84								PF15336(Autism susceptibility gene 2 protein)
A0A2I2U124	RNA binding motif protein 39	RBM39	A0A2I2U124;M3WUX8	M3WUX8;A0A2I2U124;A0A337SED9	RBM39	RNA binding motif protein 39	A0A2I2U124_FELCA;M3WUX8_FELCA	34	241927	278872	260391	313326	306239	293494	299225	318572	308514	293078	286875	303966	GO:0006397(BP:mRNA processing);GO:0005634(CC:nucleus);GO:0003723(MF:RNA binding)				PF15519(linker between RRM2 and RRM3 domains in RBM39 protein);PF00076(RNA recognition motif)
A0A2I2U125	RNA binding motif protein 45	RBM45	A0A2I2U125	A0A2I2U125	RBM45	RNA binding motif protein 45	A0A2I2U125_FELCA	41	176169	223359	189655	247137	240690	222854	222978	227438	235844	223417	211676	224781	GO:0005654(CC:nucleoplasm);GO:0005737(CC:cytoplasm);GO:1990904(CC:ribonucleoprotein complex);GO:0003723(MF:RNA binding)	fca:101100498			PF00076(RNA recognition motif)
A0A2I2U126	Nuclear transcription factor Y subunit	NFYA	A0A2I2U126;A0A5F5XER1;M3WUH0	A0A2I2U126;A0A5F5XER1;A0A5F5XYX1;M3WUH0	NFYA	Nuclear transcription factor Y subunit	A0A2I2U126_FELCA;A0A5F5XER1_FELCA;M3WUH0_FELCA	4	13356.4	12394.3	13352	15614.3	15468	10215.5	18084.9	17084.1	16484.6	14128.4	12421.2	16206.9	GO:0016602(CC:CCAAT-binding factor complex);GO:0003677(MF:DNA binding);GO:0003700(MF:DNA-binding transcription factor activity)	fca:101098871(NFYA)	fca04612(Antigen processing and presentation);;		PF02045(CCAAT-binding transcription factor (CBF-B/NF-YA) subunit B)
A0A2I2U129	Nardilysin convertase	NRDC	A0A2I2U129;M3X115	A0A2I2U129;M3X115	NRDC	Nardilysin convertase	A0A2I2U129_FELCA;M3X115_FELCA	44	86255.7	74286.6	83981.9	49588.2	57169.2	63731.6	61542.3	58788	64614.2	59349.9	58912.1	65193.7	GO:0006508(BP:proteolysis);GO:0051044(BP:positive regulation of membrane protein ectodomain proteolysis);GO:0052548(BP:regulation of endopeptidase activity);GO:0005739(CC:mitochondrion);GO:0004222(MF:metalloendopeptidase activity);GO:0046872(MF:metal ion binding)	fca:101088678			PF05193(Peptidase M16 inactive domain);PF00675(Insulinase (Peptidase family M16));PF16187(Middle or third domain of peptidase_M16)
A0A2I2U141	Syntaxin binding protein 5	STXBP5	A0A2I2U141;A0A2I2UC31;A0A2I2UQ89;A0A2I2UWW2;M3WC49	A0A2I2UC31;A0A2I2U141;A0A2I2UQ89;A0A2I2UWW2;M3WC49	STXBP5	Syntaxin binding protein 5	A0A2I2U141_FELCA;A0A2I2UC31_FELCA;A0A2I2UQ89_FELCA;A0A2I2UWW2_FELCA;M3WC49_FELCA	1	3036.19	3369.59	2868.04		4403.92	1814.18	2017.67	1667.54			3042.04		GO:0006887(BP:exocytosis);GO:0005737(CC:cytoplasm);GO:0005886(CC:plasma membrane)				PF08366(LLGL2);PF00400(WD domain, G-beta repeat);PF08596(Lethal giant larvae(Lgl) like, C-terminal)
A0A2I2U142	Septin	SEPTIN6	A0A2I2U142;A0A2I2UB14;A0A2I2UPK0;A0A2I2UYB4	A0A2I2U142;A0A2I2UB14;A0A2I2UPK0;A0A2I2UYB4	SEPTIN6	Septin	A0A2I2U142_FELCA;A0A2I2UB14_FELCA;A0A2I2UPK0_FELCA;A0A2I2UYB4_FELCA	8	67890.8	67402.1	67377.7	50160.1	58640.5	63120.9	57322.6	54563.3	60404.6	49755.4	58949.7	57745.8	GO:0005856(CC:cytoskeleton);GO:0005525(MF:GTP binding)				PF00735(Septin)
A0A2I2U150	Solute carrier family 37 member 4	SLC37A4	A0A2I2U150;A0A5F5XYT0;M3VW29	A0A2I2U150;A0A5F5XYT0;M3VW29	SLC37A4	Solute carrier family 37 member 4	A0A2I2U150_FELCA;A0A5F5XYT0_FELCA;M3VW29_FELCA	4	14283.1	15873.8	16362.4	19204.6	16222.8	16713.5	20434.5	13340.5	14466.8	13251.4	10514.2	21072.3	GO:0001780(BP:neutrophil homeostasis);GO:0002318(BP:myeloid progenitor cell differentiation);GO:0005977(BP:glycogen metabolic process);GO:0006089(BP:lactate metabolic process);GO:0006094(BP:gluconeogenesis);GO:0006641(BP:triglyceride metabolic process);GO:0006874(BP:cellular calcium ion homeostasis);GO:0008202(BP:steroid metabolic process);GO:0015760(BP:glucose-6-phosphate transport);GO:0030593(B…				PF07690(Major Facilitator Superfamily)
A0A2I2U154	S100 calcium binding protein A13	S100A13	A0A2I2U154	A0A2I2U154	S100A13	S100 calcium binding protein A13	A0A2I2U154_FELCA	8	65010.9	62372.3	65354.4	73272.7	74794.1	78289.5	83799.1	68908.8	82927.2	69386.3	91136.4	75248.5	GO:0008284(BP:positive regulation of cell population proliferation);GO:0032730(BP:positive regulation of interleukin-1 alpha production);GO:0043123(BP:positive regulation of I-kappaB kinase/NF-kappaB signaling);GO:0005615(CC:extracellular space);GO:0005654(CC:nucleoplasm);GO:0005730(CC:nucleolus);GO:0005829(CC:cytosol);GO:0005886(CC:plasma membrane);GO:0048471(CC:perinuclear region of cytoplasm);…				PF01023(S-100/ICaBP type calcium binding domain)
A0A2I2U158	Pseudouridine synthase 1	PUS1	A0A2I2U158;A0A5F5Y4Z8	A0A2I2U158;A0A5F5Y4Z8	PUS1	Pseudouridine synthase 1	A0A2I2U158_FELCA;A0A5F5Y4Z8_FELCA	29	39563	43828.7	43247.8	48302.9	54771	61574.7	59892.7	56117.5	59028.5	59934.1	58874.8	62692.3	GO:0031119(BP:tRNA pseudouridine synthesis);GO:0043231(CC:intracellular membrane-bounded organelle);GO:0003723(MF:RNA binding);GO:0009982(MF:pseudouridine synthase activity)				PF01416(tRNA pseudouridine synthase)
A0A2I2U159	RALY heteroous nuclear ribonucleoprotein	RALY	A0A2I2U159;A0A337S8F9;A0A337SGX1;A0A337STN1;A0A5F5XHL0;A0A5F5XKP0;M3XC01	A0A337S8F9;A0A2I2U159;A0A337SGX1;A0A337STN1;A0A5F5XHL0;A0A5F5XKP0;M3XC01	RALY	RALY heteroous nuclear ribonucleoprotein	A0A2I2U159_FELCA;A0A337S8F9_FELCA;A0A337SGX1_FELCA;A0A337STN1_FELCA;A0A5F5XHL0_FELCA;A0A5F5XKP0_FELCA;M3XC01_FELCA	20	270009	311564	252859	350189	366063	359164	350403	357978	346413	349623	357658	328204	GO:0003723(MF:RNA binding)				PF00076(RNA recognition motif)
A0A2I2U160	La-related protein 7	LARP7	A0A2I2U160	A0A2I2U160	LARP7	La-related protein 7	A0A2I2U160_FELCA	40	88295.8	83946.6	87729.2	82169.3	99758.3	100484	100835	100168	111104	88774.6	102050	100641	GO:0000122(BP:negative regulation of transcription by RNA polymerase II);GO:0000494(BP:box C/D RNA 3'-end processing);GO:0006397(BP:mRNA processing);GO:0008380(BP:RNA splicing);GO:0032897(BP:negative regulation of viral transcription);GO:0048024(BP:regulation of mRNA splicing, via spliceosome);GO:1904871(BP:positive regulation of protein localization to Cajal body);GO:1905382(BP:positive regulati…				PF00076(RNA recognition motif);PF05383(La domain);PF08777(RNA binding motif)
A0A2I2U164	WD repeat domain 53	WDR53	A0A2I2U164	A0A2I2U164	WDR53	WD repeat domain 53	A0A2I2U164_FELCA	7	28693.9	27464	22488.2	18563.6	18021	12682.2	17452.7	31801	17164.2	16234.9	20870.2	15466.2		fca:101087168			PF12894(Anaphase-promoting complex subunit 4 WD40 domain);PF00400(WD domain, G-beta repeat)
A0A2I2U176	Protein CASP	CUX1	A0A2I2U176;A0A2I2U192	A0A2I2U176;A0A2I2U192;A0A2I2U2F2;A0A337SJK4;A0A337SSL6;A0A5F5XIB7	CUX1	Protein CASP	A0A2I2U176_FELCA;A0A2I2U192_FELCA	51	54295.6	77435.1	68905.2	91600.7	90944.5	89044	86711	88766.6	85849.4	81192.4	88806.5	87821.3	GO:0006891(BP:intra-Golgi vesicle-mediated transport);GO:0000139(CC:Golgi membrane)				PF08172(CASP C terminal)
A0A2I2U184	Coiled-coil domain containing 134	CCDC134	A0A2I2U184	A0A5F5XGF6;A0A2I2U184	CCDC134	Coiled-coil domain containing 134	A0A2I2U184_FELCA	14	64691.7	68921.2	71248.5	90316.1	86998.7	97408	107658	103892	105580	99670.9	93744.2	101164		fca:101082250			PF15002(ERK and JNK pathways, inhibitor)
A0A2I2U188	Carbamoyl-phosphate synthetase 2, aspartate transcarbamylase, and dihydroorotase	CAD	A0A2I2U188	A0A2I2U188;A0A2I2UTI8	CAD	Carbamoyl-phosphate synthetase 2, aspartate transcarbamylase, and dihydroorotase	A0A2I2U188_FELCA	133	1513730	1321960	1368510	950691	932234	866478	1059340	887124	931405	853761	890231	841792	GO:0006207(BP:'de novo' pyrimidine nucleobase biosynthetic process);GO:0006541(BP:glutamine metabolic process);GO:0044205(BP:'de novo' UMP biosynthetic process);GO:0004070(MF:aspartate carbamoyltransferase activity);GO:0004088(MF:carbamoyl-phosphate synthase (glutamine-hydrolyzing) activity);GO:0004151(MF:dihydroorotase activity);GO:0005524(MF:ATP binding);GO:0016597(MF:amino acid binding);GO:004…				PF02787(Carbamoyl-phosphate synthetase large chain, oligomerisation domain);PF00988(Carbamoyl-phosphate synthase small chain, CPSase domain);PF00185(Aspartate/ornithine carbamoyltransferase, Asp/Orn binding domain);PF02729(Aspartate/ornithine carbamoyltransferase, carbamoyl-P binding domain);PF02786(Carbamoyl-phosphate synthase L chain, ATP binding domain);PF00117(Glutamine amidotransferase class…
A0A2I2U189	Gap junction protein	GJC1	A0A2I2U189	A0A2I2U189	GJC1	Gap junction protein	A0A2I2U189_FELCA	1	4284.15	6470.06	3921.11	6378.6	5140.38	10351.3	5370.19		10832.6			6717.42	GO:0001570(BP:vasculogenesis);GO:0007267(BP:cell-cell signaling);GO:0007268(BP:chemical synaptic transmission);GO:0007601(BP:visual perception);GO:0016264(BP:gap junction assembly);GO:0048468(BP:cell development);GO:0048738(BP:cardiac muscle tissue development);GO:0005922(CC:connexin complex);GO:0045202(CC:synapse);GO:0005216(MF:ion channel activity);GO:0005243(MF:gap junction channel activity);G…	fca:101080495			PF00029(Connexin)
A0A2I2U1A2	Mitochondrial translation release factor 1 like	MTRF1L	A0A2I2U1A2	A0A2I2U1A2;A0A2I2UYR4	MTRF1L	Mitochondrial translation release factor 1 like	A0A2I2U1A2_FELCA	9	21976.1	25297.8	21858.6	39984.8	36517.3	39276.2	35055.6	33206.5	31950.8	40751.9	30607.5	36647.3	GO:0070126(BP:mitochondrial translational termination);GO:0005739(CC:mitochondrion);GO:0003747(MF:translation release factor activity)	fca:101083939			PF03462(PCRF domain);PF00472(RF-1 domain)
A0A2I2U1A3	phosphatidate phosphatase	LPIN1	A0A2I2U1A3;A0A2I2UNZ2;A0A2I2UV17;A0A5F5XFL8;A0A5F5XL63;A0A5F5XMQ7;A0A5F5Y247;A0A5F5Y375	A0A2I2UV17;A0A2I2U1A3;A0A5F5XFL8;A0A5F5XL63;A0A5F5XMQ7;A0A5F5XTZ4;A0A5F5Y1R1;A0A5F5Y247;A0A5F5Y375;A0A2I2UNZ2	LPIN1	phosphatidate phosphatase	A0A2I2U1A3_FELCA;A0A2I2UNZ2_FELCA;A0A2I2UV17_FELCA;A0A5F5XFL8_FELCA;A0A5F5XL63_FELCA;A0A5F5XMQ7_FELCA;A0A5F5Y247_FELCA;A0A5F5Y375_FELCA	7	10161.2	9495.05	12587.3	9835.92	11773.5	10075.6	10670.5	8773	9716.03		3936.05	2355.54	GO:0008195(MF:phosphatidate phosphatase activity)				PF04571(lipin, N-terminal conserved region);PF16876(Lipin/Ned1/Smp2 multi-domain protein middle domain);PF08235(LNS2 (Lipin/Ned1/Smp2))
A0A2I2U1B3	MLLT10 histone lysine methyltransferase DOT1L cofactor	MLLT10	A0A2I2U1B3;A0A2I2U604;A0A2I2U7N5;A0A2I2UE79;A0A2I2UJJ7;A0A2I2UUD2;M3WPI9	A0A2I2UJJ7;A0A2I2U1B3;A0A2I2U604;A0A2I2U7N5;A0A2I2UE79;A0A2I2UUD2;M3WPI9	MLLT10	MLLT10 histone lysine methyltransferase DOT1L cofactor	A0A2I2U1B3_FELCA;A0A2I2U604_FELCA;A0A2I2U7N5_FELCA;A0A2I2UE79_FELCA;A0A2I2UJJ7_FELCA;A0A2I2UUD2_FELCA;M3WPI9_FELCA	2	5439.24	4058.76	5215.58		5528.95	2114.38	4044.69	3121.46	2679.42	1906.58	6221.55	2382	GO:0005634(CC:nucleus);GO:0046872(MF:metal ion binding)				PF13832(PHD-zinc-finger like domain);PF13831(PHD-finger)
A0A2I2U1B5	Uncharacterized protein		A0A2I2U1B5	A0A2I2U1B5		Uncharacterized protein	A0A2I2U1B5_FELCA	3	100393	106324	129615	84449.4	92942.9	123212	86923	108809	96688.7	97391.4	86456.7	93323.1
A0A2I2U1D1	E3 ubiquitin-protein transferase MAEA	MAEA	A0A2I2U1D1;A0A337SBD5	A0A2I2U1D1;A0A2I2UVJ3;A0A337SBD5;M3VZG2	MAEA	E3 ubiquitin-protein transferase MAEA	A0A2I2U1D1_FELCA;A0A337SBD5_FELCA	22	24761.9	28459.2	30879.3	29796.2	29284.9	29622.5	28148.3	30213	29569.3	22630.8	30963.7	28882.1	GO:0007010(BP:cytoskeleton organization);GO:0007155(BP:cell adhesion);GO:0033033(BP:negative regulation of myeloid cell apoptotic process);GO:0043161(BP:proteasome-mediated ubiquitin-dependent protein catabolic process);GO:0048822(BP:enucleate erythrocyte development);GO:0005634(CC:nucleus);GO:0005654(CC:nucleoplasm);GO:0005737(CC:cytoplasm);GO:0005819(CC:spindle);GO:0005826(CC:actomyosin contrac…				PF10607(CTLH/CRA C-terminal to LisH motif domain)
A0A2I2U1D2	Secretory carrier-associated membrane protein	SCAMP4	A0A2I2U1D2;A0A337SF54;A0A5F5XWB7	A0A2I2U1D2;A0A337SF54;A0A5F5XWB7	SCAMP4	Secretory carrier-associated membrane protein	A0A2I2U1D2_FELCA;A0A337SF54_FELCA;A0A5F5XWB7_FELCA	2	96054.9	94655.6	82826.3	101742	108867	125038	111104	121533	126959	102170	107977	119760	GO:0015031(BP:protein transport);GO:0032588(CC:trans-Golgi network membrane);GO:0055038(CC:recycling endosome membrane)	fca:101099940			PF04144(SCAMP family)
A0A2I2U1D4	Chromosome E1 C17orf80 homolog	MTNAP1	A0A2I2U1D4;M3W2R6	A0A2I2U1D4;M3W2R6	MTNAP1	Chromosome E1 C17orf80 homolog	A0A2I2U1D4_FELCA;M3W2R6_FELCA	11	17743	20336	16969.4	29422.3	21252.5	19021.5	20855.3	25586.1	23854	21798.8	19844.4	27514.7	GO:0016020(CC:membrane)
A0A2I2U1D5	Cytochrome P450 family 4 subfamily F member 140	CYP4F140	A0A2I2U1D5	A0A2I2U1D5;A0A5F5XGF1;A0A5F5XVH1;M3X2B3	CYP4F140	Cytochrome P450 family 4 subfamily F member 140	A0A2I2U1D5_FELCA	12	54752.8	63271.6	66198.9	49516.8	66155.6	55542.6	63038.6	54923.4	64027.7	76095	57232.6	58250.2	GO:0005783(CC:endoplasmic reticulum);GO:0016020(CC:membrane);GO:0004497(MF:monooxygenase activity);GO:0005506(MF:iron ion binding);GO:0016705(MF:oxidoreductase activity, acting on paired donors, with incorporation or reduction of molecular oxygen);GO:0020037(MF:heme binding)				PF00067(Cytochrome P450)
A0A2I2U1D6	Hexokinase-1	HK1	A0A2I2U1D6;A0A2I2UHA4;M3W346	M3W346;A0A2I2U1D6;A0A2I2UHA4	HK1	Hexokinase-1	A0A2I2U1D6_FELCA;A0A2I2UHA4_FELCA;M3W346_FELCA	90	654634	702472	631131	977820	988548	1036850	974287	960610	977095	977197	1000650	994447	GO:0001678(BP:cellular glucose homeostasis);GO:0006096(BP:glycolytic process);GO:0019318(BP:hexose metabolic process);GO:0005741(CC:mitochondrial outer membrane);GO:0005829(CC:cytosol);GO:0004396(MF:hexokinase activity);GO:0005524(MF:ATP binding);GO:0005536(MF:glucose binding)				PF00349(Hexokinase);PF03727(Hexokinase)
A0A2I2U1E5	Forkhead box J3	FOXJ3	A0A2I2U1E5;A0A2I2UU10	A0A2I2UU10;A0A2I2U1E5	FOXJ3	Forkhead box J3	A0A2I2U1E5_FELCA;A0A2I2UU10_FELCA	5	43788.8	39021.2	39441.8	41109.6	42390.3	32960	41645.8	43670.5	35162.1	40199.6	34595.5	37888.2	GO:0005634(CC:nucleus);GO:0003700(MF:DNA-binding transcription factor activity);GO:0043565(MF:sequence-specific DNA binding)				PF00250(Forkhead domain)
A0A2I2U1F4	Neuronal vesicle trafficking-associated protein 1	NSG1	A0A2I2U1F4	A0A5F5XPI8;A0A2I2U1F4	NSG1	Neuronal vesicle trafficking-associated protein 1	A0A2I2U1F4_FELCA	5	35246.4	49212.4	37957.5	36296.5	35234.6	43077.8	42425.5	44433.2	35620.6	36967.5	34974.5	38380.1	GO:0007212(BP:dopamine receptor signaling pathway);GO:0048268(BP:clathrin coat assembly);GO:0016020(CC:membrane);GO:0032051(MF:clathrin light chain binding)				PF06387(D1 dopamine receptor-interacting protein (calcyon))
A0A2I2U1F8	A-kinase anchoring protein 11	AKAP11	A0A2I2U1F8;A0A2I2UXL9;A0A5F5XPM9	A0A2I2UXL9;A0A2I2U1F8;A0A5F5XPM9	AKAP11	A-kinase anchoring protein 11	A0A2I2U1F8_FELCA;A0A2I2UXL9_FELCA;A0A5F5XPM9_FELCA	26	23735.2	26758.8	24613.9	18490	19532.6	22601.7	24331.2	21211.7	23022.8	19353.3	17104.5	20711.8		fca:101087548
A0A2I2U1G1	Phosphatidylinositol-3-phosphate phosphatase	MTMR4	A0A2I2U1G1;A0A2I2UU55;A0A5F5XUT5;M3W297	A0A2I2U1G1;A0A2I2UU55;A0A5F5XUT5;M3W297	MTMR4	Phosphatidylinositol-3-phosphate phosphatase	A0A2I2U1G1_FELCA;A0A2I2UU55_FELCA;A0A5F5XUT5_FELCA;M3W297_FELCA	1		1348.06			772.846								GO:0006629(BP:lipid metabolic process);GO:0016311(BP:dephosphorylation);GO:0005737(CC:cytoplasm);GO:0016020(CC:membrane);GO:0004438(MF:phosphatidylinositol-3-phosphatase activity);GO:0004725(MF:protein tyrosine phosphatase activity);GO:0046872(MF:metal ion binding)				PF01363(FYVE zinc finger);PF06602(Myotubularin-like phosphatase domain)
A0A2I2U1G6	Kinesin family member 21A	KIF21A	A0A2I2U1G6;A0A2I2UFX7;A0A5F5Y7Q3;M3WPN0	M3WPN0;A0A2I2U1G6;A0A2I2UFX7;A0A5F5Y7Q3	KIF21A	Kinesin family member 21A	A0A2I2U1G6_FELCA;A0A2I2UFX7_FELCA;A0A5F5Y7Q3_FELCA;M3WPN0_FELCA	2	4383.47	4940.2	4639.42	4777.67	3181.71								GO:0007018(BP:microtubule-based movement);GO:0003777(MF:microtubule motor activity);GO:0005524(MF:ATP binding);GO:0008017(MF:microtubule binding)				PF00225(Kinesin motor domain);PF00400(WD domain, G-beta repeat)
A0A2I2U1G7	Signal recognition particle 9	SRP9	A0A2I2U1G7	A0A2I2U1G7	SRP9	Signal recognition particle 9	A0A2I2U1G7_FELCA	8	60081.9	71423.9	69352.9	66007.4	74727.5	77077.6	75176.3	69105.4	79139.9	71654.7	77124.2	72333.8	GO:0006614(BP:SRP-dependent cotranslational protein targeting to membrane);GO:0005786(CC:signal recognition particle, endoplasmic reticulum targeting);GO:0008312(MF:7S RNA binding)				PF05486(Signal recognition particle 9 kDa protein (SRP9))
A0A2I2U1G8	Protein-L-isoaspartate (D-aspartate) O-methyltransferase domain containing 2	PCMTD2	A0A2I2U1G8;M3WX93	A0A2I2U1G8;A0A337SSA0;M3WX93	PCMTD2	Protein-L-isoaspartate (D-aspartate) O-methyltransferase domain containing 2	A0A2I2U1G8_FELCA;M3WX93_FELCA	2	9071.54	10983.8	12681.4	8229.38	6951.11	9625.01	9171.99	5660.81		6275.25	2123.9	5921.79	GO:0036211(BP:protein modification process);GO:0005737(CC:cytoplasm);GO:0004719(MF:protein-L-isoaspartate (D-aspartate) O-methyltransferase activity)				PF01135(Protein-L-isoaspartate(D-aspartate) O-methyltransferase (PCMT))
A0A2I2U1H3	Sarcolemma associated protein	SLMAP	A0A2I2U1H3;A0A2I2U3G1;A0A2I2U692;A0A2I2UYD0;M3X417	A0A2I2U1H3;A0A2I2U3G1;A0A2I2U692;A0A2I2ULI9;A0A2I2UP69;A0A2I2UYD0;A0A337S475;A0A337SSW1;M3X417	SLMAP	Sarcolemma associated protein	A0A2I2U1H3_FELCA;A0A2I2U3G1_FELCA;A0A2I2U692_FELCA;A0A2I2UYD0_FELCA;M3X417_FELCA	31	36449.5	56350.4	42921.8	72089.9	56740.8	47682.6	56388.5	53234.4	57626.4	59849.8	59827.3	52164.4	GO:0072659(BP:protein localization to plasma membrane);GO:1900825(BP:regulation of membrane depolarization during cardiac muscle cell action potential);GO:1905150(BP:regulation of voltage-gated sodium channel activity);GO:0005615(CC:extracellular space);GO:0016020(CC:membrane)				PF00498(FHA domain)
A0A2I2U1I1	Phosphorylase b kinase regulatory subunit	PHKA2	A0A2I2U1I1;A0A2I2UPH9	A0A2I2UPH9;A0A2I2U1I1;A0A2I2UQ87;A0A2I2V014;M3VWT9	PHKA2	Phosphorylase b kinase regulatory subunit	A0A2I2U1I1_FELCA;A0A2I2UPH9_FELCA	2			3770.43	1342.24	11148								GO:0005977(BP:glycogen metabolic process);GO:0005886(CC:plasma membrane);GO:0005516(MF:calmodulin binding)				PF00723(Glycosyl hydrolases family 15);PF19292(Phosphorylase b kinase C-terminal domain)
A0A2I2U1I3	Mediator of RNA polymerase II transcription subunit 25	MED25	A0A2I2U1I3;A0A5F5Y0E7	A0A5F5Y0E7;A0A2I2U1I3;A0A2I2U7U3	MED25	Mediator of RNA polymerase II transcription subunit 25	A0A2I2U1I3_FELCA;A0A5F5Y0E7_FELCA	5	47200.7	49113.3	42752.5	44440.9	61368	45221.5	59618.3	61071.9	58889.3	43275.4	40401.3	49989.8	GO:0005667(CC:transcription regulator complex);GO:0016592(CC:mediator complex)	fca:101094064			PF11265(Mediator complex subunit 25 von Willebrand factor type A);PF11235(Mediator complex subunit 25 synapsin 1);PF11232(Mediator complex subunit 25 PTOV activation and synapsin 2)
A0A2I2U1I4	Tyrosine-protein kinase receptor	NTRK3	A0A2I2U1I4;A0A2I2U264;A0A337RW69;M3WLP2	M3WLP2;A0A2I2U1I4;A0A2I2U264;A0A337RW69	NTRK3	Tyrosine-protein kinase receptor	A0A2I2U1I4_FELCA;A0A2I2U264_FELCA;A0A337RW69_FELCA;M3WLP2_FELCA	2	16254.9	13193.5	14075.7	14358.3	19725.8	19157.9	22948.9	15712.9	16942.7	10338.5	12255.5	10343.5	GO:0006468(BP:protein phosphorylation);GO:0007169(BP:transmembrane receptor protein tyrosine kinase signaling pathway);GO:0007399(BP:nervous system development);GO:0030154(BP:cell differentiation);GO:0005886(CC:plasma membrane);GO:0004714(MF:transmembrane receptor protein tyrosine kinase activity);GO:0005030(MF:neurotrophin receptor activity);GO:0005524(MF:ATP binding)				PF00047(Immunoglobulin domain);PF01462(Leucine rich repeat N-terminal domain);PF07714(Protein tyrosine and serine/threonine kinase);PF13855(Leucine rich repeat);PF16920(Leucine rich repeat C-terminal motif);PF07679(Immunoglobulin I-set domain)
A0A2I2U1I6	Zinc finger E-box binding homeobox 1	ZEB1	A0A2I2U1I6;A0A2I2UAU6;A0A2I2URF8;A0A2I2V0M7;A0A337SQP8	A0A2I2UAU6;A0A2I2U1I6;A0A2I2URF8;A0A2I2V0M7;A0A337SQP8	ZEB1	Zinc finger E-box binding homeobox 1	A0A2I2U1I6_FELCA;A0A2I2UAU6_FELCA;A0A2I2URF8_FELCA;A0A2I2V0M7_FELCA;A0A337SQP8_FELCA	7	7346.09	7183.9	8003.33	9034.52	8620.51	7306.53	8324.14	7108.55	7571.98	7358.1	6047.81	4737.46	GO:0000122(BP:negative regulation of transcription by RNA polymerase II);GO:0044271(BP:cellular nitrogen compound biosynthetic process);GO:0003677(MF:DNA binding)				PF00096(Zinc finger, C2H2 type);PF05605(Drought induced 19 protein (Di19), zinc-binding)
A0A2I2U1J6	GATOR complex protein NPRL3	NPRL3	A0A2I2U1J6;M3WAU2;M3X2E9	M3X2E9;A0A2I2U1J6;M3WAU2	NPRL3	GATOR complex protein NPRL3	A0A2I2U1J6_FELCA;M3WAU2_FELCA;M3X2E9_FELCA	3	10870.8	9057.2	15317.7		13475.8	11861.2	11610.7	5868.72	9534.11	14246.5	6395.35	7291.71	GO:0032007(BP:negative regulation of TOR signaling);GO:0034198(BP:cellular response to amino acid starvation);GO:0005764(CC:lysosome);GO:1990130(CC:GATOR1 complex)				PF03666(Nitrogen Permease regulator of amino acid transport activity 3)
A0A2I2U1K1	40S ribosomal protein S12	RPS12	A0A2I2U1K1	A0A2I2U1K1;A0A2I2UFC1	RPS12	40S ribosomal protein S12	A0A2I2U1K1_FELCA	14	1389520	1596040	1533960	1394160	1346360	1404700	1522380	1390510	1509200	1499270	1524200	1571220	GO:0006412(BP:translation);GO:0022627(CC:cytosolic small ribosomal subunit);GO:0003735(MF:structural constituent of ribosome)	fca:101097727(RPS12)	fca03010(Ribosome);		PF01248(Ribosomal protein L7Ae/L30e/S12e/Gadd45 family)
A0A2I2U1K8	Intersectin 1	ITSN1	A0A2I2U1K8;A0A337SVV7	A0A2I2U1K8;A0A337SVV7;A0A337STU2;A0A5F5XT09;A0A5F5Y2D6;M3WD40	ITSN1	Intersectin 1	A0A2I2U1K8_FELCA;A0A337SVV7_FELCA	31	56802.6	59833.6	61913	47963.2	49461.8	46490.4	50638.1	46605.5	47043.7	47222.7	50324.3	44095.7	GO:0008104(BP:protein localization);GO:0016197(BP:endosomal transport);GO:0035556(BP:intracellular signal transduction);GO:0150007(BP:clathrin-dependent synaptic vesicle endocytosis);GO:0005737(CC:cytoplasm);GO:0005886(CC:plasma membrane);GO:0005905(CC:clathrin-coated pit);GO:0042734(CC:presynaptic membrane);GO:0042995(CC:cell projection);GO:0097708(CC:intracellular vesicle);GO:0005085(MF:guanyl-…				PF00018(SH3 domain);PF07653(Variant SH3 domain);PF16617(Intersectin and clathrin adaptor AP2 binding region);PF12763(Cytoskeletal-regulatory complex EF hand);PF00168(C2 domain);PF14604(Variant SH3 domain);PF16652(Pleckstrin homology domain);PF00621(RhoGEF domain)
A0A2I2U1M7	FYVE, RhoGEF and PH domain containing 6	FGD6	A0A2I2U1M7;A0A5F5XL88;A0A5F5XQM0;A0A5F5Y029;A0A5F5Y6C8	A0A2I2U1M7;A0A5F5XL88;A0A5F5XQM0;A0A5F5XRZ0;A0A5F5Y029;A0A5F5Y6C8	FGD6	FYVE, RhoGEF and PH domain containing 6	A0A2I2U1M7_FELCA;A0A5F5XL88_FELCA;A0A5F5XQM0_FELCA;A0A5F5Y029_FELCA;A0A5F5Y6C8_FELCA	15	27759.4	24100.6	23391.1	16149.8	23190.8	15489.4	23109.4	18007.9	20364.6	15339.3	28778.9	21157	GO:0043087(BP:regulation of GTPase activity);GO:0005737(CC:cytoplasm);GO:0005856(CC:cytoskeleton);GO:0005085(MF:guanyl-nucleotide exchange factor activity);GO:0046872(MF:metal ion binding)	fca:101082166			PF00621(RhoGEF domain);PF00169(PH domain);PF01363(FYVE zinc finger)
A0A2I2U1N7	Queuosine 5'-phosphate N-glycosylase/hydrolase	QNG1	A0A2I2U1N7	A0A2I2U1N7	QNG1	Queuosine 5'-phosphate N-glycosylase/hydrolase	A0A2I2U1N7_FELCA	6	47505.5	37778.7	46586.7	29765.3	27491.5	40533.8	45385.7	41072.4	31923.8	30216	30599.5	34069.8	GO:0043174(BP:nucleoside salvage);GO:0101030(BP:tRNA-guanine transglycosylation)	fca:101099665			PF10343(Queuosine salvage protein)
A0A2I2U1P2	Collectin-12	COLEC12	A0A2I2U1P2;A0A337SC65;M3WN82	A0A2I2U1P2;A0A337SC65;M3WN82	COLEC12	Collectin-12	A0A2I2U1P2_FELCA;A0A337SC65_FELCA;M3WN82_FELCA	6	7379.16	9982.26	7436.3	8426.14	11322	9774.43	12801.9	8431.9	7795.85	9154.04	9770.07	11395.5	GO:0006910(BP:phagocytosis, recognition);GO:0034138(BP:toll-like receptor 3 signaling pathway);GO:0042742(BP:defense response to bacterium);GO:0044857(BP:plasma membrane raft organization);GO:0071360(BP:cellular response to exogenous dsRNA);GO:0005581(CC:collagen trimer);GO:0016020(CC:membrane);GO:0005044(MF:scavenger receptor activity);GO:0030169(MF:low-density lipoprotein particle binding);GO:0…				PF00059(Lectin C-type domain);PF01391(Collagen triple helix repeat (20 copies))
A0A2I2U1P9	Runt-related transcription factor	RUNX1	A0A2I2U1P9;A0A5F5XS80;M3W6G6	M3W6G6;A0A2I2U1P9;A0A5F5XS80;M3WYT6;A0A337RW76	RUNX1	Runt-related transcription factor	A0A2I2U1P9_FELCA;A0A5F5XS80_FELCA;M3W6G6_FELCA	7	147282	123022	138315	238628	119603	123211	150190	129846	142877	149225	147124	109216	GO:0045944(BP:positive regulation of transcription by RNA polymerase II);GO:0051094(BP:positive regulation of developmental process);GO:0005634(CC:nucleus);GO:0003677(MF:DNA binding);GO:0003700(MF:DNA-binding transcription factor activity);GO:0005524(MF:ATP binding)				PF08504(Runx inhibition domain);PF00853(Runt domain)
A0A2I2U1Q0	SLIT-ROBO Rho GTPase activating protein 2	SRGAP2	A0A2I2U1Q0	A0A2I2V0F8;M3WPB8;A0A2I2U1Q0;A0A2I2UNM8;A0A5F5XDT5;A0A5F5XYI1;M3WJG2	SRGAP2	SLIT-ROBO Rho GTPase activating protein 2	A0A2I2U1Q0_FELCA	33	35949.4	38713.8	37865.9	29579.3	33634.9	36921	35364.3	28644.9	36584.2	36226.4	28056	33464	GO:0007165(BP:signal transduction)	fca:101089234(SRGAP2)	fca04360(Axon guidance)		PF00018(SH3 domain);PF00611(Fes/CIP4, and EFC/F-BAR homology domain);PF00620(RhoGAP domain)
A0A2I2U1Q1	RELB proto-onco, NF-kB subunit	RELB	A0A2I2U1Q1	A0A2I2U1Q1	RELB	RELB proto-onco, NF-kB subunit	A0A2I2U1Q1_FELCA	5	11429.7	8339.55	10883.4	14898.3	11464.2	15450.7	12062.8	11858.3	14870.1	12047.4	12443.3	14814.6	GO:0006357(BP:regulation of transcription by RNA polymerase II);GO:0006954(BP:inflammatory response);GO:0007249(BP:I-kappaB kinase/NF-kappaB signaling);GO:0019882(BP:antigen processing and presentation);GO:0032688(BP:negative regulation of interferon-beta production);GO:0032922(BP:circadian regulation of gene expression);GO:0034097(BP:response to cytokine);GO:0038061(BP:NIK/NF-kappaB signaling);G…				PF16179(Rel homology dimerisation domain);PF00554(Rel homology DNA-binding domain);PF16181(RelB transactivation domain)
A0A2I2U1Q5	Upstream binding protein 1	UBP1	A0A2I2U1Q5;M3W5B7	A0A2I2U1Q5;M3W5B7	UBP1	Upstream binding protein 1	A0A2I2U1Q5_FELCA;M3W5B7_FELCA	6	12319.4	13314.2	10215.1	18819	10397.6	8304.35	12660.7	12493.6	9891.86	8875.87	15009	7476.41	GO:0006357(BP:regulation of transcription by RNA polymerase II);GO:0005634(CC:nucleus);GO:0003677(MF:DNA binding);GO:0003700(MF:DNA-binding transcription factor activity)				PF18016(SAM domain (Sterile alpha motif));PF04516(CP2 transcription factor)
A0A2I2U1R0	Abl interactor 1	ABI1	A0A2I2U1R0;A0A2I2U302;A0A337SAV3;A0A337SW62;M3WZB5	M3WZB5;M3WHZ8;A0A2I2U1R0;A0A2I2U302;A0A2I2UPZ5;A0A2I2V3N8;A0A337S1B2;A0A337SAV3;A0A337SB56;A0A337SDU6;A0A337SW62;A0A5F5XUX5;A0A5F5XWM1;A0A5F5Y176;A0A5F5Y6F1	ABI1	Abl interactor 1	A0A2I2U1R0_FELCA;A0A2I2U302_FELCA;A0A337SAV3_FELCA;A0A337SW62_FELCA;M3WZB5_FELCA	22	64657.4	74650.2	75944.9	66195.1	66891.1	72185.8	71744.3	72285.2	75371.7	63746.9	59093.7	75196.8	GO:0005856(CC:cytoskeleton);GO:0030027(CC:lamellipodium);GO:0030175(CC:filopodium)				PF00018(SH3 domain);PF07815(Abl-interactor HHR)
A0A2I2U1R1	Lysine demethylase 2A	KDM2A	A0A2I2U1R1;A0A2I2ULA9;A0A337SC48;A0A337SE15	A0A337SC48;A0A2I2U1R1;A0A2I2ULA9;A0A337SE15;M3W091	KDM2A	Lysine demethylase 2A	A0A2I2U1R1_FELCA;A0A2I2ULA9_FELCA;A0A337SC48_FELCA;A0A337SE15_FELCA	19	37318.1	40718	29356.4	36306.9	42456.2	37348.5	42949.4	38673.3	43076	41053	37574.5	37624.3	GO:0006325(BP:chromatin organization);GO:0005634(CC:nucleus);GO:0003677(MF:DNA binding);GO:0008270(MF:zinc ion binding);GO:0051213(MF:dioxygenase activity)	fca:101090549(KDM2A)	fca03083(Polycomb repressive complex)		PF16866(PHD-finger);PF02008(CXXC zinc finger domain);PF12937(F-box-like);PF17811(Jumonji helical domain)
A0A2I2U1R5	Probable cytosolic iron-sulfur protein assembly protein CIAO1	CIAO1	A0A2I2U1R5	A0A2I2U1R5	CIAO1	Probable cytosolic iron-sulfur protein assembly protein CIAO1	A0A2I2U1R5_FELCA	12	65392.9	60068.3	59460.7	43688.3	44928.8	51141.3	47551.4	47121.7	53462.5	50678.3	51454.8	54090.3	GO:0007059(BP:chromosome segregation);GO:0016226(BP:iron-sulfur cluster assembly);GO:0097428(BP:protein maturation by iron-sulfur cluster transfer);GO:0005737(CC:cytoplasm);GO:0071817(CC:MMXD complex);GO:0097361(CC:CIA complex)	fca:101091438			PF00400(WD domain, G-beta repeat)
A0A2I2U1S4	Hexosyltransferase	CHPF	A0A2I2U1S4	A0A2I2U1S4	CHPF	Hexosyltransferase	A0A2I2U1S4_FELCA	9	24091.9	33024.9	20133	22218.2	25106.3	21879.1	20386.4	21125.2	24722	27392.3	25656.1	25348.7	GO:0030206(BP:chondroitin sulfate biosynthetic process);GO:0032580(CC:Golgi cisterna membrane);GO:0047238(MF:glucuronosyl-N-acetylgalactosaminyl-proteoglycan 4-beta-N-acetylgalactosaminyltransferase activity);GO:0050510(MF:N-acetylgalactosaminyl-proteoglycan 3-beta-glucuronosyltransferase activity)				PF05679(Chondroitin N-acetylgalactosaminyltransferase)
A0A2I2U1S6	CCR4-NOT transcription complex subunit 4	CNOT4	A0A2I2U1S6;A0A2I2UYL7;M3WFZ3	A0A2I2U1S6;A0A2I2UYL7;M3WFZ3	CNOT4	CCR4-NOT transcription complex subunit 4	A0A2I2U1S6_FELCA;A0A2I2UYL7_FELCA;M3WFZ3_FELCA	6	18019.4	10089.8	14775.1	6519.63	9116.29	8143.22	9583.57	3255.43	8630.85	3016.81	4343.59	4338.86	GO:0030014(CC:CCR4-NOT complex);GO:0003723(MF:RNA binding);GO:0004842(MF:ubiquitin-protein transferase activity);GO:0046872(MF:metal ion binding)				PF14570(RING/Ubox like zinc-binding domain);PF00076(RNA recognition motif)
A0A2I2U1T3	Four and a half LIM domains 1	FHL1	A0A2I2U1T3;A0A2I2U7V8;A0A337SBI6	A0A2I2U1T3;A0A2I2U7V8;A0A2I2V4B5;A0A337SBI6;A0A337SUE1;M3XCC0	FHL1	Four and a half LIM domains 1	A0A2I2U1T3_FELCA;A0A2I2U7V8_FELCA;A0A337SBI6_FELCA	19	186583	187486	198841	121790	129227	128968	147848	126681	140850	131299	129803	139501	GO:0007517(BP:muscle organ development);GO:0046872(MF:metal ion binding)				PF00412(LIM domain)
A0A2I2U1T4	Sorting nexin 14	SNX14	A0A2I2U1T4;A0A2I2UFH8;A0A5F5XI69;M3W6Q7	M3W6Q7;A0A2I2U1T4;A0A2I2UFH8;A0A337S5V5;A0A337SBT9;A0A337SSS0;A0A5F5XI69	SNX14	Sorting nexin 14	A0A2I2U1T4_FELCA;A0A2I2UFH8_FELCA;A0A5F5XI69_FELCA;M3W6Q7_FELCA	2	5223.8	2063.2			11231.5	6856.39	11566.4			2345.59	11444.9		GO:0016020(CC:membrane);GO:0080025(MF:phosphatidylinositol-3,5-bisphosphate binding)				PF00787(PX domain);PF08628(Sorting nexin C terminal);PF02194(PXA domain);PF00615(Regulator of G protein signaling domain)
A0A2I2U1T8	Microtubule associated protein 1S		A0A2I2U1T8	A0A2I2U1T8		Microtubule associated protein 1S	A0A2I2U1T8_FELCA	1	9432.43	12841.7	17990.3	6369.81	13373	8365.26			6639.72	10826.3	6105.24		GO:0000226(BP:microtubule cytoskeleton organization);GO:0005874(CC:microtubule);GO:0008017(MF:microtubule binding)
A0A2I2U1T9	40S ribosomal protein S27	RPS27	A0A2I2U1T9	A0A2I2U1T9;A0A2I2UEY8;A0A337STA4;A0A337SX47	RPS27	40S ribosomal protein S27	A0A2I2U1T9_FELCA	9	821454	738008	692061	598335	646423	603552	716965	642816	706468	629538	624993	630936	GO:0000028(BP:ribosomal small subunit assembly);GO:0006364(BP:rRNA processing);GO:0006412(BP:translation);GO:0005634(CC:nucleus);GO:0014069(CC:postsynaptic density);GO:0022627(CC:cytosolic small ribosomal subunit);GO:0032040(CC:small-subunit processome);GO:0003723(MF:RNA binding);GO:0003735(MF:structural constituent of ribosome);GO:0046872(MF:metal ion binding)				PF01667(Ribosomal protein S27)
A0A2I2U1U3	Cyclic AMP-dependent transcription factor ATF-7	ATF7	A0A2I2U1U3;M3WHL0	A0A2I2U1U3;M3WHL0	ATF7	Cyclic AMP-dependent transcription factor ATF-7	A0A2I2U1U3_FELCA;M3WHL0_FELCA	4	17375.9	17179.2	18050.1	5495.79	13986.8		14774.6	14529.4	11077.1	8515.4	14505	8306.73	GO:0005634(CC:nucleus);GO:0003677(MF:DNA binding);GO:0003700(MF:DNA-binding transcription factor activity)				PF00170(bZIP transcription factor)
A0A2I2U1U8	1-acyl-sn-glycerol-3-phosphate acyltransferase	AGPAT1	A0A2I2U1U8	A0A2I2U1U8	AGPAT1	1-acyl-sn-glycerol-3-phosphate acyltransferase	A0A2I2U1U8_FELCA	2	26701.8	27401.2	23169	31205.2	41856.2	33001.6	39246.2	47719.5	45051.8	38285.8	28410.8	29394.5	GO:0001819(BP:positive regulation of cytokine production);GO:0006654(BP:phosphatidic acid biosynthetic process);GO:0005783(CC:endoplasmic reticulum);GO:0016020(CC:membrane);GO:0003841(MF:1-acylglycerol-3-phosphate O-acyltransferase activity)				PF01553(Acyltransferase)
A0A2I2U1V5	Alpha-galactosidase	GLA	A0A2I2U1V5	A0A2I2U1V5	GLA	Alpha-galactosidase	A0A2I2U1V5_FELCA	5	23457.4	21559	20393.5	13744.2	17321.9	23883.9	17507.8	32864.1	21235.5	15016.7	18898	18570.4	GO:0009311(BP:oligosaccharide metabolic process);GO:0016139(BP:glycoside catabolic process);GO:0046479(BP:glycosphingolipid catabolic process);GO:0005576(CC:extracellular region);GO:0005737(CC:cytoplasm);GO:0005764(CC:lysosome);GO:0005794(CC:Golgi apparatus);GO:0004557(MF:alpha-galactosidase activity);GO:0005102(MF:signaling receptor binding);GO:0017041(MF:galactosylgalactosylglucosylceramidase a…	fca:101091428(GLA)	fca00052(Galactose metabolism);fca00561(Glycerolipid metabolism);fca00600(Sphingolipid metabolism);fca00603(Glycosphingolipid biosynthesis - globo and isoglobo series);fca04142(Lysosome)		PF16499(Alpha galactosidase A);PF17450(Alpha galactosidase A C-terminal beta sandwich domain)
A0A2I2U1V9	SPT20 homolog, SAGA complex component	SUPT20H	A0A2I2U1V9;A0A337STH8;A0A5F5XJE9	A0A2I2U1V9;A0A337SM38;A0A337STH8;A0A337SX72;A0A5F5XJE9;M3W111	SUPT20H	SPT20 homolog, SAGA complex component	A0A2I2U1V9_FELCA;A0A337STH8_FELCA;A0A5F5XJE9_FELCA	6	6971.46	8764.9	7047.47	10222.3	9459.38	9669.08	7311.96	10007.9	6744.99	6605.33	9141.18	11514.7	GO:0000124(CC:SAGA complex);GO:0003712(MF:transcription coregulator activity)				PF12090(Spt20, SEP domain)
A0A2I2U1W1	Solute carrier family 30 member 6	SLC30A6	A0A2I2U1W1;M3WWR5	A0A2I2U1W1;A0A337RT82;M3WWR5	SLC30A6	Solute carrier family 30 member 6	A0A2I2U1W1_FELCA;M3WWR5_FELCA	6	30979.5	44793.1	39344.2	47285.2	44167.8	60384.8	48929.6	50978.1	48059.1	37592.6	50834.9	48668.7	GO:0016020(CC:membrane);GO:0008324(MF:cation transmembrane transporter activity)				PF01545(Cation efflux family)
A0A2I2U1W7	NHS like 1	NHSL1	A0A2I2U1W7;A0A5F5XGK4;A0A5F5Y271;M3WYV3	A0A2I2U1W7;A0A5F5XGK4;A0A5F5Y271;M3WYV3	NHSL1	NHS like 1	A0A2I2U1W7_FELCA;A0A5F5XGK4_FELCA;A0A5F5Y271_FELCA;M3WYV3_FELCA	1	60935.8	42954.7	35791.9	59997.1	51741.1	65184.3	56821.7	48673	42320.2	40476.5	35442.4	37673.8					PF15273(NHS-like protein)
A0A2I2U1X3	E3 ubiquitin-protein ligase	NEDD4	A0A2I2U1X3	A0A2I2U1X3	NEDD4	E3 ubiquitin-protein ligase	A0A2I2U1X3_FELCA	34	58620.8	52565	56013.1	44825.1	53233.8	46445.1	58341.6	54488.4	55259.9	45421.9	58630	48489.4	GO:0006511(BP:ubiquitin-dependent protein catabolic process);GO:0016567(BP:protein ubiquitination);GO:0061630(MF:ubiquitin protein ligase activity)				PF00397(WW domain);PF00168(C2 domain);PF00632(HECT-domain (ubiquitin-transferase))
A0A2I2U1X7	cullin-RING-type E3 NEDD8 transferase	RNF7	A0A2I2U1X7	A0A2I2U1X7	RNF7	cullin-RING-type E3 NEDD8 transferase	A0A2I2U1X7_FELCA	3	29144.9	25714	24216.2	24147.1	35327.7	33075.8	27611.3	26611.5	29200.3	35634.9	32108.5	27241.4	GO:0006511(BP:ubiquitin-dependent protein catabolic process);GO:0016567(BP:protein ubiquitination);GO:0045116(BP:protein neddylation);GO:0005634(CC:nucleus);GO:0005654(CC:nucleoplasm);GO:0005829(CC:cytosol);GO:0031466(CC:Cul5-RING ubiquitin ligase complex);GO:0008270(MF:zinc ion binding);GO:0061630(MF:ubiquitin protein ligase activity);GO:0061663(MF:NEDD8 ligase activity);GO:0097602(MF:cullin fam…				PF12678(RING-H2 zinc finger domain)
A0A2I2U1Y2	PurE domain-containing protein	PAICS	A0A2I2U1Y2;A0A5F5XRB9;A0A5F5XZZ3	A0A2I2U1Y2;A0A5F5XRB9;A0A5F5XZZ3	PAICS	PurE domain-containing protein	A0A2I2U1Y2_FELCA;A0A5F5XRB9_FELCA;A0A5F5XZZ3_FELCA	33	491817	422937	439748	292459	304466	360511	344608	339921	340250	353742	361091	347318	GO:0006189(BP:'de novo' IMP biosynthetic process);GO:0004638(MF:phosphoribosylaminoimidazole carboxylase activity);GO:0004639(MF:phosphoribosylaminoimidazolesuccinocarboxamide synthase activity);GO:0005524(MF:ATP binding);GO:0043727(MF:5-amino-4-imidazole carboxylate lyase activity)				PF00731(AIR carboxylase);PF01259(SAICAR synthetase);PF13837(Myb/SANT-like DNA-binding domain)
A0A2I2U1Y3	Centrosomal protein 120	CEP120	A0A2I2U1Y3;A0A2I2UJQ0;A0A5F5XIX1;A0A5F5XN21;A0A5F5XTG4;A0A5F5XUJ8;A0A5F5XVM6;A0A5K1VTE1;M3W3B7	A0A5F5XUJ8;A0A2I2U1Y3;A0A2I2UJQ0;A0A5F5XIX1;A0A5F5XN21;A0A5F5XTG4;A0A5F5XVM6;A0A5K1VTE1;M3W3B7	CEP120	Centrosomal protein 120	A0A2I2U1Y3_FELCA;A0A2I2UJQ0_FELCA;A0A5F5XIX1_FELCA;A0A5F5XN21_FELCA;A0A5F5XTG4_FELCA;A0A5F5XUJ8_FELCA;A0A5F5XVM6_FELCA;A0A5K1VTE1_FELCA;M3W3B7_FELCA	2	10858.1	12968.5	6229.21	5873.19	5200.36	5478.81	7210.63	6881.96	10289.1		1774.33	10784.4					PF12416(Cep120 protein);PF00168(C2 domain)
A0A2I2U200	Transforming growth factor beta	TGFB2	A0A2I2U200;A0A2I2UJQ9	A0A2I2UJQ9;A0A2I2U200	TGFB2	Transforming growth factor beta	A0A2I2U200_FELCA;A0A2I2UJQ9_FELCA	4	7990.7	9854.7	8721.24		5852.91	4140.31	3938.15		4290.18			5390.9	GO:0009790(BP:embryo development);GO:0009888(BP:tissue development);GO:0042221(BP:response to chemical);GO:0051781(BP:positive regulation of cell division);GO:0005615(CC:extracellular space);GO:0005160(MF:transforming growth factor beta receptor binding);GO:0008083(MF:growth factor activity)	fca:101093414(TGFB2)	fca04010(MAPK signaling pathway);fca04350(TGF-beta signaling pathway);fca04390(Hippo signaling pathway);fca04068(FoxO signaling pathway);fca04060(Cytokine-cytokine receptor interaction);fca04110(Cell cycle);fca04218(Cellular senescence);fca04380(Osteoclast differentiation);;;;;;;;;;;;;;;;;;;;;;;		PF00688(TGF-beta propeptide);PF00019(Transforming growth factor beta like domain)
A0A2I2U215	RUN and FYVE domain containing 1	RUFY1	A0A2I2U215	A0A2I2U215	RUFY1	RUN and FYVE domain containing 1	A0A2I2U215_FELCA	29	142735	126241	150456	84348.8	95819.8	108188	103102	94662.8	97106.5	82904.3	95623.1	103097	GO:0007264(BP:small GTPase mediated signal transduction);GO:0015031(BP:protein transport);GO:0030100(BP:regulation of endocytosis);GO:0005737(CC:cytoplasm);GO:0005768(CC:endosome);GO:0005829(CC:cytosol);GO:0016607(CC:nuclear speck);GO:0043231(CC:intracellular membrane-bounded organelle);GO:0017124(MF:SH3 domain binding);GO:0042169(MF:SH2 domain binding);GO:0046872(MF:metal ion binding)	fca:101086369(RUFY1)	fca04144(Endocytosis)		PF02759(RUN domain);PF01363(FYVE zinc finger)
A0A2I2U218	Dedicator of cytokinesis 5	DOCK5	A0A2I2U218	A0A2I2U218	DOCK5	Dedicator of cytokinesis 5	A0A2I2U218_FELCA	21	32639	26583.6	28321.5	21072.2	25826.7	23143.1	22973.7	23962.4	24566	23379.3	27277.1	25738.7	GO:0007520(BP:myoblast fusion);GO:0010634(BP:positive regulation of epithelial cell migration);GO:0016477(BP:cell migration);GO:0016601(BP:Rac protein signal transduction);GO:0046849(BP:bone remodeling);GO:0071800(BP:podosome assembly);GO:1900026(BP:positive regulation of substrate adhesion-dependent cell spreading);GO:1904694(BP:negative regulation of vascular associated smooth muscle contractio…				PF00018(SH3 domain);PF06920(DHR-2, Lobe A);PF20421(DHR-2, Lobe C);PF14429(C2 domain in Dock180 and Zizimin proteins);PF16172(DOCK N-terminus);PF20422(DHR-2, Lobe B)
A0A2I2U221	T-complex protein 1 subunit theta	CCT8	A0A2I2U221	A0A2I2U221	CCT8	T-complex protein 1 subunit theta	A0A2I2U221_FELCA	3	33935	30369.5	31043.9	20492.4	18224.6	32153	23925.2	20682.9	19444.7	21424.6	27284.3	20801.2	GO:0006457(BP:protein folding);GO:0007339(BP:binding of sperm to zona pellucida);GO:0032212(BP:positive regulation of telomere maintenance via telomerase);GO:0050821(BP:protein stabilization);GO:0061077(BP:chaperone-mediated protein folding);GO:1904851(BP:positive regulation of establishment of protein localization to telomere);GO:0002199(CC:zona pellucida receptor complex);GO:0005654(CC:nucleopl…				PF00118(TCP-1/cpn60 chaperonin family)
A0A2I2U232	Guanine nucleotide-binding protein G(s) subunit alpha	LOC101098453	A0A2I2U232	A0A5F5XH68;A0A2I2U232;A0A5F5XGT5;M3WFF6	LOC101098453	Guanine nucleotide-binding protein G(s) subunit alpha	A0A2I2U232_FELCA	29	266088	317809	287693	445462	455619	460137	430284	406441	439204	439176	443900	435885	GO:0007186(BP:G protein-coupled receptor signaling pathway);GO:0016020(CC:membrane);GO:0003924(MF:GTPase activity);GO:0005525(MF:GTP binding);GO:0031683(MF:G-protein beta/gamma-subunit complex binding);GO:0046872(MF:metal ion binding)				PF00503(G-protein alpha subunit)
A0A2I2U242	Transcription activation suppressor	TASOR	A0A2I2U242;M3VZ74	A0A2I2U242;A0A2I2UT58;A0A5F5XSD9;M3VZ74	TASOR	Transcription activation suppressor	A0A2I2U242_FELCA;M3VZ74_FELCA	41	44226.3	53198.1	45243.3	60552.8	61555.5	44623.3	52176.6	53561.5	54224.6	43862.3	48018.6	44605.4	GO:0008595(BP:anterior/posterior axis specification, embryo);GO:0045814(BP:negative regulation of gene expression, epigenetic);GO:0045869(BP:negative regulation of single stranded viral RNA replication via double stranded DNA intermediate);GO:0060809(BP:mesodermal to mesenchymal transition involved in gastrulation);GO:0090309(BP:positive regulation of DNA methylation-dependent heterochromatin ass…				PF12509(Protein of unknown function (DUF3715))
A0A2I2U249	Intersectin 2	ITSN2	A0A2I2U249;A0A5F5XMH6;M3W1Z1	A0A2I2U249;A0A5F5XMH6;M3W1Z1;A0A5F5XS37	ITSN2	Intersectin 2	A0A2I2U249_FELCA;A0A5F5XMH6_FELCA;M3W1Z1_FELCA	26	31252.1	29397	29970	29805.2	32030.4	26560.8	26500.7	30946.2	30370.6	30532.7	23987.5	26540.6	GO:0006897(BP:endocytosis);GO:0005085(MF:guanyl-nucleotide exchange factor activity);GO:0005509(MF:calcium ion binding)				PF12763(Cytoskeletal-regulatory complex EF hand);PF16652(Pleckstrin homology domain);PF14604(Variant SH3 domain);PF00018(SH3 domain);PF07653(Variant SH3 domain);PF00168(C2 domain);PF00621(RhoGEF domain)
A0A2I2U255	Zinc finger RANBP2-type containing 3	ZRANB3	A0A2I2U255;M3XEU9	A0A2I2U255;A0A5F5XCE3;M3XEU9	ZRANB3	Zinc finger RANBP2-type containing 3	A0A2I2U255_FELCA;M3XEU9_FELCA	1			1508.39		1505.49					3513.81			GO:0006281(BP:DNA repair);GO:0009411(BP:response to UV);GO:0031297(BP:replication fork processing);GO:0036292(BP:DNA rewinding);GO:0045910(BP:negative regulation of DNA recombination);GO:0071932(BP:replication fork reversal);GO:0005654(CC:nucleoplasm);GO:0043596(CC:nuclear replication fork);GO:0004520(MF:endodeoxyribonuclease activity);GO:0005524(MF:ATP binding);GO:0008270(MF:zinc ion binding);GO…				PF01844(HNH endonuclease);PF00271(Helicase conserved C-terminal domain);PF00176(SNF2-related domain)
A0A2I2U275	WD repeat and FYVE domain containing 2	WDFY2	A0A2I2U275;A0A5F5XW35;M3W0T7	M3W0T7;A0A2I2U275;A0A5F5XW35	WDFY2	WD repeat and FYVE domain containing 2	A0A2I2U275_FELCA;A0A5F5XW35_FELCA;M3W0T7_FELCA	2	4659.11	4803.43	5118.92		7117.64		3957.1		3834.66	2481.4	2849.39		GO:0005769(CC:early endosome);GO:0046872(MF:metal ion binding)				PF00400(WD domain, G-beta repeat);PF01363(FYVE zinc finger)
A0A2I2U281	Arginine and glutamate rich 1	ARGLU1	A0A2I2U281	A0A2I2U281	ARGLU1	Arginine and glutamate rich 1	A0A2I2U281_FELCA	11	134976	149678	151745	253232	217982	211841	210622	223679	214636	226837	239092	213089	GO:0005654(CC:nucleoplasm);GO:0005739(CC:mitochondrion);GO:0005829(CC:cytosol)	fca:101087702			PF15346(Arginine and glutamate-rich 1)
A0A2I2U282	TMEM9 domain family member B	TMEM9B	A0A2I2U282	A0A2I2U282	TMEM9B	TMEM9 domain family member B	A0A2I2U282_FELCA	9	108282	135632	116159	153095	150089	131809	148070	147850	150754	158792	156375	136091	GO:0005765(CC:lysosomal membrane)	fca:101085152			PF05434(TMEM9)
A0A2I2U290	CAP-Gly domain containing linker protein 2	CLIP2	A0A2I2U290	M3W639;A0A2I2U290;A0A5F5XR57	CLIP2	CAP-Gly domain containing linker protein 2	A0A2I2U290_FELCA	52	80896	85049.1	88032.7	55907	58698.8	52231	64355.7	55142.5	58640.9	57611.6	55315.5	58617.7					PF01302(CAP-Gly domain)
A0A2I2U291	Probable ribosome biogenesis protein RLP24	RSL24D1	A0A2I2U291	A0A2I2U291;A0A5F5XM40	RSL24D1	Probable ribosome biogenesis protein RLP24	A0A2I2U291_FELCA	4	33900.7	37858.1	36992.4	51580.1	55832.3	61375.6	50197	53604.6	59283.8	53147.7	54362.7	55321.9	GO:0006412(BP:translation);GO:0005840(CC:ribosome);GO:0003735(MF:structural constituent of ribosome)	fca:101087235(RSL24D1)	fca03010(Ribosome);		PF01246(Ribosomal protein L24e)
A0A2I2U2A2	E3 ubiquitin-protein ligase CBL	CBLB	A0A2I2U2A2;A0A2I2UBH4;A0A337SBX7;M3W2E6	A0A2I2U2A2;A0A2I2UBH4;A0A337S0G0;A0A337SBX7;M3W2E6	CBLB	E3 ubiquitin-protein ligase CBL	A0A2I2U2A2_FELCA;A0A2I2UBH4_FELCA;A0A337SBX7_FELCA;M3W2E6_FELCA	3	29124.9	26848.4	27663	17837.2	20672.5		21871.9	9977.16	19803.7	3037.53	15199.5	11749	GO:0002669(BP:positive regulation of T cell anergy);GO:0002870(BP:T cell anergy);GO:0006955(BP:immune response);GO:0007165(BP:signal transduction);GO:0007175(BP:negative regulation of epidermal growth factor-activated receptor activity);GO:0016567(BP:protein ubiquitination);GO:0018193(BP:peptidyl-amino acid modification);GO:0030163(BP:protein catabolic process);GO:0031398(BP:positive regulation o…				PF02762(CBL proto-oncogene N-terminus, SH2-like domain);PF02761(CBL proto-oncogene N-terminus, EF hand-like domain);PF02262(CBL proto-oncogene N-terminal domain 1);PF00097(Zinc finger, C3HC4 type (RING finger))
A0A2I2U2A4	Tyrosyl-DNA phosphodiesterase 1	TDP1	A0A2I2U2A4	A0A2I2U2A4;M3W531	TDP1	Tyrosyl-DNA phosphodiesterase 1	A0A2I2U2A4_FELCA	6	32908.2	28078.2	26208.6	16095.8	20609.3	24121.6	27423.3	14417.3	25712.5	16238.1	26357.6	20325.4	GO:0000012(BP:single strand break repair);GO:0006281(BP:DNA repair);GO:0006302(BP:double-strand break repair);GO:0005634(CC:nucleus);GO:0005654(CC:nucleoplasm);GO:0005737(CC:cytoplasm);GO:0005886(CC:plasma membrane);GO:0003690(MF:double-stranded DNA binding);GO:0003697(MF:single-stranded DNA binding);GO:0017005(MF:3'-tyrosyl-DNA phosphodiesterase activity)	fca:101093528(TDP1)	fca03410(Base excision repair)		PF06087(Tyrosyl-DNA phosphodiesterase)
A0A2I2U2B2	Pleckstrin homology domain containing A6	PLEKHA6	A0A2I2U2B2;A0A2I2U5K2;A0A2I2UEZ3;M3WLG7	A0A2I2U2B2;A0A2I2U5K2;A0A2I2U9F3;A0A2I2UEZ3;A0A2I2UMQ0;A0A5F5XIQ8;A0A5F5XLK6;A0A5F5XME1;A0A5F5Y4A7;M3WLG7	PLEKHA6	Pleckstrin homology domain containing A6	A0A2I2U2B2_FELCA;A0A2I2U5K2_FELCA;A0A2I2UEZ3_FELCA;M3WLG7_FELCA	6	22828.3	24779.1		19283.7	31120.9	21225.5	31914	21605.8	22794.8	17154.3	20080.6	21696.8					PF00169(PH domain)
A0A2I2U2C0	Tumor necrosis factor receptor superfamily member 6	FAS	A0A2I2U2C0;A0A5F5XVS7	A0A2I2U2C0;A0A5F5XVS7;Q861W6	FAS	Tumor necrosis factor receptor superfamily member 6	A0A2I2U2C0_FELCA;A0A5F5XVS7_FELCA	11	56267.3	79626.2	64939	100696	106283	94497.5	88453.4	99659.6	103700	103763	103715	106817	GO:0001934(BP:positive regulation of protein phosphorylation);GO:0006924(BP:activation-induced cell death of T cells);GO:0006955(BP:immune response);GO:0032872(BP:regulation of stress-activated MAPK cascade);GO:0034198(BP:cellular response to amino acid starvation);GO:0036337(BP:Fas signaling pathway);GO:0043066(BP:negative regulation of apoptotic process);GO:0071260(BP:cellular response to mecha…				PF00020(TNFR/NGFR cysteine-rich region);PF00531(Death domain)
A0A2I2U2C1	Leucine rich repeat containing 28	LRRC28	A0A2I2U2C1;A0A2I2UV25	A0A2I2U2C1;A0A2I2UV25	LRRC28	Leucine rich repeat containing 28	A0A2I2U2C1_FELCA;A0A2I2UV25_FELCA	1	5153.73	4390.06	4656.97			5603.76				3036.16		3896.47	GO:0007165(BP:signal transduction)	fca:101098229			PF13855(Leucine rich repeat)
A0A2I2U2C4	Collagen type VI alpha 2 chain	COL6A2	A0A2I2U2C4	A0A2I2U2C4;A0A2I2UQI3	COL6A2	Collagen type VI alpha 2 chain	A0A2I2U2C4_FELCA	27	48645.9	59579.2	54207.7	33258	31933.6	32507.7	31647.7	27617.4	30690.2	28580.6	28334.8	32248.2	GO:0005576(CC:extracellular region);GO:0032991(CC:protein-containing complex);GO:0042383(CC:sarcolemma);GO:0062023(CC:collagen-containing extracellular matrix);GO:0005518(MF:collagen binding)				PF00092(von Willebrand factor type A domain);PF01391(Collagen triple helix repeat (20 copies))
A0A2I2U2D5	DNA endonuclease RBBP8	RBBP8	A0A2I2U2D5;M3WR73	M3WR73;A0A2I2U2D5	RBBP8	DNA endonuclease RBBP8	A0A2I2U2D5_FELCA;M3WR73_FELCA	2	17878	14978.2	23344.4		8482.32	12594.9	13552.8		11658.6				GO:0006281(BP:DNA repair);GO:0051301(BP:cell division);GO:0051321(BP:meiotic cell cycle);GO:0005634(CC:nucleus);GO:0003677(MF:DNA binding);GO:0004519(MF:endonuclease activity)				PF08573(DNA endonuclease activator SAE2/CtIP C-terminus);PF10482(Tumour-suppressor protein CtIP N-terminal domain)
A0A2I2U2D8	Translationally-controlled tumor protein	TPT1	A0A2I2U2D8;A0A337SAH7;M3VXX1	A0A2I2U2D8;A0A337SAH7;M3VXX1	TPT1	Translationally-controlled tumor protein	A0A2I2U2D8_FELCA;A0A337SAH7_FELCA;M3VXX1_FELCA	23	1146740	1103580	1234660	955842	887528	1021040	1006110	918201	963362	975101	959997	1007190	GO:0009615(BP:response to virus);GO:1902230(BP:negative regulation of intrinsic apoptotic signaling pathway in response to DNA damage);GO:0000922(CC:spindle pole);GO:0005615(CC:extracellular space);GO:0005634(CC:nucleus);GO:0005737(CC:cytoplasm);GO:0005771(CC:multivesicular body);GO:0005829(CC:cytosol);GO:0005881(CC:cytoplasmic microtubule);GO:0005509(MF:calcium ion binding)				PF00838(Translationally controlled tumour protein)
A0A2I2U2F7	PTPRF interacting protein alpha 2	PPFIA2	A0A2I2U2F7;A0A2I2U896;A0A2I2UGL8;A0A2I2V0L5;M3WI06	A0A2I2UGL8;A0A2I2U2F7;A0A2I2U896;A0A2I2V0L5;A0A337S969;A0A337SFW0;A0A337SME3;M3WI06	PPFIA2	PTPRF interacting protein alpha 2	A0A2I2U2F7_FELCA;A0A2I2U896_FELCA;A0A2I2UGL8_FELCA;A0A2I2V0L5_FELCA;M3WI06_FELCA	10	76429.7	77029.6	80022.3	69869.8	71410.5	47751.3	57983.5	52361.7	61986.3	43908.5	52290.1	59419.8	GO:0005737(CC:cytoplasm)				PF07647(SAM domain (Sterile alpha motif));PF00536(SAM domain (Sterile alpha motif))
A0A2I2U2F9	Nucleoporin 205	NUP205	A0A2I2U2F9;A0A5F5XDV5	A0A2I2U2F9;A0A5F5XDV5;A0A5F5XUJ2;A0A5F5Y477	NUP205	Nucleoporin 205	A0A2I2U2F9_FELCA;A0A5F5XDV5_FELCA	90	176222	176963	152191	219270	228916	197995	220532	215756	204792	195005	203488	187219	GO:0005643(CC:nuclear pore)	fca:101097383(NUP205)	fca03013(Nucleocytoplasmic transport);		PF11894(Nuclear pore complex scaffold, nucleoporins 186/192/205)
A0A2I2U2G6	Integrator complex subunit 14	INTS14	A0A2I2U2G6;A0A2I2UTW8	A0A2I2U2G6;A0A2I2UTW8	INTS14	Integrator complex subunit 14	A0A2I2U2G6_FELCA;A0A2I2UTW8_FELCA	16	34305.2	36342.2	34839.2	46484.8	43434.1	42771.8	39348.9	45165.1	40167.6	42606	40697.2	36257.5	GO:0034472(BP:snRNA 3'-end processing);GO:0032039(CC:integrator complex)				PF20504(Integrator complex subunit 14, alpha-helical domain);PF13519(von Willebrand factor type A domain);PF19435(Integrator complex subunit 14, beta-barrel domain)
A0A2I2U2H8	Ragulator complex protein LAMTOR3	LAMTOR3	A0A2I2U2H8	A0A2I2U2H8	LAMTOR3	Ragulator complex protein LAMTOR3	A0A2I2U2H8_FELCA	8	106165	140238	123894	167651	167756	161260	155734	163035	160874	122109	128706	175653	GO:0032008(BP:positive regulation of TOR signaling);GO:0071230(BP:cellular response to amino acid stimulus);GO:0031902(CC:late endosome membrane);GO:0071986(CC:Ragulator complex)	fca:101099376(LAMTOR3)	fca04010(MAPK signaling pathway);fca04150(mTOR signaling pathway)		PF08923(Mitogen-activated protein kinase kinase 1 interacting)
A0A2I2U2I0	MORC family CW-type zinc finger 2	MORC2	A0A2I2U2I0;A0A337SQX1;M3W1K4	M3W1K4;A0A2I2U2I0;A0A337SQX1	MORC2	MORC family CW-type zinc finger 2	A0A2I2U2I0_FELCA;A0A337SQX1_FELCA;M3W1K4_FELCA	12	28120.4	29989.2	38081.2	38862	46255.9	29978.8	38971.8	39222.4	39515.3	29891.6	35334.6	25989.8	GO:0008270(MF:zinc ion binding)				PF17942(Morc6 ribosomal protein S5 domain 2-like);PF07496(CW-type Zinc Finger);PF13589(Histidine kinase-, DNA gyrase B-, and HSP90-like ATPase)
A0A2I2U2I2	Stathmin	STMN2	A0A2I2U2I2;A0A2I2UNF4;M3W901	A0A2I2UNF4;A0A2I2U2I2;M3W901	STMN2	Stathmin	A0A2I2U2I2_FELCA;A0A2I2UNF4_FELCA;M3W901_FELCA	1	101279	68855.8	102841	44919.5	38617.3	64459.9	44070.3	57637.3	55556.1	43065.6	54200.3	54321.6	GO:0031110(BP:regulation of microtubule polymerization or depolymerization)				PF00836(Stathmin family)
A0A2I2U2I6	Chromobox 5	CBX5	A0A2I2U2I6	A0A2I2U2I6	CBX5	Chromobox 5	A0A2I2U2I6_FELCA	20	344241	428773	402125	459799	425744	417936	417646	443644	425874	395036	421540	433187	GO:0000122(BP:negative regulation of transcription by RNA polymerase II);GO:0006325(BP:chromatin organization);GO:0006974(BP:cellular response to DNA damage stimulus);GO:0000118(CC:histone deacetylase complex);GO:0000776(CC:kinetochore);GO:0000781(CC:chromosome, telomeric region);GO:0005721(CC:pericentric heterochromatin);GO:0005730(CC:nucleolus);GO:0010369(CC:chromocenter);GO:0016605(CC:PML body…	fca:101091461			PF01393(Chromo shadow domain);PF00385(Chromo (CHRromatin Organisation MOdifier) domain)
A0A2I2U2I8	Carbonic anhydrase	CA13	A0A2I2U2I8;A0A5F5XR93;A0A5F5XUQ6;M3WA13	A0A2I2U2I8;A0A5F5XR93;A0A5F5XUQ6;A0A5F5Y2Y0;A0A5F5Y6C2;M3WA13	CA13	Carbonic anhydrase	A0A2I2U2I8_FELCA;A0A5F5XR93_FELCA;A0A5F5XUQ6_FELCA;M3WA13_FELCA	4	30772.6	26035.5	31539.8	18719.2	15790.6	15078.2	10514.4	23468	19630.3	21071.7	20498.3	25875	GO:0004089(MF:carbonate dehydratase activity);GO:0008270(MF:zinc ion binding)				PF00194(Eukaryotic-type carbonic anhydrase)
A0A2I2U2J0	Rap guanine nucleotide exchange factor 1	RAPGEF1	A0A2I2U2J0;A0A2I2U8N8;A0A2I2V0J1;A0A5F5XMG3;A0A5F5Y087;A0A5F5Y0C3;A0A5F5Y784;M3W737	A0A2I2V0J1;A0A2I2U2J0;A0A2I2U8N8;A0A5F5XMG3;A0A5F5Y087;A0A5F5Y0C3;A0A5F5Y784;M3W737	RAPGEF1	Rap guanine nucleotide exchange factor 1	A0A2I2U2J0_FELCA;A0A2I2U8N8_FELCA;A0A2I2V0J1_FELCA;A0A5F5XMG3_FELCA;A0A5F5Y087_FELCA;A0A5F5Y0C3_FELCA;A0A5F5Y784_FELCA;M3W737_FELCA	3	7902.88	7208.33	7062.81	4979.14		5932.66	7483.35	4738.21				8951.19	GO:0007264(BP:small GTPase mediated signal transduction);GO:0005085(MF:guanyl-nucleotide exchange factor activity)				PF00618(RasGEF N-terminal motif);PF00617(RasGEF domain)
A0A2I2U2J4	dCTP pyrophosphatase 1	DCTPP1	A0A2I2U2J4	A0A2I2U2J4	DCTPP1	dCTP pyrophosphatase 1	A0A2I2U2J4_FELCA	8	130832	121480	137543	94760.9	98486.7	116633	102982	97633.8	139795	123305	103970	111761	GO:0006253(BP:dCTP catabolic process);GO:0042262(BP:DNA protection);GO:0005654(CC:nucleoplasm);GO:0005739(CC:mitochondrion);GO:0005829(CC:cytosol);GO:0000287(MF:magnesium ion binding);GO:0032556(MF:pyrimidine deoxyribonucleotide binding);GO:0042802(MF:identical protein binding);GO:0047840(MF:dCTP diphosphatase activity)	fca:101094313(DCTPP1)	fca01232(Nucleotide metabolism);fca00240(Pyrimidine metabolism)		PF12643(MazG-like family)
A0A2I2U2J5	Mitochondrial import inner membrane translocase subunit TIM22	TIMM22	A0A2I2U2J5	A0A2I2U2J5	TIMM22	Mitochondrial import inner membrane translocase subunit TIM22	A0A2I2U2J5_FELCA	2	13076.7	16458.8	14943.6	22107.3	15439.7	17286.5	21545.5	20784.4	19841.9	27200.3	24828.3	22672.1	GO:0045039(BP:protein insertion into mitochondrial inner membrane);GO:0042721(CC:TIM22 mitochondrial import inner membrane insertion complex);GO:0008320(MF:protein transmembrane transporter activity);GO:0030943(MF:mitochondrion targeting sequence binding)	fca:101089408			PF02466(Tim17/Tim22/Tim23/Pmp24 family)
A0A2I2U2J7	Microtubule associated protein 1 light chain 3 beta	MAP1LC3B	A0A2I2U2J7;A0A5F5XJG7	A0A5F5XJ45;A0A2I2U2J7;A0A5F5XJG7;M3XB56	MAP1LC3B	Microtubule associated protein 1 light chain 3 beta	A0A2I2U2J7_FELCA;A0A5F5XJG7_FELCA	7	215716	206285	203155	372041	354252	383806	393409	363793	402066	367195	338852	388695	GO:0006914(BP:autophagy);GO:0016020(CC:membrane)				PF02991(Autophagy protein Atg8 ubiquitin like)
A0A2I2U2K0	Ribosomal protein S6 kinase	RPS6KA1	A0A2I2U2K0;A0A2I2UPE2;M3WHN5	A0A2I2UPE2;A0A2I2U2K0;M3WHN5	RPS6KA1	Ribosomal protein S6 kinase	A0A2I2U2K0_FELCA;A0A2I2UPE2_FELCA;M3WHN5_FELCA	30	52289.6	45490.2	40059.4	28207.5	36847.3	32913.2	40004.1	30914.9	35099.2	25927.2	34391.7	31272	GO:0006468(BP:protein phosphorylation);GO:0035556(BP:intracellular signal transduction);GO:0000287(MF:magnesium ion binding);GO:0004674(MF:protein serine/threonine kinase activity);GO:0005524(MF:ATP binding);GO:0106310(MF:protein serine kinase activity)				PF00069(Protein kinase domain);PF00433(Protein kinase C terminal domain)
A0A2I2U2K6	WD repeat domain 41	WDR41	A0A2I2U2K6;A0A2I2UMU9;A0A2I2UX04;A0A5F5XCC8;M3WSI6	A0A2I2UX04;A0A2I2U2K6;A0A2I2UMU9;A0A5F5XCC8;M3WSI6	WDR41	WD repeat domain 41	A0A2I2U2K6_FELCA;A0A2I2UMU9_FELCA;A0A2I2UX04_FELCA;A0A5F5XCC8_FELCA;M3WSI6_FELCA	3	3008.05	3057.78	4652.96	2277.85	6757.09		1971.01		5583.34	3019.23			GO:0010506(BP:regulation of autophagy)				PF00400(WD domain, G-beta repeat)
A0A2I2U2M6	GDT1 family protein	TMEM165	A0A2I2U2M6	A0A2I2U2M6	TMEM165	GDT1 family protein	A0A2I2U2M6_FELCA	6	45184.9	54824.8	56780.7	55600.8	60017.5	67511.8	56859.4	57391	64133.8	65143.3	51587.7	59831.8	GO:0006487(BP:protein N-linked glycosylation);GO:0032468(BP:Golgi calcium ion homeostasis);GO:0032472(BP:Golgi calcium ion transport);GO:0035751(BP:regulation of lysosomal lumen pH);GO:0070588(BP:calcium ion transmembrane transport);GO:0071421(BP:manganese ion transmembrane transport);GO:0005765(CC:lysosomal membrane);GO:0005794(CC:Golgi apparatus);GO:0010008(CC:endosome membrane);GO:0032588(CC:t…	fca:101088744			PF01169(Uncharacterized protein family UPF0016)
A0A2I2U2N5	EMAP like 4	EML4	A0A2I2U2N5	M3WMH3;A0A2I2U2N5;A0A2I2UL30;A0A2I2UTR7;A0A5F5XPW5	EML4	EMAP like 4	A0A2I2U2N5_FELCA	57	137901	124737	128863	72274.3	76546.2	79928.9	88462.8	82148.4	86184.9	72734.7	78925.4	78332.8	GO:0005856(CC:cytoskeleton)				PF00400(WD domain, G-beta repeat);PF03451(HELP motif)
A0A2I2U2N7	Snurportin-1	SNUPN	A0A2I2U2N7	A0A2I2U2N7	SNUPN	Snurportin-1	A0A2I2U2N7_FELCA	12	69645.9	58186.8	61693.2	47986.2	43640.5	46374.7	48541.7	47614.3	46154.8	45165.2	44721.3	45710.2	GO:0006606(BP:protein import into nucleus);GO:0061015(BP:snRNA import into nucleus);GO:0005654(CC:nucleoplasm);GO:0005829(CC:cytosol);GO:0005886(CC:plasma membrane);GO:0042564(CC:NLS-dependent protein nuclear import complex);GO:0003723(MF:RNA binding);GO:0061608(MF:nuclear import signal receptor activity)	fca:101097979(SNUPN)	fca03013(Nucleocytoplasmic transport)		PF11538(Snurportin1)
A0A2I2U2P0	G protein subunit beta 4	GNB4	A0A2I2U2P0	A0A2I2U2P0	GNB4	G protein subunit beta 4	A0A2I2U2P0_FELCA	14	136025	152192	128123	182470	168412	193993	159874	167131	183477	188961	181313	195030	GO:0007186(BP:G protein-coupled receptor signaling pathway);GO:0005737(CC:cytoplasm);GO:0005834(CC:heterotrimeric G-protein complex);GO:0030159(MF:signaling receptor complex adaptor activity);GO:0044877(MF:protein-containing complex binding)				PF00400(WD domain, G-beta repeat)
A0A2I2U2Q4	Bublin coiled coil protein	BBLN	A0A2I2U2Q4	A0A2I2U2Q4	BBLN	Bublin coiled coil protein	A0A2I2U2Q4_FELCA	2	46774.5	35884.1	32224	23321.8	29857.6	34742.1	32384	28487.7	14889.8	22818.7	36925.1	24657.1	GO:0045110(BP:intermediate filament bundle assembly);GO:0005828(CC:kinetochore microtubule);GO:0005882(CC:intermediate filament);GO:0030054(CC:cell junction);GO:0120219(CC:subapical part of cell);GO:0060090(MF:molecular adaptor activity)	fca:101098752			PF03670(Uncharacterised protein family (UPF0184))
A0A2I2U2Q5	Elongator complex protein 1	ELP1	A0A2I2U2Q5	A0A2I2U2Q5	ELP1	Elongator complex protein 1	A0A2I2U2Q5_FELCA	35	56548.2	48520.4	50255.7	32445.4	36803.1	33561	34662.3	37683.9	35533.7	35138.6	34213.8	34078.6	GO:0002926(BP:tRNA wobble base 5-methoxycarbonylmethyl-2-thiouridinylation);GO:0005634(CC:nucleus);GO:0005829(CC:cytosol);GO:0033588(CC:elongator holoenzyme complex);GO:0000049(MF:tRNA binding);GO:0043621(MF:protein self-association)				PF04762(IKI3 family)
A0A2I2U2Q7	Prostate tumor-overexpressed gene 1 protein	PTOV1	A0A2I2U2Q7	A0A2I2U2Q7	PTOV1	Prostate tumor-overexpressed gene 1 protein	A0A2I2U2Q7_FELCA	3	11835.6	10309.6	10383.7	15855.2		11538.6	4862.06		13315.4		11711.5		GO:0045944(BP:positive regulation of transcription by RNA polymerase II);GO:0005654(CC:nucleoplasm);GO:0005667(CC:transcription regulator complex);GO:0005886(CC:plasma membrane);GO:0048471(CC:perinuclear region of cytoplasm)				PF11232(Mediator complex subunit 25 PTOV activation and synapsin 2)
A0A2I2U2R2	MARCKS-related protein	MARCKSL1	A0A2I2U2R2	A0A2I2U2R2	MARCKSL1	MARCKS-related protein	A0A2I2U2R2_FELCA	7	109591	126323	135744	193265	185167	205829	186551	207891	201446	205988	187520	199840	GO:0007015(BP:actin filament organization);GO:0007417(BP:central nervous system development);GO:0008283(BP:cell population proliferation);GO:0008284(BP:positive regulation of cell population proliferation);GO:0005737(CC:cytoplasm);GO:0005886(CC:plasma membrane);GO:0005516(MF:calmodulin binding);GO:0051015(MF:actin filament binding)				PF02063(MARCKS family)
A0A2I2U2R4	Cullin 4B	CUL4B	A0A2I2U2R4;A0A337SMN1	A0A2I2U2R4;A0A337SMN1;M3WQV5;M3WWH7;Q1WF15	CUL4B	Cullin 4B	A0A2I2U2R4_FELCA;A0A337SMN1_FELCA	50	82947	81489	79968.9	86307.4	81758.3	93462.9	90507.4	92194.7	88730.5	88508.8	92992.8	88995.6	GO:0000209(BP:protein polyubiquitination);GO:0006511(BP:ubiquitin-dependent protein catabolic process);GO:0006974(BP:cellular response to DNA damage stimulus);GO:0010467(BP:gene expression);GO:0010498(BP:proteasomal protein catabolic process);GO:0016567(BP:protein ubiquitination);GO:0042254(BP:ribosome biogenesis);GO:0045732(BP:positive regulation of protein catabolic process);GO:0048708(BP:astro…				PF10557(Cullin protein neddylation domain);PF00888(Cullin family)
A0A2I2U2R9	Zinc finger protein 536	ZNF536	A0A2I2U2R9;A0A2I2V1B1;M3WKG5	A0A2I2U2R9;A0A2I2V1B1;A0A5F5XDP3;A0A5F5XHB8;A0A5F5XWF3;M3WKG5	ZNF536	Zinc finger protein 536	A0A2I2U2R9_FELCA;A0A2I2V1B1_FELCA;M3WKG5_FELCA	3	3024.01	3770.88	4124.94										GO:0006355(BP:regulation of transcription, DNA-templated);GO:0045665(BP:negative regulation of neuron differentiation);GO:0048387(BP:negative regulation of retinoic acid receptor signaling pathway);GO:0005634(CC:nucleus);GO:0000978(MF:RNA polymerase II cis-regulatory region sequence-specific DNA binding);GO:0000981(MF:DNA-binding transcription factor activity, RNA polymerase II-specific);GO:00012…				PF16606(Unstructured conserved, between two C2H2-type zinc-fingers);PF00096(Zinc finger, C2H2 type);PF13909(C2H2-type zinc-finger domain)
A0A2I2U2T7	Serine/threonine-protein kinase Chk1	CHEK1	A0A2I2U2T7;A0A337S630;M3WLY2	M3WLY2;A0A2I2U2T7;A0A337S630;A0A337S750;A0A5F5XK57	CHEK1	Serine/threonine-protein kinase Chk1	A0A2I2U2T7_FELCA;A0A337S630_FELCA;M3WLY2_FELCA	6	25517.5	28623.3	26471.9	16039.9	16601.1	17487.8	20010.5	20152.7	17710.4	11020.8	20093.7	15490.9	GO:0000077(BP:DNA damage checkpoint signaling);GO:0006468(BP:protein phosphorylation);GO:0004674(MF:protein serine/threonine kinase activity);GO:0005524(MF:ATP binding)				PF00069(Protein kinase domain)
A0A2I2U2V0	FAM111 trypsin like peptidase B	FAM111B	A0A2I2U2V0	A0A2I2U2V0	FAM111B	FAM111 trypsin like peptidase B	A0A2I2U2V0_FELCA	38	72055.5	68873.6	68676	66735.2	70458.8	60680.7	70531.4	67747.3	69463.4	65527.1	71243.3	64554.2	GO:0006260(BP:DNA replication);GO:0000785(CC:chromatin);GO:0005634(CC:nucleus)				PF13365(Trypsin-like peptidase domain)
A0A2I2U2V7	ubiquitinyl hydrolase 1	USP9X	A0A2I2U2V7	A0A2I2U2V7;A0A0G2YAU5	USP9X	ubiquitinyl hydrolase 1	A0A2I2U2V7_FELCA	101	161657	149472	149829	99120.6	100931	91357.9	111772	105416	103935	96542.8	99424	95377.6	GO:0001764(BP:neuron migration);GO:0007179(BP:transforming growth factor beta receptor signaling pathway);GO:0016477(BP:cell migration);GO:0016562(BP:protein import into peroxisome matrix, receptor recycling);GO:0016579(BP:protein deubiquitination);GO:0030509(BP:BMP signaling pathway);GO:0032092(BP:positive regulation of protein binding);GO:0032435(BP:negative regulation of proteasomal ubiquitin-…	fca:101089837			PF12030(Domain of unknown function (DUF3517));PF00443(Ubiquitin carboxyl-terminal hydrolase)
A0A2I2U2X4	Mitochondrial ribosomal protein L20	MRPL20	A0A2I2U2X4	A0A2I2U2X4	MRPL20	Mitochondrial ribosomal protein L20	A0A2I2U2X4_FELCA	7	30608.4	27101.2	21705.2	32112.9	40560.9	37942.6	39116.7	38845.3	38997.5	43848	32902.2	40964.9	GO:0000027(BP:ribosomal large subunit assembly);GO:0006412(BP:translation);GO:0005761(CC:mitochondrial ribosome);GO:0005762(CC:mitochondrial large ribosomal subunit);GO:0003735(MF:structural constituent of ribosome);GO:0019843(MF:rRNA binding)				PF00453(Ribosomal protein L20)
A0A2I2U2Y1	Family with sequence similarity 193 member A	FAM193A	A0A2I2U2Y1	A0A2I2U2Y1	FAM193A	Family with sequence similarity 193 member A	A0A2I2U2Y1_FELCA	4	52145.2	81972.7	67488.2	47050.5	68951.8	39016.4	61569.8	58962.8	61505.2	59739.1	51432.5	43943.3					PF15914(FAM193 family C-terminal)
A0A2I2U300	pyridoxal 5'-phosphate synthase	PNPO	A0A2I2U300;M3VWE1	M3VWE1;A0A2I2U300	PNPO	pyridoxal 5'-phosphate synthase	A0A2I2U300_FELCA;M3VWE1_FELCA	2	18273.4	16832.1	18420.3	13317.7		19603.3	17960.6	29223.2	15051.7	15421.9			GO:0008615(BP:pyridoxine biosynthetic process);GO:0004733(MF:pyridoxamine-phosphate oxidase activity);GO:0010181(MF:FMN binding)				PF01243(Pyridoxamine 5'-phosphate oxidase);PF10590(Pyridoxine 5'-phosphate oxidase C-terminal dimerisation region)
A0A2I2U305	Vesicle transport protein	SFT2D1	A0A2I2U305	A0A2I2U305	SFT2D1	Vesicle transport protein	A0A2I2U305_FELCA	1	9300.44	9605.02	4665.24	9935.21	3785.71	20604.4	5907.44	9129.58	10950.4	9965.49	3699.44	13260.1	GO:0015031(BP:protein transport);GO:0016192(BP:vesicle-mediated transport);GO:0016020(CC:membrane)				PF04178(Got1/Sft2-like family)
A0A2I2U312	Periostin	POSTN	A0A2I2U312;A0A2I2UGL9;A0A337RY02	A0A337RY02;A0A2I2U312;A0A2I2U6U3;A0A2I2UGA8;A0A2I2UGL9;A0A337ST12	POSTN	Periostin	A0A2I2U312_FELCA;A0A2I2UGL9_FELCA;A0A337RY02_FELCA	1	16587.8	13309.1	9913.95	14496.5	14935.3	14229.9	16075.2	11996.4	13293.7	15374.4	10964.3	8242.89	GO:0007155(BP:cell adhesion)				PF02469(Fasciclin domain)
A0A2I2U315	Nucleolar protein 10	NOP10	A0A2I2U315	A0A2I2U315	NOP10	Nucleolar protein 10	A0A2I2U315_FELCA	16	33451.7	40113	33768	62596.7	64651	58403.8	60994	54419.8	63515.3	60455.7	59968	63375.6	GO:0007004(BP:telomere maintenance via telomerase);GO:0031118(BP:rRNA pseudouridine synthesis);GO:0031120(BP:snRNA pseudouridine synthesis);GO:0016604(CC:nuclear body);GO:0031429(CC:box H/ACA snoRNP complex);GO:0090661(CC:box H/ACA telomerase RNP complex);GO:0034513(MF:box H/ACA snoRNA binding);GO:0070034(MF:telomerase RNA binding)	fca:101098467(NOP10)	fca03008(Ribosome biogenesis in eukaryotes)		PF04135(Nucleolar RNA-binding protein, Nop10p family)
A0A2I2U339	E2 ubiquitin-conjugating enzyme	UBE2J2	A0A2I2U339	A0A2I2U339	UBE2J2	E2 ubiquitin-conjugating enzyme	A0A2I2U339_FELCA	5	16418.8	17228.8	19990.7	24299.4	26036.3	23995.4	28199	25359.5	26816.2	14604.3	21527.2	23020.1	GO:0000209(BP:protein polyubiquitination);GO:0030433(BP:ubiquitin-dependent ERAD pathway);GO:0000151(CC:ubiquitin ligase complex);GO:0005634(CC:nucleus);GO:0005783(CC:endoplasmic reticulum);GO:0016020(CC:membrane);GO:0031625(MF:ubiquitin protein ligase binding);GO:0061631(MF:ubiquitin conjugating enzyme activity)	fca:101101628(UBE2J2)	fca04141(Protein processing in endoplasmic reticulum);fca04120(Ubiquitin mediated proteolysis);;		PF00179(Ubiquitin-conjugating enzyme)
A0A2I2U347	2-hydroxyacyl-CoA lyase	HACL1	A0A2I2U347;A0A337SXX1	A0A337SXX1;A0A2I2U347;A0A337S8U8;A0A337SIF3;M3WEV3;A0A337S868	HACL1	2-hydroxyacyl-CoA lyase	A0A2I2U347_FELCA;A0A337SXX1_FELCA	10	168575	206930	152828	210875	228494	208013	195527	238071	208282	198950	207557	182983	GO:0006631(BP:fatty acid metabolic process);GO:0016020(CC:membrane);GO:0000287(MF:magnesium ion binding);GO:0003824(MF:catalytic activity);GO:0030976(MF:thiamine pyrophosphate binding)				PF00205(Thiamine pyrophosphate enzyme, central domain);PF02776(Thiamine pyrophosphate enzyme, N-terminal TPP binding domain);PF02775(Thiamine pyrophosphate enzyme, C-terminal TPP binding domain)
A0A2I2U348	Transmembrane protein 9	TMEM9	A0A2I2U348	A0A2I2U348	TMEM9	Transmembrane protein 9	A0A2I2U348_FELCA	6	56828.1	63886.9	48524	50210.3	58980	61930.4	53729.2	57251	60527.6	48365.6	58591.3	56251.1	GO:0005765(CC:lysosomal membrane)				PF05434(TMEM9)
A0A2I2U349	Single-strand-selective monofunctional uracil-DNA glycosylase 1	SMUG1	A0A2I2U349	A0A2I2U349	SMUG1	Single-strand-selective monofunctional uracil-DNA glycosylase 1	A0A2I2U349_FELCA	13	142515	129056	151288	121866	94746.5	110849	110357	126113	119075	107380	106952	110831	GO:0006284(BP:base-excision repair);GO:0001650(CC:fibrillar center);GO:0005654(CC:nucleoplasm);GO:0005829(CC:cytosol);GO:0000703(MF:oxidized pyrimidine nucleobase lesion DNA N-glycosylase activity);GO:0004844(MF:uracil DNA N-glycosylase activity);GO:0017065(MF:single-strand selective uracil DNA N-glycosylase activity)	fca:101091213(SMUG1)	fca03410(Base excision repair)		PF03167(Uracil DNA glycosylase superfamily)
A0A2I2U368	Golgi SNAP receptor complex member 1	GOSR1	A0A2I2U368	A0A2I2U368;A0A337SJV7	GOSR1	Golgi SNAP receptor complex member 1	A0A2I2U368_FELCA	19	35947.2	47754.3	43119.1	61359.2	74932.3	62271.1	62019.8	58459.3	60598.7	56235.7	56613.3	58246.1	GO:0006888(BP:endoplasmic reticulum to Golgi vesicle-mediated transport);GO:0006906(BP:vesicle fusion);GO:0015031(BP:protein transport);GO:0000139(CC:Golgi membrane);GO:0005797(CC:Golgi medial cisterna);GO:0005801(CC:cis-Golgi network);GO:0031201(CC:SNARE complex);GO:0005484(MF:SNAP receptor activity)	fca:101090219(GOSR1)	fca04130(SNARE interactions in vesicular transport)		PF12352(Snare region anchored in the vesicle membrane C-terminus)
A0A2I2U374	Septin	SEPTIN11	A0A2I2U374;A0A2I2UFN9;A0A2I2UN68;A0A2I2V3P2;A0A5F5XMV2	A0A5F5XMV2;A0A2I2U142;A0A2I2U374;A0A2I2U8X0;A0A2I2UB14;A0A2I2UFN9;A0A2I2UGW7;A0A2I2UN68;A0A2I2UPK0;A0A2I2V3P2;A0A337S910;A0A337SBP8;A0A337SEN3;A0A5F5XM08;A0A5F5Y0N3;A0A5F5Y5P7;M3WA57;M3WJZ6;M3XF82;A0A2I2UYB4	SEPTIN11	Septin	A0A2I2U374_FELCA;A0A2I2UFN9_FELCA;A0A2I2UN68_FELCA;A0A2I2V3P2_FELCA;A0A5F5XMV2_FELCA	33	848866	840469	881166	691589	707228	773410	817069	720112	824095	827870	787350	764421	GO:0005856(CC:cytoskeleton);GO:0005525(MF:GTP binding)				PF00735(Septin)
A0A2I2U384	BLOC-1-related complex subunit 5	BORCS5	A0A2I2U384	A0A2I2U384;A0A337STQ9	BORCS5	BLOC-1-related complex subunit 5	A0A2I2U384_FELCA	14	34130.9	41822.8	40507.5	31706.1	30247.2	37135.2	27256.8	31869.1	35720.3	29910.5	32231.4	32291.2	GO:0032418(BP:lysosome localization);GO:0072384(BP:organelle transport along microtubule);GO:1903744(BP:positive regulation of anterograde synaptic vesicle transport);GO:0005873(CC:plus-end kinesin complex);GO:0005886(CC:plasma membrane);GO:0030672(CC:synaptic vesicle membrane);GO:0098574(CC:cytoplasmic side of lysosomal membrane);GO:0099078(CC:BORC complex)	fca:101091540			PF10158(Tumour suppressor protein)
A0A2I2U386	LBH domain containing 1	LBHD1	A0A2I2U386	A0A2I2U386	LBHD1	LBH domain containing 1	A0A2I2U386_FELCA	10	71138.6	87953.1	88022.7	125514	128035	122986	126117	127416	124941	119432	122032	123275					PF17719(Family of unknown function (DUF5564))
A0A2I2U391	RING-type E3 ubiquitin transferase	RMND5B	A0A2I2U391	A0A2I2U391;M3XG65	RMND5B	RING-type E3 ubiquitin transferase	A0A2I2U391_FELCA	2	3635.72	9338.31	6533.66	8663.95	12499.8	12658.5	3068.43	6934.34	7838.22	4675.45	6444	4590.2	GO:0043161(BP:proteasome-mediated ubiquitin-dependent protein catabolic process);GO:0005634(CC:nucleus);GO:0005737(CC:cytoplasm);GO:0005829(CC:cytosol);GO:0034657(CC:GID complex);GO:0046872(MF:metal ion binding);GO:0061630(MF:ubiquitin protein ligase activity)	fca:101088387			PF10607(CTLH/CRA C-terminal to LisH motif domain);PF13445(RING-type zinc-finger)
A0A2I2U396	Kinesin family member 16B	KIF16B	A0A2I2U396;A0A2I2UEW9;A0A2I2UK50;A0A337S676;A0A5F5XJI1;M3WKS9	A0A2I2U396;A0A2I2UEW9;A0A2I2UK50;A0A2I2UN11;A0A337S676;A0A5F5XJI1;A0A5F5Y445;M3WKS9	KIF16B	Kinesin family member 16B	A0A2I2U396_FELCA;A0A2I2UEW9_FELCA;A0A2I2UK50_FELCA;A0A337S676_FELCA;A0A5F5XJI1_FELCA;M3WKS9_FELCA	2	76796.4	87334	79579.9	77400.3	74039.4	74578.9	92562.7	89041.9	93125.8	68980.7	79470.9	82957.5	GO:0007018(BP:microtubule-based movement);GO:0003777(MF:microtubule motor activity);GO:0005524(MF:ATP binding);GO:0008017(MF:microtubule binding);GO:0035091(MF:phosphatidylinositol binding)				PF00225(Kinesin motor domain);PF00787(PX domain);PF00498(FHA domain)
A0A2I2U397	Transcription factor AP-2 beta	TFAP2B	A0A2I2U397;A0A2I2UT09;M3WMP4	M3WMP4;A0A2I2UAN3;A0A2I2UF72;M3W490;M3WGQ5;M3WJM8;A0A2I2U397;A0A2I2UT09;A0A5F5XG34	TFAP2B	Transcription factor AP-2 beta	A0A2I2U397_FELCA;A0A2I2UT09_FELCA;M3WMP4_FELCA	2	16444	23094.9	19430.5	20475.1	19510.9	17815.2	17286.7	21102.1	20321.6	20500.4	18285.2	18162.5	GO:0005634(CC:nucleus);GO:0003677(MF:DNA binding);GO:0003700(MF:DNA-binding transcription factor activity)	fca:101082823			PF03299(Transcription factor AP-2)
A0A2I2U399	DnaJ homolog subfamily A member 1	DNAJA1	A0A2I2U399	A0A2I2U399	DNAJA1	DnaJ homolog subfamily A member 1	A0A2I2U399_FELCA	30	325190	345477	377613	282981	291281	289881	300159	286687	327969	274836	280539	287390	GO:0007283(BP:spermatogenesis);GO:0009408(BP:response to heat);GO:0030317(BP:flagellated sperm motility);GO:0030521(BP:androgen receptor signaling pathway);GO:0031397(BP:negative regulation of protein ubiquitination);GO:0042026(BP:protein refolding);GO:0043065(BP:positive regulation of apoptotic process);GO:0043508(BP:negative regulation of JUN kinase activity);GO:0051223(BP:regulation of protein…	fca:101098261(DNAJA1)	fca04141(Protein processing in endoplasmic reticulum)		PF01556(DnaJ C terminal domain);PF00226(DnaJ domain);PF00684(DnaJ central domain)
A0A2I2U3C1	Guanine nucleotide-binding protein subunit gamma	GNG11	A0A2I2U3C1	A0A2I2U3C1	GNG11	Guanine nucleotide-binding protein subunit gamma	A0A2I2U3C1_FELCA	1	8862.99	26903.8	17750.4	16228.1	16851.5	19754.3	27054.4	17961.7	17282.1	20373.6	12521.2	12464	GO:0007186(BP:G protein-coupled receptor signaling pathway);GO:0005834(CC:heterotrimeric G-protein complex);GO:0031681(MF:G-protein beta-subunit binding)	fca:101088915(GNG11)	fca04014(Ras signaling pathway);fca04371(Apelin signaling pathway);fca04151(PI3K-Akt signaling pathway);fca04062(Chemokine signaling pathway);fca04926(Relaxin signaling pathway);fca04724(Glutamatergic synapse);fca04727(GABAergic synapse);fca04725(Cholinergic synapse);fca04728(Dopaminergic synapse);fca04726(Serotonergic synapse);fca04723(Retrograde endocannabinoid signaling);fca04713(Circadian ent…		PF00631(GGL domain)
A0A2I2U3C4	Multiple EGF like domains 6	MEGF6	A0A2I2U3C4	A0A2I2U3C4;A0A5F5XYB5;A0A5F5Y865;M3X1G7	MEGF6	Multiple EGF like domains 6	A0A2I2U3C4_FELCA	1	2928.9	1784.49	2337.08										GO:0005509(MF:calcium ion binding)				PF14670(Coagulation Factor Xa inhibitory site);PF07645(Calcium-binding EGF domain);PF00053(Laminin EGF domain)
A0A2I2U3C8	Aspartate beta-hydroxylase	ASPH	A0A2I2U3C8	A0A2I2U3C8	ASPH	Aspartate beta-hydroxylase	A0A2I2U3C8_FELCA	50	193913	234929	205802	276329	271456	279784	261060	272123	264253	254369	269477	274096	GO:0042264(BP:peptidyl-aspartic acid hydroxylation);GO:0097202(BP:activation of cysteine-type endopeptidase activity);GO:0005783(CC:endoplasmic reticulum);GO:0005886(CC:plasma membrane);GO:0032541(CC:cortical endoplasmic reticulum);GO:0062101(MF:peptidyl-aspartic acid 3-dioxygenase activity)				PF05279(Aspartyl beta-hydroxylase N-terminal region);PF05118(Aspartyl/Asparaginyl beta-hydroxylase);PF13174(Tetratricopeptide repeat)
A0A2I2U3D2	Transcription factor RFX3	RFX3	A0A2I2U3D2;A0A2I2UBA6;A0A2I2V2V8;M3WHY1	A0A2I2U3D2;A0A2I2UBA6;A0A2I2V2V8;M3WHY1	RFX3	Transcription factor RFX3	A0A2I2U3D2_FELCA;A0A2I2UBA6_FELCA;A0A2I2V2V8_FELCA;M3WHY1_FELCA	2	13619.9	14274.2		17359.7	12006.6	20266.7	17600.9	19674.4	15315.6		12426.5	18500.5	GO:0006357(BP:regulation of transcription by RNA polymerase II);GO:0045892(BP:negative regulation of transcription, DNA-templated);GO:0045944(BP:positive regulation of transcription by RNA polymerase II);GO:0050796(BP:regulation of insulin secretion);GO:0060271(BP:cilium assembly);GO:0060285(BP:cilium-dependent cell motility);GO:0060287(BP:epithelial cilium movement involved in determination of l…				PF02257(RFX DNA-binding domain);PF04589(RFX1 transcription activation region)
A0A2I2U3E0	Centrosomal protein 128	CEP128	A0A2I2U3E0;A0A5F5XPN0;A0A5F5XRY6;A0A5F5XUX0	A0A2I2U3E0;A0A2I2UBG0;A0A5F5XNF9;A0A5F5XPN0;A0A5F5XRY6;A0A5F5XUX0	CEP128	Centrosomal protein 128	A0A2I2U3E0_FELCA;A0A5F5XPN0_FELCA;A0A5F5XRY6_FELCA;A0A5F5XUX0_FELCA	4	7632.93	4967.32	11230.2	4386	6615.41			12820.7	3083.66				GO:0008104(BP:protein localization);GO:0000922(CC:spindle pole);GO:0005794(CC:Golgi apparatus);GO:0005813(CC:centrosome);GO:0005814(CC:centriole);GO:0031965(CC:nuclear membrane);GO:0120103(CC:centriolar subdistal appendage)
A0A2I2U3E4	Alpha-actinin-4	ACTN4	A0A2I2U3E4	A0A2I2U3E4;A0A2I2UPV2;A0A2I2UQC4;M3X6F7;A0A337SL47	ACTN4	Alpha-actinin-4	A0A2I2U3E4_FELCA	82	1399780	1610020	1535620	1891340	1868020	2159840	1941060	2124750	2202240	2183500	2221000	2229930	GO:0030036(BP:actin cytoskeleton organization);GO:0030050(BP:vesicle transport along actin filament);GO:0030335(BP:positive regulation of cell migration);GO:0033209(BP:tumor necrosis factor-mediated signaling pathway);GO:0035357(BP:peroxisome proliferator activated receptor signaling pathway);GO:0045944(BP:positive regulation of transcription by RNA polymerase II);GO:0048384(BP:retinoic acid rece…				PF00307(Calponin homology (CH) domain);PF08726(Ca2+ insensitive EF hand);PF13833(EF-hand domain pair);PF00435(Spectrin repeat)
A0A2I2U3F1	Nuclear factor 1	NFIA	A0A2I2U3F1;A0A2I2UPX6;A0A2I2V2F9;A0A337S7W0;A0A337SGT2;A0A5F5XZB4;A0A5F5Y5Z1;M3W538;M3W9N3	A0A2I2UPX6;A0A2I2U3F1;A0A2I2V2F9;A0A337S7W0;A0A337SGT2;A0A5F5XZB4;A0A5F5Y5Z1;M3W538;M3W9N3;M3XDS5	NFIA	Nuclear factor 1	A0A2I2U3F1_FELCA;A0A2I2UPX6_FELCA;A0A2I2V2F9_FELCA;A0A337S7W0_FELCA;A0A337SGT2_FELCA;A0A5F5XZB4_FELCA;A0A5F5Y5Z1_FELCA;M3W538_FELCA;M3W9N3_FELCA	8	112394	107591	86184.2	81298.8	105757	73371.5	89187.3	80099.7	94508.6	79627.6	90759.3	94740.3	GO:0006260(BP:DNA replication);GO:0045893(BP:positive regulation of transcription, DNA-templated);GO:0005634(CC:nucleus);GO:0003677(MF:DNA binding);GO:0003700(MF:DNA-binding transcription factor activity)				PF03165(MH1 domain);PF10524(Nuclear factor I protein pre-N-terminus);PF00859(CTF/NF-I family transcription modulation region)
A0A2I2U3F3	Proteasome subunit beta	PSMB6	A0A2I2U3F3	A0A2I2U3F3	PSMB6	Proteasome subunit beta	A0A2I2U3F3_FELCA	11	357915	322432	337202	263155	253092	318527	248591	268167	276808	327143	308494	312171	GO:0010498(BP:proteasomal protein catabolic process);GO:0005654(CC:nucleoplasm);GO:0005739(CC:mitochondrion);GO:0005829(CC:cytosol);GO:0019774(CC:proteasome core complex, beta-subunit complex);GO:0004175(MF:endopeptidase activity);GO:0004298(MF:threonine-type endopeptidase activity)	fca:101091823(PSMB6)	fca03050(Proteasome);;;;;;;		PF00227(Proteasome subunit)
A0A2I2U3F4	R3H domain containing 1	R3HDM1	A0A2I2U3F4;A0A2I2UPD0;A0A2I2V3L4;A0A337SBM4;A0A337SUM9;M3WQH2	A0A2I2U3F4;A0A2I2UPD0;A0A2I2V3L4;A0A337SBM4;A0A337SUD8;A0A337SUM9;M3WQH2	R3HDM1	R3H domain containing 1	A0A2I2U3F4_FELCA;A0A2I2UPD0_FELCA;A0A2I2V3L4_FELCA;A0A337SBM4_FELCA;A0A337SUM9_FELCA;M3WQH2_FELCA	4	18124.1	13425.3	16943.2	11121.2	16657								GO:0003676(MF:nucleic acid binding)	fca:101091959			PF01424(R3H domain);PF12752(SUZ domain)
A0A2I2U3F7	SUMO specific peptidase 5	SENP5	A0A2I2U3F7;A0A337SBU8;A0A5F5XXV5;A0A5F5XZP9;M3W120	M3W120;A0A2I2U3F7;A0A337SBU8;A0A5F5XXV5;A0A5F5XZP9	SENP5	SUMO specific peptidase 5	A0A2I2U3F7_FELCA;A0A337SBU8_FELCA;A0A5F5XXV5_FELCA;A0A5F5XZP9_FELCA;M3W120_FELCA	2	4008.49	6835.19	7246.34	6851.31	11991.5	8574.69	12389.8	8291.03	10885.1		8229.51	9394.69	GO:0006508(BP:proteolysis);GO:0005730(CC:nucleolus);GO:0008234(MF:cysteine-type peptidase activity)				PF02902(Ulp1 protease family, C-terminal catalytic domain);PF19722(Sentrin-specific protease 3/5 N-terminal)
A0A2I2U3G0	FOS like 1, AP-1 transcription factor subunit	FOSL1	A0A2I2U3G0	A0A2I2U3G0	FOSL1	FOS like 1, AP-1 transcription factor subunit	A0A2I2U3G0_FELCA	10	144985	152647	133613	394848	330251	281802	330523	306778	335671	269502	318286	327033	GO:0001701(BP:in utero embryonic development);GO:0006357(BP:regulation of transcription by RNA polymerase II);GO:0007296(BP:vitellogenesis);GO:0031668(BP:cellular response to extracellular stimulus);GO:0060674(BP:placenta blood vessel development);GO:1902895(BP:positive regulation of miRNA transcription);GO:2000144(BP:positive regulation of DNA-templated transcription, initiation);GO:0005634(CC:n…	fca:101101337(FOSL1)	fca04310(Wnt signaling pathway);fca04657(IL-17 signaling pathway);fca04380(Osteoclast differentiation);		PF00170(bZIP transcription factor)
A0A2I2U3G4	WD repeat domain-containing protein 83	WDR83	A0A2I2U3G4	A0A2I2U3G4	WDR83	WD repeat domain-containing protein 83	A0A2I2U3G4_FELCA	9	13168.4	18696.2	12262.3	13133.7	18688.1	16701.2	15525.2	16877.7	21074.5	17377.7	19122.8	18086.4	GO:0000398(BP:mRNA splicing, via spliceosome);GO:0001666(BP:response to hypoxia);GO:0032496(BP:response to lipopolysaccharide);GO:0043122(BP:regulation of I-kappaB kinase/NF-kappaB signaling);GO:0090594(BP:inflammatory response to wounding);GO:0005737(CC:cytoplasm);GO:0071013(CC:catalytic step 2 spliceosome)	fca:101084089			PF00400(WD domain, G-beta repeat)
A0A2I2U3H0	RAN binding protein 1	RANBP1	A0A2I2U3H0;A0A5F5XX72	A0A2I2U3H0;A0A5F5XX72	RANBP1	RAN binding protein 1	A0A2I2U3H0_FELCA;A0A5F5XX72_FELCA	14	682771	547776	715620	391745	390410	484859	437455	428809	499604	456657	473466	512085	GO:0006913(BP:nucleocytoplasmic transport);GO:0007051(BP:spindle organization);GO:0046604(BP:positive regulation of mitotic centrosome separation);GO:0005643(CC:nuclear pore);GO:0005737(CC:cytoplasm);GO:0005813(CC:centrosome);GO:0005829(CC:cytosol)				PF00638(RanBP1 domain)
A0A2I2U3H1	Insulin like growth factor binding protein 7	IGFBP7	A0A2I2U3H1;A0A5F5XZD1	A0A2I2U3H1;A0A5F5XZD1	IGFBP7	Insulin like growth factor binding protein 7	A0A2I2U3H1_FELCA;A0A5F5XZD1_FELCA	8	35814.4	35653.7	30633.8	29461.6	33730.8	36763.4	26970.9	29409.5	39670.2	40873.7	32106.1	36368.9	GO:0001558(BP:regulation of cell growth);GO:0007155(BP:cell adhesion);GO:0009966(BP:regulation of signal transduction);GO:0005615(CC:extracellular space);GO:0062023(CC:collagen-containing extracellular matrix);GO:0005520(MF:insulin-like growth factor binding)	fca:101083263			PF07648(Kazal-type serine protease inhibitor domain);PF00219(Insulin-like growth factor binding protein);PF07679(Immunoglobulin I-set domain)
A0A2I2U3H2	DENN domain containing 2A	DENND2A	A0A2I2U3H2;M3WHQ4	A0A2I2U3H2;M3WHQ4	DENND2A	DENN domain containing 2A	A0A2I2U3H2_FELCA;M3WHQ4_FELCA	5	16872.5	14919.9	17415.7	17955.9	18444	19061.6	20568.2		23379.9		11569.8	17051	GO:0005085(MF:guanyl-nucleotide exchange factor activity)				PF03455(dDENN domain);PF02141(DENN (AEX-3) domain);PF03456(uDENN domain)
A0A2I2U3H3	Immunity related GTPase Q	IRGQ	A0A2I2U3H3	A0A2I2U3H3	IRGQ	Immunity related GTPase Q	A0A2I2U3H3_FELCA	6	8737.81	12954.5	8870.97	6411.03	2904.35	11298.5	9798.74	9541.37	8826.76	10772.1	13758.3	7040.04	GO:0005525(MF:GTP binding)
A0A2I2U3H5	Pre-mRNA-splicing factor 38B	PRPF38B	A0A2I2U3H5	A0A2I2U3H5;A0A337SJW3	PRPF38B	Pre-mRNA-splicing factor 38B	A0A2I2U3H5_FELCA	10	43464	43382.8	54069.5	51741.6	59324.4	48493.9	66129.5	59452.1	47145.8	42009.5	56441.7	54923.6	GO:0000398(BP:mRNA splicing, via spliceosome);GO:0071011(CC:precatalytic spliceosome)				PF03371(PRP38 family)
A0A2I2U3H6	GRB2 associated binding protein 1	GAB1	A0A2I2U3H6;A0A2I2UZ86;M3X119	A0A2I2UZ86;A0A2I2U3H6;M3X119	GAB1	GRB2 associated binding protein 1	A0A2I2U3H6_FELCA;A0A2I2UZ86_FELCA;M3X119_FELCA	3	5046.1	7684.53	6017.75	5631.1				4435.73	4577.99	5331.87							PF00169(PH domain)
A0A2I2U3I5	ArfGAP with SH3 domain, ankyrin repeat and PH domain 1	ASAP1	A0A2I2U3I5;M3W5W7	M3W5W7;A0A2I2U3I5	ASAP1	ArfGAP with SH3 domain, ankyrin repeat and PH domain 1	A0A2I2U3I5_FELCA;M3W5W7_FELCA	24	21481	22322.8	24511.8	18844.5	19617.8	17526.9	22213.9	19680.6	18694.9	16743.5	18767.3	18785.9	GO:0043547(BP:positive regulation of GTPase activity);GO:0005737(CC:cytoplasm);GO:0005096(MF:GTPase activator activity);GO:0046872(MF:metal ion binding)				PF00169(PH domain);PF14604(Variant SH3 domain);PF12796(Ankyrin repeats (3 copies));PF16746(BAR domain of APPL family);PF01412(Putative GTPase activating protein for Arf)
A0A2I2U3I7	Envoplakin	EVPL	A0A2I2U3I7	A0A2I2U3I7	EVPL	Envoplakin	A0A2I2U3I7_FELCA	10	6314.22	8925.81	5223.12	11579	7764.17	6391.04	9003.76	5259.36	5506.41	3632.8	5247.97	4766.19	GO:0002786(BP:regulation of antibacterial peptide production);GO:0042060(BP:wound healing);GO:0045104(BP:intermediate filament cytoskeleton organization);GO:0001533(CC:cornified envelope);GO:0005737(CC:cytoplasm);GO:0005856(CC:cytoskeleton);GO:0016020(CC:membrane);GO:0005198(MF:structural molecule activity)				PF00681(Plectin repeat);PF17902(SH3 domain);PF21020(Spectrin-like repeat)
A0A2I2U3K5	Cyclin-dependent kinases regulatory subunit	CKS1B	A0A2I2U3K5	A0A2I2U3K5	CKS1B	Cyclin-dependent kinases regulatory subunit	A0A2I2U3K5_FELCA	5	34689.2	29224.2	30871.5	11029.5	19452.8	12296.3	15100.6	15137.4	16927.4	11200.8	12696.2	21733.1	GO:0006355(BP:regulation of transcription, DNA-templated);GO:0007346(BP:regulation of mitotic cell cycle);GO:0044772(BP:mitotic cell cycle phase transition);GO:0048144(BP:fibroblast proliferation);GO:0051301(BP:cell division);GO:0000307(CC:cyclin-dependent protein kinase holoenzyme complex);GO:0019005(CC:SCF ubiquitin ligase complex);GO:0019901(MF:protein kinase binding);GO:0042393(MF:histone bin…	fca:101092660(CKS1B)	;		PF01111(Cyclin-dependent kinase regulatory subunit)
A0A2I2U3K9	Alpha-1,3-glucosyltransferase	ALG6	A0A2I2U3K9;M3X9T8	M3X9T8;A0A2I2U3K9	ALG6	Alpha-1,3-glucosyltransferase	A0A2I2U3K9_FELCA;M3X9T8_FELCA	6	32936.5	28755.4	30535.4	39950.5	48590.9	38247.4	40104.2	33874.6	43768.8	40621.3	42077.9	33759.1	GO:0006486(BP:protein glycosylation);GO:0005789(CC:endoplasmic reticulum membrane);GO:0042281(MF:dolichyl pyrophosphate Man9GlcNAc2 alpha-1,3-glucosyltransferase activity)				PF03155(ALG6, ALG8 glycosyltransferase family)
A0A2I2U3L2	Golgin A4	GOLGA4	A0A2I2U3L2	A0A5F5XI54;A0A2I2U3L2;A0A5F5XCV5;A0A5F5XTK0;A0A5F5XUA9;A0A5F5XVM3;A0A5F5Y666;M3VY80	GOLGA4	Golgin A4	A0A2I2U3L2_FELCA	119	56019.8	66036.3	59099.7	82623.3	79352.7	71766	73257.9	82367.8	76531.5	71372.4	74529	73521.1					PF01465(GRIP domain)
A0A2I2U3L9	Rubicon autophagy regulator	RUBCN	A0A2I2U3L9;A0A2I2UV59;A0A337SJK7;A0A5F5XC90;A0A5F5XFG5;M3WCI1	A0A2I2UV59;A0A2I2U3L9;A0A337SJK7;A0A5F5XC90;A0A5F5XFG5;M3WCI1	RUBCN	Rubicon autophagy regulator	A0A2I2U3L9_FELCA;A0A2I2UV59_FELCA;A0A337SJK7_FELCA;A0A5F5XC90_FELCA;A0A5F5XFG5_FELCA;M3WCI1_FELCA	1	6173.79	5022.73	6794.79	4439.78	5396.06	11940.2		3658.64	9350.52		3894.45	10595.2	GO:0006914(BP:autophagy);GO:0005768(CC:endosome)				PF21054(Rubicon, PI3K-binding domain);PF02759(RUN domain);PF13901(Rubicon Homology Domain)
A0A2I2U3M8	HscB mitochondrial iron-sulfur cluster cochaperone	HSCB	A0A2I2U3M8	A0A2I2U3M8;A0A337SBL1;A0A337SF44	HSCB	HscB mitochondrial iron-sulfur cluster cochaperone	A0A2I2U3M8_FELCA	11	41982.6	53606.8	37587	65256.6	76556.8	76400.1	74013.3	68516.2	73158.3	74238.9	60041.8	67584.2	GO:0044571(BP:[2Fe-2S] cluster assembly);GO:0051259(BP:protein complex oligomerization);GO:0005654(CC:nucleoplasm);GO:0005739(CC:mitochondrion);GO:0005829(CC:cytosol);GO:0001671(MF:ATPase activator activity);GO:0042802(MF:identical protein binding);GO:0051087(MF:chaperone binding)	fca:101086094			PF07743(HSCB C-terminal oligomerisation domain);PF18256(Co-chaperone HscB tetracysteine metal binding motif)
A0A2I2U3N0	Superoxide dismutase	SOD2	A0A2I2U3N0	A0A2I2U3N0;M3VZ86;A0A337S486	SOD2	Superoxide dismutase	A0A2I2U3N0_FELCA	19	301391	338388	303298	529699	512724	565452	472576	467913	494803	483017	501183	524748	GO:0006357(BP:regulation of transcription by RNA polymerase II);GO:0030335(BP:positive regulation of cell migration);GO:0032364(BP:oxygen homeostasis);GO:0043524(BP:negative regulation of neuron apoptotic process);GO:0051289(BP:protein homotetramerization);GO:1902176(BP:negative regulation of oxidative stress-induced intrinsic apoptotic signaling pathway);GO:1904706(BP:negative regulation of vasc…				PF00081(Iron/manganese superoxide dismutases, alpha-hairpin domain);PF02777(Iron/manganese superoxide dismutases, C-terminal domain)
A0A2I2U3N6	Protein MAK16 homolog	MAK16	A0A2I2U3N6	A0A2I2U3N6	MAK16	Protein MAK16 homolog	A0A2I2U3N6_FELCA	11	42897	49605.1	42896.9	65819.7	67065	60868.5	64652.5	62784.6	66323	70603.1	54664	60502.9	GO:0000460(BP:maturation of 5.8S rRNA);GO:0000470(BP:maturation of LSU-rRNA);GO:0005730(CC:nucleolus);GO:0030687(CC:preribosome, large subunit precursor)	fca:101097636			PF04874(Mak16 protein C-terminal region);PF01778(Ribosomal L28e protein family)
A0A2I2U3P5	Histone deacetylase	HDAC7	A0A2I2U3P5;A0A2I2UC12;M3WJW4	A0A337SK32;A0A2I2U3P5;A0A2I2UC12;A0A2I2V3E8;M3WJW4	HDAC7	Histone deacetylase	A0A2I2U3P5_FELCA;A0A2I2UC12_FELCA;M3WJW4_FELCA	22	57551.9	51995.8	58419.2	35245.4	31684.1	34957.5	35346.3	31150.4	32216.8	36372.2	34318	28333.8	GO:0000122(BP:negative regulation of transcription by RNA polymerase II);GO:0016575(BP:histone deacetylation);GO:0000118(CC:histone deacetylase complex);GO:0004407(MF:histone deacetylase activity);GO:0046872(MF:metal ion binding)				PF00850(Histone deacetylase domain)
A0A2I2U3Q1	O-GlcNAcase	OGA	A0A2I2U3Q1	A0A2I2U3Q1;M3W795	OGA	O-GlcNAcase	A0A2I2U3Q1_FELCA	34	99348.9	90102.5	98745.9	60355.9	64851	71856.1	70011.3	60350.2	72573.9	65820.8	71508.2	68478.9	GO:0006044(BP:N-acetylglucosamine metabolic process);GO:0006517(BP:protein deglycosylation);GO:0009100(BP:glycoprotein metabolic process);GO:0005829(CC:cytosol);GO:0016231(MF:beta-N-acetylglucosaminidase activity);GO:0042802(MF:identical protein binding)				PF07555(beta-N-acetylglucosaminidase)
A0A2I2U3Q2	Dihydrolipoamide acetyltransferase component of pyruvate dehydrogenase complex	PDHX	A0A2I2U3Q2;M3WSZ3	A0A2I2U3Q2;M3WSZ3	PDHX	Dihydrolipoamide acetyltransferase component of pyruvate dehydrogenase complex	A0A2I2U3Q2_FELCA;M3WSZ3_FELCA	22	142697	186574	145939	253614	246550	275766	249690	249851	267743	260052	259917	260085	GO:0006086(BP:acetyl-CoA biosynthetic process from pyruvate);GO:0005759(CC:mitochondrial matrix);GO:0045254(CC:pyruvate dehydrogenase complex);GO:0016746(MF:acyltransferase activity)				PF00198(2-oxoacid dehydrogenases acyltransferase (catalytic domain));PF02817(e3 binding domain);PF00364(Biotin-requiring enzyme)
A0A2I2U3S6	BET1-like protein	BET1L	A0A2I2U3S6	A0A2I2U3S6	BET1L	BET1-like protein	A0A2I2U3S6_FELCA	6	49503.3	59113.8	46971.9	73770.2	65377.2	69130.2	77331.4	70306.9	79374.4	74842.7	76017.6	73385.9	GO:0015031(BP:protein transport);GO:0042147(BP:retrograde transport, endosome to Golgi);GO:2000156(BP:regulation of retrograde vesicle-mediated transport, Golgi to ER);GO:0005768(CC:endosome);GO:0005794(CC:Golgi apparatus);GO:0005829(CC:cytosol);GO:0031201(CC:SNARE complex);GO:0005484(MF:SNAP receptor activity)	fca:101081001(BET1L)	fca04130(SNARE interactions in vesicular transport)
A0A2I2U3T0	PPFIA binding protein 1	PPFIBP1	A0A2I2U3T0	A0A2I2U3T0	PPFIBP1	PPFIA binding protein 1	A0A2I2U3T0_FELCA	1	23567.9	26244.5	30391.1	23194.8	29517.7	18629.6	26760.3	25129.8	20490.3	24432.5	27485.5	24736.7	GO:0007528(BP:neuromuscular junction development);GO:0005886(CC:plasma membrane);GO:0048786(CC:presynaptic active zone)				PF00536(SAM domain (Sterile alpha motif));PF07647(SAM domain (Sterile alpha motif))
A0A2I2U3V0	TNFAIP3 interacting protein 2	TNIP2	A0A2I2U3V0	A0A2I2U3V0;A0A5F5Y697	TNIP2	TNFAIP3 interacting protein 2	A0A2I2U3V0_FELCA	2		19312.7	18789.1		27719.7	23103.1		26017.5	36455.5		22186.6	29888.3	GO:0006357(BP:regulation of transcription by RNA polymerase II);GO:0034134(BP:toll-like receptor 2 signaling pathway);GO:0034138(BP:toll-like receptor 3 signaling pathway);GO:0043123(BP:positive regulation of I-kappaB kinase/NF-kappaB signaling);GO:0045944(BP:positive regulation of transcription by RNA polymerase II);GO:0071222(BP:cellular response to lipopolysaccharide);GO:2000352(BP:negative re…				PF12180(TSG101 and ALIX binding domain of CEP55)
A0A2I2U3V8	WW domain binding protein 1 like	WBP1L	A0A2I2U3V8;A0A337SKX8;A0A5F5XHI5;A0A5F5XT22;A0A5F5XZH7	A0A5F5XZH7;A0A2I2U3V8;A0A337SKX8;A0A5F5XHI5;A0A5F5XT22	WBP1L	WW domain binding protein 1 like	A0A2I2U3V8_FELCA;A0A337SKX8_FELCA;A0A5F5XHI5_FELCA;A0A5F5XT22_FELCA;A0A5F5XZH7_FELCA	4	8224.96	9602.58	8201.43	6531.9	5828.08	7906.51	6540.81	6978.85	8897.31	8208.99	8349.47	6483.24	GO:0016020(CC:membrane)	fca:101082851			PF11669(WW domain-binding protein 1)
A0A2I2U3W0	rRNA adenine N(6)-methyltransferase	TFB1M	A0A2I2U3W0	A0A2I2U3W0	TFB1M	rRNA adenine N(6)-methyltransferase	A0A2I2U3W0_FELCA	12	41037.5	35466.1	35518.9	44481.7	47699.2	41575.4	39833.5	44366.2	42303.9	39474.7	47368.7	44028.3	GO:0006391(BP:transcription initiation from mitochondrial promoter);GO:0031167(BP:rRNA methylation);GO:0005759(CC:mitochondrial matrix);GO:0042645(CC:mitochondrial nucleoid);GO:0000179(MF:rRNA (adenine-N6,N6-)-dimethyltransferase activity);GO:0003723(MF:RNA binding);GO:0034246(MF:mitochondrial transcription factor activity)	fca:101090267			PF00398(Ribosomal RNA adenine dimethylase)
A0A2I2U3W1	Mediator of RNA polymerase II transcription subunit 19	MED19	A0A2I2U3W1	A0A2I2U3W1	MED19	Mediator of RNA polymerase II transcription subunit 19	A0A2I2U3W1_FELCA	8	18605.4	18069.9	19177.2	18832.9	23095	20082.8	26156.7	24597	25001.1	18352.5	20720.1	23847.2	GO:0045944(BP:positive regulation of transcription by RNA polymerase II);GO:0016592(CC:mediator complex);GO:0003712(MF:transcription coregulator activity)	fca:101091729			PF10278(Mediator of RNA pol II transcription subunit 19)
A0A2I2U3W2	DnaJ heat shock protein family (Hsp40) member C1	DNAJC1	A0A2I2U3W2;A0A5F5Y199;A0A5F5Y504	A0A2I2U3W2;A0A5F5Y199;A0A5F5Y504	DNAJC1	DnaJ heat shock protein family (Hsp40) member C1	A0A2I2U3W2_FELCA;A0A5F5Y199_FELCA;A0A5F5Y504_FELCA	15	51143	70504.6	60161.3	70458.6	80006.5	65441.8	78136.8	85867	70794	71414.1	87286.7	80325.6	GO:0016020(CC:membrane)				PF00226(DnaJ domain);PF00249(Myb-like DNA-binding domain)
A0A2I2U3W5	Kinesin associated protein 3	KIFAP3	A0A2I2U3W5	A0A2I2U3W5;M3VVG1	KIFAP3	Kinesin associated protein 3	A0A2I2U3W5_FELCA	11	16669.7	15587.9	18749.1	14324.2	9923.11	12271.5	11626.3	12831.3	8838.63	8527.86	7766.18	9496.52	GO:0007018(BP:microtubule-based movement);GO:0007405(BP:neuroblast proliferation);GO:0007406(BP:negative regulation of neuroblast proliferation);GO:0008104(BP:protein localization);GO:0010659(BP:cardiac muscle cell apoptotic process);GO:0010667(BP:negative regulation of cardiac muscle cell apoptotic process);GO:0044782(BP:cilium organization);GO:0046587(BP:positive regulation of calcium-dependent…	fca:101084337(KIFAP3)	fca04814(Motor proteins)		PF05804(Kinesin-associated protein (KAP))
A0A2I2U3X1	Kinase	IP6K1	A0A2I2U3X1	A0A2I2U3X1	IP6K1	Kinase	A0A2I2U3X1_FELCA	3	14737.3	30743.5	39266.1	36383.1	28492.9	24095.5	26709.7	21065.8	27922	17170.2	17079.1		GO:0016310(BP:phosphorylation);GO:0032958(BP:inositol phosphate biosynthetic process);GO:0046854(BP:phosphatidylinositol phosphate biosynthetic process);GO:0120163(BP:negative regulation of cold-induced thermogenesis);GO:0001650(CC:fibrillar center);GO:0005634(CC:nucleus);GO:0005654(CC:nucleoplasm);GO:0005737(CC:cytoplasm);GO:0005829(CC:cytosol);GO:0000828(MF:inositol hexakisphosphate kinase acti…	fca:101086884(IP6K1)	fca04070(Phosphatidylinositol signaling system)		PF03770(Inositol polyphosphate kinase)
A0A2I2U3X3	Peroxisome proliferator activated receptor delta	PPARD	A0A2I2U3X3;A0A337SGM7;M3X369	A0A2I2U3X3;A0A337SGM7;M3X369	PPARD	Peroxisome proliferator activated receptor delta	A0A2I2U3X3_FELCA;A0A337SGM7_FELCA;M3X369_FELCA	1	7680.84	4731.57						5369.85		3802.07	5358.18		GO:0000122(BP:negative regulation of transcription by RNA polymerase II);GO:0001890(BP:placenta development);GO:0006631(BP:fatty acid metabolic process);GO:0006635(BP:fatty acid beta-oxidation);GO:0007566(BP:embryo implantation);GO:0008366(BP:axon ensheathment);GO:0009755(BP:hormone-mediated signaling pathway);GO:0010628(BP:positive regulation of gene expression);GO:0010887(BP:negative regulation…	fca:101098383(PPARD)	fca04310(Wnt signaling pathway);fca04148(Efferocytosis);fca03320(PPAR signaling pathway);;		PF00105(Zinc finger, C4 type (two domains));PF00104(Ligand-binding domain of nuclear hormone receptor)
A0A2I2U3X9	Bromodomain-containing protein 9	BRD9	A0A2I2U3X9;A0A5F5XKP8;A0A5F5XXI1	A0A2I2U3X9;A0A5F5XKP8;A0A5F5XXI1	BRD9	Bromodomain-containing protein 9	A0A2I2U3X9_FELCA;A0A5F5XKP8_FELCA;A0A5F5XXI1_FELCA	7	44619.9	44756.5	49445.4	66791.2	63624.2	80991.2	44793.2	61412.5	59943.3	61738.7	48038.9	56082.9					PF00439(Bromodomain);PF12024(Domain of unknown function (DUF3512))
A0A2I2U3Y1	BBSome interacting protein 1	BBIP1	A0A2I2U3Y1	A0A2I2U3Y1	BBIP1	BBSome interacting protein 1	A0A2I2U3Y1_FELCA	2	16221.1	15880.7	17305	6342.68	16302.1	19827.6	16335.8	8325.39	7949.7	13222.5	8282.64	11745	GO:0060271(BP:cilium assembly);GO:0097500(BP:receptor localization to non-motile cilium);GO:0005737(CC:cytoplasm);GO:0034464(CC:BBSome);GO:0060170(CC:ciliary membrane)				PF14777(Cilia BBSome complex subunit 10)
A0A2I2U3Y7	Syntaxin 10	STX10	A0A2I2U3Y7;M3VUV1	M3VUV1;A0A2I2U3Y7	STX10	Syntaxin 10	A0A2I2U3Y7_FELCA;M3VUV1_FELCA	10	20698.1	25053.2	23848.3	33024.7	26223.3	30544.4	25940.2	23608	29447.6	23679.9	22476.7	24035.8	GO:0006886(BP:intracellular protein transport);GO:0048193(BP:Golgi vesicle transport);GO:0000139(CC:Golgi membrane);GO:0005802(CC:trans-Golgi network);GO:0005484(MF:SNAP receptor activity)				PF09177(Syntaxin 6, N-terminal)
A0A2I2U3Y8	Prolyl 4-hydroxylase subunit alpha-1	P4HA1	A0A2I2U3Y8	A0A2I2U3Y8;A0A2I2UQ94;M3WPP5	P4HA1	Prolyl 4-hydroxylase subunit alpha-1	A0A2I2U3Y8_FELCA	41	370894	483076	433622	473270	454351	538328	536067	511679	528130	513945	534405	520301	GO:0018401(BP:peptidyl-proline hydroxylation to 4-hydroxy-L-proline);GO:0005783(CC:endoplasmic reticulum);GO:0005788(CC:endoplasmic reticulum lumen);GO:0004656(MF:procollagen-proline 4-dioxygenase activity);GO:0005506(MF:iron ion binding);GO:0031418(MF:L-ascorbic acid binding)				PF08336(Prolyl 4-Hydroxylase alpha-subunit, N-terminal region);PF13640(2OG-Fe(II) oxygenase superfamily)
A0A2I2U411	Unconventional myosin-VI	MYO6	A0A2I2U411	A0A5F5XVL9;A0A2I2U411;A0A2I2UL44;M3X1R1	MYO6	Unconventional myosin-VI	A0A2I2U411_FELCA	57	69087	73951.7	62520.1	62606.6	69767.9	61655	63088.2	59421.7	54722.7	55103.3	54553.3	60564.7	GO:0007605(BP:sensory perception of sound);GO:0005794(CC:Golgi apparatus);GO:0005902(CC:microvillus);GO:0005905(CC:clathrin-coated pit);GO:0016459(CC:myosin complex);GO:0030136(CC:clathrin-coated vesicle);GO:0030175(CC:filopodium);GO:0032587(CC:ruffle membrane);GO:0003774(MF:cytoskeletal motor activity);GO:0005524(MF:ATP binding);GO:0051015(MF:actin filament binding)				PF00063(Myosin head (motor domain));PF16521(Myosin VI cargo binding domain);PF21521(Myosin VI, lever arm)
A0A2I2U414	Potassium two pore domain channel subfamily K member 4	KCNK4	A0A2I2U414;A0A337SCN8;A0A337SJJ0;A0A337SPE1	A0A2I2U414;A0A337SCN8;A0A337SJJ0;A0A337SPE1	KCNK4	Potassium two pore domain channel subfamily K member 4	A0A2I2U414_FELCA;A0A337SCN8_FELCA;A0A337SJJ0_FELCA;A0A337SPE1_FELCA	2	3252.58	2439.37	3229.44		1949.76		5795.76	2413.8	5646.82		3899.09		GO:0005765(CC:lysosomal membrane)
A0A2I2U432	Collagen type XII alpha 1 chain	COL12A1	A0A2I2U432;A0A341ZMI2;A0A5F5XQK9;M3WZM8;M3XED7	M3XED7;A0A2I2U432;A0A337RU52;A0A337SQ09;A0A341ZMI2;A0A5F5XQK9;M3WZM8	COL12A1	Collagen type XII alpha 1 chain	A0A2I2U432_FELCA;A0A341ZMI2_FELCA;A0A5F5XQK9_FELCA;M3WZM8_FELCA;M3XED7_FELCA	24	13949	17341.5	14031.2	15148.4	14955.9	12619.9	12468.5	14485.3	13292.7	13188	14358.8	11787.1	GO:0005576(CC:extracellular region);GO:0005581(CC:collagen trimer)	fca:101093359(COL12A1)	fca04974(Protein digestion and absorption)		PF01391(Collagen triple helix repeat (20 copies));PF00092(von Willebrand factor type A domain);PF00041(Fibronectin type III domain)
A0A2I2U434	Sorting nexin 16	SNX16	A0A2I2U434	A0A2I2U434	SNX16	Sorting nexin 16	A0A2I2U434_FELCA	2			5528.29	10943.4	4970.36	7257.24	7484.32		6975.9	7317.4	5646.02	9155.95	GO:0035091(MF:phosphatidylinositol binding)				PF00787(PX domain)
A0A2I2U438	Phosphatidylinositol-4-phosphate 3-kinase catalytic subunit type 2 alpha	PIK3C2A	A0A2I2U438;A0A2I2UT47	A0A2I2UT47;A0A2I2U438;M3WU22	PIK3C2A	Phosphatidylinositol-4-phosphate 3-kinase catalytic subunit type 2 alpha	A0A2I2U438_FELCA;A0A2I2UT47_FELCA	35	43695.2	45651.3	44429.4	36429.2	43669.9	37623.4	41772.2	37866.5	44541.4	41633.5	36466.3	46048.2	GO:0016310(BP:phosphorylation);GO:0046854(BP:phosphatidylinositol phosphate biosynthetic process);GO:0048015(BP:phosphatidylinositol-mediated signaling);GO:0005524(MF:ATP binding);GO:0035005(MF:1-phosphatidylinositol-4-phosphate 3-kinase activity);GO:0035091(MF:phosphatidylinositol binding)				PF00454(Phosphatidylinositol 3- and 4-kinase);PF00787(PX domain);PF00792(Phosphoinositide 3-kinase C2);PF00794(PI3-kinase family, ras-binding domain);PF00613(Phosphoinositide 3-kinase family, accessory domain (PIK domain));PF00168(C2 domain)
A0A2I2U439	Endoplasmic reticulum junction formation protein lunapark	LNPK	A0A2I2U439	A0A2I2U439	LNPK	Endoplasmic reticulum junction formation protein lunapark	A0A2I2U439_FELCA	19	76357.5	92649.6	80511.8	140824	139695	139825	135123	148039	137657	139542	140313	142830	GO:0007596(BP:blood coagulation);GO:0032330(BP:regulation of chondrocyte differentiation);GO:0035115(BP:embryonic forelimb morphogenesis);GO:0042733(BP:embryonic digit morphogenesis);GO:0071786(BP:endoplasmic reticulum tubular network organization);GO:0071788(BP:endoplasmic reticulum tubular network maintenance);GO:1903373(BP:positive regulation of endoplasmic reticulum tubular network organizati…	fca:101097507			PF10058(Predicted integral membrane zinc-ribbon metal-binding protein)
A0A2I2U448	Calcium binding protein 39	CAB39	A0A2I2U448;M3XFH3	M3XFH3;A0A2I2U448;M3WKE5	CAB39	Calcium binding protein 39	A0A2I2U448_FELCA;M3XFH3_FELCA	18	56560.7	50151.5	59725.9	53196.7	46465.4	49072.4	53886.4	55708.7	54484.5	55085.9	53165.2	52799.2					PF08569(Mo25-like)
A0A2I2U457	Calumenin	CALU	A0A2I2U457	A0A2I2U457	CALU	Calumenin	A0A2I2U457_FELCA	7	151154	169178	162784	160912	140072	187105	172759	167725	173882	179351	213727	178415	GO:0005509(MF:calcium ion binding)				PF13833(EF-hand domain pair);PF13499(EF-hand domain pair);PF13202(EF hand)
A0A2I2U467	Phosphoinositide phospholipase C	PLCH1	A0A2I2U467;A0A2I2U5E0;A0A2I2UDJ1;A0A2I2V2J9;M3WHQ2	A0A2I2UDJ1;A0A2I2U467;A0A2I2U5E0;A0A2I2V2J9;M3WHQ2	PLCH1	Phosphoinositide phospholipase C	A0A2I2U467_FELCA;A0A2I2U5E0_FELCA;A0A2I2UDJ1_FELCA;A0A2I2V2J9_FELCA;M3WHQ2_FELCA	1	78901.9	94606.4	50520.2	65930.5	80375.7	92712.1	74119.7	83472	93907	102031	91727.5	99802.5	GO:0016042(BP:lipid catabolic process);GO:0048015(BP:phosphatidylinositol-mediated signaling);GO:0004435(MF:phosphatidylinositol phospholipase C activity);GO:0005509(MF:calcium ion binding);GO:0050429(MF:calcium-dependent phospholipase C activity)				PF00387(Phosphatidylinositol-specific phospholipase C, Y domain);PF00388(Phosphatidylinositol-specific phospholipase C, X domain);PF00168(C2 domain);PF09279(Phosphoinositide-specific phospholipase C, efhand-like);PF16457(Pleckstrin homology domain)
A0A2I2U469	Phospholipase A2	PLA2G4A	A0A2I2U469;M3VXI5	A0A2I2U469;M3VXI5	PLA2G4A	Phospholipase A2	A0A2I2U469_FELCA;M3VXI5_FELCA	3	86482.7	107745	93778.5	128282	106717	81141.5	79401.7	77621.8	88972.7	92144.5	83280.9	120671	GO:0001516(BP:prostaglandin biosynthetic process);GO:0006640(BP:monoacylglycerol biosynthetic process);GO:0010572(BP:positive regulation of platelet activation);GO:0019369(BP:arachidonic acid metabolic process);GO:0019370(BP:leukotriene biosynthetic process);GO:0034478(BP:phosphatidylglycerol catabolic process);GO:0034638(BP:phosphatidylcholine catabolic process);GO:0036151(BP:phosphatidylcholine…	fca:101082033(PLA2G4A)	fca00564(Glycerophospholipid metabolism);fca00565(Ether lipid metabolism);fca00590(Arachidonic acid metabolism);fca00591(Linoleic acid metabolism);fca00592(alpha-Linolenic acid metabolism);fca04010(MAPK signaling pathway);fca04014(Ras signaling pathway);fca04370(VEGF signaling pathway);fca04072(Phospholipase D signaling pathway);fca04217(Necroptosis);fca04611(Platelet activation);fca04664(Fc epsi…		PF01735(Lysophospholipase catalytic domain);PF00168(C2 domain)
A0A2I2U478	Ral transcription factor IIi	GTF2I	A0A2I2U478;A0A2I2UQH5;A0A5F5Y4L6;M3VYU6	M3VYU6;A0A2I2U478;A0A2I2UQH5;A0A5F5Y4L6	GTF2I	Ral transcription factor IIi	A0A2I2U478_FELCA;A0A2I2UQH5_FELCA;A0A5F5Y4L6_FELCA;M3VYU6_FELCA	72	255735	296578	260450	298124	303237	279374	300275	298270	290342	278850	291925	278069	GO:0006366(BP:transcription by RNA polymerase II);GO:0005634(CC:nucleus)				PF02946(GTF2I-like repeat)
A0A2I2U499	Battenin	CLN3	A0A2I2U499;A0A2I2UD38;A0A2I2UG61;K0ISA1;M3WGN6	A0A2I2UD38;A0A2I2U499;A0A2I2UC54;A0A2I2UG61;A0A2I2UXS0;K0ISA1;M3WGN6	CLN3	Battenin	A0A2I2U499_FELCA;A0A2I2UD38_FELCA;A0A2I2UG61_FELCA;K0ISA1_FELCA;M3WGN6_FELCA	5	30369	32198.5	28533.2	41208.2	39453.6	43630	43503.7	33004.3	49452.1	29319.3	40312.7	29018.3	GO:0005765(CC:lysosomal membrane)				PF02487(CLN3 protein)
A0A2I2U4A1	Phosphatidylinositol transfer protein alpha isoform	PITPNA	A0A2I2U4A1	A0A2I2U4A1	PITPNA	Phosphatidylinositol transfer protein alpha isoform	A0A2I2U4A1_FELCA	22	245604	214432	243986	165598	177451	204904	210934	173013	201714	194477	207189	209036	GO:0005737(CC:cytoplasm);GO:0008525(MF:phosphatidylcholine transporter activity);GO:0008526(MF:phosphatidylinositol transfer activity);GO:0031210(MF:phosphatidylcholine binding);GO:0035091(MF:phosphatidylinositol binding);GO:0120019(MF:phosphatidylcholine transfer activity)	fca:101085584			PF02121(Phosphatidylinositol transfer protein)
A0A2I2U4A9	Small ribosomal subunit protein uS15	RPS13	A0A2I2U4A9;A0A5F5XK91	A0A2I2U4A9;A0A5F5XK91	RPS13	Small ribosomal subunit protein uS15	A0A2I2U4A9_FELCA;A0A5F5XK91_FELCA	17	1173750	1296630	1084750	983857	1093110	1032230	1177420	1017190	1122390	999316	1073740	1043450	GO:0006412(BP:translation);GO:0005840(CC:ribosome);GO:1990904(CC:ribonucleoprotein complex);GO:0003735(MF:structural constituent of ribosome)	fca:101096263(RPS13)	fca03010(Ribosome);		PF08069(Ribosomal S13/S15 N-terminal domain);PF00312(Ribosomal protein S15)
A0A2I2U4B0	Structural maintenance of chromosomes protein 5	SMC5	A0A2I2U4B0	A0A2I2U4B0	SMC5	Structural maintenance of chromosomes protein 5	A0A2I2U4B0_FELCA	30	25304.9	30647.1	26177	37012.7	34460.8	33073.4	34205.6	33308.5	34613.3	35500.6	32415.6	35182.6	GO:0000724(BP:double-strand break repair via homologous recombination);GO:0005634(CC:nucleus);GO:0030915(CC:Smc5-Smc6 complex);GO:0003697(MF:single-stranded DNA binding);GO:0005524(MF:ATP binding);GO:0016887(MF:ATP hydrolysis activity)				PF02463(RecF/RecN/SMC N terminal domain)
A0A2I2U4B2	Chromatin target of PRMT1	CHTOP	A0A2I2U4B2;A0A337SHH8	A0A2I2U4B2;A0A337SHH8;A0A337SKX7	CHTOP	Chromatin target of PRMT1	A0A2I2U4B2_FELCA;A0A337SHH8_FELCA	11	74868	84517.7	82246.6	75727.6	86944.2	89171.6	89527.4	91182.6	93016.8	92058.4	90026	87141.9	GO:0003723(MF:RNA binding)				PF13865(C-terminal duplication domain of Friend of PRMT1)
A0A2I2U4B5	Nucleoside diphosphate kinase	NME2	A0A2I2U4B5	A0A2I2U4B5	NME2	Nucleoside diphosphate kinase	A0A2I2U4B5_FELCA	11	1456200	1387470	1544810	1031900	984859	1236660	1140920	1069780	1201200	1153420	1159690	1166870	GO:0006183(BP:GTP biosynthetic process);GO:0006228(BP:UTP biosynthetic process);GO:0006241(BP:CTP biosynthetic process);GO:0007229(BP:integrin-mediated signaling pathway);GO:0016310(BP:phosphorylation);GO:0042981(BP:regulation of apoptotic process);GO:0043066(BP:negative regulation of apoptotic process);GO:0045618(BP:positive regulation of keratinocyte differentiation);GO:0045944(BP:positive regu…				PF00334(Nucleoside diphosphate kinase)
A0A2I2U4C8	FYVE, RhoGEF and PH domain containing 4	FGD4	A0A2I2U4C8	A0A2I2U251;A0A2I2U4C8;A0A337SSB9;A0A5F5XIY2;M3X455	FGD4	FYVE, RhoGEF and PH domain containing 4	A0A2I2U4C8_FELCA	10	25511.7	28772.6	28511.6	20809.2	25669.5	22042.1	18842.5	20194.2	28641.3	14791.2	26659.7	19005.5	GO:0005737(CC:cytoplasm);GO:0005856(CC:cytoskeleton);GO:0005085(MF:guanyl-nucleotide exchange factor activity);GO:0046872(MF:metal ion binding)				PF01363(FYVE zinc finger);PF00169(PH domain);PF00621(RhoGEF domain)
A0A2I2U4C9	Molybdenum cofactor synthesis 1	MOCS1	A0A2I2U4C9;M3W5V6	A0A2I2U4C9;M3W5V6	MOCS1	Molybdenum cofactor synthesis 1	A0A2I2U4C9_FELCA;M3W5V6_FELCA	11	23559.9	29316.8	19380.6	33038.9	34389.3	29594.9	28396.6	31193.6	32795.5	37105	34887.9	36159.8	GO:0006777(BP:Mo-molybdopterin cofactor biosynthetic process);GO:0005829(CC:cytosol);GO:0019008(CC:molybdopterin synthase complex);GO:0005525(MF:GTP binding);GO:0046872(MF:metal ion binding);GO:0051539(MF:4 iron, 4 sulfur cluster binding);GO:0061798(MF:GTP 3',8'-cyclase activity);GO:0061799(MF:cyclic pyranopterin monophosphate synthase activity)				PF01967(MoaC family);PF13353(4Fe-4S single cluster domain);PF04055(Radical SAM superfamily);PF06463(Molybdenum Cofactor Synthesis C)
A0A2I2U4D2	AT-rich interactive domain-containing protein 5B	ARID5B	A0A2I2U4D2	A0A2I2U4D2;A0A337SR71	ARID5B	AT-rich interactive domain-containing protein 5B	A0A2I2U4D2_FELCA	27	48011.4	51118.7	49971.3	34580.9	37333.3	28269.7	33300.5	46985.2	34850.8	31353.3	31544.9	30399.6	GO:0000122(BP:negative regulation of transcription by RNA polymerase II);GO:0001822(BP:kidney development);GO:0006357(BP:regulation of transcription by RNA polymerase II);GO:0008584(BP:male gonad development);GO:0008585(BP:female gonad development);GO:0009791(BP:post-embryonic development);GO:0010761(BP:fibroblast migration);GO:0030325(BP:adrenal gland development);GO:0035264(BP:multicellular org…	fca:101081758			PF01388(ARID/BRIGHT DNA binding domain)
A0A2I2U4E2	Synembryn	RIC8B	A0A2I2U4E2;A0A337S3E7;A0A337SBG7;M3WS26	A0A2I2U4E2;A0A2I2URZ0;A0A337S3E7;A0A337SBG7;M3WS26	RIC8B	Synembryn	A0A2I2U4E2_FELCA;A0A337S3E7_FELCA;A0A337SBG7_FELCA;M3WS26_FELCA	2	11480.6	13691.4	10872.7	8351.12			11275	10744.9	10534.1	6676.75			GO:0005737(CC:cytoplasm);GO:0001965(MF:G-protein alpha-subunit binding);GO:0005085(MF:guanyl-nucleotide exchange factor activity)	fca:101088343			PF10165(Guanine nucleotide exchange factor synembryn)
A0A2I2U4E3	SEC24 homolog B, COPII coat complex component	SEC24B	A0A2I2U4E3;M3VU16	M3VU16;A0A2I2U4E3	SEC24B	SEC24 homolog B, COPII coat complex component	A0A2I2U4E3_FELCA;M3VU16_FELCA	26	58317.3	63880.2	55533.1	54999.3	61368.1	44181	61990.8	54565.1	45920.1	48347.6	44955.4	39935.8	GO:0006886(BP:intracellular protein transport);GO:0006888(BP:endoplasmic reticulum to Golgi vesicle-mediated transport);GO:0005789(CC:endoplasmic reticulum membrane);GO:0005829(CC:cytosol);GO:0030127(CC:COPII vesicle coat);GO:0008270(MF:zinc ion binding)				PF04811(Sec23/Sec24 trunk domain);PF08033(Sec23/Sec24 beta-sandwich domain);PF00626(Gelsolin repeat);PF04815(Sec23/Sec24 helical domain);PF04810(Sec23/Sec24 zinc finger)
A0A2I2U4F2	RNA helicase	DHX38	A0A2I2U4F2	A0A2I2U4F2;A0A5F5Y443	DHX38	RNA helicase	A0A2I2U4F2_FELCA	24	32895.2	33136.9	34615.9	31816.6	39740.9	32032	32584.2	41827	36912.5	32510.4	33829.1	35328.9	GO:0000398(BP:mRNA splicing, via spliceosome);GO:0005681(CC:spliceosomal complex);GO:0071013(CC:catalytic step 2 spliceosome);GO:0003723(MF:RNA binding);GO:0005524(MF:ATP binding);GO:0016787(MF:hydrolase activity);GO:0034458(MF:3'-5' RNA helicase activity)				PF00270(DEAD/DEAH box helicase);PF00271(Helicase conserved C-terminal domain);PF04408(Helicase associated domain (HA2), winged-helix);PF07717(Oligonucleotide/oligosaccharide-binding (OB)-fold);PF21010(Helicase associated domain (HA2), ratchet-like)
A0A2I2U4F3	Ataxin 2	ATXN2	A0A2I2U4F3	A0A337RWY3;A0A2I2U4F3;A0A337S300;M3VZV5	ATXN2	Ataxin 2	A0A2I2U4F3_FELCA	47	78644.8	81956.6	83528.9	50170.4	55417.4	43738.4	54079.7	59937.3	57675.8	39279.2	48064.8	48893.3	GO:0003723(MF:RNA binding)				PF14438(Ataxin 2 SM domain);PF07145(Ataxin-2 C-terminal region);PF06741(LsmAD domain)
A0A2I2U4G3	Arf-GAP with coiled-coil, ANK repeat and PH domain-containing protein	ACAP2	A0A2I2U4G3	A0A337SHH5;A0A337SKZ2;M3VXT6;A0A2I2U4G3;A0A2I2V1T1;A0A2I2V2U5	ACAP2	Arf-GAP with coiled-coil, ANK repeat and PH domain-containing protein	A0A2I2U4G3_FELCA	21	53374.4	46844.7	48062	28850.6	33300.5	27276.4	33825.1	37575.8	32165.6	28905.6	31161.5	35422.6	GO:0010008(CC:endosome membrane);GO:0005096(MF:GTPase activator activity);GO:0046872(MF:metal ion binding)				PF01412(Putative GTPase activating protein for Arf);PF16746(BAR domain of APPL family);PF12796(Ankyrin repeats (3 copies));PF00169(PH domain)
A0A2I2U4G7	Phospholipid-transporting ATPase	ATP11C	A0A2I2U4G7;A0A2I2U6C4;A0A2I2U6C5;A0A2I2UBH7;A0A2I2UTY8;A0A2I2V146;A0A2I2V2Q1;A0A5F5XDU6;A0A5F5Y5Q1;M3WGT7	M3WGT7;A0A2I2U4G7;A0A2I2U6C4;A0A2I2U6C5;A0A2I2UBH7;A0A2I2UTY8;A0A2I2V146;A0A2I2V2Q1;A0A5F5XDU6;A0A5F5Y5Q1	ATP11C	Phospholipid-transporting ATPase	A0A2I2U4G7_FELCA;A0A2I2U6C4_FELCA;A0A2I2U6C5_FELCA;A0A2I2UBH7_FELCA;A0A2I2UTY8_FELCA;A0A2I2V146_FELCA;A0A2I2V2Q1_FELCA;A0A5F5XDU6_FELCA;A0A5F5Y5Q1_FELCA;M3WGT7_FELCA	11	14335.8	13855.3	16617.6	17479.5	20884.7	18078.3	22102.6	20077.2	22129.8	12409	18296.9	17997.8	GO:0015914(BP:phospholipid transport);GO:0016020(CC:membrane);GO:0000287(MF:magnesium ion binding);GO:0005524(MF:ATP binding);GO:0016887(MF:ATP hydrolysis activity);GO:0140326(MF:ATPase-coupled intramembrane lipid transporter activity)				PF16212(Phospholipid-translocating P-type ATPase C-terminal);PF00122(E1-E2 ATPase);PF13246(Cation transport ATPase (P-type));PF16209(Phospholipid-translocating ATPase N-terminal)
A0A2I2U4H5	glycogenin glucosyltransferase	GYG1	A0A2I2U4H5;A0A337S2C5;A0A337SW03;A0A5F5Y626	A0A5F5Y626;A0A2I2U4H5;A0A337S2C5;A0A337SW03	GYG1	glycogenin glucosyltransferase	A0A2I2U4H5_FELCA;A0A337S2C5_FELCA;A0A337SW03_FELCA;A0A5F5Y626_FELCA	11	49830.4	44642	49168.4	19375.2	34983.5	33382.4	28889.2	30971.1	30493.8	39333.9	30506.3	36454.2	GO:0071704(BP:organic substance metabolic process);GO:0008194(MF:UDP-glycosyltransferase activity)				PF01501(Glycosyl transferase family 8)
A0A2I2U4I6	Contactin associated protein family member 5	CNTNAP5	A0A2I2U4I6;A0A5F5XLR4;A0A5F5XYZ2;M3WEI9	A0A2I2U4I6;A0A5F5XLR4;A0A5F5XYZ2;M3WEI9	CNTNAP5	Contactin associated protein family member 5	A0A2I2U4I6_FELCA;A0A5F5XLR4_FELCA;A0A5F5XYZ2_FELCA;M3WEI9_FELCA	1	58524.5	43996.5	69471.3	75381.2	55236.1	91355.2	81570.8	74201.2	61916.2	81809.1	102308	85232.6	GO:0016020(CC:membrane)				PF02210(Laminin G domain);PF00754(F5/8 type C domain)
A0A2I2U4I9	Ribose-phosphate pyrophosphokinase 1	PRPS1	A0A2I2U4I9;A0A337SDM3	A0A337SDM3;A0A2I2U4I9	PRPS1	Ribose-phosphate pyrophosphokinase 1	A0A2I2U4I9_FELCA;A0A337SDM3_FELCA	8	202675	180252	185336	118839	134559	143332	147513	130463	127560	130870	121953	124497	GO:0009165(BP:nucleotide biosynthetic process);GO:0000287(MF:magnesium ion binding);GO:0004749(MF:ribose phosphate diphosphokinase activity)				PF13793(N-terminal domain of ribose phosphate pyrophosphokinase);PF14572(Phosphoribosyl synthetase-associated domain)
A0A2I2U4K6	Methionine adenosyltransferase 2 subunit beta	MAT2B	A0A2I2U4K6	A0A2I2U4K6;A0A337S783;A0A5F5XCM4	MAT2B	Methionine adenosyltransferase 2 subunit beta	A0A2I2U4K6_FELCA	21	96731.7	94476.1	106827	87144.7	88017.9	108924	90757.2	95395.7	105242	107074	105773	102593	GO:0006556(BP:S-adenosylmethionine biosynthetic process);GO:0006730(BP:one-carbon metabolic process);GO:0005634(CC:nucleus);GO:0048269(CC:methionine adenosyltransferase complex);GO:0019899(MF:enzyme binding);GO:0048270(MF:methionine adenosyltransferase regulator activity)	fca:101086784(MAT2B)	fca01240(Biosynthesis of cofactors);fca00270(Cysteine and methionine metabolism)		PF04321(RmlD substrate binding domain)
A0A2I2U4L2	Golgi transport 1B	GOLT1B	A0A2I2U4L2	A0A2I2U4L2;A0A337S631;M3WRR8	GOLT1B	Golgi transport 1B	A0A2I2U4L2_FELCA	5	14184.7	16131.7	13446.1	15662.8	20133.7	19414.1	18970.4	19887.8	18075.6	15564.8	20581.8	20787.6	GO:0006888(BP:endoplasmic reticulum to Golgi vesicle-mediated transport);GO:0042147(BP:retrograde transport, endosome to Golgi);GO:0000139(CC:Golgi membrane);GO:0005829(CC:cytosol)	fca:101091881			PF04178(Got1/Sft2-like family)
A0A2I2U4L3	SWI/SNF related, matrix associated, actin dependent regulator of chromatin subfamily c member 2	SMARCC2	A0A2I2U4L3	M3WLI1;A0A2I2U4L3;A0A2I2U859	SMARCC2	SWI/SNF related, matrix associated, actin dependent regulator of chromatin subfamily c member 2	A0A2I2U4L3_FELCA	78	257631	312734	280894	400082	373871	310398	355753	368005	333714	305123	328962	321576	GO:0005694(CC:chromosome)				PF16498(SWIRM-associated domain at the C-terminal);PF04433(SWIRM domain);PF00249(Myb-like DNA-binding domain);PF16496(SWIRM-associated domain at the N-terminal);PF16495(SWIRM-associated region 1)
A0A2I2U4L4	DNA-directed RNA polymerase subunit	POLR3K	A0A2I2U4L4	A0A2I2U4L4	POLR3K	DNA-directed RNA polymerase subunit	A0A2I2U4L4_FELCA	5	19215.5	22444.7	18543.7	31116	28448.1	28955.9	21114.2	26090.8	24838.5	21083.4	17816.4	25992.6	GO:0006386(BP:termination of RNA polymerase III transcription);GO:0005654(CC:nucleoplasm);GO:0005666(CC:RNA polymerase III complex);GO:0005730(CC:nucleolus);GO:0003676(MF:nucleic acid binding);GO:0003899(MF:DNA-directed 5'-3' RNA polymerase activity);GO:0008270(MF:zinc ion binding)	fca:101090479(POLR3K)	fca03020(RNA polymerase);fca04623(Cytosolic DNA-sensing pathway)		PF01096(Transcription factor S-II (TFIIS));PF02150(RNA polymerases M/15 Kd subunit)
A0A2I2U4P2	UPF3B regulator of nonsense mediated mRNA decay	UPF3B	A0A2I2U4P2;M3W236	A0A2I2U4P2;M3W236	UPF3B	UPF3B regulator of nonsense mediated mRNA decay	A0A2I2U4P2_FELCA;M3W236_FELCA	9	17062	18054.8	15265.8	20544.3	17441.8	16836.2	16988.5	19101.4	21316.9	22744.9	16926.6	15540.9	GO:0000184(BP:nuclear-transcribed mRNA catabolic process, nonsense-mediated decay);GO:0045727(BP:positive regulation of translation);GO:0005654(CC:nucleoplasm);GO:0005730(CC:nucleolus);GO:0005737(CC:cytoplasm);GO:0005829(CC:cytosol);GO:0034451(CC:centriolar satellite);GO:0035145(CC:exon-exon junction complex);GO:0003729(MF:mRNA binding)				PF03467(Smg-4/UPF3 family)
A0A2I2U4Q1	non-specific serine/threonine protein kinase	SLK	A0A2I2U4Q1	M3W1Y4;A0A2I2U4Q1	SLK	non-specific serine/threonine protein kinase	A0A2I2U4Q1_FELCA	46	85145	78032.6	85237.6	47122.9	47463.8	55135.3	53647.7	53938.7	51065.9	50286.5	47954.8	52876.5	GO:0006468(BP:protein phosphorylation);GO:0004674(MF:protein serine/threonine kinase activity);GO:0005524(MF:ATP binding)				PF00069(Protein kinase domain);PF12474(Polo kinase kinase)
A0A2I2U4Q4	receptor protein-tyrosine kinase	FLT1	A0A2I2U4Q4	A0A2I2U4Q4;M3WIL9	FLT1	receptor protein-tyrosine kinase	A0A2I2U4Q4_FELCA	8	26950.6	36999.9	24013.6	32321.7	35615.6	25180.8	24933.2	19679.4	27420.1	17763.4	20164	32302.4	GO:0001525(BP:angiogenesis);GO:0002548(BP:monocyte chemotaxis);GO:0007169(BP:transmembrane receptor protein tyrosine kinase signaling pathway);GO:0010863(BP:positive regulation of phospholipase C activity);GO:0014068(BP:positive regulation of phosphatidylinositol 3-kinase signaling);GO:0018108(BP:peptidyl-tyrosine phosphorylation);GO:0030335(BP:positive regulation of cell migration);GO:0033674(BP…				PF21339(Vascular endothelial growth factor receptor 1-like, Ig-like domain);PF00047(Immunoglobulin domain);PF07714(Protein tyrosine and serine/threonine kinase);PF07679(Immunoglobulin I-set domain);PF13927(Immunoglobulin domain);PF17988(VEGFR-2 Transmembrane domain)
A0A2I2U4Q8	Kinesin-like protein	KIF3A	A0A2I2U4Q8;M3WJY9	A0A2I2U4Q8;M3WJY9	KIF3A	Kinesin-like protein	A0A2I2U4Q8_FELCA;M3WJY9_FELCA	15	33592	37381.5	30492.4	28163.5	28218	28837.8	29075.9	25553.8	26948.9	17965.1	19999.1	20902.7	GO:0008089(BP:anterograde axonal transport);GO:0060271(BP:cilium assembly);GO:0005871(CC:kinesin complex);GO:0005874(CC:microtubule);GO:1904115(CC:axon cytoplasm);GO:0003777(MF:microtubule motor activity);GO:0005524(MF:ATP binding);GO:0008017(MF:microtubule binding);GO:0016887(MF:ATP hydrolysis activity)				PF00225(Kinesin motor domain)
A0A2I2U4R9	SEC61 translocon subunit alpha 2	SEC61A2	A0A2I2U4R9;A0A2I2U9C5;M3W568	A0A2I2U4R9;A0A2I2U9C5;M3W568	SEC61A2	SEC61 translocon subunit alpha 2	A0A2I2U4R9_FELCA;A0A2I2U9C5_FELCA;M3W568_FELCA	1	11855.1	5781.96	6791.78	4473.76	5418.44	2300.83		12530.3	5585.18	6981.41	9933.9	6112.63	GO:0006616(BP:SRP-dependent cotranslational protein targeting to membrane, translocation);GO:0031204(BP:post-translational protein targeting to membrane, translocation);GO:0005784(CC:Sec61 translocon complex);GO:0005048(MF:signal sequence binding);GO:0008320(MF:protein transmembrane transporter activity);GO:0043022(MF:ribosome binding)				PF10559(Plug domain of Sec61p);PF00344(SecY)
A0A2I2U4S0	Thymidine kinase 2	TK2	A0A2I2U4S0;A0A2I2UMG9;A0A337SM65;M3WM83	A0A2I2U4S0;A0A2I2UMG9;M3WM83;A0A337S2F0;A0A337SM65	TK2	Thymidine kinase 2	A0A2I2U4S0_FELCA;A0A2I2UMG9_FELCA;A0A337SM65_FELCA;M3WM83_FELCA	2	16980.7	20901.5	12464.7	9197.62	26862.9	20435.8	19981.5		22516.3	17773.5	12581.6	14225.9	GO:1901135(BP:carbohydrate derivative metabolic process);GO:0005524(MF:ATP binding);GO:0019136(MF:deoxynucleoside kinase activity)				PF01712(Deoxynucleoside kinase)
A0A2I2U4S2	SCAN domain-containing protein 1	SCAND1	A0A2I2U4S2	A0A2I2U4S2	SCAND1	SCAN domain-containing protein 1	A0A2I2U4S2_FELCA	1	10570	10724.4	12308.3	17795.8	7926.71		10772.5		21409.9	15390.3	11696.8	10382.9	GO:0045893(BP:positive regulation of transcription, DNA-templated);GO:0005634(CC:nucleus)	fca:101087147			PF02023(SCAN domain)
A0A2I2U4S4	Cap-specific mRNA (nucleoside-2'-O-)-methyltransferase 1	CMTR1	A0A2I2U4S4	A0A2I2U4S4;A0A337SUI0;M3W6F4	CMTR1	Cap-specific mRNA (nucleoside-2'-O-)-methyltransferase 1	A0A2I2U4S4_FELCA	27	55984.5	54130.2	44219	50161.4	53417	43327.1	48856.6	49326	49695.3	42666.6	42593	49495.8	GO:0006370(BP:7-methylguanosine mRNA capping);GO:0097309(BP:cap1 mRNA methylation);GO:0005634(CC:nucleus);GO:0005654(CC:nucleoplasm);GO:0005737(CC:cytoplasm);GO:0003676(MF:nucleic acid binding);GO:0004483(MF:mRNA (nucleoside-2'-O-)-methyltransferase activity)	fca:101082907			PF01728(FtsJ-like methyltransferase);PF01585(G-patch domain)
A0A2I2U4T6	Kelch domain containing 4	KLHDC4	A0A2I2U4T6	A0A2I2U4T6;A0A337SAB4;M3X716	KLHDC4	Kelch domain containing 4	A0A2I2U4T6_FELCA	15	66536.3	65963.7	59567.5	43134.9	40029.9	40736.6	49239.2	45874	48294.7	48689.3	50255.7	42465.1					PF13415(Galactose oxidase, central domain);PF13964(Kelch motif);PF13418(Galactose oxidase, central domain)
A0A2I2U4T9	Palmitoyltransferase	ZDHHC8	A0A2I2U4T9;A0A337SMC7	M3W1Q0;A0A2I2U4T9;A0A337SMC7	ZDHHC8	Palmitoyltransferase	A0A2I2U4T9_FELCA;A0A337SMC7_FELCA	4	4652.07	11742.4	17843.3	16374.2	14895.5	13834.9	14245.5	12521	10868	8895.33	15433.8	7860.75	GO:0016020(CC:membrane);GO:0019706(MF:protein-cysteine S-palmitoyltransferase activity)	fca:101095862			PF01529(DHHC palmitoyltransferase)
A0A2I2U4U1	Metaxin	MTX3	A0A2I2U4U1	A0A2I2U4U1;M3W146;A0A5F5Y4P5	MTX3	Metaxin	A0A2I2U4U1_FELCA	9	41440.6	44072.5	40701.3	56878	68538.9	62390.3	60018.9	53153.1	63723.6	53134.6	54170.8	55041.2	GO:0007005(BP:mitochondrion organization);GO:0015031(BP:protein transport);GO:0001401(CC:SAM complex);GO:0005737(CC:cytoplasm)	fca:101086782(MTX3)	fca04137(Mitophagy - animal)		PF10568(Outer mitochondrial membrane transport complex protein);PF17171(Glutathione S-transferase, C-terminal domain)
A0A2I2U4U9	Large ribosomal subunit protein mL64	GADD45GIP1	A0A2I2U4U9	A0A2I2U4U9	GADD45GIP1	Large ribosomal subunit protein mL64	A0A2I2U4U9_FELCA	13	49962.4	59729.3	56355.8	90625.1	84988.1	88079.9	89081.5	82746.3	92191	86774.9	97482.6	89612.9	GO:0007049(BP:cell cycle);GO:0005654(CC:nucleoplasm);GO:0005739(CC:mitochondrion);GO:0005840(CC:ribosome)				PF10147(Growth arrest and DNA-damage-inducible proteins-interacting protein 1)
A0A2I2U4V1	AP-2 complex subunit alpha	AP2A1	A0A2I2U4V1;M3W262	M3W262;A0A2I2U4V1	AP2A1	AP-2 complex subunit alpha	A0A2I2U4V1_FELCA;M3W262_FELCA	66	237402	252866	226692	259768	297394	289061	296770	278930	286599	277803	282040	283972	GO:0006886(BP:intracellular protein transport);GO:0072583(BP:clathrin-dependent endocytosis);GO:0030122(CC:AP-2 adaptor complex);GO:0035615(MF:clathrin adaptor activity)				PF01602(Adaptin N terminal region);PF02883(Adaptin C-terminal domain);PF02296(Alpha adaptin AP2, C-terminal domain)
A0A2I2U4W2	60S ribosomal protein L7a	RPL7A	A0A2I2U4W2	A0A2I2U4W2	RPL7A	60S ribosomal protein L7a	A0A2I2U4W2_FELCA	26	1549090	1421560	1395160	1115880	1195380	1095660	1365170	1218560	1308850	1159440	1199390	1166860	GO:0000470(BP:maturation of LSU-rRNA);GO:0005730(CC:nucleolus);GO:0016020(CC:membrane);GO:0022625(CC:cytosolic large ribosomal subunit);GO:0042788(CC:polysomal ribosome);GO:0045202(CC:synapse);GO:0003723(MF:RNA binding);GO:0003735(MF:structural constituent of ribosome)	fca:101084240(RPL7A)	fca03010(Ribosome);		PF01248(Ribosomal protein L7Ae/L30e/S12e/Gadd45 family)
A0A2I2U4X0	ArfGAP with FG repeats 1	AGFG1	A0A2I2U4X0	M3WCN6;A0A2I2U4X0;A0A337STL0;A0A5F5XJE4;A0A5F5XU34	AGFG1	ArfGAP with FG repeats 1	A0A2I2U4X0_FELCA	18	74812.4	80174.2	77428.3	61722.6	58274.2	53066.2	70096.3	70532	70130.4	55879.2	50919.8	54779.7	GO:0005096(MF:GTPase activator activity)				PF01412(Putative GTPase activating protein for Arf)
A0A2I2U4Y0	Cilia- and flagella-associated protein 300	CFAP300	A0A2I2U4Y0;A0A337SNX5;M3WBD3	A0A2I2U4Y0;A0A337SNX5;M3WBD3	CFAP300	Cilia- and flagella-associated protein 300	A0A2I2U4Y0_FELCA;A0A337SNX5_FELCA;M3WBD3_FELCA	2	4776.1	3158.5	3497.18			4864.18	2981.16	5776.75			380.374		GO:0005737(CC:cytoplasm);GO:0005856(CC:cytoskeleton);GO:0016020(CC:membrane);GO:0042995(CC:cell projection)				PF14926(Cilia- and flagella-associated protein 300)
A0A2I2U4Y1	E3 ubiquitin-protein ligase HACE1	HACE1	A0A2I2U4Y1;A0A337SH76;M3X3K2	A0A2I2U4Y1;A0A5F5XMD4;A0A337RTE1;A0A337SH75;A0A337SH76;M3X3K2	HACE1	E3 ubiquitin-protein ligase HACE1	A0A2I2U4Y1_FELCA;A0A337SH76_FELCA;M3X3K2_FELCA	9	9933.36	10418.7	8734.11	3243.63	5862.65	7321.67	8131.4	7762.45	4527.69	28814.3	12337.2	11902.1	GO:0000209(BP:protein polyubiquitination);GO:0006511(BP:ubiquitin-dependent protein catabolic process);GO:0007030(BP:Golgi organization);GO:0030334(BP:regulation of cell migration);GO:0061025(BP:membrane fusion);GO:0070936(BP:protein K48-linked ubiquitination);GO:0000139(CC:Golgi membrane);GO:0005634(CC:nucleus);GO:0005737(CC:cytoplasm);GO:0005783(CC:endoplasmic reticulum);GO:0016604(CC:nuclear b…				PF13857(Ankyrin repeats (many copies));PF00632(HECT-domain (ubiquitin-transferase));PF12796(Ankyrin repeats (3 copies))
A0A2I2U501	EH domain containing 2	EHD2	A0A2I2U501	A0A2I2U501	EHD2	EH domain containing 2	A0A2I2U501_FELCA	52	890166	911868	926779	564427	589718	612208	675644	616013	697044	597091	608607	641276	GO:0006897(BP:endocytosis);GO:0030866(BP:cortical actin cytoskeleton organization);GO:0032456(BP:endocytic recycling);GO:0060271(BP:cilium assembly);GO:0072659(BP:protein localization to plasma membrane);GO:0097320(BP:plasma membrane tubulation);GO:1901741(BP:positive regulation of myoblast fusion);GO:2001137(BP:positive regulation of endocytic recycling);GO:0005737(CC:cytoplasm);GO:0005769(CC:ea…				PF16880(N-terminal EH-domain containing protein);PF18150(Domain of unknown function (DUF5600));PF12763(Cytoskeletal-regulatory complex EF hand);PF00350(Dynamin family)
A0A2I2U502	Transmembrane protein 160	TMEM160	A0A2I2U502;A0A5F5XDN0	A0A2I2U502;A0A5F5XDN0	TMEM160	Transmembrane protein 160	A0A2I2U502_FELCA;A0A5F5XDN0_FELCA	3	25926.8	25798.6	22561.9	34132.9	29572.9	27492.6	31323	32404	36563.4	24326	21590.7	31022.7
A0A2I2U514	Golgi SNAP receptor complex member 2	LYZL6	A0A2I2U514	A0A2I2U514;A0A337SNP7;A0A2I2V1K9	LYZL6	Golgi SNAP receptor complex member 2	A0A2I2U514_FELCA	18	222449	303486	231936	353251	343724	370569	331456	322071	327791	276215	320221	346773	GO:0015031(BP:protein transport);GO:0016192(BP:vesicle-mediated transport);GO:0005794(CC:Golgi apparatus);GO:0016020(CC:membrane);GO:0005484(MF:SNAP receptor activity)				PF12352(Snare region anchored in the vesicle membrane C-terminus)
A0A2I2U515	Mitochondrial import inner membrane translocase subunit	TIMM10	A0A2I2U515	A0A2I2U515	TIMM10	Mitochondrial import inner membrane translocase subunit	A0A2I2U515_FELCA	17	256648	291685	271567	434506	445561	518689	425828	507512	462207	447775	498346	440210	GO:0045039(BP:protein insertion into mitochondrial inner membrane);GO:0005743(CC:mitochondrial inner membrane);GO:0042719(CC:mitochondrial intermembrane space protein transporter complex);GO:0042721(CC:TIM22 mitochondrial import inner membrane insertion complex);GO:0032977(MF:membrane insertase activity);GO:0042803(MF:protein homodimerization activity);GO:0051087(MF:chaperone binding)	fca:101090046			PF02953(Tim10/DDP family zinc finger)
A0A2I2U519	Fem-1 homolog C	FEM1C	A0A2I2U519;M3WXL8	M3WXL8;A0A2I2U519	FEM1C	Fem-1 homolog C	A0A2I2U519_FELCA;M3WXL8_FELCA	1	3363.85	3528.53		2680.37													PF12796(Ankyrin repeats (3 copies));PF00023(Ankyrin repeat);PF13637(Ankyrin repeats (many copies))
A0A2I2U530	Neurochondrin	NCDN	A0A2I2U530	A0A2I2U530	NCDN	Neurochondrin	A0A2I2U530_FELCA	2	29215	20478.9	24481.4	15879.7	10758	24940.8	19116.7	16931.1	17863.8	14164.8	11865.9	18572.8	GO:0098794(CC:postsynapse)				PF05536(Neurochondrin)
A0A2I2U531	Pleckstrin homology like domain family A member 3	PHLDA3	A0A2I2U531	A0A2I2U531	PHLDA3	Pleckstrin homology like domain family A member 3	A0A2I2U531_FELCA	2	4924.09	9809.53	6130.77	2269.91	7393.8	6882.46	9560.18	6657.05	5411.46	5373.28	5110.65	3865.04	GO:0042771(BP:intrinsic apoptotic signaling pathway in response to DNA damage by p53 class mediator);GO:0043065(BP:positive regulation of apoptotic process);GO:0051898(BP:negative regulation of protein kinase B signaling);GO:0005737(CC:cytoplasm);GO:0005886(CC:plasma membrane);GO:0005546(MF:phosphatidylinositol-4,5-bisphosphate binding);GO:0005547(MF:phosphatidylinositol-3,4,5-trisphosphate bindi…				PF00169(PH domain)
A0A2I2U551	Adenosylhomocysteinase	AHCY	A0A2I2U551	A0A2I2U551;M3W7H0	AHCY	Adenosylhomocysteinase	A0A2I2U551_FELCA	46	360393	295953	318131	254334	282809	335322	334082	306972	347164	319876	348698	313425	GO:0006730(BP:one-carbon metabolic process)	fca:101086386(AHCY)	fca00270(Cysteine and methionine metabolism)		PF00670(S-adenosyl-L-homocysteine hydrolase, NAD binding domain);PF05221(S-adenosyl-L-homocysteine hydrolase)
A0A2I2U572	Lymphocyte cytosolic protein 1	LCP1	A0A2I2U572;A0A2I2U879	A0A2I2U572;A0A2I2U879;A0A337S8Y9	LCP1	Lymphocyte cytosolic protein 1	A0A2I2U572_FELCA;A0A2I2U879_FELCA	9	13028.1	13736.2	9998.44	10935	11996.2	14963.3	12589	12760.9	16149	14552.6	13090.6	14008	GO:0002286(BP:T cell activation involved in immune response);GO:0010737(BP:protein kinase A signaling);GO:0016477(BP:cell migration);GO:0022617(BP:extracellular matrix disassembly);GO:0033157(BP:regulation of intracellular protein transport);GO:0051017(BP:actin filament bundle assembly);GO:0051639(BP:actin filament network formation);GO:0071803(BP:positive regulation of podosome assembly);GO:0001…				PF00307(Calponin homology (CH) domain);PF13499(EF-hand domain pair)
A0A2I2U573	DGCR8 microprocessor complex subunit	DGCR8	A0A2I2U573;A0A337SCB0	A0A2I2U573;A0A2I2UB07;A0A337SCB0	DGCR8	DGCR8 microprocessor complex subunit	A0A2I2U573_FELCA;A0A337SCB0_FELCA	18	31216	30374.6	30107.3	30092.4	32833.3	28532.8	31471.6	31999.5	28411.3	25274.9	31749.2	28816	GO:0031053(BP:primary miRNA processing);GO:0072091(BP:regulation of stem cell proliferation);GO:2000633(BP:positive regulation of pre-miRNA processing);GO:0005829(CC:cytosol);GO:0014069(CC:postsynaptic density);GO:0016604(CC:nuclear body);GO:0070877(CC:microprocessor complex);GO:0098978(CC:glutamatergic synapse);GO:0003725(MF:double-stranded RNA binding);GO:0020037(MF:heme binding);GO:0042803(MF:…	fca:101096112			PF00035(Double-stranded RNA binding motif)
A0A2I2U581	Mediator of RNA polymerase II transcription subunit 11	MED11	A0A2I2U581	A0A2I2U581	MED11	Mediator of RNA polymerase II transcription subunit 11	A0A2I2U581_FELCA	2	35402.2	49756.3	38814.5	48897.8	52492.9	54087.9	27829.8	36642.6	84405.9	54181.4	29297.5	69765.5	GO:0006357(BP:regulation of transcription by RNA polymerase II);GO:0016592(CC:mediator complex);GO:0070847(CC:core mediator complex);GO:0003712(MF:transcription coregulator activity)	fca:101093153			PF10280(Mediator complex protein)
A0A2I2U583	Host cell factor C1	HCFC1	A0A2I2U583	A0A2I2U583;A0A5F5XP52	HCFC1	Host cell factor C1	A0A2I2U583_FELCA	58	159884	172068	167936	177657	178938	173004	176402	195081	173013	183080	173756	175143	GO:0006338(BP:chromatin remodeling);GO:0006355(BP:regulation of transcription, DNA-templated);GO:0010628(BP:positive regulation of gene expression);GO:0043254(BP:regulation of protein-containing complex assembly);GO:0043981(BP:histone H4-K5 acetylation);GO:0043982(BP:histone H4-K8 acetylation);GO:0043984(BP:histone H4-K16 acetylation);GO:0045944(BP:positive regulation of transcription by RNA poly…				PF13415(Galactose oxidase, central domain);PF13854(Kelch motif);PF01344(Kelch motif)
A0A2I2U590	Peptidyl-cysteine S-nitrosylase GAPDH		A0A2I2U590	A0A2I2U590		Peptidyl-cysteine S-nitrosylase GAPDH	A0A2I2U590_FELCA	5	26375.6	14121.4	14353.1	11513.4	17854.8	27301	24251	13764.4	17965.5	19174.7	15623.5	14732.4	GO:0016620(MF:oxidoreductase activity, acting on the aldehyde or oxo group of donors, NAD or NADP as acceptor)				PF02800(Glyceraldehyde 3-phosphate dehydrogenase, C-terminal domain)
A0A2I2U599	DNA-directed RNA polymerase RBP11-like dimerisation domain-containing protein	POLR2J	A0A2I2U599	A0A2I2U599	POLR2J	DNA-directed RNA polymerase RBP11-like dimerisation domain-containing protein	A0A2I2U599_FELCA	4	42594.7	43775	47460.3	66273.8	49751.9	65703.1	56461.1	59076.9	49499.4	68888.1	64162.7	52578.9	GO:0005665(CC:RNA polymerase II, core complex);GO:0001055(MF:RNA polymerase II activity);GO:0003677(MF:DNA binding);GO:0046983(MF:protein dimerization activity)	fca:101083132(POLR2J)	fca03020(RNA polymerase);fca03420(Nucleotide excision repair);		PF13656(RNA polymerase Rpb3/Rpb11 dimerisation domain)
A0A2I2U5A6	E3 ubiquitin-protein ligase RNF138	RNF138	A0A2I2U5A6;A0A337RXR2;M3WK82	M3WK82;A0A2I2U5A6;A0A337RXR2	RNF138	E3 ubiquitin-protein ligase RNF138	A0A2I2U5A6_FELCA;A0A337RXR2_FELCA;M3WK82_FELCA	1	1949.17	1417.33	2135.53			1938.29							GO:0016567(BP:protein ubiquitination);GO:0046872(MF:metal ion binding)				PF13923(Zinc finger, C3HC4 type (RING finger));PF05605(Drought induced 19 protein (Di19), zinc-binding);PF18574(C2HC Zing finger domain)
A0A2I2U5A9	Sirtuin 1	SIRT1	A0A2I2U5A9;U3U720	A0A2I2U5A9;M3WGT5;U3U720	SIRT1	Sirtuin 1	A0A2I2U5A9_FELCA;U3U720_FELCA	16	24621.5	22157	25266.2	26967.5	29236.2	34781	34582.8	32578.8	31531.3	32476.5	33052.4	28340.2	GO:0000012(BP:single strand break repair);GO:0000122(BP:negative regulation of transcription by RNA polymerase II);GO:0000183(BP:rDNA heterochromatin assembly);GO:0000720(BP:pyrimidine dimer repair by nucleotide-excision repair);GO:0000731(BP:DNA synthesis involved in DNA repair);GO:0001525(BP:angiogenesis);GO:0001542(BP:ovulation from ovarian follicle);GO:0001678(BP:cellular glucose homeostasis)…				PF02146(Sir2 family)
A0A2I2U5B5	VPS8 subunit of CORVET complex	VPS8	A0A2I2U5B5;A0A337SCV1;M3W8E7	A0A2I2U5B5;A0A337SCV1;A0A5F5XRI0;A0A5F5Y5W5;M3W8E7	VPS8	VPS8 subunit of CORVET complex	A0A2I2U5B5_FELCA;A0A337SCV1_FELCA;M3W8E7_FELCA	15	27575	29088	24666.1	15625.7	22997.2	19322.5	23010.1	22776.9	20587.5	19942.1	17579.2	13850.8	GO:0006623(BP:protein targeting to vacuole);GO:0034058(BP:endosomal vesicle fusion);GO:0005769(CC:early endosome);GO:0005770(CC:late endosome);GO:0030897(CC:HOPS complex);GO:0033263(CC:CORVET complex)				PF12816(Golgi CORVET complex core vacuolar protein 8)
A0A2I2U5B7	Transmembrane emp24 domain-containing protein 1	TMED1	A0A2I2U5B7	A0A2I2U5B7	TMED1	Transmembrane emp24 domain-containing protein 1	A0A2I2U5B7_FELCA	11	74049.3	89640.1	76793.4	111218	99238.4	117013	124411	115998	124298	146247	141225	131224	GO:0006886(BP:intracellular protein transport);GO:0006888(BP:endoplasmic reticulum to Golgi vesicle-mediated transport);GO:0007030(BP:Golgi organization);GO:0005783(CC:endoplasmic reticulum);GO:0005789(CC:endoplasmic reticulum membrane);GO:0005793(CC:endoplasmic reticulum-Golgi intermediate compartment);GO:0005794(CC:Golgi apparatus);GO:0030134(CC:COPII-coated ER to Golgi transport vesicle);GO:00…	fca:101096544			PF01105(emp24/gp25L/p24 family/GOLD)
A0A2I2U5C0	Rho guanine nucleotide exchange factor 10	ARHGEF10	A0A2I2U5C0;A0A5F5XRZ6;A0A5F5Y608;M3WH57	M3WH57;A0A2I2U5C0;A0A5F5XRZ6;A0A5F5Y608	ARHGEF10	Rho guanine nucleotide exchange factor 10	A0A2I2U5C0_FELCA;A0A5F5XRZ6_FELCA;A0A5F5Y608_FELCA;M3WH57_FELCA	7	14105.6	14173.3	15282.9	9402.54	15851.5	11610.6	15787	12378.1	12352.7	8847.95	10731.9	9301.5	GO:0005085(MF:guanyl-nucleotide exchange factor activity)				PF00621(RhoGEF domain);PF19056(WD40 repeated domain);PF19057(PH domain)
A0A2I2U5C4	Surfeit 2	SURF2	A0A2I2U5C4	A0A2I2U5C4	SURF2	Surfeit 2	A0A2I2U5C4_FELCA	12	84138.5	84321	85039.6	64844.1	81520	95139.3	92134.1	86113.6	102852	89493.4	94128.7	90390.1	GO:0005730(CC:nucleolus);GO:0005886(CC:plasma membrane);GO:0016607(CC:nuclear speck)				PF05477(Surfeit locus protein 2 (SURF2))
A0A2I2U5C5	Ataxin 2 like	ATXN2L	A0A2I2U5C5	A0A2I2U5C5	ATXN2L	Ataxin 2 like	A0A2I2U5C5_FELCA	1	17556.8	24517.1	14244.9	8952.07	6867.16	10902.8	15057.9	5502.02	4589.35	6870.75	15440.1	9457.87	GO:0003723(MF:RNA binding)				PF14438(Ataxin 2 SM domain);PF07145(Ataxin-2 C-terminal region);PF06741(LsmAD domain)
A0A2I2U5C9	Prolyl endopeptidase	PREPL	A0A2I2U5C9;M3VV38	A0A2I2U5C9;A0A337S4C3;A0A5F5XLQ5;M3VV38	PREPL	Prolyl endopeptidase	A0A2I2U5C9_FELCA;M3VV38_FELCA	14	55004.9	53061.9	46237.7	44961.4	37030.2	43034.8	45625.6	39508.9	40119	35633	46054.1	45389.7	GO:0006508(BP:proteolysis);GO:0004252(MF:serine-type endopeptidase activity)				PF02897(Prolyl oligopeptidase, N-terminal beta-propeller domain);PF00326(Prolyl oligopeptidase family)
A0A2I2U5D3	non-specific serine/threonine protein kinase	RPS6KC1	A0A2I2U5D3;A0A2I2U7K4;A0A5F5XU47	A0A2I2U5D3;A0A2I2U7K4;A0A5F5XU47;A0A5F5XX95;A0A5F5Y7D9;M3WFU2	RPS6KC1	non-specific serine/threonine protein kinase	A0A2I2U5D3_FELCA;A0A2I2U7K4_FELCA;A0A5F5XU47_FELCA	2	3335.32	4312.56	8350		2359.84		4407.9	9986.05					GO:0006468(BP:protein phosphorylation);GO:0004674(MF:protein serine/threonine kinase activity);GO:0005524(MF:ATP binding);GO:0035091(MF:phosphatidylinositol binding)				PF00787(PX domain);PF00069(Protein kinase domain);PF04212(MIT (microtubule interacting and transport) domain)
A0A2I2U5E7	Fat storage inducing transmembrane protein 2	FITM2	A0A2I2U5E7	A0A2I2U5E7	FITM2	Fat storage inducing transmembrane protein 2	A0A2I2U5E7_FELCA	4	82033.6	100067	93782.4	118650	136442	137529	130209	132889	125787	131169	116010	83192.1	GO:0007010(BP:cytoskeleton organization);GO:0008654(BP:phospholipid biosynthetic process);GO:0010866(BP:regulation of triglyceride biosynthetic process);GO:0010890(BP:positive regulation of sequestering of triglyceride);GO:0019915(BP:lipid storage);GO:0022604(BP:regulation of cell morphogenesis);GO:0030730(BP:sequestering of triglyceride);GO:0034389(BP:lipid droplet organization);GO:0035356(BP:ce…				PF10261(Fat storage-inducing transmembrane protein)
A0A2I2U5F3	Coatomer subunit zeta	COPZ2	A0A2I2U5F3	A0A2I2U5F3;A0A5F5XHG0	COPZ2	Coatomer subunit zeta	A0A2I2U5F3_FELCA	5	94255.9	91907.3	91842.4	40949.4	53126.4	52455	73591	45165.3	57595	63019.5	53008.7	64919.5	GO:0006890(BP:retrograde vesicle-mediated transport, Golgi to endoplasmic reticulum);GO:0015031(BP:protein transport);GO:0000139(CC:Golgi membrane);GO:0030126(CC:COPI vesicle coat)				PF01217(Clathrin adaptor complex small chain)
A0A2I2U5H2	SLX9 ribosome biosis factor	SLX9	A0A2I2U5H2	A0A2I2U5H2	SLX9	SLX9 ribosome biosis factor	A0A2I2U5H2_FELCA	7	34915.8	35320.6	30230.8	27771.1	33639.1	32339.6	33800.5	25456.8	38890	23198.8	27760.6	25541.9	GO:0000462(BP:maturation of SSU-rRNA from tricistronic rRNA transcript (SSU-rRNA, 5.8S rRNA, LSU-rRNA));GO:0005730(CC:nucleolus);GO:0030686(CC:90S preribosome);GO:0030688(CC:preribosome, small subunit precursor)				PF15341(Ribosome biogenesis protein SLX9)
A0A2I2U5I0	Slit guidance ligand 1	SLIT1	A0A2I2U5I0;A0A2I2V411;M3VZ06	A0A2I2U5I0;M3VZ06;A0A2I2V411	SLIT1	Slit guidance ligand 1	A0A2I2U5I0_FELCA;A0A2I2V411_FELCA;M3VZ06_FELCA	2		13563.7	3540.36	15246.7				1492.55		17481.5			GO:0007399(BP:nervous system development);GO:0016043(BP:cellular component organization);GO:0030154(BP:cell differentiation);GO:0005576(CC:extracellular region);GO:0005509(MF:calcium ion binding)				PF00008(EGF-like domain);PF12661(Human growth factor-like EGF);PF01462(Leucine rich repeat N-terminal domain);PF01463(Leucine rich repeat C-terminal domain);PF13855(Leucine rich repeat);PF02210(Laminin G domain)
A0A2I2U5I8	Myocyte enhancer factor 2A	MEF2A	A0A2I2U5I8	A0A2I2UEL6;M3X8U4;M3X2A3;A0A2I2U5I8;A0A2I2UX83;A0A2I2UZN4;A0A337SGA1;A0A337SKN7;M3WFD7;A0A2I2UIA4;A0A337SA93;A0A337SMQ5;A0A337SSU1	MEF2A	Myocyte enhancer factor 2A	A0A2I2U5I8_FELCA	7	36523.5	31629.3	32818.4	21991.7	27257.4	31198.7	34498.1	34165.8	46858.1	31354.9	23767.3	37282.3	GO:0006351(BP:transcription, DNA-templated);GO:0045944(BP:positive regulation of transcription by RNA polymerase II);GO:0005634(CC:nucleus);GO:0000977(MF:RNA polymerase II transcription regulatory region sequence-specific DNA binding);GO:0046983(MF:protein dimerization activity)				PF12347(Holliday junction regulator protein family C-terminal repeat);PF00319(SRF-type transcription factor (DNA-binding and dimerisation domain))
A0A2I2U5J0	Cysteine and histidine-rich domain-containing protein 1	CHORDC1	A0A2I2U5J0	A0A2I2U5J0;A0A337S191	CHORDC1	Cysteine and histidine-rich domain-containing protein 1	A0A2I2U5J0_FELCA	24	194821	146467	166709	96431	105998	122268	122717	108154	121669	111922	109586	138191	GO:0051298(BP:centrosome duplication);GO:0008270(MF:zinc ion binding)	fca:101088951			PF04968(CHORD);PF04969(CS domain)
A0A2I2U5J2	Ubiquitin associated protein 2 like	UBAP2L	A0A2I2U5J2;A0A5F5XHK7	A0A5F5XHK7;A0A2I2U5J2;A0A337SPF1;M3WD82	UBAP2L	Ubiquitin associated protein 2 like	A0A2I2U5J2_FELCA;A0A5F5XHK7_FELCA	30	148193	117918	139862	62736	66511.2	49798.7	72033.3	63809.6	68914.6	61506.3	63075.9	64486	GO:0005737(CC:cytoplasm)				PF12478(UBAP2/protein lingerer)
A0A2I2U5J3	Large proline-rich protein BAG6	BAG6	A0A2I2U5J3;A0A337S1C7;A0A337S510	M3W2A9;A0A2I2U5J3;A0A337S1C7;A0A337S510	BAG6	Large proline-rich protein BAG6	A0A2I2U5J3_FELCA;A0A337S1C7_FELCA;A0A337S510_FELCA	47	137046	145922	151565	116884	115188	120564	121533	113413	122247	110891	115800	115143	GO:0002376(BP:immune system process);GO:0006325(BP:chromatin organization);GO:0006915(BP:apoptotic process);GO:0007283(BP:spermatogenesis);GO:0030154(BP:cell differentiation);GO:0005576(CC:extracellular region);GO:0005634(CC:nucleus);GO:0005829(CC:cytosol)				PF00240(Ubiquitin family);PF12057(BCL2-associated athanogene 6);PF20960(Bag6, BAG-similar domain)
A0A2I2U5K7	RNA helicase	DDX17	A0A2I2U5K7	A0A2I2U5K7;M3X0G5	DDX17	RNA helicase	A0A2I2U5K7_FELCA	45	257030	275230	266040	307955	333245	253182	308420	313288	291952	265546	263185	271393	GO:0000380(BP:alternative mRNA splicing, via spliceosome);GO:0000381(BP:regulation of alternative mRNA splicing, via spliceosome);GO:0001837(BP:epithelial to mesenchymal transition);GO:0010586(BP:miRNA metabolic process);GO:0030520(BP:intracellular estrogen receptor signaling pathway);GO:0030521(BP:androgen receptor signaling pathway);GO:0045944(BP:positive regulation of transcription by RNA poly…				PF00271(Helicase conserved C-terminal domain);PF00270(DEAD/DEAH box helicase)
A0A2I2U5K9	BICD cargo adaptor 1	BICD1	A0A2I2U5K9;A0A337S3J5;M3WG82	A0A337S3J5;A0A2I2U5K9;M3WG82	BICD1	BICD cargo adaptor 1	A0A2I2U5K9_FELCA;A0A337S3J5_FELCA;M3WG82_FELCA	7	80443.7	83464	83589.5	125869	90582.7	71464.3	114605	92490.3	89779.1	87515.9	107391	109416	GO:0008093(MF:cytoskeletal anchor activity);GO:0070840(MF:dynein complex binding)				PF09730(Microtubule-associated protein Bicaudal-D)
A0A2I2U5L7	Anti-silencing function 1A histone chaperone	ASF1A	A0A2I2U5L7;A0A5F5Y6V9	A0A2I2U5L7;A0A5F5Y6V9	ASF1A	Anti-silencing function 1A histone chaperone	A0A2I2U5L7_FELCA;A0A5F5Y6V9_FELCA	6	68678.4	65027.9	67774.1	48079.8	49946	51691.1	47163.7	52300.9	51811.4	61487.4	56003.8	56641.2	GO:0001649(BP:osteoblast differentiation);GO:0006281(BP:DNA repair);GO:0006334(BP:nucleosome assembly);GO:0006335(BP:DNA replication-dependent chromatin assembly);GO:0031297(BP:replication fork processing);GO:0042692(BP:muscle cell differentiation);GO:0000785(CC:chromatin);GO:0005634(CC:nucleus);GO:0005654(CC:nucleoplasm);GO:0035861(CC:site of double-strand break);GO:0003682(MF:chromatin binding)…				PF04729(ASF1 like histone chaperone)
A0A2I2U5L8	RNA helicase	DDX46	A0A2I2U5L8	A0A2I2U5L8	DDX46	RNA helicase	A0A2I2U5L8_FELCA	74	86095	94625.4	84225.1	121634	116771	104537	111780	114748	110347	99986.2	104790	105143	GO:0000398(BP:mRNA splicing, via spliceosome);GO:0005634(CC:nucleus);GO:0003676(MF:nucleic acid binding);GO:0003724(MF:RNA helicase activity);GO:0005524(MF:ATP binding);GO:0016787(MF:hydrolase activity)				PF00270(DEAD/DEAH box helicase);PF00271(Helicase conserved C-terminal domain)
A0A2I2U5M4	Bromodomain PHD finger transcription factor	BPTF	A0A2I2U5M4	A0A2I2U5M4	BPTF	Bromodomain PHD finger transcription factor	A0A2I2U5M4_FELCA	1	7586.31	5136.56	3524.54		3108.63	2099.81		1631.56	3056.82	1028.95	3919.42		GO:0006357(BP:regulation of transcription by RNA polymerase II);GO:0016589(CC:NURF complex);GO:0046872(MF:metal ion binding)				PF15613(Williams-Beuren syndrome DDT (WSD), D-TOX E motif);PF02791(DDT domain);PF00628(PHD-finger);PF00439(Bromodomain)
A0A2I2U5M9	Chromo domain-containing protein	CBX3	A0A2I2U5M9	A0A2I2U5M9	CBX3	Chromo domain-containing protein	A0A2I2U5M9_FELCA	9	483423	523773	525485	602879	549178	647964	598126	641133	650181	616660	623810	630256	GO:0000122(BP:negative regulation of transcription by RNA polymerase II);GO:0006325(BP:chromatin organization);GO:0005634(CC:nucleus);GO:0005721(CC:pericentric heterochromatin);GO:0003682(MF:chromatin binding);GO:0035064(MF:methylated histone binding)	fca:101099363(CBX3)	fca03083(Polycomb repressive complex)		PF00385(Chromo (CHRromatin Organisation MOdifier) domain);PF01393(Chromo shadow domain)
A0A2I2U5R0	CMP-N-acetylneuraminate-beta-galactosamide-alpha-2,3-sialyltransferase 1	ST3GAL1	A0A2I2U5R0	A0A2I2U5R0	ST3GAL1	CMP-N-acetylneuraminate-beta-galactosamide-alpha-2,3-sialyltransferase 1	A0A2I2U5R0_FELCA	6	34377.9	50865.4	33029.8	65527.8	56459.6	62241.3	59031.6	39374.4	59248.7	46670.6	56213.6	62279.6	GO:0002319(BP:memory B cell differentiation);GO:0006468(BP:protein phosphorylation);GO:0006486(BP:protein glycosylation);GO:0010706(BP:ganglioside biosynthetic process via lactosylceramide);GO:0097503(BP:sialylation);GO:1905403(BP:negative regulation of activated CD8-positive, alpha-beta T cell apoptotic process);GO:1990743(BP:protein sialylation);GO:0016020(CC:membrane);GO:0032588(CC:trans-Golgi…				PF00777(Glycosyltransferase family 29 (sialyltransferase))
A0A2I2U5S0	SWI/SNF-related matrix-associated actin-dependent regulator of chromatin subfamily A containing DEAD/H box 1	SMARCAD1	A0A2I2U5S0	A0A2I2U5S0	SMARCAD1	SWI/SNF-related matrix-associated actin-dependent regulator of chromatin subfamily A containing DEAD/H box 1	A0A2I2U5S0_FELCA	17	25856	28720	27609.4	32120.2	32768.8	26908.5	28613.8	29021.8	26041.5	20956.8	31177.2	26117	GO:0000018(BP:regulation of DNA recombination);GO:0000729(BP:DNA double-strand break processing);GO:0051304(BP:chromosome separation);GO:0000792(CC:heterochromatin);GO:0005634(CC:nucleus);GO:0005654(CC:nucleoplasm);GO:0035861(CC:site of double-strand break);GO:0043596(CC:nuclear replication fork);GO:0003677(MF:DNA binding);GO:0003682(MF:chromatin binding);GO:0005524(MF:ATP binding);GO:0008094(MF:…				PF00271(Helicase conserved C-terminal domain);PF00176(SNF2-related domain)
A0A2I2U5S4	Meis homeobox 2	MEIS2	A0A2I2U5S4;A0A337S1F6;A0A337S6N7	A0A2I2U5S4;A0A2I2UH05;A0A2I2ULB5;A0A337S1F6;A0A337S6N7	MEIS2	Meis homeobox 2	A0A2I2U5S4_FELCA;A0A337S1F6_FELCA;A0A337S6N7_FELCA	6	16655.3	15807.3	14340.5	15357.3	16190.5	7689.6	16901.5	14407.2	14670.9	12245.2	5624.93	6903.02	GO:0001654(BP:eye development);GO:0007420(BP:brain development);GO:0008284(BP:positive regulation of cell population proliferation);GO:0008542(BP:visual learning);GO:0009880(BP:embryonic pattern specification);GO:0009887(BP:animal organ morphogenesis);GO:0045638(BP:negative regulation of myeloid cell differentiation);GO:0045931(BP:positive regulation of mitotic cell cycle);GO:0045944(BP:positive …				PF16493(N-terminal of Homeobox Meis and PKNOX1);PF05920(Homeobox KN domain)
A0A2I2U5S6	WD repeat-containing protein 70	WDR70	A0A2I2U5S6	A0A2I2U5S6	WDR70	WD repeat-containing protein 70	A0A2I2U5S6_FELCA	30	60088.1	54033.1	54722.7	50083	55814.4	53144.2	60158.4	53677.6	56071.9	55673.6	52149.3	50286.3	GO:0005634(CC:nucleus);GO:0035861(CC:site of double-strand break);GO:0019899(MF:enzyme binding)	fca:101098117			PF00400(WD domain, G-beta repeat)
A0A2I2U5T1	Purine rich element binding protein B	PURB	A0A2I2U5T1	A0A2I2U5T1	PURB	Purine rich element binding protein B	A0A2I2U5T1_FELCA	12	62425.1	67227.7	68549.2	61345.9	60089.4	67291.9	67840.3	67071.7	66182.5	59602.2	66586.6	63069.2	GO:0006357(BP:regulation of transcription by RNA polymerase II);GO:0005634(CC:nucleus);GO:0005654(CC:nucleoplasm);GO:0000977(MF:RNA polymerase II transcription regulatory region sequence-specific DNA binding);GO:0000981(MF:DNA-binding transcription factor activity, RNA polymerase II-specific);GO:0001227(MF:DNA-binding transcription repressor activity, RNA polymerase II-specific);GO:0003697(MF:sin…				PF04845(PurA ssDNA and RNA-binding protein)
A0A2I2U5U1	Calcium-transporting ATPase	ATP2B2	A0A2I2U5U1;A0A2I2UFR6;A0A5F5Y5Y2	A0A2I2U5U1;A0A2I2UFR6;A0A5F5XLV7;A0A5F5Y5Y2;M3WER3	ATP2B2	Calcium-transporting ATPase	A0A2I2U5U1_FELCA;A0A2I2UFR6_FELCA;A0A5F5Y5Y2_FELCA	4	37528.7	58934.3	44216.6	53805.4	59434.9	48436.1	58389.9	53722.2	61061.7	42546.7	49734.3	47320.6	GO:0007605(BP:sensory perception of sound);GO:0030182(BP:neuron differentiation);GO:0051480(BP:regulation of cytosolic calcium ion concentration);GO:0005737(CC:cytoplasm);GO:0043231(CC:intracellular membrane-bounded organelle);GO:0098839(CC:postsynaptic density membrane);GO:0098978(CC:glutamatergic synapse);GO:0098982(CC:GABA-ergic synapse);GO:0005388(MF:P-type calcium transporter activity);GO:00…				PF13246(Cation transport ATPase (P-type));PF00689(Cation transporting ATPase, C-terminus);PF12424(Plasma membrane calcium transporter ATPase C terminal);PF00702(haloacid dehalogenase-like hydrolase);PF00122(E1-E2 ATPase);PF00690(Cation transporter/ATPase, N-terminus)
A0A2I2U5U3	PTPRF interacting protein alpha 3	PPFIA3	A0A2I2U5U3;M3XCP8	A0A337S7D8;M3XCP8;A0A2I2U5U3;A0A337S7E3;A0A337S7H4;A0A337S8R4;A0A337SW19;M3WI86	PPFIA3	PTPRF interacting protein alpha 3	A0A2I2U5U3_FELCA;M3XCP8_FELCA	2	15740	26150.1	41219.4	24679.1	23093.8	17170.6	29615.3	29055.6	23240.4	22241.2	15522.4	19719.2	GO:0005737(CC:cytoplasm)				PF07647(SAM domain (Sterile alpha motif));PF00536(SAM domain (Sterile alpha motif))
A0A2I2U5V7	F-box protein 42	FBXO42	A0A2I2U5V7;A0A5F5XHV3;M3X992	A0A2I2U5V7;A0A5F5XHV3;M3X992	FBXO42	F-box protein 42	A0A2I2U5V7_FELCA;A0A5F5XHV3_FELCA;M3X992_FELCA	2	5608.68	13503.9	7417.22						2228.18			25213.3	GO:0019005(CC:SCF ubiquitin ligase complex);GO:1990756(MF:ubiquitin ligase-substrate adaptor activity)	fca:101083438			PF13854(Kelch motif);PF13415(Galactose oxidase, central domain);PF12937(F-box-like)
A0A2I2U5W4	SON DNA and RNA binding protein	SON	A0A2I2U5W4	A0A2I2U5W4	SON	SON DNA and RNA binding protein	A0A2I2U5W4_FELCA	88	116805	132025	121041	143350	124251	87640.9	120985	136530	105682	96128.3	90941.6	94278.6	GO:0000226(BP:microtubule cytoskeleton organization);GO:0000281(BP:mitotic cytokinesis);GO:0006397(BP:mRNA processing);GO:0043066(BP:negative regulation of apoptotic process);GO:0048024(BP:regulation of mRNA splicing, via spliceosome);GO:0051726(BP:regulation of cell cycle);GO:0016607(CC:nuclear speck);GO:0003723(MF:RNA binding)				PF17069(Arginine/Serine-Rich protein 1);PF14709(double strand RNA binding domain from DEAD END PROTEIN 1);PF01585(G-patch domain)
A0A2I2U5X9	Nck-associated protein 1	NCKAP1	A0A2I2U5X9;A0A2I2UNI4	A0A2I2U5X9;A0A2I2UNI4;A0A5F5XHA7	NCKAP1	Nck-associated protein 1	A0A2I2U5X9_FELCA;A0A2I2UNI4_FELCA	55	90571.6	85347.6	83160.8	73184.4	79414.1	78658.7	80220.2	73376.3	81185.5	71911.2	78110.9	79706	GO:0000902(BP:cell morphogenesis);GO:0010592(BP:positive regulation of lamellipodium assembly);GO:0016477(BP:cell migration);GO:0016601(BP:Rac protein signal transduction);GO:0030031(BP:cell projection assembly);GO:0030866(BP:cortical actin cytoskeleton organization);GO:0048812(BP:neuron projection morphogenesis);GO:2000601(BP:positive regulation of Arp2/3 complex-mediated actin nucleation);GO:00…				PF09735(Nck-associated protein 1)
A0A2I2U5Y7	Autophagy-related protein 13	ATG13	A0A2I2U5Y7;A0A2I2ULX5;M3WJ75	M3WJ75;A0A2I2U5Y7;A0A2I2ULX5	ATG13	Autophagy-related protein 13	A0A2I2U5Y7_FELCA;A0A2I2ULX5_FELCA;M3WJ75_FELCA	8	41049.7	53599.2	55053.1	29956.2	38583.9	36602.3	42425.5	34395.2	39940.5	41350.8	37369.7	40220.7	GO:0000045(BP:autophagosome assembly);GO:0000407(CC:phagophore assembly site);GO:1990316(CC:Atg1/ULK1 kinase complex)				PF10033(Autophagy-related protein 13)
A0A2I2U5Z2	peptide-methionine (S)-S-oxide reductase	MSRA	A0A2I2U5Z2;A0A337SU65;A0A5F5Y0Z9	A0A2I2U5Z2;A0A2I2V3Y2;A0A337SU65;A0A5F5XQ33;A0A5F5Y0Z9	MSRA	peptide-methionine (S)-S-oxide reductase	A0A2I2U5Z2_FELCA;A0A337SU65_FELCA;A0A5F5Y0Z9_FELCA	3	15024.2	15473.1	11542.4	17964.9	14583.2	13928.5	12466.7	14860.5	12855	12351.4	11405.8	17568	GO:0008113(MF:peptide-methionine (S)-S-oxide reductase activity)				PF01625(Peptide methionine sulfoxide reductase)
A0A2I2U5Z9	NHL repeat containing 3	NHLRC3	A0A2I2U5Z9;A0A2I2UPA5;A0A5F5XZY2	A0A2I2U5Z9;A0A2I2UPA5;A0A5F5XZY2;M3W885	NHLRC3	NHL repeat containing 3	A0A2I2U5Z9_FELCA;A0A2I2UPA5_FELCA;A0A5F5XZY2_FELCA	6	45688	48594.8	44445.6	64403.3	48399.2	65878.4	59360.3	55709.7	55850.2	64755.8	59191.9	52551.9	GO:0000209(BP:protein polyubiquitination);GO:0017148(BP:negative regulation of translation);GO:0043161(BP:proteasome-mediated ubiquitin-dependent protein catabolic process);GO:0030371(MF:translation repressor activity);GO:0061630(MF:ubiquitin protein ligase activity)				PF01436(NHL repeat)
A0A2I2U602	Steroid receptor RNA activator 1	SRA1	A0A2I2U602	A0A2I2U602	SRA1	Steroid receptor RNA activator 1	A0A2I2U602_FELCA	11	42244.5	40004.9	50285.6	31918.1	29239.3	33162.4	28365.5	33206.1	31550.1	25303.4	32543.2	35643.2	GO:0006357(BP:regulation of transcription by RNA polymerase II);GO:0007346(BP:regulation of mitotic cell cycle);GO:0030154(BP:cell differentiation);GO:0042981(BP:regulation of apoptotic process);GO:0045662(BP:negative regulation of myoblast differentiation);GO:0071391(BP:cellular response to estrogen stimulus);GO:0005634(CC:nucleus);GO:0005654(CC:nucleoplasm);GO:0005829(CC:cytosol);GO:0005886(CC:…				PF07304(Steroid receptor RNA activator (SRA1))
A0A2I2U603	Tetraspanin 14	TSPAN14	A0A2I2U603;A0A337SE06	A0A2I2U603;A0A337S054;A0A337SDR1;A0A337SE06	TSPAN14	Tetraspanin 14	A0A2I2U603_FELCA;A0A337SE06_FELCA	3	12185.1	14574.6	11312.7	9074.63	11305.7	7237.51	7892.5	9409.75	11499.6	14282.4	8799.29	7285.5	GO:0045747(BP:positive regulation of Notch signaling pathway);GO:0051604(BP:protein maturation);GO:0072659(BP:protein localization to plasma membrane);GO:0009986(CC:cell surface);GO:0097197(CC:tetraspanin-enriched microdomain);GO:0019899(MF:enzyme binding)				PF00335(Tetraspanin family)
A0A2I2U614	Zinc finger protein 410	ZNF410	A0A2I2U614;A0A337SDF4;A0A5F5XK81;M3XFP4	A0A337SDF4;A0A2I2U614;A0A5F5XIP3;A0A5F5XK81;A0A5F5XXF2;M3XFP4	ZNF410	Zinc finger protein 410	A0A2I2U614_FELCA;A0A337SDF4_FELCA;A0A5F5XK81_FELCA;M3XFP4_FELCA	2	3045.88	5281.75	4814.9	1989.03			5447.36										PF00096(Zinc finger, C2H2 type)
A0A2I2U617	MIA SH3 domain ER export factor 2	MIA2	A0A2I2U617;A0A2I2UBB6;A0A5F5XRU4;M3X6R0	A0A2I2U617;A0A2I2UBB6;A0A5F5XRU4;M3X6R0;M3XAJ4	MIA2	MIA SH3 domain ER export factor 2	A0A2I2U617_FELCA;A0A2I2UBB6_FELCA;A0A5F5XRU4_FELCA;M3X6R0_FELCA	44	64254.9	83623.2	72036	111816	116758	110828	112046	108563	115898	104429	109281	103803	GO:0016020(CC:membrane)
A0A2I2U619	Lumican	LUM	A0A2I2U619;M3W0X1	A0A2I2U619;M3W0X1	LUM	Lumican	A0A2I2U619_FELCA;M3W0X1_FELCA	14	53566.4	66380	55369.4	28934.4	24980.1	32513.4	30046.6	30554	29923.1	31187.7	31882.4	29472.9	GO:0032914(BP:positive regulation of transforming growth factor beta1 production);GO:0045944(BP:positive regulation of transcription by RNA polymerase II);GO:0005583(CC:fibrillar collagen trimer);GO:0005615(CC:extracellular space);GO:0005518(MF:collagen binding)				PF13855(Leucine rich repeat);PF01462(Leucine rich repeat N-terminal domain)
A0A2I2U652	60S ribosomal export protein NMD3	NMD3	A0A2I2U652;A0A337SL54;M3WRU7;M3WZJ9	A0A2I2U652;A0A2I2V009;A0A337SL54;M3WRU7;M3WZJ9	NMD3	60S ribosomal export protein NMD3	A0A2I2U652_FELCA;A0A337SL54_FELCA;M3WRU7_FELCA;M3WZJ9_FELCA	18	30621.4	28047.1	31437.8	18996	27702.2	27377.2	30963.7	28705.9	34879.8	24888.6	27894.5	26633	GO:0000055(BP:ribosomal large subunit export from nucleus);GO:0015031(BP:protein transport);GO:0032092(BP:positive regulation of protein binding);GO:1902680(BP:positive regulation of RNA biosynthetic process);GO:1904751(BP:positive regulation of protein localization to nucleolus);GO:0005634(CC:nucleus);GO:0005654(CC:nucleoplasm);GO:0005730(CC:nucleolus);GO:0005737(CC:cytoplasm);GO:0030674(MF:prot…				PF21193(NMD3 SH3 domain);PF21192(NMD3 OB-fold domain);PF04981(NMD3 family)
A0A2I2U673	Guanine nucleotide-binding protein G(i) subunit alpha-3	GNAI3	A0A2I2U673	A0A2I2U673	GNAI3	Guanine nucleotide-binding protein G(i) subunit alpha-3	A0A2I2U673_FELCA	13	160891	164313	142209	236793	231099	225715	233284	240365	235415	246155	248600	244401	GO:0007188(BP:adenylate cyclase-modulating G protein-coupled receptor signaling pathway);GO:0007193(BP:adenylate cyclase-inhibiting G protein-coupled receptor signaling pathway);GO:0007212(BP:dopamine receptor signaling pathway);GO:0016239(BP:positive regulation of macroautophagy);GO:0046039(BP:GTP metabolic process);GO:0051301(BP:cell division);GO:0000139(CC:Golgi membrane);GO:0005654(CC:nucleop…	fca:101100320(GNAI3)	fca04015(Rap1 signaling pathway);fca04371(Apelin signaling pathway);fca04071(Sphingolipid signaling pathway);fca04024(cAMP signaling pathway);fca04022(cGMP-PKG signaling pathway);fca04540(Gap junction);fca04611(Platelet activation);fca04670(Leukocyte transendothelial migration);fca04062(Chemokine signaling pathway);fca04923(Regulation of lipolysis in adipocytes);fca04915(Estrogen signaling pathwa…		PF00503(G-protein alpha subunit)
A0A2I2U679	Galectin-3-binding protein	CANT1	A0A2I2U679	A0A2I2U679;A0A337SVJ9	CANT1	Galectin-3-binding protein	A0A2I2U679_FELCA	35	62294.2	79499.8	70335.6	70094.7	76439.2	80188.6	72159.4	66735.2	69346.1	65574	72067.6	69932.2	GO:0007155(BP:cell adhesion);GO:0005615(CC:extracellular space);GO:0016020(CC:membrane);GO:0005044(MF:scavenger receptor activity);GO:0005509(MF:calcium ion binding);GO:0017110(MF:nucleoside-diphosphatase activity)				PF00530(Scavenger receptor cysteine-rich domain);PF06079(Apyrase);PF07707(BTB And C-terminal Kelch)
A0A2I2U684	FACT complex subunit SSRP1	TNKS1BP1	A0A2I2U684;M3WEX8	M3WEX8;A0A2I2U684	TNKS1BP1	FACT complex subunit SSRP1	A0A2I2U684_FELCA;M3WEX8_FELCA	2	94358.1	109407	105556	122243	138385	165423	151683	116120	147453	170391	177423	137716	GO:0006260(BP:DNA replication);GO:0006281(BP:DNA repair);GO:0005634(CC:nucleus);GO:0005694(CC:chromosome);GO:0003677(MF:DNA binding)	fca:101089296			PF21103(SSRP1 PH domain);PF03531(Structure-specific recognition protein (SSRP1));PF21092(FACT complex subunit SSRP1, C-terminal domain);PF00505(HMG (high mobility group) box);PF17292(POB3-like N-terminal PH domain);PF08512(Histone chaperone Rttp106-like, middle domain)
A0A2I2U695	Kinesin family member 1B	KIF1B	A0A2I2U695;A0A2I2UGK2;A0A2I2UM63;A0A2I2UMQ6;A0A2I2UX05;M3WKZ1	A0A2I2UMQ6;A0A2I2U695;A0A2I2UGK2;A0A2I2UM63;A0A2I2UX05;M3WKZ1	KIF1B	Kinesin family member 1B	A0A2I2U695_FELCA;A0A2I2UGK2_FELCA;A0A2I2UM63_FELCA;A0A2I2UMQ6_FELCA;A0A2I2UX05_FELCA;M3WKZ1_FELCA	6	38403.8	33209.9	34680.6	21308.4	20645.7	21825.9	22311.8	30117.1	27990.6	24826.2	26904.1	20077.6	GO:0007018(BP:microtubule-based movement);GO:0005737(CC:cytoplasm);GO:0005874(CC:microtubule);GO:0030424(CC:axon);GO:0003777(MF:microtubule motor activity);GO:0005524(MF:ATP binding);GO:0008017(MF:microtubule binding)				PF00225(Kinesin motor domain);PF12473(Kinesin protein);PF00498(FHA domain);PF00169(PH domain);PF16183(Kinesin-associated);PF12423(Kinesin protein 1B)
A0A2I2U697	ALF transcription elongation factor 4	AFF4	A0A2I2U697;M3WGX3	M3WGX3;A0A2I2U697	AFF4	ALF transcription elongation factor 4	A0A2I2U697_FELCA;M3WGX3_FELCA	21	20389.7	32680.8	27241	25588.8	21406.6	18723.8	25871.6	27883.9	26488.7	20284.9	19677.1	24262.7	GO:0010468(BP:regulation of gene expression);GO:0005634(CC:nucleus)				PF05110(AF-4 proto-oncoprotein N-terminal region);PF18876(AFF4, C-terminal homology domain);PF18875(AF4 interaction motif)
A0A2I2U6B5	TNF receptor-associated factor	TRAF6	A0A2I2U6B5;A0A337SQ77	A0A337SQ77;A0A2I2U6B5	TRAF6	TNF receptor-associated factor	A0A2I2U6B5_FELCA;A0A337SQ77_FELCA	4	13934.5	16105.5	11338.4	10354.5	4397.03	9040.77	12073.2	7159.98	9444.59	4899.1		13958.6	GO:0006974(BP:cellular response to DNA damage stimulus);GO:0016567(BP:protein ubiquitination);GO:0035556(BP:intracellular signal transduction);GO:0042981(BP:regulation of apoptotic process);GO:0043122(BP:regulation of I-kappaB kinase/NF-kappaB signaling);GO:0005634(CC:nucleus);GO:0005811(CC:lipid droplet);GO:0005938(CC:cell cortex);GO:0004842(MF:ubiquitin-protein transferase activity);GO:0005164(…				PF02176(TRAF-type zinc finger);PF13923(Zinc finger, C3HC4 type (RING finger));PF21355(TRAF/meprin, MATH domain)
A0A2I2U6C7	PR/SET domain 2	PRDM2	A0A2I2U6C7;A0A337SA14	A0A337SA14;A0A2I2U6C7	PRDM2	PR/SET domain 2	A0A2I2U6C7_FELCA;A0A337SA14_FELCA	6	10655.3	11701.3	8782.92	12389.4	11503.6	8925.76	9489.96	7382.59	14012.1	10212.9	12487.1	10869.8	GO:0016571(BP:histone methylation);GO:0005634(CC:nucleus);GO:0042054(MF:histone methyltransferase activity)				PF13912(C2H2-type zinc finger);PF00096(Zinc finger, C2H2 type);PF21549(PR domain zinc finger protein 2, PR domain)
A0A2I2U6D1	Solute carrier family 30 member 4	SLC30A4	A0A2I2U6D1;M3XB76	A0A2I2U6D1;M3XB76	SLC30A4	Solute carrier family 30 member 4	A0A2I2U6D1_FELCA;M3XB76_FELCA	2	16697.4	13872.5	17054.7	18137.1	11429.8	16099.2	17520.3	30621.9	20412.8	22925.2	12719.7	22843.1	GO:0016020(CC:membrane);GO:0008324(MF:cation transmembrane transporter activity);GO:0015297(MF:antiporter activity)				PF01545(Cation efflux family)
A0A2I2U6D2	Spectrin alpha, non-erythrocytic 1	SPTAN1	A0A2I2U6D2	A0A2I2U6D2;A0A2I2UU45;A0A2I2V259;M3W4T6	SPTAN1	Spectrin alpha, non-erythrocytic 1	A0A2I2U6D2_FELCA	280	387618	477717	448206	502241	467047	491033	464638	481437	491199	480837	482274	493300	GO:0051693(BP:actin filament capping);GO:0005856(CC:cytoskeleton);GO:0005938(CC:cell cortex);GO:0005509(MF:calcium ion binding);GO:0005516(MF:calmodulin binding)				PF00435(Spectrin repeat);PF13499(EF-hand domain pair);PF08726(Ca2+ insensitive EF hand);PF00018(SH3 domain)
A0A2I2U6E0	vitamin-K-epoxide reductase (warfarin-sensitive)	VKORC1	A0A2I2U6E0	A0A2I2U6E0;A0A5F5XMU2	VKORC1	vitamin-K-epoxide reductase (warfarin-sensitive)	A0A2I2U6E0_FELCA	3	54283.4	69543	56665.7	75638	91750.4	76865.2	67257	74512.3	86418	70699.8	63338.4	57996.4	GO:0006805(BP:xenobiotic metabolic process);GO:0007596(BP:blood coagulation);GO:0017187(BP:peptidyl-glutamic acid carboxylation);GO:0042373(BP:vitamin K metabolic process);GO:0050820(BP:positive regulation of coagulation);GO:0060348(BP:bone development);GO:0005789(CC:endoplasmic reticulum membrane);GO:0047057(MF:vitamin-K-epoxide reductase (warfarin-sensitive) activity);GO:0047058(MF:vitamin-K-ep…				PF07884(Vitamin K epoxide reductase family)
A0A2I2U6E2	Formin like 2	FMNL2	A0A2I2U6E2;A0A5F5XY45;M3W3Q3	A0A2I2U6E2;A0A2I2UAR2;A0A2I2USB1;A0A2I2UVE7;A0A337SJ22;A0A5F5XRR3;A0A5F5XY45;M3W3Q3	FMNL2	Formin like 2	A0A2I2U6E2_FELCA;A0A5F5XY45_FELCA;M3W3Q3_FELCA	50	66807.9	72451.6	70142.1	71368.8	75771.7	70035.6	80525.4	72909.5	68831	71583.9	74479.2	71780.1	GO:0022604(BP:regulation of cell morphogenesis);GO:0030036(BP:actin cytoskeleton organization);GO:0003779(MF:actin binding);GO:0031267(MF:small GTPase binding)				PF06367(Diaphanous FH3 Domain);PF06371(Diaphanous GTPase-binding Domain);PF02181(Formin Homology 2 Domain)
A0A2I2U6G2	Spliceosome RNA helicase DDX39B	DDX39B	A0A2I2U6G2	A0A2I2U6G2	DDX39B	Spliceosome RNA helicase DDX39B	A0A2I2U6G2_FELCA	49	1100250	1100110	988412	1474720	1528190	1537210	1517960	1555770	1504580	1531550	1568840	1543130	GO:0000245(BP:spliceosomal complex assembly);GO:0000398(BP:mRNA splicing, via spliceosome);GO:0006406(BP:mRNA export from nucleus);GO:0010501(BP:RNA secondary structure unwinding);GO:0032786(BP:positive regulation of DNA-templated transcription, elongation);GO:0046784(BP:viral mRNA export from host cell nucleus);GO:2000002(BP:negative regulation of DNA damage checkpoint);GO:0000346(CC:transcripti…	fca:101083847(DDX39B)	fca03040(Spliceosome);fca03013(Nucleocytoplasmic transport);fca03015(mRNA surveillance pathway)		PF00270(DEAD/DEAH box helicase);PF00271(Helicase conserved C-terminal domain)
A0A2I2U6G6	Propionyl-CoA carboxylase alpha chain, mitochondrial	PCCA	A0A2I2U6G6;A0A2I2UT68	A0A2I2U6G6;A0A2I2UT68;A0A337SEK7;A0A5F5XWM3;M3WH71;A0A5F5XID8	PCCA	Propionyl-CoA carboxylase alpha chain, mitochondrial	A0A2I2U6G6_FELCA;A0A2I2UT68_FELCA	42	93154.6	99469.1	92721.6	148653	155072	156043	140737	142046	146680	142605	153524	160100	GO:0016042(BP:lipid catabolic process);GO:0005739(CC:mitochondrion);GO:0005759(CC:mitochondrial matrix);GO:1902494(CC:catalytic complex);GO:0004658(MF:propionyl-CoA carboxylase activity);GO:0005524(MF:ATP binding);GO:0019899(MF:enzyme binding);GO:0046872(MF:metal ion binding)				PF00364(Biotin-requiring enzyme);PF02786(Carbamoyl-phosphate synthase L chain, ATP binding domain);PF18140(Propionyl-coenzyme A carboxylase BT domain);PF02785(Biotin carboxylase C-terminal domain);PF00289(Biotin carboxylase, N-terminal domain)
A0A2I2U6G7	Translocase of outer mitochondrial membrane 6	TOMM6	A0A2I2U6G7	A0A2I2U6G7	TOMM6	Translocase of outer mitochondrial membrane 6	A0A2I2U6G7_FELCA	3	35834	43818.2	31214.6	73682.9	39365.2	69730.7	57223	51103.1	51622.1	53495.8	72064.9	56154.2	GO:0005739(CC:mitochondrion);GO:0005742(CC:mitochondrial outer membrane translocase complex)	fca:101100563			PF15184(Mitochondrial import receptor subunit TOM6 homolog)
A0A2I2U6H1	ELAV-like protein	ELAVL1	A0A2I2U6H1	A0A2I2U6H1;A0A337SBR0	ELAVL1	ELAV-like protein	A0A2I2U6H1_FELCA	26	314502	395936	327844	517000	544309	505181	484761	483651	482879	512559	498785	475804	GO:0006606(BP:protein import into nucleus);GO:0016441(BP:post-transcriptional gene silencing);GO:0045727(BP:positive regulation of translation);GO:0051260(BP:protein homooligomerization);GO:0060965(BP:negative regulation of miRNA-mediated gene silencing);GO:0070935(BP:3'-UTR-mediated mRNA stabilization);GO:2000036(BP:regulation of stem cell population maintenance);GO:0005654(CC:nucleoplasm);GO:00…				PF00076(RNA recognition motif)
A0A2I2U6I8	FERM domain-containing protein 8	FRMD8	A0A2I2U6I8;A0A2I2UKQ7	A0A2I2UKQ7;A0A2I2U6I8;M3VWN0	FRMD8	FERM domain-containing protein 8	A0A2I2U6I8_FELCA;A0A2I2UKQ7_FELCA	13	25299.4	27831.7	25106.9	26214	30389.5	29989.8	29665	30336.5	33525.9	27118.8	29034.4	27952.7	GO:0005856(CC:cytoskeleton)				PF00373(FERM central domain)
A0A2I2U6K0	Zinc finger MYND-type containing 11	ZMYND11	A0A2I2U6K0;A0A2I2UBE1;A0A2I2V2L0;A0A337SHL2	A0A2I2U6K0;A0A2I2UBE1;A0A2I2V2L0;A0A337S3A5;A0A337SHL2;A0A5F5XEM7	ZMYND11	Zinc finger MYND-type containing 11	A0A2I2U6K0_FELCA;A0A2I2UBE1_FELCA;A0A2I2V2L0_FELCA;A0A337SHL2_FELCA	8	19351.7	34836.5	25335.8	25352	35804.8	31930.1	17832.2	29865.3	34762.1	26451.2	35114.7	43237.7	GO:0034243(BP:regulation of transcription elongation from RNA polymerase II promoter);GO:0003714(MF:transcription corepressor activity);GO:0046872(MF:metal ion binding)				PF21524(SAM domain-containing protein 1, WH domain);PF00439(Bromodomain);PF00855(PWWP domain)
A0A2I2U6K9	E3 ubiquitin-protein ligase	TRIP12	A0A2I2U6K9;M3WFL9	A0A2I2U6K9;A0A2I2U8E0;A0A2I2UH72;A0A2I2V4P8;A0A5F5XGC7;A0A5F5XL15;M3WFL9	TRIP12	E3 ubiquitin-protein ligase	A0A2I2U6K9_FELCA;M3WFL9_FELCA	67	118251	134240	119180	123532	130483	107953	128950	120307	121623	102296	116244	121913	GO:0006281(BP:DNA repair);GO:0006511(BP:ubiquitin-dependent protein catabolic process);GO:0016567(BP:protein ubiquitination);GO:0005654(CC:nucleoplasm);GO:0008270(MF:zinc ion binding);GO:0061630(MF:ubiquitin protein ligase activity)				PF02825(WWE domain);PF00632(HECT-domain (ubiquitin-transferase))
A0A2I2U6L5	Glypican-1	GPC1	A0A2I2U6L5	A0A2I2U6L5	GPC1	Glypican-1	A0A2I2U6L5_FELCA	18	110393	149308	114385	95504.9	85014.2	98829	93900.7	102690	98344.1	91792.5	97635.9	107166	GO:0016477(BP:cell migration);GO:0030200(BP:heparan sulfate proteoglycan catabolic process);GO:0040037(BP:negative regulation of fibroblast growth factor receptor signaling pathway);GO:1905475(BP:regulation of protein localization to membrane);GO:2001016(BP:positive regulation of skeletal muscle cell differentiation);GO:0005654(CC:nucleoplasm);GO:0005829(CC:cytosol);GO:0005886(CC:plasma membrane)…				PF01153(Glypican)
A0A2I2U6L9	Vasohibin 1	VASH1	A0A2I2U6L9;A0A2I2UBX3;A0A337S876;A0A5F5XVQ1	A0A337S876;A0A2I2U6L9;A0A2I2UBX3;A0A5F5XVQ1	VASH1	Vasohibin 1	A0A2I2U6L9_FELCA;A0A2I2UBX3_FELCA;A0A337S876_FELCA;A0A5F5XVQ1_FELCA	1	31561.5	33847.6	31229.2	19986.6	23919.1	21580.5	31514.6	16808.6	23482.3	20831.5	18617	15919	GO:0045765(BP:regulation of angiogenesis);GO:0005737(CC:cytoplasm)				PF14822(Vasohibin)
A0A2I2U6M3	DAB adaptor protein 1	DAB1	A0A2I2U6M3;M3W160	A0A2I2U6M3;A0A2I2UPV7;A0A337SS54;A0A5F5XG08;A0A5F5XMZ8;M3W160	DAB1	DAB adaptor protein 1	A0A2I2U6M3_FELCA;M3W160_FELCA	3	13276.1	8203.03	13126.3	10656.6	17274.9	14713.8	14251	13732.6	18106.3	9465.32	12466.6		GO:0007162(BP:negative regulation of cell adhesion);GO:0007259(BP:receptor signaling pathway via JAK-STAT);GO:0007264(BP:small GTPase mediated signal transduction);GO:0007409(BP:axonogenesis);GO:0007628(BP:adult walking behavior);GO:0016358(BP:dendrite development);GO:0021517(BP:ventral spinal cord development);GO:0021589(BP:cerebellum structural organization);GO:0021766(BP:hippocampus developmen…				PF00640(Phosphotyrosine interaction domain (PTB/PID));PF21792(Disabled homolog 2-like, sulfatide-binding motifs)
A0A2I2U6N3	Adenosine kinase	ADK	A0A2I2U6N3;A0A5F5XJG3;M3WMV3	A0A2I2U6N3;A0A337SSM1;A0A5F5XJG3;M3WMV3	ADK	Adenosine kinase	A0A2I2U6N3_FELCA;A0A5F5XJG3_FELCA;M3WMV3_FELCA	25	169039	153194	177325	104177	109764	132903	131615	114485	127355	119430	117125	122698	GO:0006144(BP:purine nucleobase metabolic process);GO:0006166(BP:purine ribonucleoside salvage);GO:0006175(BP:dATP biosynthetic process);GO:0016310(BP:phosphorylation);GO:0032263(BP:GMP salvage);GO:0044209(BP:AMP salvage);GO:0106383(BP:dAMP salvage);GO:0005634(CC:nucleus);GO:0005654(CC:nucleoplasm);GO:0005829(CC:cytosol);GO:0005886(CC:plasma membrane);GO:0004001(MF:adenosine kinase activity);GO:0…				PF00294(pfkB family carbohydrate kinase)
A0A2I2U6N5	GID complex subunit 8 homolog	GID8	A0A2I2U6N5	A0A2I2U6N5	GID8	GID complex subunit 8 homolog	A0A2I2U6N5_FELCA	15	23181.1	27115.6	28347	29815.4	32408.5	30373.7	28395.7	27758.9	29601.6	24076.9	26173.9	28677.2	GO:0008284(BP:positive regulation of cell population proliferation);GO:0043161(BP:proteasome-mediated ubiquitin-dependent protein catabolic process);GO:0090263(BP:positive regulation of canonical Wnt signaling pathway);GO:0000151(CC:ubiquitin ligase complex);GO:0005634(CC:nucleus);GO:0005654(CC:nucleoplasm);GO:0005737(CC:cytoplasm);GO:0005829(CC:cytosol);GO:0030054(CC:cell junction);GO:0042803(MF…	fca:101096971			PF08513(LisH);PF10607(CTLH/CRA C-terminal to LisH motif domain)
A0A2I2U6N9	bis(5'-adenosyl)-triphosphatase	ENPP4	A0A2I2U6N9	A0A2I2U6N9	ENPP4	bis(5'-adenosyl)-triphosphatase	A0A2I2U6N9_FELCA	5	37351.1	53813.8	36123.4	26206.8	50019.9	52946.4	47102.1	37145.7	44799.2	38709	28839.2	46505.6	GO:0030194(BP:positive regulation of blood coagulation);GO:0046130(BP:purine ribonucleoside catabolic process);GO:0016020(CC:membrane);GO:0047710(MF:bis(5'-adenosyl)-triphosphatase activity)	fca:101089863(ENPP4)	fca00230(Purine metabolism)		PF01663(Type I phosphodiesterase / nucleotide pyrophosphatase)
A0A2I2U6Q5	Inhibitor of growth protein	ING4	A0A2I2U6Q5;A0A2I2V417;M3W6N6	A0A2I2U6Q5;M3W6N6;A0A2I2V417	ING4	Inhibitor of growth protein	A0A2I2U6Q5_FELCA;A0A2I2V417_FELCA;M3W6N6_FELCA	2		23357.3	15467.7	24186.5	28883.7	47139.2		31914.3	28674.1		28726.1		GO:0001558(BP:regulation of cell growth);GO:0006355(BP:regulation of transcription, DNA-templated);GO:0008285(BP:negative regulation of cell population proliferation);GO:0043065(BP:positive regulation of apoptotic process);GO:0043981(BP:histone H4-K5 acetylation);GO:0043982(BP:histone H4-K8 acetylation);GO:0043983(BP:histone H4-K12 acetylation);GO:0045892(BP:negative regulation of transcription, …	fca:101082577			PF12998(Inhibitor of growth proteins N-terminal histone-binding)
A0A2I2U6Q8	Myocardin related transcription factor B	MRTFB	A0A2I2U6Q8;A0A2I2U6S1;M3WXT7	A0A337SFT5;A0A2I2UEG9;M3WXT7;A0A2I2U0V6;A0A2I2U6Q8;A0A2I2U6S1;A0A5F5XTT7;A0A5F5Y3Y0;A0A5F5Y717;M3W2V9;M3WEF1	MRTFB	Myocardin related transcription factor B	A0A2I2U6Q8_FELCA;A0A2I2U6S1_FELCA;M3WXT7_FELCA	18	87121.9	81448.3	90175.8	41846.7	44241.8	44965.1	54702.3	40655.4	43876	46129.3	51002.1	47940.9	GO:0045944(BP:positive regulation of transcription by RNA polymerase II)				PF02037(SAP domain);PF02755(RPEL repeat)
A0A2I2U6R0	Acyl-CoA-binding protein	DBI	A0A2I2U6R0;A0A337SLC2	A0A2I2U6R0;A0A337SLC2	DBI	Acyl-CoA-binding protein	A0A2I2U6R0_FELCA;A0A337SLC2_FELCA	10	1058590	923721	1241250	741839	749102	942727	859889	744667	878866	702436	920634	1082520	GO:0000062(MF:fatty-acyl-CoA binding)	fca:101082679(DBI)	fca03320(PPAR signaling pathway)		PF00887(Acyl CoA binding protein)
A0A2I2U6S0	Serine/threonine/tyrosine interacting protein	STYX	A0A2I2U6S0;A0A5F5XWK4	A0A2I2U6S0;A0A5F5XWK4	STYX	Serine/threonine/tyrosine interacting protein	A0A2I2U6S0_FELCA;A0A5F5XWK4_FELCA	2	5516.52	2495.8	2079.52		2458.63								GO:0006470(BP:protein dephosphorylation);GO:0032091(BP:negative regulation of protein binding);GO:0045204(BP:MAPK export from nucleus);GO:0062026(BP:negative regulation of SCF-dependent proteasomal ubiquitin-dependent catabolic process);GO:0070372(BP:regulation of ERK1 and ERK2 cascade);GO:0005654(CC:nucleoplasm);GO:0005737(CC:cytoplasm);GO:0001691(MF:pseudophosphatase activity);GO:0008138(MF:pro…	fca:101099053			PF00782(Dual specificity phosphatase, catalytic domain)
A0A2I2U6T9	E3 ubiquitin-protein ligase MARCHF5	MARCHF5	A0A2I2U6T9	A0A2I2U6T9	MARCHF5	E3 ubiquitin-protein ligase MARCHF5	A0A2I2U6T9_FELCA	16	40220.5	48823.9	40333.9	49220.9	49321.7	45242.8	48029.8	47755.4	54067.4	51983	52412.2	45186.2	GO:0000209(BP:protein polyubiquitination);GO:0051865(BP:protein autoubiquitination);GO:0070585(BP:protein localization to mitochondrion);GO:0090140(BP:regulation of mitochondrial fission);GO:0090141(BP:positive regulation of mitochondrial fission);GO:0005741(CC:mitochondrial outer membrane);GO:0005789(CC:endoplasmic reticulum membrane);GO:0008270(MF:zinc ion binding);GO:0051020(MF:GTPase binding)…	fca:101085407(MARCHF5)	fca04137(Mitophagy - animal)		PF12906(RING-variant domain)
A0A2I2U6U8	Ectonucleoside triphosphate diphosphohydrolase 3	ENTPD3	A0A2I2U6U8	A0A2I2U6U8;M3VXA2	ENTPD3	Ectonucleoside triphosphate diphosphohydrolase 3	A0A2I2U6U8_FELCA	27	209087	253789	188817	366895	361451	369678	365724	334524	375501	365575	345197	360505	GO:0009134(BP:nucleoside diphosphate catabolic process);GO:0009143(BP:nucleoside triphosphate catabolic process);GO:0005886(CC:plasma membrane);GO:0004382(MF:guanosine-diphosphatase activity);GO:0005524(MF:ATP binding);GO:0017111(MF:nucleoside-triphosphatase activity);GO:0045134(MF:uridine-diphosphatase activity)				PF01150(GDA1/CD39 (nucleoside phosphatase) family)
A0A2I2U6V1	Follistatin like 3	FSTL3	A0A2I2U6V1;A0A337SAQ7;M3W8H1	A0A5F5XD34;A0A2I2U6V1;A0A337SAQ7;M3W8H1	FSTL3	Follistatin like 3	A0A2I2U6V1_FELCA;A0A337SAQ7_FELCA;M3W8H1_FELCA	3	9057.69	12355.2	8689.07	10992.4	9064.54	12500.1	11162	10342	10301	11065.1	9631.41	10679.6					PF09289(Follistatin/Osteonectin-like EGF domain);PF07648(Kazal-type serine protease inhibitor domain);PF21333(Follistatin, N-terminal)
A0A2I2U6V4	Cytochrome c oxidase assembly protein COX20, mitochondrial	COX20	A0A2I2U6V4	A0A2I2U6V4	COX20	Cytochrome c oxidase assembly protein COX20, mitochondrial	A0A2I2U6V4_FELCA	3	64568	74382.5	51093.8	103996	96962	92219.1	98483.4	98864	103997	81813.6	73836.1	78478.2	GO:0033617(BP:mitochondrial cytochrome c oxidase assembly);GO:0005739(CC:mitochondrion);GO:0005743(CC:mitochondrial inner membrane)				PF12597(Cytochrome c oxidase assembly protein COX20)
A0A2I2U6X6	Exocyst complex component 7	EXOC7	A0A2I2U6X6;A0A2I2V5H5;M3W4N9	A0A2I2U4A2;A0A2I2U6X6;A0A2I2UU52;A0A2I2V5H5;M3W4N9	EXOC7	Exocyst complex component 7	A0A2I2U6X6_FELCA;A0A2I2V5H5_FELCA;M3W4N9_FELCA	38	63507.6	69227.3	68409.9	50808.5	47269.1	50510.8	58014.1	53895.7	54115.9	53947.8	50582.7	55232.8	GO:0006887(BP:exocytosis);GO:0015031(BP:protein transport);GO:0000145(CC:exocyst);GO:0005546(MF:phosphatidylinositol-4,5-bisphosphate binding)				PF03081(Exo70 exocyst complex subunit C-terminal);PF20669(Exocyst complex component Exo70 N-terminal)
A0A2I2U6X8	Family with sequence similarity 234 member B	FAM234B	A0A2I2U6X8;A0A5F5XQG9;M3WJW1	A0A2I2U6X8;A0A5F5XQG9;M3WJW1	FAM234B	Family with sequence similarity 234 member B	A0A2I2U6X8_FELCA;A0A5F5XQG9_FELCA;M3WJW1_FELCA	13	54563.2	69786.2	54563.4	82301.7	80963.7	90978.4	86832.3	73855.1	91712.2	77813.4	83009.7	78047.8	GO:0016020(CC:membrane)
A0A2I2U6Y4	Dehydrogenase/reductase 4	LOC101098145	A0A2I2U6Y4;M3X301	A0A5F5XT72;A0A2I2U6Y4;M3X301	LOC101098145	Dehydrogenase/reductase 4	A0A2I2U6Y4_FELCA;M3X301_FELCA	11	106061	124950	101173	154686	165261	161140	161220	156177	153636	137991	145080	150937	GO:0016616(MF:oxidoreductase activity, acting on the CH-OH group of donors, NAD or NADP as acceptor)				PF13561(Enoyl-(Acyl carrier protein) reductase)
A0A2I2U6Z1	Ribosomal protein L32	RPL32	A0A2I2U6Z1;M3WW95	A0A2I2U6Z1;M3WW95	RPL32	Ribosomal protein L32	A0A2I2U6Z1_FELCA;M3WW95_FELCA	16	743673	674544	635134	528341	560354	532630	646010	558568	614581	556883	541445	565755	GO:0002181(BP:cytoplasmic translation);GO:0022625(CC:cytosolic large ribosomal subunit);GO:0042788(CC:polysomal ribosome);GO:0045202(CC:synapse);GO:0003735(MF:structural constituent of ribosome)				PF01655(Ribosomal protein L32)
A0A2I2U700	Protein zwilch	ZWILCH	A0A2I2U700	A0A2I2U700;A0A5F5XJZ0;A0A5F5Y4V0	ZWILCH	Protein zwilch	A0A2I2U700_FELCA	29	78505.4	72820.2	71896.4	47331.2	42935.7	45579.2	50990.3	47311.3	47667.7	42361.1	41559.4	48473.5	GO:0007094(BP:mitotic spindle assembly checkpoint signaling);GO:0034501(BP:protein localization to kinetochore);GO:0051301(BP:cell division);GO:1990423(CC:RZZ complex)				PF09817(RZZ complex, subunit zwilch)
A0A2I2U701	Mitogen-activated protein kinase kinase kinase 3	MAP3K3	A0A2I2U701	A0A2I2U701	MAP3K3	Mitogen-activated protein kinase kinase kinase 3	A0A2I2U701_FELCA	5	15092.4	9037.96	15488.6		8861.92	5474.53	5276.25	5440.48	10083.1	14232.8	9670.09		GO:0001568(BP:blood vessel development);GO:0035556(BP:intracellular signal transduction);GO:0043123(BP:positive regulation of I-kappaB kinase/NF-kappaB signaling);GO:0046777(BP:protein autophosphorylation);GO:0071864(BP:positive regulation of cell proliferation in bone marrow);GO:0090050(BP:positive regulation of cell migration involved in sprouting angiogenesis);GO:1900745(BP:positive regulation…				PF00564(PB1 domain);PF00069(Protein kinase domain)
A0A2I2U704	CB1 cannabinoid receptor-interacting protein 1	PPP3R1	A0A2I2U704	A0A2I2U704	PPP3R1	CB1 cannabinoid receptor-interacting protein 1	A0A2I2U704_FELCA	4	41469	41668.5	68020.8	30841.3	37850.8	30666.3	36003.2	47282.2	44763.1	48495.7	41388.5	33110.9		fca:101090853			PF15043(CB1 cannabinoid receptor-interacting protein 1)
A0A2I2U709	Galectin	LGALS9	A0A2I2U709;M3WB02	M3WB02;A0A2I2U709;A0A5F5XQ60;A0A5F5XXC8	LGALS9	Galectin	A0A2I2U709_FELCA;M3WB02_FELCA	14	42013.5	46850.6	42986.6	59725.2	61336	56891.4	39489.8	37887.2	45327.8	46827.9	50262.1	46803.3	GO:0030246(MF:carbohydrate binding)				PF00337(Galactoside-binding lectin)
A0A2I2U711	ubiquitinyl hydrolase 1	USP19	A0A2I2U711	A0A2I2U711;A0A337S883;M3WC87	USP19	ubiquitinyl hydrolase 1	A0A2I2U711_FELCA	27	35641.2	33427.5	32686.8	27515.5	30376.6	30790.3	27102.2	28949.8	31898.1	30061.3	27826.8	30998.1	GO:0016579(BP:protein deubiquitination);GO:0030433(BP:ubiquitin-dependent ERAD pathway);GO:0050821(BP:protein stabilization);GO:1900037(BP:regulation of cellular response to hypoxia);GO:1904292(BP:regulation of ERAD pathway);GO:0005789(CC:endoplasmic reticulum membrane);GO:0005829(CC:cytosol);GO:0004843(MF:cysteine-type deubiquitinase activity);GO:0046872(MF:metal ion binding);GO:0051879(MF:Hsp90…				PF04969(CS domain);PF16602(Linker region of USP19 deubiquitinase);PF00443(Ubiquitin carboxyl-terminal hydrolase);PF01753(MYND finger)
A0A2I2U715	Large ribosomal subunit protein mL62	MRPL58	A0A2I2U715	A0A2I2U715;A0A5F5XT32	MRPL58	Large ribosomal subunit protein mL62	A0A2I2U715_FELCA	17	85243.3	103909	84439.8	139480	139713	134957	128048	136605	136172	132106	133146	129840	GO:0005739(CC:mitochondrion);GO:0003747(MF:translation release factor activity)	fca:101097190			PF00472(RF-1 domain)
A0A2I2U730	HMG box domain-containing protein	HMGB3	A0A2I2U730	A0A2I2U730	HMGB3	HMG box domain-containing protein	A0A2I2U730_FELCA	10	152063	153739	150365	117430	125775	120092	145446	131078	157764	136326	143485	129676	GO:0006259(BP:DNA metabolic process);GO:0006357(BP:regulation of transcription by RNA polymerase II);GO:0045087(BP:innate immune response);GO:0005634(CC:nucleus);GO:0005694(CC:chromosome);GO:0008301(MF:DNA binding, bending)				PF00505(HMG (high mobility group) box);PF09011(HMG-box domain)
A0A2I2U743	Ubiquitin carboxyl-terminal hydrolase	UCHL1	A0A2I2U743	A0A2I2U743;A0A337S3T2;M3XDW2	UCHL1	Ubiquitin carboxyl-terminal hydrolase	A0A2I2U743_FELCA	20	696707	620529	800547	458707	463116	542552	485699	490177	544235	552708	530076	517517	GO:0006511(BP:ubiquitin-dependent protein catabolic process);GO:0016579(BP:protein deubiquitination);GO:0005737(CC:cytoplasm);GO:0004843(MF:cysteine-type deubiquitinase activity)				PF01088(Ubiquitin carboxyl-terminal hydrolase, family 1)
A0A2I2U752	Mitotic spindle organizing protein 1	MZT1	A0A2I2U752	A0A2I2U752	MZT1	Mitotic spindle organizing protein 1	A0A2I2U752_FELCA	2	7503.76	4695.07	10511.7	6255.48	4250.96	5273.14	3093.14	9188.05	5729.21			5206.28	GO:0033566(BP:gamma-tubulin complex localization);GO:0051415(BP:microtubule nucleation by interphase microtubule organizing center);GO:0090307(BP:mitotic spindle assembly);GO:0000930(CC:gamma-tubulin complex);GO:0000931(CC:gamma-tubulin large complex);GO:0005737(CC:cytoplasm);GO:0005813(CC:centrosome);GO:0005819(CC:spindle);GO:0031021(CC:interphase microtubule organizing center)				PF12554(Mitotic-spindle organizing gamma-tubulin ring associated)
A0A2I2U754	Sorting nexin 24	SNX24	A0A2I2U754	A0A2I2U754	SNX24	Sorting nexin 24	A0A2I2U754_FELCA	2	11204	7060.07	6883.66	4500.18	6079.27	4196.49	6592.73	4413.27	10380.8	10112.2	5266.35	4431.57	GO:0010314(MF:phosphatidylinositol-5-phosphate binding);GO:0032266(MF:phosphatidylinositol-3-phosphate binding);GO:0070273(MF:phosphatidylinositol-4-phosphate binding);GO:1901981(MF:phosphatidylinositol phosphate binding)				PF00787(PX domain)
A0A2I2U758	Retinoic acid induced 14	RAI14	A0A2I2U758	A0A2I2U758;M3VUX1	RAI14	Retinoic acid induced 14	A0A2I2U758_FELCA	1		14016.1		6450.83	8236.44							11966.3	GO:0001650(CC:fibrillar center);GO:0005654(CC:nucleoplasm);GO:0005829(CC:cytosol);GO:0003779(MF:actin binding)	fca:101081193			PF13857(Ankyrin repeats (many copies));PF12796(Ankyrin repeats (3 copies));PF00023(Ankyrin repeat)
A0A2I2U770	Kinesin-like protein	KIF2A	A0A2I2U770;M3W081	M3W081;A0A2I2U770	KIF2A	Kinesin-like protein	A0A2I2U770_FELCA;M3W081_FELCA	27	101465	103265	97893.8	88934.6	106536	82987.7	115160	104727	110022	94231.6	89944	100870	GO:0007018(BP:microtubule-based movement);GO:0005874(CC:microtubule);GO:0003777(MF:microtubule motor activity);GO:0005524(MF:ATP binding);GO:0008017(MF:microtubule binding)				PF00225(Kinesin motor domain)
A0A2I2U772	Zinc finger protein 24	ZNF24	A0A2I2U772	A0A2I2U772	ZNF24	Zinc finger protein 24	A0A2I2U772_FELCA	11	24236	29724.9	26937	21714	25310.1	20181.1	31094.5	27464.7	23942.5	15783.2	23846.2	18436.8	GO:0006357(BP:regulation of transcription by RNA polymerase II);GO:0042552(BP:myelination);GO:0045892(BP:negative regulation of transcription, DNA-templated);GO:0005654(CC:nucleoplasm);GO:0000978(MF:RNA polymerase II cis-regulatory region sequence-specific DNA binding);GO:0000981(MF:DNA-binding transcription factor activity, RNA polymerase II-specific);GO:0001228(MF:DNA-binding transcription acti…	fca:101093466			PF02023(SCAN domain);PF00096(Zinc finger, C2H2 type)
A0A2I2U776	ER membrane protein complex subunit 10	EMC10	A0A2I2U776	M3VUJ9;A0A2I2U776	EMC10	ER membrane protein complex subunit 10	A0A2I2U776_FELCA	5	36302.2	52191.9	44232.7	66871.7	63393.3	65471	63032.3	56897.8	54998.7	65603.2	66071.3	61756.8
A0A2I2U784	Discs large MAGUK scaffold protein 4	DLG4	A0A2I2U784;A0A2I2UWA7;M3VZ73	A0A2I2UWA7;A0A2I2U784;A0A5F5XD36;M3VZ73	DLG4	Discs large MAGUK scaffold protein 4	A0A2I2U784_FELCA;A0A2I2UWA7_FELCA;M3VZ73_FELCA	13	37324.7	39899.4	43592.6	33221.4	31394.9	41462.2	35302.6	34421.9	39391.2	24109.6	30765.7	38941.3	GO:0110165(CC:cellular anatomical entity)				PF00625(Guanylate kinase);PF10608(Polyubiquitination (PEST) N-terminal domain of MAGUK);PF00018(SH3 domain);PF00595(PDZ domain);PF10600(PDZ-associated domain of NMDA receptors)
A0A2I2U786	Small G protein signaling modulator 2	SGSM2	A0A2I2U786	A0A5F5XZJ1;A0A2I2U786;A0A2I2UJM2	SGSM2	Small G protein signaling modulator 2	A0A2I2U786_FELCA	2	51597.2	51751.7		53061.8	47916.4		35649.5		45231.7	64777	45075.6	59178.9	GO:0031410(CC:cytoplasmic vesicle);GO:0005096(MF:GTPase activator activity)				PF02759(RUN domain);PF12068(Rab-binding domain (RBD));PF00566(Rab-GTPase-TBC domain)
A0A2I2U787	Adenylyl cyclase-associated protein	CAP2	A0A2I2U787	A0A2I2U787;A0A2I2U916;A0A337SAT9;A0A5F5XGN2;M3WFC4	CAP2	Adenylyl cyclase-associated protein	A0A2I2U787_FELCA	25	68600.7	63353.6	69722.4	44466.9	51575.2	48901.2	56576.6	50185.6	45513.6	45328	40974.8	54237	GO:0000902(BP:cell morphogenesis);GO:0007015(BP:actin filament organization);GO:0019933(BP:cAMP-mediated signaling);GO:0099140(BP:presynaptic actin cytoskeleton organization);GO:0005737(CC:cytoplasm);GO:0005886(CC:plasma membrane);GO:0014069(CC:postsynaptic density);GO:0003723(MF:RNA binding);GO:0003779(MF:actin binding);GO:0008179(MF:adenylate cyclase binding);GO:0042802(MF:identical protein bin…				PF08603(Adenylate cyclase associated (CAP) C terminal);PF01213(Adenylate cyclase associated (CAP) N terminal);PF00076(RNA recognition motif)
A0A2I2U7A0	MIS18 binding protein 1	MIS18BP1	A0A2I2U7A0	A0A2I2U7A0;A0A337RYA4;M3WH88	MIS18BP1	MIS18 binding protein 1	A0A2I2U7A0_FELCA	5	15406.7	8439.58	6495.18	6475.56	16560.6	8289.47	4393.22	10613.4	4444.23	7556.3	32957.3	16586.1					PF09133(SANTA (SANT Associated))
A0A2I2U7A2	Family with sequence similarity 172 member A	ARB2A	A0A2I2U7A2;A0A5F5XJD6;A0A5F5XZ62;M3WXJ9	A0A2I2U7A2;A0A2I2UKU9;A0A5F5XJD6;A0A5F5XKD8;A0A5F5XQI6;A0A5F5XVY7;A0A5F5XZ62;A0A5F5Y4D8;M3WXJ9	ARB2A	Family with sequence similarity 172 member A	A0A2I2U7A2_FELCA;A0A5F5XJD6_FELCA;A0A5F5XZ62_FELCA;M3WXJ9_FELCA	22	63626	66347.3	63177.1	69719.3	68255.2	67142.9	67982.6	57638.4	65722.4	58540.8	56043.8	64855.2					PF09757(Arb2 domain)
A0A2I2U7A8	HMG-box containing 4	HMGXB4	A0A2I2U7A8	A0A2I2U7A8	HMGXB4	HMG-box containing 4	A0A2I2U7A8_FELCA	11	21406.3	21345	26971	27580.1	31588.5	25267.2	30542.8	26475.8	22887.7	15415	26076.4	25047.4	GO:0090304(BP:nucleic acid metabolic process);GO:0016589(CC:NURF complex);GO:0003677(MF:DNA binding);GO:0042802(MF:identical protein binding)	fca:101091956			PF13775(Domain of unknown function (DUF4171));PF00505(HMG (high mobility group) box)
A0A2I2U7A9	RNA binding motif protein 4	RBM4	A0A2I2U7A9	A0A2I2U7A9	RBM4	RNA binding motif protein 4	A0A2I2U7A9_FELCA	4	126162	157965	154018	193101	181190	160478	175691	168927	194207	144243	173850	181104	GO:0000381(BP:regulation of alternative mRNA splicing, via spliceosome);GO:0000398(BP:mRNA splicing, via spliceosome);GO:0002192(BP:IRES-dependent translational initiation of linear mRNA);GO:0031016(BP:pancreas development);GO:0032055(BP:negative regulation of translation in response to stress);GO:0032922(BP:circadian regulation of gene expression);GO:0035278(BP:miRNA-mediated gene silencing by i…	fca:101088520			PF00098(Zinc knuckle);PF00076(RNA recognition motif)
A0A2I2U7B8	protein disulfide-isomerase	TMX3	A0A2I2U7B8	A0A2I2U7B8;A0A337RYF7;A0A5F5XHM1	TMX3	protein disulfide-isomerase	A0A2I2U7B8_FELCA	26	155810	172758	164173	252478	259036	252951	245095	222291	243247	236549	236215	248896	GO:0018171(BP:peptidyl-cysteine oxidation);GO:0005783(CC:endoplasmic reticulum);GO:0005789(CC:endoplasmic reticulum membrane);GO:0009986(CC:cell surface);GO:0003756(MF:protein disulfide isomerase activity);GO:0015035(MF:protein-disulfide reductase activity)				PF13848(Thioredoxin-like domain);PF00085(Thioredoxin)
A0A2I2U7C5	MAX network transcriptional repressor	MNT	A0A2I2U7C5;A0A5F5Y704	A0A2I2U7C5;A0A5F5Y704	MNT	MAX network transcriptional repressor	A0A2I2U7C5_FELCA;A0A5F5Y704_FELCA	4	12235.1	12081.3	10555.4	20558.2	13591.9		15883.8	25075.4	21205.5	21140.5		13193.8	GO:0006357(BP:regulation of transcription by RNA polymerase II);GO:0051726(BP:regulation of cell cycle);GO:0090398(BP:cellular senescence);GO:2001234(BP:negative regulation of apoptotic signaling pathway);GO:0005654(CC:nucleoplasm);GO:0000978(MF:RNA polymerase II cis-regulatory region sequence-specific DNA binding);GO:0000981(MF:DNA-binding transcription factor activity, RNA polymerase II-specifi…	fca:101098414			PF00010(Helix-loop-helix DNA-binding domain)
A0A2I2U7D0	Transcription factor MafG	MAFG	A0A2I2U7D0	A0A2I2U7D0	MAFG	Transcription factor MafG	A0A2I2U7D0_FELCA	3	12671.6	17458.7	11356.5	16443.9	17108.4	20879.8	17286.7	18736.8	20812	17063.8	20929.5	12430.9	GO:0001701(BP:in utero embryonic development);GO:0006357(BP:regulation of transcription by RNA polymerase II);GO:0010628(BP:positive regulation of gene expression);GO:0030534(BP:adult behavior);GO:0042127(BP:regulation of cell population proliferation);GO:0045604(BP:regulation of epidermal cell differentiation);GO:0005634(CC:nucleus);GO:0090575(CC:RNA polymerase II transcription regulator complex…	fca:101090408			PF03131(bZIP Maf transcription factor)
A0A2I2U7D1	Cap binding complex dependent translation initiation factor	CTIF	A0A2I2U7D1	M3VV72;A0A2I2U7D1;A0A2I2UAJ8;A0A337S3F9;A0A5K1UKF7	CTIF	Cap binding complex dependent translation initiation factor	A0A2I2U7D1_FELCA	10	34337.6	37829.6	39515.3	25892.3	39283.8	31083.1	42311.4	30285.1	27502.5	20306.2	23170.4	24564.4	GO:0003723(MF:RNA binding)				PF02854(MIF4G domain)
A0A2I2U7D7	Ubiquitin conjugating enzyme E2 D3	UBE2D3	A0A2I2U7D7;A0A2I2V2U8;A0A337S4R5	A0A2I2U7D7;M3WU76;A0A2I2UMA4;A0A2I2V2U8;A0A337S4R5;M3X3D6	UBE2D3	Ubiquitin conjugating enzyme E2 D3	A0A2I2U7D7_FELCA;A0A2I2V2U8_FELCA;A0A337S4R5_FELCA	4	196763	168615	184683	134115	132327	157326	141606	150857	156311	162805	168274	156953	GO:0006511(BP:ubiquitin-dependent protein catabolic process);GO:0006513(BP:protein monoubiquitination);GO:0043161(BP:proteasome-mediated ubiquitin-dependent protein catabolic process);GO:0051865(BP:protein autoubiquitination);GO:0070936(BP:protein K48-linked ubiquitination);GO:0070979(BP:protein K11-linked ubiquitination);GO:0000151(CC:ubiquitin ligase complex);GO:0005634(CC:nucleus);GO:0005524(M…				PF00179(Ubiquitin-conjugating enzyme)
A0A2I2U7D8	Chromosome D1 C11orf54 homolog	CD1H11orf54	A0A2I2U7D8;A0A5F5Y4Z5	A0A2I2U7D8;A0A337S8S5;A0A5F5Y4Z5	CD1H11orf54	Chromosome D1 C11orf54 homolog	A0A2I2U7D8_FELCA;A0A5F5Y4Z5_FELCA	11	23492	23531	34702.9	14298.3	18934.6	20171.6	23111.7	22155.5	19667.6	22293.2	22338.2	18113	GO:0005634(CC:nucleus)	fca:101082686			PF08925(Domain of Unknown Function (DUF1907))
A0A2I2U7E1	SH3 and PX domains 2B	SH3PXD2B	A0A2I2U7E1;A0A5F5Y0W6	A0A5F5Y0W6;A0A2I2U7E1;A0A337SHI0;A0A5F5XH28	SH3PXD2B	SH3 and PX domains 2B	A0A2I2U7E1_FELCA;A0A5F5Y0W6_FELCA	16	40374.1	41752.9	43198.6	24891.7	28443.5	27140.9	29866.8	27569.1	32045.9	28814.9	25388.4	25830	GO:0005737(CC:cytoplasm);GO:0042995(CC:cell projection);GO:0035091(MF:phosphatidylinositol binding)				PF00018(SH3 domain);PF07653(Variant SH3 domain);PF00787(PX domain)
A0A2I2U7E3	Serine/threonine-protein phosphatase	PPP6C	A0A2I2U7E3	A0A2I2U7E3;A0A337SV79	PPP6C	Serine/threonine-protein phosphatase	A0A2I2U7E3_FELCA	16	84069.4	67533.5	68852.1	49880.1	56472.3	51348.1	64853.5	56252.3	54646.8	63028	50936.7	52773	GO:0000082(BP:G1/S transition of mitotic cell cycle);GO:0006470(BP:protein dephosphorylation);GO:0045824(BP:negative regulation of innate immune response);GO:0005737(CC:cytoplasm);GO:0005829(CC:cytosol);GO:0004722(MF:protein serine/threonine phosphatase activity);GO:0017018(MF:myosin phosphatase activity);GO:0046872(MF:metal ion binding)	fca:101082527			PF00149(Calcineurin-like phosphoesterase)
A0A2I2U7E7	Transmembrane protein 11	TMEM11	A0A2I2U7E7	A0A2I2U7E7	TMEM11	Transmembrane protein 11	A0A2I2U7E7_FELCA	8	144169	171470	136859	259239	261792	262272	251778	236073	260164	228615	233419	264189	GO:0007007(BP:inner mitochondrial membrane organization);GO:0005743(CC:mitochondrial inner membrane)	fca:101082022			PF14972(Mitochondrial morphogenesis regulator)
A0A2I2U7F7	EF-hand domain family member D1	EFHD1	A0A2I2U7F7;A0A5F5XPW1	A0A2I2U7F7;A0A5F5XPW1	EFHD1	EF-hand domain family member D1	A0A2I2U7F7_FELCA;A0A5F5XPW1_FELCA	9	24562.7	26534	26264.3	29798.5	27211	29031.6	22100.7	26577.6	34808.1	27647.9	26675.4	28585.9	GO:0005509(MF:calcium ion binding)				PF13499(EF-hand domain pair)
A0A2I2U7G4	AP-2 complex subunit alpha	AP2A2	A0A2I2U7G4	A0A2I2U7G4;A0A2I2UE07;M3WI80	AP2A2	AP-2 complex subunit alpha	A0A2I2U7G4_FELCA	53	134603	137772	122231	146334	164474	161464	165492	158974	156747	148898	149983	151364	GO:0006886(BP:intracellular protein transport);GO:0072583(BP:clathrin-dependent endocytosis);GO:0030122(CC:AP-2 adaptor complex);GO:0035615(MF:clathrin adaptor activity)				PF02883(Adaptin C-terminal domain);PF01602(Adaptin N terminal region);PF02296(Alpha adaptin AP2, C-terminal domain)
A0A2I2U7G6	SR-related CTD associated factor 11	SCAF11	A0A2I2U7G6;A0A5F5Y1Z4	A0A2I2U7G6;A0A5F5Y1Z4	SCAF11	SR-related CTD associated factor 11	A0A2I2U7G6_FELCA;A0A5F5Y1Z4_FELCA	30	74816.2	89345.6	84384.4	101236	97914.4	84606.1	94411.9	106829	97058.2	86389.3	85292.1	84558.1	GO:0000245(BP:spliceosomal complex assembly);GO:0005730(CC:nucleolus);GO:0016604(CC:nuclear body);GO:0046872(MF:metal ion binding)				PF13639(Ring finger domain)
A0A2I2U7H5	Jupiter microtubule associated homolog 2	JPT2	A0A2I2U7H5;A0A337SJW6	A0A337SJW6;A0A2I2U7H5	JPT2	Jupiter microtubule associated homolog 2	A0A2I2U7H5_FELCA;A0A337SJW6_FELCA	16	112684	99480.6	125363	81542.4	85610.4	87842.4	100302	90245.2	101996	102108	96001.1	92605.1	GO:0005634(CC:nucleus);GO:0005737(CC:cytoplasm)	fca:101084505
A0A2I2U7J4	NCBP2 antisense 2 (head to head)	NCBP2AS2	A0A2I2U7J4	A0A2I2U7J4	NCBP2AS2	NCBP2 antisense 2 (head to head)	A0A2I2U7J4_FELCA	4	35519.7	39443.4	35971.8	37528.7	36460.2	34304.1	36333.4	34566.2	39494.9	34717.7	43451.3	29357
A0A2I2U7Q3	Inositol 1,4,5-trisphosphate receptor	ITPR1	A0A2I2U7Q3;A0A2I2UR34;A0A5F5XS85;M3VYK4	M3VYK4;A0A2I2U7Q3;A0A2I2UR34;A0A5F5XS85	ITPR1	Inositol 1,4,5-trisphosphate receptor	A0A2I2U7Q3_FELCA;A0A2I2UR34_FELCA;A0A5F5XS85_FELCA;M3VYK4_FELCA	23	20683.3	25103.7	18856.1	24097.5	24224.1	24677.6	24205.1	24715.4	26782.2	19361.2	20002	20977.8	GO:0005789(CC:endoplasmic reticulum membrane);GO:0005220(MF:inositol 1,4,5-trisphosphate-sensitive calcium-release channel activity);GO:0070679(MF:inositol 1,4,5 trisphosphate binding)				PF08454(RyR and IP3R Homology associated);PF01365(RIH domain);PF00520(Ion transport protein);PF02815(MIR domain);PF08709(Inositol 1,4,5-trisphosphate/ryanodine receptor)
A0A2I2U7Q9	Dystrobrevin	DTNB	A0A2I2U7Q9	A0A2I2U492;A0A2I2U7Q9;A0A2I2UFA8;A0A2I2UMW1;A0A2I2UNG2;A0A2I2UV21;A0A337S991;A0A337S9X1;A0A337SA09;A0A337SJ18;A0A337SSP0;A0A2I2V4E5;A0A337SJ74;M3VUC0;M3WF72	DTNB	Dystrobrevin	A0A2I2U7Q9_FELCA	19	22995	23933.3	23326.6	36362.8	31468	27322.4	30630.6	33384.5	35717.4	26796.6	31184.3	29213.9	GO:0099536(BP:synaptic signaling);GO:0005634(CC:nucleus);GO:0005737(CC:cytoplasm);GO:0005886(CC:plasma membrane);GO:0045202(CC:synapse);GO:0060077(CC:inhibitory synapse);GO:0003677(MF:DNA binding);GO:0008270(MF:zinc ion binding)				PF09068(EF hand);PF09069(EF-hand);PF00569(Zinc finger, ZZ type)
A0A2I2U7R0	UTP--glucose-1-phosphate uridylyltransferase	UGP2	A0A2I2U7R0	A0A2I2U7R0	UGP2	UTP--glucose-1-phosphate uridylyltransferase	A0A2I2U7R0_FELCA	35	125815	114846	123128	81157.3	74085.1	99151.2	89127.8	82792.5	86776.9	93814.8	91771.3	88751.6	GO:0005978(BP:glycogen biosynthetic process);GO:0006011(BP:UDP-glucose metabolic process);GO:0003983(MF:UTP:glucose-1-phosphate uridylyltransferase activity)	fca:101081721(UGP2)	fca01250(Biosynthesis of nucleotide sugars);fca01240(Biosynthesis of cofactors);fca00040(Pentose and glucuronate interconversions);fca00052(Galactose metabolism);fca00500(Starch and sucrose metabolism);fca00520(Amino sugar and nucleotide sugar metabolism)		PF01704(UTP--glucose-1-phosphate uridylyltransferase)
A0A2I2U7R2	Leucine zipper and CTNNBIP1 domain containing	LZIC	A0A2I2U7R2;A0A337S8H3	A0A337S8H3;A0A2I2U7R2	LZIC	Leucine zipper and CTNNBIP1 domain containing	A0A2I2U7R2_FELCA;A0A337S8H3_FELCA	8	47441.1	40161.1	53513.8	45379.4	46954.7	53714	48993.5	46253.9	51042.9	61232	58337.9	47743.6	GO:0030178(BP:negative regulation of Wnt signaling pathway);GO:0008013(MF:beta-catenin binding)				PF06384(Beta-catenin-interacting protein ICAT)
A0A2I2U7R5	Family with sequence similarity 219 member A	FAM219A	A0A2I2U7R5;A0A5F5XKI4	A0A2I2U7R5;A0A5F5XKI4;M3WF01	FAM219A	Family with sequence similarity 219 member A	A0A2I2U7R5_FELCA;A0A5F5XKI4_FELCA	2		9314.5	4564.12	8261.3	4600.79	10705.7	10888.8	9062.68	8034.49		16874.7	9182.83		fca:101090654			PF15260(Protein family FAM219A)
A0A2I2U7R8	Fascin	FSCN1	A0A2I2U7R8	M3WAN2;A0A2I2U7R8;A0A5F5XLS5	FSCN1	Fascin	A0A2I2U7R8_FELCA	52	1511170	1406580	1492470	1212680	1242170	1372070	1348660	1258520	1310760	1387270	1355270	1359140	GO:0007015(BP:actin filament organization);GO:0005737(CC:cytoplasm);GO:0005856(CC:cytoskeleton);GO:0030674(MF:protein-macromolecule adaptor activity);GO:0051015(MF:actin filament binding)				PF06268(Fascin domain)
A0A2I2U7S4	BSD domain containing 1	BSDC1	A0A2I2U7S4;A0A2I2UT32;A0A337SAB6	A0A2I2U7S4;A0A2I2UT32;A0A337SAB6	BSDC1	BSD domain containing 1	A0A2I2U7S4_FELCA;A0A2I2UT32_FELCA;A0A337SAB6_FELCA	6	30704.4	37461.1	28681.4	46061.9	32788.5	29273.2	29570.6	33673.2	39087.3	42195.1	44559.9	36672.2					PF03909(BSD domain)
A0A2I2U7S7	Glycogen synthase kinase-3 beta	GSK3B	A0A2I2U7S7;A0A337S9S1	A0A337S9S1;M3X6U4;A0A2I2U7S7	GSK3B	Glycogen synthase kinase-3 beta	A0A2I2U7S7_FELCA;A0A337S9S1_FELCA	19	108864	89956.3	100100	64057.5	77654.9	84355.8	88234.1	87750.2	87685	82549.4	86359.1	82916.1	GO:0005977(BP:glycogen metabolic process);GO:0006468(BP:protein phosphorylation);GO:0009968(BP:negative regulation of signal transduction);GO:0016055(BP:Wnt signaling pathway);GO:0051093(BP:negative regulation of developmental process);GO:0051128(BP:regulation of cellular component organization);GO:0004674(MF:protein serine/threonine kinase activity);GO:0005524(MF:ATP binding);GO:0050321(MF:tau-p…	fca:101081660(GSK3B)	fca04012(ErbB signaling pathway);fca04310(Wnt signaling pathway);fca04340(Hedgehog signaling pathway);fca04390(Hippo signaling pathway);fca04151(PI3K-Akt signaling pathway);fca04150(mTOR signaling pathway);fca04110(Cell cycle);fca04510(Focal adhesion);fca04550(Signaling pathways regulating pluripotency of stem cells);fca04660(T cell receptor signaling pathway);fca04657(IL-17 signaling pathway);fc…		PF00069(Protein kinase domain)
A0A2I2U7S9	LUC7 like	LUC7L	A0A2I2U7S9	A0A2I2U7S9	LUC7L	LUC7 like	A0A2I2U7S9_FELCA	14	77284.3	80174	89412.4	97133.8	104766	96209.1	114809	110466	110337	95138	104345	95904.6	GO:0006376(BP:mRNA splice site selection);GO:0005685(CC:U1 snRNP);GO:0071004(CC:U2-type prespliceosome);GO:0003729(MF:mRNA binding);GO:0042802(MF:identical protein binding)				PF03194(LUC7 N_terminus)
A0A2I2U7T8	type I protein arginine methyltransferase	PRMT1	A0A2I2U7T8;A0A2I2UW28	A0A2I2U7T8;A0A2I2UW28	PRMT1	type I protein arginine methyltransferase	A0A2I2U7T8_FELCA;A0A2I2UW28_FELCA	34	203385	153574	144800	162963	187048	173408	194815	180504	184725	172472	184104	179186	GO:0001701(BP:in utero embryonic development);GO:0008284(BP:positive regulation of cell population proliferation);GO:0008380(BP:RNA splicing);GO:0018216(BP:peptidyl-arginine methylation);GO:0031175(BP:neuron projection development);GO:0045648(BP:positive regulation of erythrocyte differentiation);GO:0045653(BP:negative regulation of megakaryocyte differentiation);GO:0045727(BP:positive regulation…				PF13649(Methyltransferase domain)
A0A2I2U7U6	Cyclin-D1-binding protein 1	CCNDBP1	A0A2I2U7U6;A0A5F5XX44;A0A5F5Y5Y0	A0A2I2U7U6;A0A5F5XX44;A0A5F5Y5Y0	CCNDBP1	Cyclin-D1-binding protein 1	A0A2I2U7U6_FELCA;A0A5F5XX44_FELCA;A0A5F5Y5Y0_FELCA	3	14109.7	14566.1	9684.04	5873.35				4776.11	6250.56			11267.9	GO:0051726(BP:regulation of cell cycle)	fca:101100394			PF20936(Grap2 and cyclin-D-interacting, C-terminal);PF13324(Grap2 and cyclin-D-interacting, N-terminal)
A0A2I2U7U8	Immunoglobulin superfamily member 8	IGSF8	A0A2I2U7U8;A0A5F5Y3Q0	A0A2I2U7U8;A0A5F5Y3Q0	IGSF8	Immunoglobulin superfamily member 8	A0A2I2U7U8_FELCA;A0A5F5Y3Q0_FELCA	8	58186	64453.6	63919.5	78278.5	81308.4	71746.8	60688.8	73612	57862	55417.1	74908.4	77515.1	GO:0016020(CC:membrane)	fca:101097041			PF07686(Immunoglobulin V-set domain)
A0A2I2U7V2	Frizzled class receptor 7	FZD7	A0A2I2U7V2	A0A2I2U7V2	FZD7	Frizzled class receptor 7	A0A2I2U7V2_FELCA	5	18182.5	18607.1	13852.6	15677.9	22561.4	22322.2	20817.1	27213.3	25139.9	21058.3	28262.5	19651.4	GO:0010812(BP:negative regulation of cell-substrate adhesion);GO:0014834(BP:skeletal muscle satellite cell maintenance involved in skeletal muscle regeneration);GO:0019827(BP:stem cell population maintenance);GO:0033077(BP:T cell differentiation in thymus);GO:0034446(BP:substrate adhesion-dependent cell spreading);GO:0035567(BP:non-canonical Wnt signaling pathway);GO:0038031(BP:non-canonical Wnt …				PF01534(Frizzled/Smoothened family membrane region);PF01392(Fz domain)
A0A2I2U7V7	Methylmalonyl-CoA mutase, mitochondrial	MMUT	A0A2I2U7V7;A0A2I2UUP9;M3WVH2	A0A2I2U7V7;A0A2I2UUP9;M3WVH2	MMUT	Methylmalonyl-CoA mutase, mitochondrial	A0A2I2U7V7_FELCA;A0A2I2UUP9_FELCA;M3WVH2_FELCA	33	77190.8	96224.5	82046.5	102359	96929.2	108168	93554.7	94133.8	106418	94331.9	96511.9	108205	GO:0009791(BP:post-embryonic development);GO:0019678(BP:propionate metabolic process, methylmalonyl pathway);GO:0043547(BP:positive regulation of GTPase activity);GO:0050667(BP:homocysteine metabolic process);GO:1901290(BP:succinyl-CoA biosynthetic process);GO:0005737(CC:cytoplasm);GO:0005739(CC:mitochondrion);GO:0005759(CC:mitochondrial matrix);GO:0003924(MF:GTPase activity);GO:0004494(MF:methyl…				PF02310(B12 binding domain);PF01642(Methylmalonyl-CoA mutase)
A0A2I2U7W4	Succinate dehydrogenase cytochrome b560 subunit, mitochondrial	SDHC	A0A2I2U7W4;A0A337SJH9;A0A337SQI8;M3VUW0	A0A2I2U7W4;A0A337SJH9;A0A337SQI8;M3VUW0	SDHC	Succinate dehydrogenase cytochrome b560 subunit, mitochondrial	A0A2I2U7W4_FELCA;A0A337SJH9_FELCA;A0A337SQI8_FELCA;M3VUW0_FELCA	3	110912	115168	132712	183552	165422	141430	175398	154728	154775	125657	136680	140679	GO:0006099(BP:tricarboxylic acid cycle);GO:0006121(BP:mitochondrial electron transport, succinate to ubiquinone);GO:0005749(CC:mitochondrial respiratory chain complex II, succinate dehydrogenase complex (ubiquinone));GO:0000104(MF:succinate dehydrogenase activity);GO:0009055(MF:electron transfer activity);GO:0046872(MF:metal ion binding)				PF01127(Succinate dehydrogenase/Fumarate reductase transmembrane subunit)
A0A2I2U7W8	Deoxyribonuclease TATDN1	TATDN1	A0A2I2U7W8;A0A337S153	A0A2I2U7W8;A0A337S153;A0A337SKQ3	TATDN1	Deoxyribonuclease TATDN1	A0A2I2U7W8_FELCA;A0A337S153_FELCA	14	48359.7	41511	42725.5	34487.3	32638.5	39484.5	37364.6	34692.5	40060	38363	39587.8	38389.7	GO:0016788(MF:hydrolase activity, acting on ester bonds)	fca:101085437			PF01026(TatD related DNase)
A0A2I2U7X2	Reticulon 4 receptor	RTN4R	A0A2I2U7X2	A0A2I2U7X2	RTN4R	Reticulon 4 receptor	A0A2I2U7X2_FELCA	11	26514.1	31479.1	25845.7	29475.8	24297.2	25863.4	22100.8	27476.3	27033.6	22689.4	25987.3	25457.3	GO:0007411(BP:axon guidance);GO:0022038(BP:corpus callosum development);GO:0023041(BP:neuronal signal transduction);GO:0030517(BP:negative regulation of axon extension);GO:0035025(BP:positive regulation of Rho protein signal transduction);GO:0043547(BP:positive regulation of GTPase activity);GO:0048681(BP:negative regulation of axon regeneration);GO:0050919(BP:negative chemotaxis);GO:0005783(CC:e…				PF13855(Leucine rich repeat)
A0A2I2U7X3	LIM domain and actin binding 1	LIMA1	A0A2I2U7X3	A0A2I2U7X3	LIMA1	LIM domain and actin binding 1	A0A2I2U7X3_FELCA	1	7563.43	17485.1	13792.4	16550.4	17199.6	11363.5	13491.6	18296.4	12769	14097.3	17963.1	5042.55	GO:0046872(MF:metal ion binding)				PF00412(LIM domain)
A0A2I2U7X7	Ig-like domain-containing protein	LOC105259814	A0A2I2U7X7;A0A5F5XH10;A0A5F5XK90;A0A5F5Y6H4;M3X4J1	A0A2I2U7X7;A0A5F5XH10;A0A5F5XK90;A0A5F5Y6H4;M3X4J1	LOC105259814	Ig-like domain-containing protein	A0A2I2U7X7_FELCA;A0A5F5XH10_FELCA;A0A5F5XK90_FELCA;A0A5F5Y6H4_FELCA;M3X4J1_FELCA	1	39670.9	77701.6	80401.2	116701	93387.2	103788	105259	102521	111438	84097.3	108066	104244	GO:0016020(CC:membrane)				PF07686(Immunoglobulin V-set domain);PF07654(Immunoglobulin C1-set domain)
A0A2I2U7Z5	B cell receptor associated protein 31	BCAP31	A0A2I2U7Z5	M3W1G2;A0A2I2U7Z5	BCAP31	B cell receptor associated protein 31	A0A2I2U7Z5_FELCA	33	354125	387657	338241	528133	560570	534024	551801	519630	527810	544577	539940	530122	GO:0006886(BP:intracellular protein transport);GO:0016192(BP:vesicle-mediated transport);GO:0005789(CC:endoplasmic reticulum membrane)				PF18035(Bap31/Bap29 cytoplasmic coiled-coil domain);PF05529(Bap31/Bap29 transmembrane region)
A0A2I2U7Z7	Cytoplasmic FMR1-interacting protein	CYFIP2	A0A2I2U7Z7;A0A5F5XD78	A0A5F5XD78;A0A2I2U7Z7;A0A337SBZ6;A0A337SJL6;A0A337SKW0;A0A5F5XCQ8;A0A5F5XMK3;A0A5F5XTD8;A0A5F5XUN4;M3WCF5	CYFIP2	Cytoplasmic FMR1-interacting protein	A0A2I2U7Z7_FELCA;A0A5F5XD78_FELCA	4	9562.99	8088.96	11856.2	7991.75	7471.63	7324.68	9023.54	8003.78	11027.3	10651.2	9819.99	6153.25	GO:0030833(BP:regulation of actin filament polymerization);GO:0005737(CC:cytoplasm);GO:0031267(MF:small GTPase binding)	fca:101101031(CYFIP2)	fca04810(Regulation of actin cytoskeleton);		PF05994(Cytoplasmic Fragile-X interacting family);PF07159(CYRIA/CYRIB Rac1 binding domain)
A0A2I2U801	TNF receptor-associated factor	TRAF5	A0A2I2U801;M3VXY1	A0A2I2U801;M3VXY1	TRAF5	TNF receptor-associated factor	A0A2I2U801_FELCA;M3VXY1_FELCA	6	10826	6979.33	8139.75	9993.28	5911.94		6715.07	7059.44	5118.54			10448.8	GO:0006915(BP:apoptotic process);GO:0008284(BP:positive regulation of cell population proliferation);GO:0023019(BP:signal transduction involved in regulation of gene expression);GO:0033209(BP:tumor necrosis factor-mediated signaling pathway);GO:0042981(BP:regulation of apoptotic process);GO:0043122(BP:regulation of I-kappaB kinase/NF-kappaB signaling);GO:0043123(BP:positive regulation of I-kappaB…	fca:101086032(TRAF5)	fca04064(NF-kappa B signaling pathway);fca04668(TNF signaling pathway);fca04217(Necroptosis);fca04621(NOD-like receptor signaling pathway);fca04657(IL-17 signaling pathway);;;;;;;		PF02176(TRAF-type zinc finger);PF00097(Zinc finger, C3HC4 type (RING finger));PF21355(TRAF/meprin, MATH domain)
A0A2I2U807	Polybromo 1	PBRM1	A0A2I2U807;A0A2I2UB62;A0A2I2V1V3;M3WN55	A0A2I2U6X4;A0A2I2U807;A0A2I2UB62;A0A2I2V1V3;M3WN55	PBRM1	Polybromo 1	A0A2I2U807_FELCA;A0A2I2UB62_FELCA;A0A2I2V1V3_FELCA;M3WN55_FELCA	64	62213.3	78031	66451	96297.7	86730.7	77927.9	83288.9	87006.8	87279.3	76675.3	76741	71304	GO:0006338(BP:chromatin remodeling);GO:0006368(BP:transcription elongation from RNA polymerase II promoter);GO:0016514(CC:SWI/SNF complex);GO:0016586(CC:RSC-type complex);GO:0003677(MF:DNA binding);GO:0003682(MF:chromatin binding)				PF01426(BAH domain);PF00505(HMG (high mobility group) box);PF00439(Bromodomain)
A0A2I2U808	FLYWCH family member 2	FLYWCH2	A0A2I2U808	A0A2I2U808;A0A5F5Y4R1;M3W7F0	FLYWCH2	FLYWCH family member 2	A0A2I2U808_FELCA	3	25937.6	19878.4	28791.9	7025.49	17844.2	16233	18807	17604.6	19502.1	19850.7	14172.8	14281.6					PF15423(FLYWCH-type zinc finger-containing protein)
A0A2I2U825	Fibronectin type III domain containing 3B	FNDC3B	A0A2I2U825	A0A2I2U825	FNDC3B	Fibronectin type III domain containing 3B	A0A2I2U825_FELCA	33	39192.7	47688.7	39928.2	50216	53746.5	44755.8	49797.2	54472.5	50247.1	47184.9	43137.4	45690.9	GO:0016020(CC:membrane)				PF00041(Fibronectin type III domain)
A0A2I2U826	TBC1 domain family member 5	TBC1D5	A0A2I2U826	A0A2I2U826;A0A2I2UDT7	TBC1D5	TBC1 domain family member 5	A0A2I2U826_FELCA	26	72752.9	64515.8	71884.1	50891.8	46947.7	45789.2	45734.1	47722.9	43771.9	45248.5	42537	50196.2	GO:0002092(BP:positive regulation of receptor internalization);GO:0016236(BP:macroautophagy);GO:0042147(BP:retrograde transport, endosome to Golgi);GO:0042594(BP:response to starvation);GO:0090630(BP:activation of GTPase activity);GO:0005776(CC:autophagosome);GO:0005794(CC:Golgi apparatus);GO:0005829(CC:cytosol);GO:0010008(CC:endosome membrane);GO:0030122(CC:AP-2 adaptor complex);GO:0030904(CC:re…				PF00566(Rab-GTPase-TBC domain)
A0A2I2U830	Leucine-rich repeat flightless-interacting protein 2	LRRFIP2	A0A2I2U830	A0A2I2U830;A0A2I2UEX2;A0A2I2V393;A0A5F5XYL2;M3VWJ2	LRRFIP2	Leucine-rich repeat flightless-interacting protein 2	A0A2I2U830_FELCA	29	122403	131887	129156	135095	132568	125759	140630	146525	147796	127981	134352	134550	GO:0006355(BP:regulation of transcription, DNA-templated)				PF09738(LRRFIP family)
A0A2I2U833	NADH dehydrogenase [ubiquinone] iron-sulfur protein 3, mitochondrial	NDUFS3	A0A2I2U833	A0A2I2U833	NDUFS3	NADH dehydrogenase [ubiquinone] iron-sulfur protein 3, mitochondrial	A0A2I2U833_FELCA	24	207898	247644	238533	350458	368620	357704	321672	331040	346608	336644	347053	338568	GO:0006120(BP:mitochondrial electron transport, NADH to ubiquinone);GO:0030308(BP:negative regulation of cell growth);GO:0032981(BP:mitochondrial respiratory chain complex I assembly);GO:0072593(BP:reactive oxygen species metabolic process);GO:2001243(BP:negative regulation of intrinsic apoptotic signaling pathway);GO:0005747(CC:mitochondrial respiratory chain complex I);GO:0016604(CC:nuclear bod…	fca:101096914(NDUFS3)	fca00190(Oxidative phosphorylation);fca04723(Retrograde endocannabinoid signaling);fca04714(Thermogenesis);;;;;;;;;		PF00329(Respiratory-chain NADH dehydrogenase, 30 Kd subunit)
A0A2I2U836	DAB2 interacting protein	DAB2IP	A0A2I2U836;A0A2I2V3R8;M3WIT4	A0A2I2U836;A0A2I2V3R8;A0A337SJU2;M3WIT4	DAB2IP	DAB2 interacting protein	A0A2I2U836_FELCA;A0A2I2V3R8_FELCA;M3WIT4_FELCA	9	16368.6	19894.1	14984.6	17196.5	13699.3		13469.2	16789.1	13772.8	14207.2	14295.9	10436	GO:0000122(BP:negative regulation of transcription by RNA polymerase II);GO:0007252(BP:I-kappaB phosphorylation);GO:0008625(BP:extrinsic apoptotic signaling pathway via death domain receptors);GO:0010596(BP:negative regulation of endothelial cell migration);GO:0010719(BP:negative regulation of epithelial to mesenchymal transition);GO:0014067(BP:negative regulation of phosphatidylinositol 3-kinase…				PF00168(C2 domain);PF12004(Disabled homolog 2-interacting protein, C-terminal domain);PF00616(GTPase-activator protein for Ras-like GTPase)
A0A2I2U840	S1 RNA binding domain 1	SRBD1	A0A2I2U840	A0A2I2U840	SRBD1	S1 RNA binding domain 1	A0A2I2U840_FELCA	52	46404.4	48054.1	38139.8	60696.9	61871.8	61005.9	63332.9	67663.4	66114.1	60935.4	59385.2	58740.6	GO:0006139(BP:nucleobase-containing compound metabolic process);GO:0006412(BP:translation);GO:0003729(MF:mRNA binding);GO:0003735(MF:structural constituent of ribosome)				PF09371(Tex-like protein N-terminal domain);PF00575(S1 RNA binding domain);PF17674(HHH domain);PF12836(Helix-hairpin-helix motif);PF16921(Tex protein YqgF-like domain)
A0A2I2U841	RAB19, member RAS onco family	RAB19	A0A2I2U841	A0A2I2U841	RAB19	RAB19, member RAS onco family	A0A2I2U841_FELCA	1	23155.9	19617.9	16020.5	10944.4	15504.6	13295.9	15457.9	14307.2	19816.8	19313.6	10429.7	11919.4	GO:0000045(BP:autophagosome assembly);GO:0006886(BP:intracellular protein transport);GO:0012505(CC:endomembrane system);GO:0003924(MF:GTPase activity);GO:0005525(MF:GTP binding)	fca:101091859			PF00071(Ras family)
A0A2I2U851	RING-type E3 ubiquitin transferase	TRIM3	A0A2I2U851	A0A2I2U851	TRIM3	RING-type E3 ubiquitin transferase	A0A2I2U851_FELCA	11	32766.2	34022.9	29482.5	20382.4	20871.7	20189.2	36948	29040.1	23170	23414.7	19937.8	27778.4	GO:0000209(BP:protein polyubiquitination);GO:0017148(BP:negative regulation of translation);GO:0034141(BP:positive regulation of toll-like receptor 3 signaling pathway);GO:0043161(BP:proteasome-mediated ubiquitin-dependent protein catabolic process);GO:0070534(BP:protein K63-linked ubiquitination);GO:0005794(CC:Golgi apparatus);GO:0008270(MF:zinc ion binding);GO:0030371(MF:translation repressor a…	fca:101091398			PF00643(B-box zinc finger);PF01436(NHL repeat);PF00630(Filamin/ABP280 repeat);PF00097(Zinc finger, C3HC4 type (RING finger))
A0A2I2U855	GLI pathogenesis related 2	GLIPR2	A0A2I2U855	A0A2I2U855;M3WHJ5	GLIPR2	GLI pathogenesis related 2	A0A2I2U855_FELCA	12	108274	149766	131502	197586	195485	218417	193503	193682	198601	208827	212633	209375	GO:0010634(BP:positive regulation of epithelial cell migration);GO:0010718(BP:positive regulation of epithelial to mesenchymal transition);GO:0070374(BP:positive regulation of ERK1 and ERK2 cascade);GO:0000139(CC:Golgi membrane);GO:0005615(CC:extracellular space);GO:0042803(MF:protein homodimerization activity)	fca:105259602			PF00188(Cysteine-rich secretory protein family)
A0A2I2U859	SWI/SNF related, matrix associated, actin dependent regulator of chromatin subfamily c member 2	SMARCC2	A0A2I2U859;M3WLI1	M3WLI1;A0A2I2U859	SMARCC2	SWI/SNF related, matrix associated, actin dependent regulator of chromatin subfamily c member 2	A0A2I2U859_FELCA;M3WLI1_FELCA	2	19336.1	17052.4	24931.9	11563.4	7757.3		11071.3	14505.5	17438.4	12074.1			GO:0005694(CC:chromosome)				PF00249(Myb-like DNA-binding domain);PF16496(SWIRM-associated domain at the N-terminal);PF16498(SWIRM-associated domain at the C-terminal);PF16495(SWIRM-associated region 1);PF04433(SWIRM domain)
A0A2I2U875	3'-phosphoadenosine 5'-phosphosulfate synthase 1	PAPSS1	A0A2I2U875;M3W7C2	A0A2I2U875;A0A2I2UIU6;A0A2I2V235;M3W7C2;M3WIB9	PAPSS1	3'-phosphoadenosine 5'-phosphosulfate synthase 1	A0A2I2U875_FELCA;M3W7C2_FELCA	43	153801	129015	134079	118803	129729	139471	146434	134679	150506	127298	128521	136347	GO:0000103(BP:sulfate assimilation);GO:0004020(MF:adenylylsulfate kinase activity);GO:0004781(MF:sulfate adenylyltransferase (ATP) activity);GO:0005524(MF:ATP binding)	fca:101088837(PAPSS1)	fca00920(Sulfur metabolism);fca00230(Purine metabolism);fca00450(Selenocompound metabolism)		PF14306(PUA-like domain);PF01583(Adenylylsulphate kinase);PF01747(ATP-sulfurylase)
A0A2I2U884	Integrator complex subunit 8	INTS8	A0A2I2U884;M3W5A6	A0A2I2U884;M3W5A6	INTS8	Integrator complex subunit 8	A0A2I2U884_FELCA;M3W5A6_FELCA	12	33482	33948.1	22370.6	34150.6	35942.2	39100.5	42837.2	46288.8	49014	45015	41107.5	44892.7	GO:0034472(BP:snRNA 3'-end processing);GO:0005634(CC:nucleus)
A0A2I2U8B7	Tyrosine-protein kinase	JAK1	A0A2I2U8B7;M3VXL7	M3VXL7;A0A2I2U8B7	JAK1	Tyrosine-protein kinase	A0A2I2U8B7_FELCA;M3VXL7_FELCA	21	26070.9	27429.6	25448.3	19849.9	23217	24321.7	19808.2	21727.6	22953.6	24266.9	24533.5	24439.8	GO:0006468(BP:protein phosphorylation);GO:0007259(BP:receptor signaling pathway via JAK-STAT);GO:0019221(BP:cytokine-mediated signaling pathway);GO:0035556(BP:intracellular signal transduction);GO:0005856(CC:cytoskeleton);GO:0012505(CC:endomembrane system);GO:0016020(CC:membrane);GO:0004715(MF:non-membrane spanning protein tyrosine kinase activity);GO:0005524(MF:ATP binding)	fca:101084377(JAK1)	fca04630(JAK-STAT signaling pathway);fca04151(PI3K-Akt signaling pathway);fca04217(Necroptosis);fca04550(Signaling pathways regulating pluripotency of stem cells);fca04620(Toll-like receptor signaling pathway);fca04621(NOD-like receptor signaling pathway);fca04658(Th1 and Th2 cell differentiation);fca04659(Th17 cell differentiation);fca04380(Osteoclast differentiation);;;;;;;;;;;;;;;;;;;		PF07714(Protein tyrosine and serine/threonine kinase);PF18377(FERM F2 acyl-CoA binding protein-like domain);PF18379(FERM F1 ubiquitin-like domain);PF17887(Jak1 pleckstrin homology-like domain)
A0A2I2U8C5	Mitofusin 1	MFN1	A0A2I2U8C5	A0A2I2UH09;A0A2I2U8C5;A0A5F5XG01;A0A5F5XRT0	MFN1	Mitofusin 1	A0A2I2U8C5_FELCA	29	403351	438694	433254	492997	518595	481223	488199	480829	498787	450594	524993	466695	GO:0008053(BP:mitochondrial fusion);GO:0005741(CC:mitochondrial outer membrane);GO:0003924(MF:GTPase activity);GO:0005525(MF:GTP binding)	fca:101089087(MFN1)	fca04137(Mitophagy - animal);fca04621(NOD-like receptor signaling pathway);;		PF00350(Dynamin family);PF04799(fzo-like conserved region)
A0A2I2U8C8	TAR DNA-binding protein 43	TARDBP	A0A2I2U8C8	A0A2I2U8C8;A0A2I2UBS8;M3X444	TARDBP	TAR DNA-binding protein 43	A0A2I2U8C8_FELCA	20	184304	203921	160757	232973	238880	215185	222741	238714	237499	206135	242030	253273	GO:0001933(BP:negative regulation of protein phosphorylation);GO:0006397(BP:mRNA processing);GO:0008380(BP:RNA splicing);GO:0010468(BP:regulation of gene expression);GO:0031647(BP:regulation of protein stability);GO:0042307(BP:positive regulation of protein import into nucleus);GO:0042752(BP:regulation of circadian rhythm);GO:0042981(BP:regulation of apoptotic process);GO:0043922(BP:negative regu…	fca:101097257(TARDBP)	fca03015(mRNA surveillance pathway);;		PF20910(TAR DNA-binding protein 43, C-terminal);PF00076(RNA recognition motif);PF18694(TAR DNA-binding protein 43, N-terminal domain)
A0A2I2U8D2	Centrosomal protein of 162 kDa	CEP162	A0A2I2U8D2;A0A5F5XPV7;A0A5F5Y1F1;A0A5F5Y6S0	A0A2I2U8D2;A0A5F5XN60;A0A5F5XPV7;A0A5F5XXX7;A0A5F5Y1F1;A0A5F5Y6S0	CEP162	Centrosomal protein of 162 kDa	A0A2I2U8D2_FELCA;A0A5F5XPV7_FELCA;A0A5F5Y1F1_FELCA;A0A5F5Y6S0_FELCA	1			2852.4				2206.59					3360.3	GO:0030030(BP:cell projection organization);GO:0005737(CC:cytoplasm);GO:0005814(CC:centriole);GO:0005874(CC:microtubule)
A0A2I2U8D5	Adenosine deaminase RNA specific	ADAR	A0A2I2U8D5	A0A5F5XSR8;A0A2I2U8D5;A0A5F5XMP5;M3VWG8	ADAR	Adenosine deaminase RNA specific	A0A2I2U8D5_FELCA	63	109572	128513	107086	156195	160504	144215	151718	150751	156163	138578	149234	148690	GO:0006396(BP:RNA processing);GO:0051607(BP:defense response to virus);GO:0003723(MF:RNA binding);GO:0003726(MF:double-stranded RNA adenosine deaminase activity)				PF02295(Adenosine deaminase z-alpha domain);PF00035(Double-stranded RNA binding motif);PF02137(Adenosine-deaminase (editase) domain)
A0A2I2U8E3	Cytoskeleton associated protein 4	CKAP4	A0A2I2U8E3	A0A2I2U8E3	CKAP4	Cytoskeleton associated protein 4	A0A2I2U8E3_FELCA	77	851993	1119420	972706	1606650	1464790	1588520	1424860	1545600	1575930	1564780	1578650	1549780	GO:0005791(CC:rough endoplasmic reticulum);GO:0005811(CC:lipid droplet);GO:0016020(CC:membrane)
A0A2I2U8E9	Tax1-binding protein 3	TAX1BP3	A0A2I2U8E9	A0A2I2U8E9	TAX1BP3	Tax1-binding protein 3	A0A2I2U8E9_FELCA	2	38197.9	28669.5	38390.9	19051.7	25211.1	25231.1	25255.7	36102.1	31136.4	21368.5	23445.3	18342.7	GO:0006508(BP:proteolysis);GO:0007266(BP:Rho protein signal transduction);GO:0008285(BP:negative regulation of cell population proliferation);GO:0016055(BP:Wnt signaling pathway);GO:0030178(BP:negative regulation of Wnt signaling pathway);GO:0090630(BP:activation of GTPase activity);GO:2000009(BP:negative regulation of protein localization to cell surface);GO:0001650(CC:fibrillar center);GO:00057…	fca:101092715			PF00595(PDZ domain)
A0A2I2U8F6	Calreticulin	CALR3	A0A2I2U8F6	A0A2I2U8F6	CALR3	Calreticulin	A0A2I2U8F6_FELCA	2	1314420	1482300	1554930	1716100	1657290	1886280	1674870	1800590	1636050	1956010	1832400	1760270	GO:0006457(BP:protein folding);GO:0030433(BP:ubiquitin-dependent ERAD pathway);GO:0005635(CC:nuclear envelope);GO:0005788(CC:endoplasmic reticulum lumen);GO:0005789(CC:endoplasmic reticulum membrane);GO:0005509(MF:calcium ion binding);GO:0044183(MF:protein folding chaperone);GO:0051082(MF:unfolded protein binding)	fca:101100949			PF00262(Calreticulin family)
A0A2I2U8F8	U8 snoRNA-decapping enzyme	NUDT16	A0A2I2U8F8;A0A337SNG0	A0A337SNG0;A0A2I2U8F8	NUDT16	U8 snoRNA-decapping enzyme	A0A2I2U8F8_FELCA;A0A337SNG0_FELCA	7	29756.5	42071.2	45636.2	25142.9	33528.2	28230	33125.7	29517.1	32809.7	23184.9	35120.9	26918.8					PF00293(NUDIX domain)
A0A2I2U8H4	Cyclin dependent kinase 9	CDK9	A0A2I2U8H4	A0A2I2U8H4	CDK9	Cyclin dependent kinase 9	A0A2I2U8H4_FELCA	15	55042.3	55134.1	44299.6	72427.9	77080.6	66017.9	70556.1	65156.8	63486	57361.1	67780.3	63162.1	GO:0006282(BP:regulation of DNA repair);GO:0006468(BP:protein phosphorylation);GO:0031297(BP:replication fork processing);GO:0031440(BP:regulation of mRNA 3'-end processing);GO:0032968(BP:positive regulation of transcription elongation from RNA polymerase II promoter);GO:0043923(BP:positive regulation by host of viral transcription);GO:0051147(BP:regulation of muscle cell differentiation);GO:0051…				PF00069(Protein kinase domain)
A0A2I2U8H9	Methylsterol monooxygenase 1	MSMO1	A0A2I2U8H9	A0A2I2U8H9	MSMO1	Methylsterol monooxygenase 1	A0A2I2U8H9_FELCA	6	64246.8	74162.2	60511.8	55259.7	61834.1	37577.6	53928.5	53429.8	57670.4	42967.7	49776.3	63424.2	GO:0016126(BP:sterol biosynthetic process);GO:0005789(CC:endoplasmic reticulum membrane);GO:0000254(MF:C-4 methylsterol oxidase activity);GO:0005506(MF:iron ion binding)	fca:101096978(MSMO1)	fca00100(Steroid biosynthesis)		PF04116(Fatty acid hydroxylase)
A0A2I2U8I2	Signal induced proliferation associated 1 like 1	SIPA1L1	A0A2I2U8I2	M3W6Y3;A0A2I2U8I2;A0A5F5Y4R0	SIPA1L1	Signal induced proliferation associated 1 like 1	A0A2I2U8I2_FELCA	48	91980.7	98279.5	81881.1	93330.2	94742.4	67925	86970.2	99321.6	83986.9	76971.7	74574.8	74646.7	GO:0051056(BP:regulation of small GTPase mediated signal transduction);GO:0005096(MF:GTPase activator activity)				PF00595(PDZ domain);PF11881(C-terminal domain of SPAR protein);PF02145(Rap/ran-GAP);PF21022(Rap/Ran-GAP protein dimerization domain)
A0A2I2U8I5	Vesicle transport through interaction with t-SNAREs 1A	VTI1A	A0A2I2U8I5;A0A5F5Y7E8	A0A2I2U8I5;A0A5F5XIZ3;A0A5F5Y7E8	VTI1A	Vesicle transport through interaction with t-SNAREs 1A	A0A2I2U8I5_FELCA;A0A5F5Y7E8_FELCA	9	65813	76787.9	74700.8	88733.7	92150.2	87710.1	93692.5	95484.2	100219	85838.3	100589	91904.6	GO:0006886(BP:intracellular protein transport);GO:0016192(BP:vesicle-mediated transport);GO:0005794(CC:Golgi apparatus);GO:0016020(CC:membrane);GO:0005484(MF:SNAP receptor activity)	fca:101095380(VTI1A)	fca04130(SNARE interactions in vesicular transport)		PF12352(Snare region anchored in the vesicle membrane C-terminus);PF05008(Vesicle transport v-SNARE protein N-terminus)
A0A2I2U8L0	UDP-N-acetylglucosamine transferase subunit ALG13		A0A2I2U8L0	A0A2I2U8L0;M3WDM0		UDP-N-acetylglucosamine transferase subunit ALG13	A0A2I2U8L0_FELCA	4	12230.3	21235.2	14825.7	24570.5	17833.1	22137.3	24918.4	22871.7	23738.1	28015.3	21359.5	19859.9	GO:0006488(BP:dolichol-linked oligosaccharide biosynthetic process);GO:0004577(MF:N-acetylglucosaminyldiphosphodolichol N-acetylglucosaminyltransferase activity)				PF04101(Glycosyltransferase family 28 C-terminal domain)
A0A2I2U8L4	Pleckstrin homology domain-containing family O member 1	PLEKHO1	A0A2I2U8L4	A0A2I2U8L4	PLEKHO1	Pleckstrin homology domain-containing family O member 1	A0A2I2U8L4_FELCA	4	8409.84	5733.52	5526.96		7404.55		8498.44		11680.6		5027.84	4799.23	GO:0007520(BP:myoblast fusion);GO:0008360(BP:regulation of cell shape);GO:0051451(BP:myoblast migration);GO:0072673(BP:lamellipodium morphogenesis);GO:1901739(BP:regulation of myoblast fusion);GO:0032587(CC:ruffle membrane);GO:0036195(CC:muscle cell projection membrane)				PF00169(PH domain)
A0A2I2U8L6	CCAAT-box-binding transcription factor	NFIC	A0A2I2U8L6;A0A337S1S0;A0A337S275;A0A337S7U1;A0A337SIR4;M3VVK8	A0A337S1S0;A0A337S275;M3VVK8;A0A2I2U8L6;A0A337S7U1;A0A337SIR4	NFIC	CCAAT-box-binding transcription factor	A0A2I2U8L6_FELCA;A0A337S1S0_FELCA;A0A337S275_FELCA;A0A337S7U1_FELCA;A0A337SIR4_FELCA;M3VVK8_FELCA	4	48552.4	46252.2	46798.9	33833.9	31909.2	30424.5	30191.6	28465.6	34184.2	31208	29145	31912.6	GO:0005634(CC:nucleus);GO:0003700(MF:DNA-binding transcription factor activity)				PF00859(CTF/NF-I family transcription modulation region)
A0A2I2U8M6	Cyclin dependent kinase inhibitor 2C	CDKN2C	A0A2I2U8M6	A0A2I2U8M6	CDKN2C	Cyclin dependent kinase inhibitor 2C	A0A2I2U8M6_FELCA	5	21821.1	18712.2	22739.1	8891.19	12076	13291.4	14532.2	10768.7	14884.6	9881.3	18094.3	13373.8	GO:0000079(BP:regulation of cyclin-dependent protein serine/threonine kinase activity);GO:0008285(BP:negative regulation of cell population proliferation);GO:0030308(BP:negative regulation of cell growth);GO:0045736(BP:negative regulation of cyclin-dependent protein serine/threonine kinase activity);GO:0072089(BP:stem cell proliferation);GO:2000045(BP:regulation of G1/S transition of mitotic cell…	fca:101086582(CDKN2C)	fca04110(Cell cycle);;;;		PF12796(Ankyrin repeats (3 copies));PF00023(Ankyrin repeat)
A0A2I2U8N0	dynamin GTPase	DNM3	A0A2I2U8N0	A0A5F5XTU0;A0A2I2U5J6;A0A2I2U8N0;A0A5F5XDN3;A0A5F5XU15	DNM3	dynamin GTPase	A0A2I2U8N0_FELCA	1				42275.2						33742.8	52194.3		GO:0006897(BP:endocytosis);GO:0045087(BP:innate immune response);GO:0051607(BP:defense response to virus);GO:0005874(CC:microtubule);GO:0003924(MF:GTPase activity);GO:0005525(MF:GTP binding)				PF01031(Dynamin central region);PF00350(Dynamin family)
A0A2I2U8P0	Toll like receptor 3	TLR3	A0A2I2U8P0;A0ENH5;M3X2Z3	A0A2I2U8P0;A0ENH5;M3X2Z3	TLR3	Toll like receptor 3	A0A2I2U8P0_FELCA;A0ENH5_FELCA;M3X2Z3_FELCA	9	19869.5	18216.4	17582.6	24144.2	22260.7	23048	24017.2	22220.2	23627.5	24645.2	18161.9	25948.8	GO:0002224(BP:toll-like receptor signaling pathway);GO:0002730(BP:regulation of dendritic cell cytokine production);GO:0007252(BP:I-kappaB phosphorylation);GO:0007254(BP:JNK cascade);GO:0032722(BP:positive regulation of chemokine production);GO:0032727(BP:positive regulation of interferon-alpha production);GO:0032728(BP:positive regulation of interferon-beta production);GO:0032729(BP:positive reg…				PF13855(Leucine rich repeat);PF17968(Toll-like receptor 3 trans-membrane domain);PF01582(TIR domain)
A0A2I2U8P7	Histone H2B		A0A2I2U8P7	A0A2I2U8P7		Histone H2B	A0A2I2U8P7_FELCA	6	55605.6	58390.4	58759	96704.8	111053	102651	103762	101617	96676.6	78959.4	97148.9	76306.3	GO:0000786(CC:nucleosome);GO:0005634(CC:nucleus);GO:0003677(MF:DNA binding);GO:0030527(MF:structural constituent of chromatin);GO:0046982(MF:protein heterodimerization activity)				PF00125(Core histone H2A/H2B/H3/H4)
A0A2I2U8R4	ATP-dependent RNA helicase	DDX55	A0A2I2U8R4	A0A2I2U8R4;A0A2I2UFA1	DDX55	ATP-dependent RNA helicase	A0A2I2U8R4_FELCA	11	34301.1	31824.6	25755.4	43492.3	53709	44341.4	49979.7	39770.2	48049.8	45100	39983.5	48014.4	GO:0005654(CC:nucleoplasm);GO:0005730(CC:nucleolus);GO:0005829(CC:cytosol);GO:0003723(MF:RNA binding);GO:0003724(MF:RNA helicase activity);GO:0005524(MF:ATP binding);GO:0016887(MF:ATP hydrolysis activity)	fca:101085752			PF13959(Domain of unknown function (DUF4217));PF00271(Helicase conserved C-terminal domain);PF00270(DEAD/DEAH box helicase)
A0A2I2U8R5	Transmembrane protein 161A	TMEM161A	A0A2I2U8R5;M3WC34	A0A2I2U8R5;M3WC34;A0A5F5Y3U5	TMEM161A	Transmembrane protein 161A	A0A2I2U8R5_FELCA;M3WC34_FELCA	2	12691.5	20193.5	16081.7	16912.4	22771.2	14235.6	17568	19437.9	22541.9	19550.5	16247.3	19863.4	GO:0016020(CC:membrane)				PF10268(Predicted transmembrane protein 161AB)
A0A2I2U8R6	glutathione transferase	GSTP1	A0A2I2U8R6	A0A5F5XRX6;A0A2I2U8R6;A0A5F5XTS9;A0A5F5XE64	GSTP1	glutathione transferase	A0A2I2U8R6_FELCA	19	321881	276252	349205	201621	191295	259570	220756	219954	241038	248184	250742	254242	GO:0004364(MF:glutathione transferase activity)				PF14497(Glutathione S-transferase, C-terminal domain);PF02798(Glutathione S-transferase, N-terminal domain)
A0A2I2U8T0	Large ribosomal subunit protein bL17m	MRPL17	A0A2I2U8T0	A0A2I2U8T0	MRPL17	Large ribosomal subunit protein bL17m	A0A2I2U8T0_FELCA	15	101424	141791	114586	183631	201181	192362	181409	171206	192603	189682	204361	176944	GO:0006412(BP:translation);GO:0005762(CC:mitochondrial large ribosomal subunit);GO:0003735(MF:structural constituent of ribosome);GO:0019904(MF:protein domain specific binding)	fca:101093800(MRPL17)	fca03010(Ribosome)		PF01196(Ribosomal protein L17)
A0A2I2U8T1	Peptidyl-prolyl cis-trans isomerase	PPIL1	A0A2I2U8T1	A0A2I2U8T1	PPIL1	Peptidyl-prolyl cis-trans isomerase	A0A2I2U8T1_FELCA	12	157012	164535	165378	205284	199802	230918	204816	207009	208387	218983	216813	209239	GO:0000398(BP:mRNA splicing, via spliceosome);GO:0000413(BP:protein peptidyl-prolyl isomerization);GO:0006457(BP:protein folding);GO:1990403(BP:embryonic brain development);GO:0071007(CC:U2-type catalytic step 2 spliceosome);GO:0071013(CC:catalytic step 2 spliceosome);GO:0003755(MF:peptidyl-prolyl cis-trans isomerase activity);GO:0016018(MF:cyclosporin A binding);GO:0097718(MF:disordered domain s…	fca:101081469(PPIL1)	fca03040(Spliceosome)		PF00160(Cyclophilin type peptidyl-prolyl cis-trans isomerase/CLD)
A0A2I2U8U2	Poly [ADP-ribose] polymerase	TNKS	A0A2I2U8U2	A0A2I2U8U2	TNKS	Poly [ADP-ribose] polymerase	A0A2I2U8U2_FELCA	3	91690.8	141398	161203	109699	90518.9	108760	114591	116187	131511	124609	101215	110286	GO:0000209(BP:protein polyubiquitination);GO:0018105(BP:peptidyl-serine phosphorylation);GO:0018107(BP:peptidyl-threonine phosphorylation);GO:0032212(BP:positive regulation of telomere maintenance via telomerase);GO:0045944(BP:positive regulation of transcription by RNA polymerase II);GO:0051973(BP:positive regulation of telomerase activity);GO:0070198(BP:protein localization to chromosome, telom…				PF00644(Poly(ADP-ribose) polymerase catalytic domain);PF00023(Ankyrin repeat);PF07647(SAM domain (Sterile alpha motif));PF13637(Ankyrin repeats (many copies));PF12796(Ankyrin repeats (3 copies))
A0A2I2U8U3	Dishevelled associated activator of morphosis 2	DAAM2	A0A2I2U8U3;A0A2I2UN71;M3W5V5	A0A2I2U978;M3W5V5;A0A2I2U8U3;A0A2I2UN71;M3WN01	DAAM2	Dishevelled associated activator of morphosis 2	A0A2I2U8U3_FELCA;A0A2I2UN71_FELCA;M3W5V5_FELCA	5	7598.76	11348.3	9305.16	11356.2	11852.3	15027	8430.9	12357.7	9246.6	19631.6		21441.1	GO:0030036(BP:actin cytoskeleton organization);GO:0003779(MF:actin binding);GO:0031267(MF:small GTPase binding)	fca:101086145(DAAM2)	fca04310(Wnt signaling pathway);fca04820(Cytoskeleton in muscle cells)		PF06371(Diaphanous GTPase-binding Domain);PF02181(Formin Homology 2 Domain);PF06367(Diaphanous FH3 Domain)
A0A2I2U8U6	Serglycin	SRGN	A0A2I2U8U6	A0A2I2U8U6	SRGN	Serglycin	A0A2I2U8U6_FELCA	2	4512.86	9891.37	8946.06	4646.78	2590.8		6456.06	6961.92	6453.41	6019.94	5427.23	3217.4	GO:0001818(BP:negative regulation of cytokine production);GO:0016485(BP:protein processing);GO:0030502(BP:negative regulation of bone mineralization);GO:0033363(BP:secretory granule organization);GO:0033373(BP:maintenance of protease location in mast cell secretory granule);GO:0033382(BP:maintenance of granzyme B location in T cell secretory granule);GO:0050804(BP:modulation of chemical synaptic …				PF04360(Serglycin)
A0A2I2U8U8	STEAP3 metalloreductase	STEAP3	A0A2I2U8U8;M3W731	A0A2I2U8U8;M3W731	STEAP3	STEAP3 metalloreductase	A0A2I2U8U8_FELCA;M3W731_FELCA	16	54268.7	61220.3	56457	80940.9	70802.6	80330	80996.5	89137.8	79216.2	73277.8	70130	80128.4	GO:0009306(BP:protein secretion);GO:0015677(BP:copper ion import);GO:0034755(BP:iron ion transmembrane transport);GO:0005768(CC:endosome);GO:0005771(CC:multivesicular body);GO:0005886(CC:plasma membrane);GO:0010008(CC:endosome membrane);GO:0008823(MF:cupric reductase activity);GO:0052851(MF:ferric-chelate reductase (NADPH) activity)				PF03807(NADP oxidoreductase coenzyme F420-dependent);PF01794(Ferric reductase like transmembrane component)
A0A2I2U8U9	Fas binding factor 1	FBF1	A0A2I2U8U9;M3W4N3	A0A2I2U8U9;M3W4N3	FBF1	Fas binding factor 1	A0A2I2U8U9_FELCA;M3W4N3_FELCA	3	5447.67	4447.14	8490.95	3418.74	2236.59				5429.63				GO:0043297(BP:apical junction assembly);GO:0060271(BP:cilium assembly);GO:0090162(BP:establishment of epithelial cell polarity);GO:0000922(CC:spindle pole);GO:0005813(CC:centrosome);GO:0005814(CC:centriole);GO:0036064(CC:ciliary basal body);GO:0043296(CC:apical junction complex);GO:0045095(CC:keratin filament);GO:0097539(CC:ciliary transition fiber)				PF21007(Fas-binding factor 1)
A0A2I2U8V4	Small ribosomal subunit protein uS10		A0A2I2U8V4	A0A2I2U8V4		Small ribosomal subunit protein uS10	A0A2I2U8V4_FELCA	2	49551.8	33871.9	30199.6	44213.7	32090.3	20888.2	50754.2	41077.7	38830.9	22263.2	34055.9	29580.8	GO:0006412(BP:translation);GO:0022627(CC:cytosolic small ribosomal subunit);GO:0003735(MF:structural constituent of ribosome)				PF00338(Ribosomal protein S10p/S20e)
A0A2I2U8V5	Splicing factor 1	SF1	A0A2I2U8V5	A0A2I2U8V5	SF1	Splicing factor 1	A0A2I2U8V5_FELCA	2	11382.2	27073	11515.2	13725	14236.4		23358.7	21383.2	23621.4	19124.1	7130.4	14917.1	GO:0000398(BP:mRNA splicing, via spliceosome);GO:0006417(BP:regulation of translation);GO:0030238(BP:male sex determination);GO:0030575(BP:nuclear body organization);GO:0033327(BP:Leydig cell differentiation);GO:0048024(BP:regulation of mRNA splicing, via spliceosome);GO:0050810(BP:regulation of steroid biosynthetic process);GO:0051028(BP:mRNA transport);GO:0005634(CC:nucleus);GO:0005681(CC:splic…				PF16275(Splicing factor 1 helix-hairpin domain);PF00098(Zinc knuckle);PF00013(KH domain)
A0A2I2U8V6	General transcription and DNA repair factor IIH subunit TFB5	GTF2H5	A0A2I2U8V6	A0A2I2U8V6	GTF2H5	General transcription and DNA repair factor IIH subunit TFB5	A0A2I2U8V6_FELCA	2	6149.26	5561.54	5521.71	5447.19	5120.09	7586.87	7378.01	6238.6	7039.5	3502.48	5534	7554.47	GO:0000462(BP:maturation of SSU-rRNA from tricistronic rRNA transcript (SSU-rRNA, 5.8S rRNA, LSU-rRNA));GO:0006294(BP:nucleotide-excision repair, preincision complex assembly);GO:0006362(BP:transcription elongation from RNA polymerase I promoter);GO:0006366(BP:transcription by RNA polymerase II);GO:0006367(BP:transcription initiation from RNA polymerase II promoter);GO:0071480(BP:cellular respons…	fca:101087996(GTF2H5)	fca03022(Basal transcription factors);fca03420(Nucleotide excision repair)		PF06331(Transcription factor TFIIH complex subunit Tfb5)
A0A2I2U8V8	G-patch domain containing 2	GPATCH2	A0A2I2U8V8;A0A2I2UYJ4;M3W760;M3WWC0	A0A2I2U8V8;A0A2I2UYJ4;M3W760;M3WWC0	GPATCH2	G-patch domain containing 2	A0A2I2U8V8_FELCA;A0A2I2UYJ4_FELCA;M3W760_FELCA;M3WWC0_FELCA	2	4099.36		5597.5	2362.01	2395.13				3984.54
A0A2I2U8X7	GPI ethanolamine phosphate transferase 1	PIGN	A0A2I2U8X7;A0A2I2ULR6;A0A337S0F3;A0A337S4G3;M3WUA9	A0A2I2U8X7;A0A2I2ULR6;A0A337RYX6;A0A337S0F3;A0A337S4G3;M3WUA9	PIGN	GPI ethanolamine phosphate transferase 1	A0A2I2U8X7_FELCA;A0A2I2ULR6_FELCA;A0A337S0F3_FELCA;A0A337S4G3_FELCA;M3WUA9_FELCA	7	12155.7	13690.2	14099.4	16969.6	21237.5	21606.3	15985.4	22932.8	20809.1	14334.9	16583.6	16311.2	GO:0006506(BP:GPI anchor biosynthetic process);GO:0005789(CC:endoplasmic reticulum membrane);GO:0051377(MF:mannose-ethanolamine phosphotransferase activity)				PF04987(Phosphatidylinositolglycan class N (PIG-N));PF01663(Type I phosphodiesterase / nucleotide pyrophosphatase)
A0A2I2U8Y1	ADP-ribosylation factor 3	ARF1	A0A2I2U8Y1;A0A337SPI3;M3X7Y7	M3X7Y7;A0A2I2U8Y1;A0A337SPI3	ARF1;ARF3	ADP-ribosylation factor 3	A0A2I2U8Y1_FELCA;A0A337SPI3_FELCA;M3X7Y7_FELCA	2	157361	89628	146459	122806	62886.6	67624.7	38345.7	43632.1	55765.9	43942.4	58774.1	118489	GO:0006886(BP:intracellular protein transport);GO:0016192(BP:vesicle-mediated transport);GO:0005794(CC:Golgi apparatus);GO:0005886(CC:plasma membrane);GO:0003924(MF:GTPase activity);GO:0005525(MF:GTP binding)				PF00025(ADP-ribosylation factor family)
A0A2I2U8Z4	Septin-5	SEPTIN5	A0A2I2U8Z4	A0A2I2U8Z4;A0A2I2U4E9;A0A2I2UEX6;A0A337SMF8	SEPTIN5	Septin-5	A0A2I2U8Z4_FELCA	17	74577.6	77983.2	83462.9	69325.4	69090.8	78289.2	77803.4	72723	70742.7	65598.3	65869.7	75737.8	GO:0017157(BP:regulation of exocytosis);GO:0061640(BP:cytoskeleton-dependent cytokinesis);GO:0005886(CC:plasma membrane);GO:0005940(CC:septin ring);GO:0008021(CC:synaptic vesicle);GO:0015630(CC:microtubule cytoskeleton);GO:0031105(CC:septin complex);GO:0032153(CC:cell division site);GO:0003924(MF:GTPase activity);GO:0005525(MF:GTP binding);GO:0042802(MF:identical protein binding);GO:0060090(MF:mo…				PF00735(Septin)
A0A2I2U902	Ribosomal protein L19	RPL19	A0A2I2U902	A0A2I2U902	RPL19	Ribosomal protein L19	A0A2I2U902_FELCA	12	362667	328500	298612	252752	268005	232374	295869	258856	291105	292635	240149	263488	GO:0002181(BP:cytoplasmic translation);GO:0005730(CC:nucleolus);GO:0022625(CC:cytosolic large ribosomal subunit);GO:0042788(CC:polysomal ribosome);GO:0045202(CC:synapse);GO:0003723(MF:RNA binding);GO:0003735(MF:structural constituent of ribosome)				PF01280(Ribosomal protein L19e)
A0A2I2U909	Ena/VASP-like protein	EVL	A0A2I2U909;A0A5F5XI87;A0A5F5XP64;A0A5F5XRK1;A0A5F5XWN3;A0A5F5XYJ6;M3XED8	A0A2I2U909;A0A5F5XI87;A0A5F5XP64;A0A5F5XRK1;A0A5F5XWN3;A0A5F5XYJ6;M3XED8	EVL	Ena/VASP-like protein	A0A2I2U909_FELCA;A0A5F5XI87_FELCA;A0A5F5XP64_FELCA;A0A5F5XRK1_FELCA;A0A5F5XWN3_FELCA;A0A5F5XYJ6_FELCA;M3XED8_FELCA	4	4089.43	4972.38	5550.3		4784.21	6966.14	3885.04	5927.06	4912.06	5412.31	8010.42	2768.88	GO:0008154(BP:actin polymerization or depolymerization);GO:0010633(BP:negative regulation of epithelial cell migration);GO:0030838(BP:positive regulation of actin filament polymerization);GO:0051496(BP:positive regulation of stress fiber assembly);GO:1900028(BP:negative regulation of ruffle assembly);GO:0005737(CC:cytoplasm);GO:0005856(CC:cytoskeleton);GO:0042995(CC:cell projection);GO:0003779(MF…				PF08776(VASP tetramerisation domain);PF00568(WH1 domain)
A0A2I2U913	TNFAIP3 interacting protein 3	TNIP3	A0A2I2U913;A0A5F5XKH8;M3WEB5	M3WEB5;A0A2I2U913;A0A5F5XKH8	TNIP3	TNFAIP3 interacting protein 3	A0A2I2U913_FELCA;A0A5F5XKH8_FELCA;M3WEB5_FELCA	4	4562.9		1988.79	1966.26	1681.56	3029.27	5845.13	3649.77	2854.6	3318.69	4756.57						PF16516(Leucine zipper of domain CC2 of NEMO, NF-kappa-B essential modulator)
A0A2I2U915	Signal recognition particle receptor subunit beta	SRPRB	A0A2I2U915	A0A2I2U915	SRPRB	Signal recognition particle receptor subunit beta	A0A2I2U915_FELCA	21	97232.8	102624	82833	148985	165501	154566	158187	154364	141957	159060	151878	149450	GO:0045047(BP:protein targeting to ER);GO:0005785(CC:signal recognition particle receptor complex);GO:0005881(CC:cytoplasmic microtubule);GO:0005525(MF:GTP binding)				PF09439(Signal recognition particle receptor beta subunit)
A0A2I2U931	NADH dehydrogenase [ubiquinone] iron-sulfur protein 6, mitochondrial	NDUFS6	A0A2I2U931	A0A2I2U931	NDUFS6	NADH dehydrogenase [ubiquinone] iron-sulfur protein 6, mitochondrial	A0A2I2U931_FELCA	7	71474.5	101100	97703.2	140910	147201	156482	148472	136598	157957	155828	174910	162530	GO:0006120(BP:mitochondrial electron transport, NADH to ubiquinone);GO:0005747(CC:mitochondrial respiratory chain complex I)				PF10276(Zinc-finger domain)
A0A2I2U934	Fibronectin type III domain containing 3A	FNDC3A	A0A2I2U934;M3X0K4	M3X0K4;A0A2I2U934	FNDC3A	Fibronectin type III domain containing 3A	A0A2I2U934_FELCA;M3X0K4_FELCA	34	54597.2	62049.4	53624.1	71964	71104	67377.4	71639.8	72954.6	71929.8	68235.4	71468.7	68093.4	GO:0016020(CC:membrane)				PF00041(Fibronectin type III domain)
A0A2I2U935	Tropomodulin 3	TMOD3	A0A2I2U935	A0A2I2U935;A0A5F5XWP5;A0A5F5Y0V6;A0A5F5Y144;M3X1Q9	TMOD3	Tropomodulin 3	A0A2I2U935_FELCA	4	5131.93	7610.15	7081.03	11849	15237.4	14805.7	9723.79	12261.3	11905.7	13714.3	12765.7	10787.2	GO:0051694(BP:pointed-end actin filament capping);GO:0005856(CC:cytoskeleton);GO:0005523(MF:tropomyosin binding)				PF03250(Tropomodulin)
A0A2I2U956	Synaptosome associated protein 91	SNAP91	A0A2I2U956;A0A2I2UWK9	A0A2I2U956;A0A2I2UWK9;M3XAM2	SNAP91	Synaptosome associated protein 91	A0A2I2U956_FELCA;A0A2I2UWK9_FELCA	6	15557.2	16627	18674.1	13720.3	16622	22045.8	9614.5	9384.54	15689.2	7608.65	17306.2	16417.5	GO:0048268(BP:clathrin coat assembly);GO:0072583(BP:clathrin-dependent endocytosis);GO:0030136(CC:clathrin-coated vesicle);GO:0005545(MF:1-phosphatidylinositol binding);GO:0030276(MF:clathrin binding)				PF07651(ANTH domain)
A0A2I2U967	Neuron navigator 2	NAV2	A0A2I2U967;A0A2I2UJP7;A0A2I2V439;A0A337SPF8;A0A5F5XIG9	A0A2I2UJP7;A0A2I2U967;A0A2I2V439;A0A337SPF8;A0A5F5XIG9;M3VXA6;M3X0L3	NAV2	Neuron navigator 2	A0A2I2U967_FELCA;A0A2I2UJP7_FELCA;A0A2I2V439_FELCA;A0A337SPF8_FELCA;A0A5F5XIG9_FELCA	5	11126.3	8897.71	9085.09				10947.5	10330				2802.45	GO:0022008(BP:neurogenesis)				PF00004(ATPase family associated with various cellular activities (AAA));PF00307(Calponin homology (CH) domain)
A0A2I2U973	B9 domain-containing protein 2	B9D2	A0A2I2U973	A0A2I2U973	B9D2	B9 domain-containing protein 2	A0A2I2U973_FELCA	2	21777.2	34475.5	14528.4	52557.7	42143.6	40455.2	35899.6	41928.8	35751.4	41129.5	49036.8	26291.9	GO:0060271(BP:cilium assembly);GO:0005737(CC:cytoplasm);GO:0005813(CC:centrosome);GO:0016020(CC:membrane);GO:0036038(CC:MKS complex);GO:0036064(CC:ciliary basal body);GO:0043015(MF:gamma-tubulin binding)	fca:101087954			PF07162(Ciliary basal body-associated, B9 protein)
A0A2I2U975	Coiled-coil domain containing 124	CCDC124	A0A2I2U975	A0A2I2U975	CCDC124	Coiled-coil domain containing 124	A0A2I2U975_FELCA	18	160399	154927	159557	132540	134923	137294	132512	124691	147720	154190	141612	137611	GO:0006366(BP:transcription by RNA polymerase II);GO:0005634(CC:nucleus);GO:0005829(CC:cytosol);GO:0005886(CC:plasma membrane);GO:0030496(CC:midbody);GO:0003713(MF:transcription coactivator activity)				PF06244(Coiled-coil domain-containing protein 124 /Oxs1)
A0A2I2U977	AP-1 complex subunit gamma	AP1G2	A0A2I2U977	A0A2I2U977	AP1G2	AP-1 complex subunit gamma	A0A2I2U977_FELCA	13	41778.8	36824.6	35030	20705.7	23081.7	29497.1	35313.4	22526.3	37713.5	16612.5	23515.1	25844	GO:0006886(BP:intracellular protein transport);GO:0006896(BP:Golgi to vacuole transport);GO:0030121(CC:AP-1 adaptor complex);GO:0035615(MF:clathrin adaptor activity)				PF01602(Adaptin N terminal region);PF02883(Adaptin C-terminal domain)
A0A2I2U979	Pre-mRNA-splicing factor SYF2	LOC101098728	A0A2I2U979	A0A2I2U979	LOC101098728	Pre-mRNA-splicing factor SYF2	A0A2I2U979_FELCA	1	17352.9	13413.7	8290.47		10495.1		10158.2	1084.72				12961.5	GO:0000398(BP:mRNA splicing, via spliceosome);GO:0000974(CC:Prp19 complex);GO:0071013(CC:catalytic step 2 spliceosome);GO:0071014(CC:post-mRNA release spliceosomal complex)				PF08231(SYF2 splicing factor)
A0A2I2U984	Inositol-tetrakisphosphate 1-kinase	ITPK1	A0A2I2U984;A0A2I2UJ46;A0A5F5XJD2	A0A2I2U984;A0A2I2UJ46;A0A337SCS5;A0A5F5XJD2;A0A5F5XX90	ITPK1	Inositol-tetrakisphosphate 1-kinase	A0A2I2U984_FELCA;A0A2I2UJ46_FELCA;A0A5F5XJD2_FELCA	2	44037.4	41415.4	42857.1	30121.9	54071.8	56358.9	51608.6	51182.7	46187.8	33289.2	55083.5	45777.9	GO:0016310(BP:phosphorylation);GO:0032957(BP:inositol trisphosphate metabolic process);GO:0000287(MF:magnesium ion binding);GO:0005524(MF:ATP binding);GO:0047325(MF:inositol tetrakisphosphate 1-kinase activity);GO:0052725(MF:inositol-1,3,4-trisphosphate 6-kinase activity);GO:0052726(MF:inositol-1,3,4-trisphosphate 5-kinase activity)				PF05770(Inositol 1,3,4-trisphosphate 5/6-kinase ATP-grasp domain);PF17927(Inositol 1,3,4-trisphosphate 5/6-kinase pre-ATP-grasp domain)
A0A2I2U991	Cytospin-A	SPECC1L	A0A2I2U991;M3WWD7	M3WWD7;A0A2I2U991	SPECC1L	Cytospin-A	A0A2I2U991_FELCA;M3WWD7_FELCA	35	66027.3	78556.9	70797	81833.9	92832.4	74521.8	87143.4	94296.7	81385	70533.3	76268.8	78728	GO:0007049(BP:cell cycle);GO:0051301(BP:cell division);GO:0005737(CC:cytoplasm);GO:0005819(CC:spindle);GO:0005921(CC:gap junction)
A0A2I2U997	Vasculin	GPBP1	A0A2I2U997;M3WXE5	M3WXE5;A0A2I2U997	GPBP1	Vasculin	A0A2I2U997_FELCA;M3WXE5_FELCA	5	18201.5	20617.6	22464.8	4674.18	2044.26		8612.99	4569.37	7082.48			4157.7	GO:0006351(BP:transcription, DNA-templated);GO:0045893(BP:positive regulation of transcription, DNA-templated);GO:0005634(CC:nucleus);GO:0003677(MF:DNA binding);GO:0003723(MF:RNA binding)				PF15337(Vascular protein family Vasculin-like 1)
A0A2I2U9A1	Anion exchange protein	SLC4A10	A0A2I2U9A1;A0A337S257;A0A5F5XEG6;M3W282	M3W282;A0A2I2U582;A0A2I2U9A1;A0A337S257;A0A337SFA5;A0A5F5XEG6	SLC4A10	Anion exchange protein	A0A2I2U9A1_FELCA;A0A337S257_FELCA;A0A5F5XEG6_FELCA;M3W282_FELCA	1	121434	161687	102893	133643	137569	147753	147746	137695		161359	169179	147871	GO:0016020(CC:membrane);GO:0005452(MF:inorganic anion exchanger activity);GO:0008509(MF:anion transmembrane transporter activity)				PF07565(Band 3 cytoplasmic domain);PF00955(HCO3- transporter family)
A0A2I2U9A3	Histone acetyltransferase	KAT5	A0A2I2U9A3;M3VTZ6	A0A337RU94;A0A2I2U9A3;M3VTZ6	KAT5	Histone acetyltransferase	A0A2I2U9A3_FELCA;M3VTZ6_FELCA	2	3716.19	2158.46			3585.12		7498.44	7119.73	4384.46	2697.97		6868.62	GO:0016573(BP:histone acetylation);GO:0045893(BP:positive regulation of transcription, DNA-templated);GO:0005634(CC:nucleus);GO:0005694(CC:chromosome);GO:0004402(MF:histone acetyltransferase activity)	fca:101099586(KAT5)	fca03082(ATP-dependent chromatin remodeling);;		PF17772(MYST family zinc finger domain);PF11717(RNA binding activity-knot of a chromodomain);PF01853(MOZ/SAS family)
A0A2I2U9A5	Serpin family F member 2	SERPINF2	A0A2I2U9A5;M3W5N0	M3W5N0;A0A2I2U9A5	SERPINF2	Serpin family F member 2	A0A2I2U9A5_FELCA;M3W5N0_FELCA	1		6208.83			7414.44	5534.12	9934.05	3134.45		7410.3		4702.21	GO:0005615(CC:extracellular space);GO:0004867(MF:serine-type endopeptidase inhibitor activity)				PF00079(Serpin (serine protease inhibitor))
A0A2I2U9A7	Large ribosomal subunit protein mL53	MRPL53	A0A2I2U9A7	A0A2I2U9A7	MRPL53	Large ribosomal subunit protein mL53	A0A2I2U9A7_FELCA	8	71662.3	90415.8	65831.7	125051	119042	118125	94005.1	93359.5	101808	95242	95303.3	114528	GO:0005762(CC:mitochondrial large ribosomal subunit)	fca:101086471			PF10780(39S ribosomal protein L53/MRP-L53)
A0A2I2U9B2	Tyrosine-protein kinase	HCK	A0A2I2U9B2	A0A2I2U9B2	HCK	Tyrosine-protein kinase	A0A2I2U9B2_FELCA	14	62298.8	51236.4	56077.8	45933.3	50005.3	55352.8	57384.7	43757.8	50278	50047.8	44021.1	44249.9	GO:0006468(BP:protein phosphorylation);GO:0007169(BP:transmembrane receptor protein tyrosine kinase signaling pathway);GO:0008284(BP:positive regulation of cell population proliferation);GO:0008360(BP:regulation of cell shape);GO:0018108(BP:peptidyl-tyrosine phosphorylation);GO:0030154(BP:cell differentiation);GO:0032956(BP:regulation of actin cytoskeleton organization);GO:0035556(BP:intracellula…				PF00018(SH3 domain);PF00017(SH2 domain);PF07714(Protein tyrosine and serine/threonine kinase)
A0A2I2U9C6	L-lactate dehydrogenase	LDHB	A0A2I2U9C6	A0A2I2U9C6	LDHB	L-lactate dehydrogenase	A0A2I2U9C6_FELCA	39	1355280	1168760	1316350	913885	883661	1032470	971600	915688	964517	973791	991820	1003120	GO:0006089(BP:lactate metabolic process);GO:0006090(BP:pyruvate metabolic process);GO:0005739(CC:mitochondrion);GO:0004459(MF:L-lactate dehydrogenase activity)	fca:101092373(LDHB)	fca00010(Glycolysis / Gluconeogenesis);fca00620(Pyruvate metabolism);fca00640(Propanoate metabolism);fca00270(Cysteine and methionine metabolism);fca04066(HIF-1 signaling pathway);fca04922(Glucagon signaling pathway);		PF02866(lactate/malate dehydrogenase, alpha/beta C-terminal domain);PF00056(lactate/malate dehydrogenase, NAD binding domain)
A0A2I2U9C7	RNA binding protein, mRNA processing factor 2	RBPMS2	A0A2I2U9C7	A0A2I2U9C7	RBPMS2	RNA binding protein, mRNA processing factor 2	A0A2I2U9C7_FELCA	10	105303	117653	120588	96487.5	97849.9	102028	101511	91610.3	107693	85152.1	95251.2	90892	GO:0005737(CC:cytoplasm);GO:0003723(MF:RNA binding);GO:0042803(MF:protein homodimerization activity)				PF00076(RNA recognition motif)
A0A2I2U9D4	F-box and WD repeat domain containing 8	FBXW8	A0A2I2U9D4;A0A5F5XL69;M3VYV2	A0A5F5XL69;A0A2I2U9D4;M3VYV2	FBXW8	F-box and WD repeat domain containing 8	A0A2I2U9D4_FELCA;A0A5F5XL69_FELCA;M3VYV2_FELCA	8	20139.4	16972.5	16675.1	6613.01	10355.4	13021.4	9349.38	7001.42	12246.7		18197	12741.6					PF12937(F-box-like)
A0A2I2U9D8	RNA binding motif protein 26	RBM26	A0A2I2U9D8;A0A2I2UEG2	A0A2I2U9D8;A0A2I2UEG2;A0A2I2V1J4;A0A5F5XZI4;M3VV04	RBM26	RNA binding motif protein 26	A0A2I2U9D8_FELCA;A0A2I2UEG2_FELCA	38	69699.8	70764.8	71578.4	86989.5	88314.1	76120.6	83144.9	87245.6	80865.3	76129.7	80696.4	81657.3	GO:0006397(BP:mRNA processing);GO:0005634(CC:nucleus);GO:0003723(MF:RNA binding);GO:0046872(MF:metal ion binding)				PF01480(PWI domain)
A0A2I2U9E4	Formin-binding protein 1-like	FNBP1L	A0A2I2U9E4;A0A337SI45	A0A2I2U9E4;A0A337S548;A0A337SI45;M3XDK3	FNBP1L	Formin-binding protein 1-like	A0A2I2U9E4_FELCA;A0A337SI45_FELCA	26	39559.5	44208.8	44605	24494.1	17608	20768.7	21329.5	17365.2	25048	29421.3	35636.6	25976.4	GO:0006897(BP:endocytosis);GO:0006914(BP:autophagy);GO:0007165(BP:signal transduction);GO:0005856(CC:cytoskeleton);GO:0005886(CC:plasma membrane);GO:0005938(CC:cell cortex)				PF00018(SH3 domain);PF00611(Fes/CIP4, and EFC/F-BAR homology domain)
A0A2I2U9E7	C2H2-type domain-containing protein		A0A2I2U9E7	A0A2I2U9E7		C2H2-type domain-containing protein	A0A2I2U9E7_FELCA	1	4176.11	3706.99	5335.05			1430.86				3662.8			GO:0006357(BP:regulation of transcription by RNA polymerase II);GO:0005634(CC:nucleus);GO:0000978(MF:RNA polymerase II cis-regulatory region sequence-specific DNA binding);GO:0001228(MF:DNA-binding transcription activator activity, RNA polymerase II-specific)				PF00096(Zinc finger, C2H2 type)
A0A2I2U9F4	Nonsense-mediated mRNA decay factor	SMG5	A0A2I2U9F4	A0A2I2U9F4	SMG5	Nonsense-mediated mRNA decay factor	A0A2I2U9F4_FELCA	3	5969.95	3235.22	2438.28		3191.1	4172.53	2730.77	2327.85	3845.35	2214.89	4584.15	4445.98	GO:0000184(BP:nuclear-transcribed mRNA catabolic process, nonsense-mediated decay);GO:0032204(BP:regulation of telomere maintenance);GO:0035303(BP:regulation of dephosphorylation);GO:0005697(CC:telomerase holoenzyme complex);GO:0005737(CC:cytoplasm);GO:0031625(MF:ubiquitin protein ligase binding);GO:0042162(MF:telomeric DNA binding);GO:0042826(MF:histone deacetylase binding);GO:0051721(MF:protein…				PF13638(PIN domain);PF10374(Telomerase activating protein Est1);PF10373(Est1 DNA/RNA binding domain)
A0A2I2U9G5	Protein SPT2 homolog	SPTY2D1	A0A2I2U9G5;A0A5F5XJQ2	A0A2I2U9G5;A0A5F5XJQ2	SPTY2D1	Protein SPT2 homolog	A0A2I2U9G5_FELCA;A0A5F5XJQ2_FELCA	13	16374.1	22255.9	17378.5	30098.2	26903.7	21105.6	22045.6	31822.7	28860.5	23192.7	24945	23487.3	GO:0006334(BP:nucleosome assembly);GO:0006355(BP:regulation of transcription, DNA-templated);GO:0006360(BP:transcription by RNA polymerase I);GO:0031507(BP:heterochromatin assembly);GO:0005654(CC:nucleoplasm);GO:0005730(CC:nucleolus);GO:0003677(MF:DNA binding);GO:0042393(MF:histone binding);GO:0140713(MF:histone chaperone activity)				PF08243(SPT2 chromatin protein)
A0A2I2U9G9	Synaptogyrin	SYNGR2	A0A2I2U9G9	A0A2I2U9G9	SYNGR2	Synaptogyrin	A0A2I2U9G9_FELCA	3	142989	133410	98819.6	199342	199758	157910	187234	176420	156826	192702	167302	172401	GO:0030672(CC:synaptic vesicle membrane);GO:0031594(CC:neuromuscular junction)				PF01284(Membrane-associating domain)
A0A2I2U9H0	DENN domain containing 4C	DENND4C	A0A2I2U9H0	M3VXL1;A0A2I2U9H0;A0A5F5XER3	DENND4C	DENN domain containing 4C	A0A2I2U9H0_FELCA	42	40287.5	41239.4	40807.2	29825	32017.2	27882.8	26581.1	24242.1	32874.4	28681.9	29175.5	22686.4	GO:0005737(CC:cytoplasm);GO:0005085(MF:guanyl-nucleotide exchange factor activity)	fca:101098094			PF03456(uDENN domain);PF02141(DENN (AEX-3) domain);PF03455(dDENN domain)
A0A2I2U9H4	Small nuclear ribonucleoprotein Sm D1	SNRPD1	A0A2I2U9H4	A0A2I2U9H4	SNRPD1	Small nuclear ribonucleoprotein Sm D1	A0A2I2U9H4_FELCA	10	576118	597982	637101	765560	811124	640401	688379	613910	614704	739132	604384	791429	GO:0000387(BP:spliceosomal snRNP assembly);GO:0000243(CC:commitment complex);GO:0005682(CC:U5 snRNP);GO:0005685(CC:U1 snRNP);GO:0005686(CC:U2 snRNP);GO:0005687(CC:U4 snRNP);GO:0005689(CC:U12-type spliceosomal complex);GO:0005829(CC:cytosol);GO:0034709(CC:methylosome);GO:0034715(CC:pICln-Sm protein complex);GO:0034719(CC:SMN-Sm protein complex);GO:0046540(CC:U4/U6 x U5 tri-snRNP complex);GO:007100…	fca:101093553(SNRPD1)	fca03040(Spliceosome);		PF01423(LSM domain)
A0A2I2U9H5	Lipoyltransferase 1	LIPT1	A0A2I2U9H5	A0A2I2U9H5	LIPT1	Lipoyltransferase 1	A0A2I2U9H5_FELCA	3	15854.9	12023.4	10632.3	15586.9	25888.5	19065.1	22166.5	17747.6	16488.8	12153.3	15553.6	14685.8	GO:0009249(BP:protein lipoylation);GO:0005737(CC:cytoplasm);GO:0005739(CC:mitochondrion);GO:0017118(MF:lipoyltransferase activity)	fca:101087655(LIPT1)	fca01240(Biosynthesis of cofactors);fca00785(Lipoic acid metabolism)
A0A2I2U9I5	Nucleolar protein with MIF4G domain 1	NOM1	A0A2I2U9I5	A0A2I2U9I5	NOM1	Nucleolar protein with MIF4G domain 1	A0A2I2U9I5_FELCA	22	33365.5	38809.8	32399.6	51032.4	48251.8	45945.4	41805.9	42955.8	49172.7	38505.8	46499.6	46422.3	GO:0042274(BP:ribosomal small subunit biogenesis);GO:0048820(BP:hair follicle maturation);GO:0005730(CC:nucleolus);GO:0003723(MF:RNA binding)				PF02854(MIF4G domain);PF02847(MA3 domain)
A0A2I2U9I9	Kelch like family member 5	KLHL5	A0A2I2U9I9;A0A2I2UGX6;A0A5F5Y1J4;M3W0I3	A0A2I2U9I9;A0A2I2UGX6;A0A5F5Y1J4;M3W0I3	KLHL5	Kelch like family member 5	A0A2I2U9I9_FELCA;A0A2I2UGX6_FELCA;A0A5F5Y1J4_FELCA;M3W0I3_FELCA	3	4497.98	10232.7	12674.1	10707.4				7202.99		10182.3	7663.89	6663.38					PF00651(BTB/POZ domain);PF01344(Kelch motif);PF07707(BTB And C-terminal Kelch)
A0A2I2U9K5	ubiquitinyl hydrolase 1	USP28	A0A2I2U9K5	A0A2I2U9K5;A0A2I2UVN8;A0A5F5XD29;A0A5F5XFQ4;A0A5F5XM99;A0A5F5Y025;M3W386	USP28	ubiquitinyl hydrolase 1	A0A2I2U9K5_FELCA	7	11484.5	12305.4	11275.6	8744.41	12541.9	10221.7	12059	10662.6	9965.56	10101	8498.37	9185.7	GO:0006511(BP:ubiquitin-dependent protein catabolic process);GO:0016579(BP:protein deubiquitination);GO:0004843(MF:cysteine-type deubiquitinase activity)				PF00443(Ubiquitin carboxyl-terminal hydrolase)
A0A2I2U9K7	Repressor of RNA polymerase III transcription MAF1	MAF1	A0A2I2U9K7;M3WFA7	A0A2I2U9K7;M3WFA7	MAF1	Repressor of RNA polymerase III transcription MAF1	A0A2I2U9K7_FELCA;M3WFA7_FELCA	2	15927.5	15538.6	17669.9	4962.36	12005	11697.3	9185.39	6227.58	10156	7946.43	13577	12393.2	GO:0016480(BP:negative regulation of transcription by RNA polymerase III);GO:0005634(CC:nucleus)	fca:101101110			PF09174(Maf1 regulator)
A0A2I2U9N8	cAMP-dependent protein kinase inhibitor alpha	PKIA	A0A2I2U9N8	A0A2I2U9N8	PKIA	cAMP-dependent protein kinase inhibitor alpha	A0A2I2U9N8_FELCA	2	14310.2		16285.2	83410.4			16383.1	14877	12449.4	11634.4	10621.3	12236.3	GO:2000480(BP:negative regulation of cAMP-dependent protein kinase activity);GO:0005634(CC:nucleus);GO:0005737(CC:cytoplasm);GO:0004862(MF:cAMP-dependent protein kinase inhibitor activity)	fca:101084166(PKIA)			PF02827(cAMP-dependent protein kinase inhibitor)
A0A2I2U9P4	Spectrin beta chain	SPTBN2	A0A2I2U9P4;A0A5F5XSN8;M3W7N6	M3W7N6;A0A2I2U9P4;A0A5F5XSN8	SPTBN2	Spectrin beta chain	A0A2I2U9P4_FELCA;A0A5F5XSN8_FELCA;M3W7N6_FELCA	2	64109.1	57319.3	68540.1	128612	70679.8	87636.3	76286.9	116343	104898	76130.3	70866.3	80728.8	GO:0051693(BP:actin filament capping);GO:0008091(CC:spectrin);GO:0016020(CC:membrane);GO:0003779(MF:actin binding);GO:0005200(MF:structural constituent of cytoskeleton);GO:0005543(MF:phospholipid binding)	fca:101089045(SPTBN2)	fca04820(Cytoskeleton in muscle cells);;		PF00307(Calponin homology (CH) domain);PF15410(Pleckstrin homology domain);PF00435(Spectrin repeat)
A0A2I2U9P8	Small acidic protein	CD1H11orf58	A0A2I2U9P8	A0A2I2U9P8;A0A337RZ41	CD1H11orf58	Small acidic protein	A0A2I2U9P8_FELCA	12	293955	225061	312419	176144	137412	188665	213906	211528	200131	190099	208437	200588		fca:101095769			PF15477(Small acidic protein family)
A0A2I2U9P9	Interleukin 13 receptor subunit alpha 2	IL13RA2	A0A2I2U9P9;A0A2I2ULM4	A0A2I2U9P9;A0A2I2ULM4;M3VZX2	IL13RA2	Interleukin 13 receptor subunit alpha 2	A0A2I2U9P9_FELCA;A0A2I2ULM4_FELCA	10	23949.2	28840.9	24177.7	17906.5	19078.2	15510.8	17081.8	18493	17599.8	24042.6	20528.1	16670.1	GO:0002638(BP:negative regulation of immunoglobulin production);GO:0016064(BP:immunoglobulin mediated immune response);GO:0019221(BP:cytokine-mediated signaling pathway);GO:0043305(BP:negative regulation of mast cell degranulation);GO:0009897(CC:external side of plasma membrane);GO:0043235(CC:receptor complex);GO:0004896(MF:cytokine receptor activity);GO:0019955(MF:cytokine binding)				PF09240(Interleukin-6 receptor alpha chain, binding)
A0A2I2U9R0	Semaphorin 3A	SEMA3A	A0A2I2U9R0;A0A2I2UVN1;M3XD52	M3XD52;A0A2I2U9R0;A0A2I2UL21;A0A2I2UVN1	SEMA3A	Semaphorin 3A	A0A2I2U9R0_FELCA;A0A2I2UVN1_FELCA;M3XD52_FELCA	14	37007.1	40797.1	40083.1	32212.6	31115.8	28765.3	30387.4	30879.3	29698	29087.5	34440.1	22959.3	GO:0030215(MF:semaphorin receptor binding)				PF18452(Immunoglobulin domain);PF01403(Sema domain)
A0A2I2U9R2	Protein FAM136A	FAM136A	A0A2I2U9R2	A0A2I2U9R2	FAM136A	Protein FAM136A	A0A2I2U9R2_FELCA	20	53168.4	70393.5	62143.4	92668.7	95887	89195.6	78423.3	87058.4	91291.8	93662.6	87391.3	79024.2	GO:0005737(CC:cytoplasm)	fca:101097139			PF05811(Eukaryotic protein of unknown function (DUF842))
A0A2I2U9S3	Aly/REF export factor	ALYREF	A0A2I2U9S3	A0A2I2U9S3	ALYREF	Aly/REF export factor	A0A2I2U9S3_FELCA	20	1361250	1441500	1356570	2142770	2193580	2224080	2096170	2034550	1978720	1983650	2037550	1937340	GO:0006406(BP:mRNA export from nucleus);GO:0005634(CC:nucleus);GO:0016607(CC:nuclear speck);GO:0003729(MF:mRNA binding)				PF13865(C-terminal duplication domain of Friend of PRMT1);PF00076(RNA recognition motif)
A0A2I2U9S8	RAD1 checkpoint DNA exonuclease	RAD1	A0A2I2U9S8	A0A2I2U9S8	RAD1	RAD1 checkpoint DNA exonuclease	A0A2I2U9S8_FELCA	4	21746.2	20180.4	26096.6	32457.7	28425.5	27042.8	18625.5	32442.2	33640.4	22058.6	26650.1	22252.8	GO:0000077(BP:DNA damage checkpoint signaling);GO:0006281(BP:DNA repair);GO:0051598(BP:meiotic recombination checkpoint signaling);GO:0071479(BP:cellular response to ionizing radiation);GO:0005654(CC:nucleoplasm);GO:0030896(CC:checkpoint clamp complex);GO:0008408(MF:3'-5' exonuclease activity)	fca:101080512(RAD1)	fca04218(Cellular senescence)		PF02144(Repair protein Rad1/Rec1/Rad17)
A0A2I2U9T0	Chromosome C1 C1orf122 homolog	CC1H1orf122	A0A2I2U9T0	A0A2I2U9T0	CC1H1orf122	Chromosome C1 C1orf122 homolog	A0A2I2U9T0_FELCA	2	32195.7	39927.5	36686.7	30361	30744.8	29944.7	36083.2	29411.9	36759.1	47493.3	28281.1	29619.5					PF15855(Domain of unknown function (DUF4726))
A0A2I2U9U6	UBAP1-MVB12-associated (UMA) domain containing 1	UMAD1	A0A2I2U9U6	A0A2I2U9U6	UMAD1	UBAP1-MVB12-associated (UMA) domain containing 1	A0A2I2U9U6_FELCA	3	15882.1	13256.7	13889.2	6226.94	9311.25	9590.69	9945.12	8132.9	11547.1	14033	11083.4	10590.1		fca:109491358
A0A2I2U9V8	STARD3 N-terminal like	STARD3NL	A0A2I2U9V8;M3W9F9	M3W9F9;A0A2I2U9V8;A0A5F5Y2E2	STARD3NL	STARD3 N-terminal like	A0A2I2U9V8_FELCA;M3W9F9_FELCA	2	6225.9	9046.13	17041.4	21815	10762.7	6161.9		11763.3	16318.5	11054.2		5615.28	GO:0031902(CC:late endosome membrane)				PF10457(Cholesterol-capturing domain)
A0A2I2U9W3	Cadherin-2	CDH2	A0A2I2U9W3;A0A2I2UR65;M3WGP5	A0A2I2U9W3;A0A2I2UR65;M3WGP5	CDH2	Cadherin-2	A0A2I2U9W3_FELCA;A0A2I2UR65_FELCA;M3WGP5_FELCA	5	9172.63	14483.5	15265.3	14200.4	20147.5	24267.3	19035.5	22018.9	16237.2	17425	19420	17281.1	GO:0000902(BP:cell morphogenesis);GO:0003323(BP:type B pancreatic cell development);GO:0007043(BP:cell-cell junction assembly);GO:0007156(BP:homophilic cell adhesion via plasma membrane adhesion molecules);GO:0007157(BP:heterophilic cell-cell adhesion via plasma membrane cell adhesion molecules);GO:0007416(BP:synapse assembly);GO:0007420(BP:brain development);GO:0014032(BP:neural crest cell devel…				PF08758(Cadherin prodomain like);PF00028(Cadherin domain);PF01049(Cadherin, Y-type LIR-motif)
A0A2I2U9W5	Pleckstrin homology domain containing A1	PLEKHA1	A0A2I2U9W5;M3XA56	A0A2I2U9W5;M3XA56	PLEKHA1	Pleckstrin homology domain containing A1	A0A2I2U9W5_FELCA;M3XA56_FELCA	1	5761.54	3321.59	8935.22	6878.95					8532.89	7188.77		6040.9	GO:0001553(BP:luteinization);GO:0007283(BP:spermatogenesis);GO:0008209(BP:androgen metabolic process);GO:0008210(BP:estrogen metabolic process);GO:0009791(BP:post-embryonic development);GO:0014065(BP:phosphatidylinositol 3-kinase signaling);GO:0031529(BP:ruffle organization);GO:0033327(BP:Leydig cell differentiation);GO:0035264(BP:multicellular organism growth);GO:0045184(BP:establishment of prot…				PF00169(PH domain)
A0A2I2U9X2	Carbohydrate sulfotransferase	CHST11	A0A2I2U9X2	A0A2I2U9X2;A0A5F5XJQ6;A0A5F5XK27;A0A5F5XLX0;A0A5F5Y6Y1	CHST11	Carbohydrate sulfotransferase	A0A2I2U9X2_FELCA	1		7202.58					4221.7		2873.76		9803.41	1368.11	GO:0001701(BP:in utero embryonic development);GO:0002063(BP:chondrocyte development);GO:0006915(BP:apoptotic process);GO:0007179(BP:transforming growth factor beta receptor signaling pathway);GO:0007585(BP:respiratory gaseous exchange by respiratory system);GO:0009791(BP:post-embryonic development);GO:0016051(BP:carbohydrate biosynthetic process);GO:0030166(BP:proteoglycan biosynthetic process);G…				PF03567(Sulfotransferase family)
A0A2I2U9X5	Diaphanous related formin 3	DIAPH3	A0A2I2U9X5;A0A337S5H7;A0A337S8G1;M3WQG3	M3WQG3;A0A2I2U9X5;A0A337S5H7;A0A337S8G1	DIAPH3	Diaphanous related formin 3	A0A2I2U9X5_FELCA;A0A337S5H7_FELCA;A0A337S8G1_FELCA;M3WQG3_FELCA	18	16633.1	18918.6	19364.4	17524.2	18410.1	15416.2	19364.5	18259.3	21240.5	12692	14085.9	11570.9	GO:0030036(BP:actin cytoskeleton organization);GO:0003779(MF:actin binding);GO:0031267(MF:small GTPase binding)				PF06371(Diaphanous GTPase-binding Domain);PF02181(Formin Homology 2 Domain);PF06367(Diaphanous FH3 Domain)
A0A2I2U9X6	Solute carrier family 25 member 12	SLC25A12	A0A2I2U9X6;A0A2I2ULF4;M3W360	A0A2I2V4I5;A0A2I2U9X6;A0A2I2ULF4;M3W360;A0A5F5XNZ6	SLC25A12	Solute carrier family 25 member 12	A0A2I2U9X6_FELCA;A0A2I2ULF4_FELCA;M3W360_FELCA	34	126658	144350	123838	206124	209108	207466	211220	206643	211940	205884	204325	208758	GO:0055085(BP:transmembrane transport);GO:0005743(CC:mitochondrial inner membrane);GO:0005509(MF:calcium ion binding)	fca:101089635			PF00153(Mitochondrial carrier protein)
A0A2I2U9X9	SS18 subunit of BAF chromatin remodeling complex	SS18	A0A2I2U9X9;A0A2I2V199;A0A5F5XD22;A0A5F5Y2L9;M3X0X9	A0A2I2V199;A0A2I2U9X9;A0A5F5XD22;A0A5F5Y2L9;M3X0X9	SS18	SS18 subunit of BAF chromatin remodeling complex	A0A2I2U9X9_FELCA;A0A2I2V199_FELCA;A0A5F5XD22_FELCA;A0A5F5Y2L9_FELCA;M3X0X9_FELCA	5	45672	46438.9	46833	48922	49083.5	36170.9	51192.6	45387.6	43758.1	48082.6	37155	39550.6	GO:0003713(MF:transcription coactivator activity)				PF05030(SSXT protein (N-terminal region))
A0A2I2U9Y0	R3H domain and coiled-coil containing 1	R3HCC1	A0A2I2U9Y0;A0A2I2UPP4;A0A337RX22;A0A5F5XX65;A0A5F5Y134;A0A5F5Y7I0;M3WGU9	A0A2I2U9Y0;A0A2I2UPP4;A0A337RX22;A0A5F5XX65;A0A5F5Y134;A0A5F5Y7I0;M3WGU9	R3HCC1	R3H domain and coiled-coil containing 1	A0A2I2U9Y0_FELCA;A0A2I2UPP4_FELCA;A0A337RX22_FELCA;A0A5F5XX65_FELCA;A0A5F5Y134_FELCA;A0A5F5Y7I0_FELCA;M3WGU9_FELCA	2	12959.5		21489	9880.09		3679.45	7369.05	18242.6	16804.4		21234.1		GO:0003676(MF:nucleic acid binding)				PF01424(R3H domain)
A0A2I2U9Z1	Ribosomal protein S6 kinase	RPS6KA3	A0A2I2U9Z1	A0A2I2U9Z1;A0A2I2UXB7;M3WDY3	RPS6KA3	Ribosomal protein S6 kinase	A0A2I2U9Z1_FELCA	58	178188	162450	166463	127576	129095	123083	139824	124725	132811	120364	116224	121956	GO:0002224(BP:toll-like receptor signaling pathway);GO:0018105(BP:peptidyl-serine phosphorylation);GO:0032496(BP:response to lipopolysaccharide);GO:0035556(BP:intracellular signal transduction);GO:0043154(BP:negative regulation of cysteine-type endopeptidase activity involved in apoptotic process);GO:0045944(BP:positive regulation of transcription by RNA polymerase II);GO:0005654(CC:nucleoplasm);…	fca:101082546(RPS6KA3)	fca04010(MAPK signaling pathway);fca04150(mTOR signaling pathway);fca04114(Oocyte meiosis);fca04914(Progesterone-mediated oocyte maturation);fca04720(Long-term potentiation);fca04722(Neurotrophin signaling pathway);fca04714(Thermogenesis);;;		PF00069(Protein kinase domain);PF00433(Protein kinase C terminal domain)
A0A2I2U9Z5	R3H domain containing 2	R3HDM2	A0A2I2U9Z5;A0A2I2V3F4;A0A337S3G1;M3VU95	A0A2I2U5D7;A0A2I2U9Z5;A0A2I2V3F4;A0A2I2V3Z4;A0A337RUR1;A0A337S3G1;M3VU95	R3HDM2	R3H domain containing 2	A0A2I2U9Z5_FELCA;A0A2I2V3F4_FELCA;A0A337S3G1_FELCA;M3VU95_FELCA	8	20941.3	21352.7	23610.3	25385.7	18710.8	16322.6	19034.7	17056.3	17067.4	22536.2	17797.9	14253.9	GO:0003676(MF:nucleic acid binding)				PF12752(SUZ domain);PF01424(R3H domain)
A0A2I2UA04	Nebulette	NEBL	A0A2I2UA04;A0A337S0X0	A0A2I2UA04;A0A337S0X0	NEBL	Nebulette	A0A2I2UA04_FELCA;A0A337S0X0_FELCA	1	4858.69	9686.27	16794.7	6904.07	8485.16	4782.66	3611.91	7868.71	8937.81	5969.86	11892.6	5831.9	GO:0005737(CC:cytoplasm);GO:0003779(MF:actin binding);GO:0046872(MF:metal ion binding)				PF00412(LIM domain);PF14604(Variant SH3 domain);PF00880(Nebulin repeat)
A0A2I2UA05	Staphylococcal nuclease domain-containing protein	SND1	A0A2I2UA05;M3W9B3	A0A2I2UA05;A0A5F5XER4;A0A5F5XP50;A0A5F5XPH7;M3W9B3	SND1	Staphylococcal nuclease domain-containing protein	A0A2I2UA05_FELCA;M3W9B3_FELCA	69	394036	383241	366060	375536	406522	418991	444560	415087	436399	413900	433425	424216	GO:0006402(BP:mRNA catabolic process);GO:0010564(BP:regulation of cell cycle process);GO:0010587(BP:miRNA catabolic process);GO:0031047(BP:gene silencing by RNA);GO:0005634(CC:nucleus);GO:0005829(CC:cytosol);GO:0016442(CC:RISC complex);GO:0097433(CC:dense body);GO:0003723(MF:RNA binding);GO:0004518(MF:nuclease activity);GO:0004521(MF:endoribonuclease activity);GO:0016894(MF:endonuclease activity,…				PF00567(Tudor domain);PF00565(Staphylococcal nuclease homologue)
A0A2I2UA13	Zinc finger and BTB domain containing 21	ZBTB21	A0A2I2UA13	A0A2I2UA13	ZBTB21	Zinc finger and BTB domain containing 21	A0A2I2UA13_FELCA	18	25980.5	27511.1	26663.6	21084	23576.2	20922.7	25012.8	26986.9	24482.2	17716.2	24380.8	18432.5	GO:0006357(BP:regulation of transcription by RNA polymerase II);GO:0045892(BP:negative regulation of transcription, DNA-templated);GO:0005634(CC:nucleus);GO:0005654(CC:nucleoplasm);GO:0005829(CC:cytosol);GO:0000981(MF:DNA-binding transcription factor activity, RNA polymerase II-specific);GO:0001227(MF:DNA-binding transcription repressor activity, RNA polymerase II-specific);GO:0008327(MF:methyl-C…				PF00651(BTB/POZ domain);PF18450(Zinc Finger domain);PF00096(Zinc finger, C2H2 type)
A0A2I2UA14	Tryptophan--tRNA ligase, cytoplasmic	WARS1	A0A2I2UA14	M3WCI7;A0A2I2UA14;A0A5F5XBN2;A0A5F5Y3T0	WARS1	Tryptophan--tRNA ligase, cytoplasmic	A0A2I2UA14_FELCA	48	319239	281736	314209	214260	202814	261399	229867	202807	242421	233025	243976	241911	GO:0006436(BP:tryptophanyl-tRNA aminoacylation);GO:0004830(MF:tryptophan-tRNA ligase activity);GO:0005524(MF:ATP binding)	fca:101093944(WARS1)	fca00970(Aminoacyl-tRNA biosynthesis)		PF00458(WHEP-TRS domain);PF00579(tRNA synthetases class I (W and Y))
A0A2I2UA23	PRA1 family protein	ARL6IP5	A0A2I2UA23	A0A2I2UA23	ARL6IP5	PRA1 family protein	A0A2I2UA23_FELCA	11	344354	415365	344838	447108	532263	517153	517590	421698	514988	418665	483022	552163	GO:0002037(BP:negative regulation of L-glutamate import across plasma membrane);GO:0006749(BP:glutathione metabolic process);GO:0007611(BP:learning or memory);GO:0008631(BP:intrinsic apoptotic signaling pathway in response to oxidative stress);GO:0010917(BP:negative regulation of mitochondrial membrane potential);GO:0015031(BP:protein transport);GO:0032874(BP:positive regulation of stress-activat…	fca:101090425			PF03208(PRA1 family protein)
A0A2I2UA27	Glucosidase II alpha subunit	GANAB	A0A2I2UA27;M3WAD1	A0A2I2UA27;M3WAD1	GANAB	Glucosidase II alpha subunit	A0A2I2UA27_FELCA;M3WAD1_FELCA	69	511275	577879	507109	490297	466185	564684	510764	503132	532554	521722	517567	531275	GO:0005975(BP:carbohydrate metabolic process);GO:0030246(MF:carbohydrate binding);GO:0090599(MF:alpha-glucosidase activity)				PF13802(Glycosyl hydrolase 31 N-terminal galactose mutarotase-like domain);PF21365(Glycosyl hydrolase family 31 C-terminal domain);PF01055(Glycosyl hydrolases family 31 TIM-barrel domain)
A0A2I2UA34	Stress-activated protein kinase JNK	MAPK8	A0A2I2UA34;A0A2I2V255;A0A337S0H7	A0A2I2V255;A0A2I2UA34;A0A337S0H7;M3W062	MAPK8	Stress-activated protein kinase JNK	A0A2I2UA34_FELCA;A0A2I2V255_FELCA;A0A337S0H7_FELCA	8	73656.3	62630.5	69342	39400.4	47181.8	52311.8	59207.6	47303.1	46735.8	45007.5	49395	50364.8	GO:0006468(BP:protein phosphorylation);GO:0048511(BP:rhythmic process);GO:0005737(CC:cytoplasm);GO:0043231(CC:intracellular membrane-bounded organelle);GO:0004707(MF:MAP kinase activity);GO:0005524(MF:ATP binding);GO:0106310(MF:protein serine kinase activity)				PF00069(Protein kinase domain)
A0A2I2UA39	Cytosolic Fe-S cluster assembly factor NUBP2	NUBP2	A0A2I2UA39	A0A2I2UA39	NUBP2	Cytosolic Fe-S cluster assembly factor NUBP2	A0A2I2UA39_FELCA	4	27435.8	20119.2	26004.5	12627.9	14551.5	17370	13831.8	15811.7	16273.9	16983.3	16630.5	19289.1	GO:0016226(BP:iron-sulfur cluster assembly);GO:0005634(CC:nucleus);GO:0005829(CC:cytosol);GO:0031616(CC:spindle pole centrosome);GO:0005524(MF:ATP binding);GO:0046872(MF:metal ion binding);GO:0051536(MF:iron-sulfur cluster binding);GO:0051539(MF:4 iron, 4 sulfur cluster binding);GO:0140663(MF:ATP-dependent FeS chaperone activity)	fca:101085771			PF10609(NUBPL iron-transfer P-loop NTPase)
A0A2I2UA40	Phosphatidylinositol 4-kinase type 2	PI4K2A	A0A2I2UA40;A0A5F5XMY9	A0A5F5XMY9;A0A2I2UA40	PI4K2A	Phosphatidylinositol 4-kinase type 2	A0A2I2UA40_FELCA;A0A5F5XMY9_FELCA	38	119008	156099	125400	187429	192491	193180	197077	197697	205556	194208	188538	188275	GO:0016310(BP:phosphorylation);GO:0046854(BP:phosphatidylinositol phosphate biosynthetic process);GO:0005886(CC:plasma membrane);GO:0004430(MF:1-phosphatidylinositol 4-kinase activity);GO:0005524(MF:ATP binding)				PF00454(Phosphatidylinositol 3- and 4-kinase)
A0A2I2UA41	Neuron navigator 1	NAV1	A0A2I2UA41	A0A5F5XW58;A0A2I2UA41;A0A5F5XLL4;M3VUS2	NAV1	Neuron navigator 1	A0A2I2UA41_FELCA	17	19693.8	20546.6	16523.1	16544.2	18924.6	10689.8	11980.2	14081.2	14377.8	28067.8	12400.2	15090.4	GO:0022008(BP:neurogenesis)
A0A2I2UA47	Transcription factor A, mitochondrial	TFAM	A0A2I2UA47	A0A2I2UA47;A0A5F5Y3Q8	TFAM	Transcription factor A, mitochondrial	A0A2I2UA47_FELCA	22	159851	212516	178104	316438	296664	315302	284397	292826	295370	300933	301081	282531	GO:0006391(BP:transcription initiation from mitochondrial promoter);GO:0033108(BP:mitochondrial respiratory chain complex assembly);GO:0045893(BP:positive regulation of transcription, DNA-templated);GO:0005634(CC:nucleus);GO:0032991(CC:protein-containing complex);GO:0042645(CC:mitochondrial nucleoid);GO:0000976(MF:transcription cis-regulatory region binding);GO:0001018(MF:mitochondrial promoter s…	fca:101096672(TFAM)	fca04371(Apelin signaling pathway);		PF00505(HMG (high mobility group) box);PF09011(HMG-box domain)
A0A2I2UA49	ADP-ribosyl cyclase/cyclic ADP-ribose hydrolase	BST1	A0A2I2UA49;A0A2I2UYP2	A0A2I2UYP2;A0A2I2UA49	BST1	ADP-ribosyl cyclase/cyclic ADP-ribose hydrolase	A0A2I2UA49_FELCA;A0A2I2UYP2_FELCA	1		6404.29		8256.95	8956	10751.9			4281.87	5976.2	9470.47	11036	GO:0016020(CC:membrane);GO:0016740(MF:transferase activity);GO:0050135(MF:NAD(P)+ nucleosidase activity);GO:0061809(MF:NAD+ nucleotidase, cyclic ADP-ribose generating)				PF02267(ADP-ribosyl cyclase)
A0A2I2UA54	Protein phosphatase 6 regulatory subunit 2	PPP6R2	A0A2I2UA54;A0A5F5XE41	A0A5F5XE41;A0A2I2UA54;M3W263	PPP6R2	Protein phosphatase 6 regulatory subunit 2	A0A2I2UA54_FELCA;A0A5F5XE41_FELCA	25	60866.2	65164.5	74621.6	38890.9	40590.8	39117.2	45398.8	44413.2	49889.6	35483.5	33520.2	36927	GO:0043666(BP:regulation of phosphoprotein phosphatase activity);GO:0019903(MF:protein phosphatase binding)				PF04499(SIT4 phosphatase-associated protein)
A0A2I2UA72	Interleukin 1 receptor accessory protein	IL1RAP	A0A2I2UA72	M3WNU0;A0A2I2UA72	IL1RAP	Interleukin 1 receptor accessory protein	A0A2I2UA72_FELCA	4	22242.4	20759.6	22493.5	27258.1	21951.7	26054	27022	16377.1	21882.1	28751.6	34779.2	31291.7	GO:0006954(BP:inflammatory response);GO:0016020(CC:membrane);GO:0004908(MF:interleukin-1 receptor activity);GO:0016787(MF:hydrolase activity)				PF13927(Immunoglobulin domain);PF18452(Immunoglobulin domain);PF01582(TIR domain)
A0A2I2UA97	protein kinase C	PKN1	A0A2I2UA97;A0A5F5XM54;A0A5F5Y0P0;M3WIY6	A0A2I2UA97;A0A5F5XM54;A0A5F5Y0P0;M3WIY6	PKN1	protein kinase C	A0A2I2UA97_FELCA;A0A5F5XM54_FELCA;A0A5F5Y0P0_FELCA;M3WIY6_FELCA	14	31311	34427.4	34889	18674.6	21556.8	25307.9	22996	18844.5	26413.6	19087.7	22883.9	24313.6	GO:0001782(BP:B cell homeostasis);GO:0001783(BP:B cell apoptotic process);GO:0002634(BP:regulation of germinal center formation);GO:0002637(BP:regulation of immunoglobulin production);GO:0003014(BP:renal system process);GO:0006357(BP:regulation of transcription by RNA polymerase II);GO:0006469(BP:negative regulation of protein kinase activity);GO:0006972(BP:hyperosmotic response);GO:0010631(BP:ep…				PF00433(Protein kinase C terminal domain);PF02185(Hr1 repeat);PF00069(Protein kinase domain)
A0A2I2UAA2	NADH dehydrogenase [ubiquinone] iron-sulfur protein 2, mitochondrial	NDUFS2	A0A2I2UAA2	A0A2I2UAA2	NDUFS2	NADH dehydrogenase [ubiquinone] iron-sulfur protein 2, mitochondrial	A0A2I2UAA2_FELCA	35	181626	204882	176216	292085	267931	278069	271512	260887	264117	252361	269604	302190	GO:0006120(BP:mitochondrial electron transport, NADH to ubiquinone);GO:0006979(BP:response to oxidative stress);GO:0032981(BP:mitochondrial respiratory chain complex I assembly);GO:0042063(BP:gliogenesis);GO:0061351(BP:neural precursor cell proliferation);GO:0071453(BP:cellular response to oxygen levels);GO:0005654(CC:nucleoplasm);GO:0005747(CC:mitochondrial respiratory chain complex I);GO:000813…				PF00346(Respiratory-chain NADH dehydrogenase, 49 Kd subunit)
A0A2I2UAA5	Ubiquitin carboxyl-terminal hydrolase	USP20	A0A2I2UAA5;M3WJ17	A0A2I2UAA5;M3WJ17	USP20	Ubiquitin carboxyl-terminal hydrolase	A0A2I2UAA5_FELCA;M3WJ17_FELCA	6	40384.9	42719.3	36271.7	29397.3	29918.2	17845.6	19507.5	20542.2	30347.7	29325.9	29517.2	48987.9	GO:0006511(BP:ubiquitin-dependent protein catabolic process);GO:0006897(BP:endocytosis);GO:0008277(BP:regulation of G protein-coupled receptor signaling pathway);GO:0010508(BP:positive regulation of autophagy);GO:0043124(BP:negative regulation of I-kappaB kinase/NF-kappaB signaling);GO:0070536(BP:protein K63-linked deubiquitination);GO:0071108(BP:protein K48-linked deubiquitination);GO:0140374(BP…				PF06337(DUSP domain);PF02148(Zn-finger in ubiquitin-hydrolases and other protein);PF00443(Ubiquitin carboxyl-terminal hydrolase)
A0A2I2UAA6	Ras-related protein Rab-4	RAB4A	A0A2I2UAA6	A0A2I2UAA6;A0A5F5Y2Y1	RAB4A	Ras-related protein Rab-4	A0A2I2UAA6_FELCA	9	31275.6	38981.2	39093.9	37104	37860.7	42816.2	40117.6	39057.3	36806.2	37838.7	41043.9	38694.3	GO:0015031(BP:protein transport);GO:0016192(BP:vesicle-mediated transport);GO:0030100(BP:regulation of endocytosis);GO:0032482(BP:Rab protein signal transduction);GO:0005886(CC:plasma membrane);GO:0030659(CC:cytoplasmic vesicle membrane);GO:0032593(CC:insulin-responsive compartment);GO:0098837(CC:postsynaptic recycling endosome);GO:0003924(MF:GTPase activity);GO:0003925(MF:G protein activity);GO:…				PF00071(Ras family)
A0A2I2UAC1	RNA helicase	DDX19B	A0A2I2UAC1	A0A2I2U2U3;A0A2I2UAC1;A0A5F5XYL9	DDX19B	RNA helicase	A0A2I2UAC1_FELCA	4	17846.3	12687.6	12183.7	7521.78	12871	14649.8	15803.2	10745.3	14055.2	13819.3	10079.9	9739.29	GO:0003676(MF:nucleic acid binding);GO:0003724(MF:RNA helicase activity);GO:0005524(MF:ATP binding);GO:0016787(MF:hydrolase activity)				PF00271(Helicase conserved C-terminal domain);PF00270(DEAD/DEAH box helicase)
A0A2I2UAC5	Cytochrome c oxidase subunit 7C, mitochondrial	COX7C	A0A2I2UAC5;A0A5F5Y124	A0A2I2UAC5;A0A5F5Y124	COX7C	Cytochrome c oxidase subunit 7C, mitochondrial	A0A2I2UAC5_FELCA;A0A5F5Y124_FELCA	2	254240	344405	213904	545454	468094	601501	415621	486891	480070	447501	489057	483660	GO:0006123(BP:mitochondrial electron transport, cytochrome c to oxygen);GO:0005751(CC:mitochondrial respiratory chain complex IV)	fca:102899183	fca00190(Oxidative phosphorylation);fca04260(Cardiac muscle contraction);fca04714(Thermogenesis);;;;;;;;;		PF02935(Cytochrome c oxidase subunit VIIc)
A0A2I2UAD2	G protein-coupled receptor kinase	GRK5	A0A2I2UAD2;M3WDP1	A0A2I2UAD2;A0A5F5Y1R2;M3WDP1	GRK5	G protein-coupled receptor kinase	A0A2I2UAD2_FELCA;M3WDP1_FELCA	5	5412.65	8785.88	6575.58	3238.58	6032.65	6794.46	9826.34	13335	4858.03		6488.14	8964.15	GO:0006468(BP:protein phosphorylation);GO:0007217(BP:tachykinin receptor signaling pathway);GO:0008284(BP:positive regulation of cell population proliferation);GO:0009966(BP:regulation of signal transduction);GO:0043066(BP:negative regulation of apoptotic process);GO:0046777(BP:protein autophosphorylation);GO:0051726(BP:regulation of cell cycle);GO:0005737(CC:cytoplasm);GO:0005829(CC:cytosol);GO:…				PF00615(Regulator of G protein signaling domain);PF00069(Protein kinase domain)
A0A2I2UAD7	Cell cycle progression 1	CCPG1	A0A2I2UAD7;A0A2I2UT65;A0A5F5XUD1;A0A5F5Y0W5	A0A5F5Y0W5;A0A2I2UAD7;A0A2I2UT65;A0A5F5XUD1	CCPG1	Cell cycle progression 1	A0A2I2UAD7_FELCA;A0A2I2UT65_FELCA;A0A5F5XUD1_FELCA;A0A5F5Y0W5_FELCA	25	30818.1	41991.9	32283.4	48828.8	52665.7	48034.9	47164.4	46830.8	51802.4	47750.2	48369.8	44911.3
A0A2I2UAE0	RING-type E3 ubiquitin transferase	SH3RF3	A0A2I2UAE0	A0A2I2UAE0	SH3RF3	RING-type E3 ubiquitin transferase	A0A2I2UAE0_FELCA	5	9906.4	9300.01	10126.8	4330.56	3763.68		8614.47	9855.49	8894.61		8329.24		GO:0016567(BP:protein ubiquitination);GO:0032436(BP:positive regulation of proteasomal ubiquitin-dependent protein catabolic process);GO:0046330(BP:positive regulation of JNK cascade);GO:0051865(BP:protein autoubiquitination);GO:0046872(MF:metal ion binding);GO:0061630(MF:ubiquitin protein ligase activity)				PF00097(Zinc finger, C3HC4 type (RING finger));PF00018(SH3 domain);PF14604(Variant SH3 domain)
A0A2I2UAE5	Cytokine-like nuclear factor N-PAC	GLYR1	A0A2I2UAE5	A0A2I2UAE5;M3X1E0	GLYR1	Cytokine-like nuclear factor N-PAC	A0A2I2UAE5_FELCA	35	98484.3	112125	94847.3	104792	114218	93951.6	110112	102013	103562	99667.7	87842.3	101656	GO:0035066(BP:positive regulation of histone acetylation);GO:0045815(BP:epigenetic maintenance of chromatin in transcription-competent conformation);GO:0045944(BP:positive regulation of transcription by RNA polymerase II);GO:0000786(CC:nucleosome);GO:0005654(CC:nucleoplasm);GO:0005829(CC:cytosol);GO:0003677(MF:DNA binding);GO:0016491(MF:oxidoreductase activity);GO:0031491(MF:nucleosome binding);G…	fca:101092478			PF14833(NAD-binding of NADP-dependent 3-hydroxyisobutyrate dehydrogenase);PF03446(NAD binding domain of 6-phosphogluconate dehydrogenase);PF00855(PWWP domain)
A0A2I2UAF2	Negative elongation factor complex member B	NELFB	A0A2I2UAF2	A0A2I2UAF2;A0A5F5XHR8;A0A5F5XPN5;M3W221	NELFB	Negative elongation factor complex member B	A0A2I2UAF2_FELCA	26	57764.2	56781.6	61179.7	73714	71189.8	75247.6	72651.4	70252	76328.9	65465.3	66731.9	68746.4	GO:0008283(BP:cell population proliferation);GO:0034244(BP:negative regulation of transcription elongation from RNA polymerase II promoter);GO:0048863(BP:stem cell differentiation);GO:2000737(BP:negative regulation of stem cell differentiation);GO:0005737(CC:cytoplasm);GO:0032021(CC:NELF complex)				PF06209(Cofactor of BRCA1 (COBRA1))
A0A2I2UAF5	Phosphatidylinositol binding clathrin assembly protein	PICALM	A0A2I2UAF5;A0A2I2UV61;A0A337SB84;A0A337SC21;A0A337SEM0;M3XEB8	A0A337SB84;A0A2I2UV61;A0A2I2V245;A0A337SC21;A0A337SEM0;M3XEB8;A0A2I2UAF5	PICALM	Phosphatidylinositol binding clathrin assembly protein	A0A2I2UAF5_FELCA;A0A2I2UV61_FELCA;A0A337SB84_FELCA;A0A337SC21_FELCA;A0A337SEM0_FELCA;M3XEB8_FELCA	31	119102	136455	129060	121928	135624	141868	134315	131181	126108	127776	137907	145595	GO:0048268(BP:clathrin coat assembly);GO:0072583(BP:clathrin-dependent endocytosis);GO:0030136(CC:clathrin-coated vesicle);GO:0005545(MF:1-phosphatidylinositol binding);GO:0030276(MF:clathrin binding)				PF07651(ANTH domain)
A0A2I2UAF6	SOS Ras/Rac guanine nucleotide exchange factor 1	SOS1	A0A2I2UAF6;A0A2I2V4I4;M3X7C9	M3X7C9;A0A2I2UAF6;A0A2I2V4I4	SOS1	SOS Ras/Rac guanine nucleotide exchange factor 1	A0A2I2UAF6_FELCA;A0A2I2V4I4_FELCA;M3X7C9_FELCA	3	9950.89	13406.2	13404.2	8158.37	12541.3	9098.35	12045.2	12841.2	12218.4	5864.99		7129.46	GO:0007264(BP:small GTPase mediated signal transduction);GO:0005085(MF:guanyl-nucleotide exchange factor activity);GO:0046982(MF:protein heterodimerization activity)				PF00618(RasGEF N-terminal motif);PF00617(RasGEF domain);PF00621(RhoGEF domain)
A0A2I2UAG0	KIAA0232	KIAA0232	A0A2I2UAG0;A0A2I2UVC8;A0A5F5XCS7;A0A5F5Y0N0;A0A5F5Y754;M3WCK4	A0A2I2UAG0;A0A2I2UVC8;A0A5F5XCS7;A0A5F5Y0N0;A0A5F5Y754;M3WCK4	KIAA0232	KIAA0232	A0A2I2UAG0_FELCA;A0A2I2UVC8_FELCA;A0A5F5XCS7_FELCA;A0A5F5Y0N0_FELCA;A0A5F5Y754_FELCA;M3WCK4_FELCA	2	10733.6	2756.65	7639.87														PF15376(Domain of unknown function (DUF4603));PF00566(Rab-GTPase-TBC domain)
A0A2I2UAG5	Thioredoxin like 1	TXNL1	A0A2I2UAG5;A0A337S744;A0A5F5Y332;M3WR62;M3XAD0	A0A2I2UAG5;A0A337S744;A0A5F5Y332;M3WR62;M3XAD0	TXNL1	Thioredoxin like 1	A0A2I2UAG5_FELCA;A0A337S744_FELCA;A0A5F5Y332_FELCA;M3WR62_FELCA;M3XAD0_FELCA	27	520563	511587	552959	396277	398567	493594	430811	455022	480615	446059	486292	493623					PF06201(PITH domain);PF00085(Thioredoxin)
A0A2I2UAH0	Exocyst complex component	EXOC6B	A0A2I2UAH0;M3WKX2	A0A2I2UAH0;A0A5F5XWB0;M3WKX2	EXOC6B	Exocyst complex component	A0A2I2UAH0_FELCA;M3WKX2_FELCA	27	52823.4	61065.4	61612.2	45116.4	49353.3	49786.4	53985.4	51711.6	45524.9	42087.9	48166	44556.3	GO:0006886(BP:intracellular protein transport);GO:0006887(BP:exocytosis);GO:0006893(BP:Golgi to plasma membrane transport);GO:0090522(BP:vesicle tethering involved in exocytosis);GO:0000145(CC:exocyst)				PF20651(Exocyst complex component EXOC6/Sec15, N-terminal);PF04091(Exocyst complex subunit Sec15 C-terminal)
A0A2I2UAH2	Zinc transporter SLC39A7	SLC39A7	A0A2I2UAH2	A0A2I2UAH2;M3W6V4	SLC39A7	Zinc transporter SLC39A7	A0A2I2UAH2_FELCA	3	72400	75978.8	74044.4	94219.5	93930.3	79164.7	87805	95474.8	76773.7	89366.3	84678.1	64250.8	GO:0006882(BP:cellular zinc ion homeostasis);GO:0071577(BP:zinc ion transmembrane transport);GO:0016020(CC:membrane);GO:0005385(MF:zinc ion transmembrane transporter activity)				PF02535(ZIP Zinc transporter)
A0A2I2UAJ6	E3 ubiquitin protein ligase	RNF40	A0A2I2UAJ6;A0A5F5XYG6	A0A2I2UAJ6;A0A2I2UNT6;A0A5F5XYG6;M3WC62	RNF40	E3 ubiquitin protein ligase	A0A2I2UAJ6_FELCA;A0A5F5XYG6_FELCA	40	37210.8	42379.6	39398.5	48120.3	47156.8	47375.9	41876.7	46179.5	43792.6	44007.1	45961.8	45228.5	GO:0006325(BP:chromatin organization);GO:0010390(BP:histone monoubiquitination);GO:0005634(CC:nucleus);GO:0004842(MF:ubiquitin-protein transferase activity);GO:0046872(MF:metal ion binding)	fca:101092073			PF00097(Zinc finger, C3HC4 type (RING finger))
A0A2I2UAJ7	Structural maintenance of chromosomes protein	SMC4	A0A2I2UAJ7	A0A2I2UAJ7;A0A5F5Y1I2;M3WX33	SMC4	Structural maintenance of chromosomes protein	A0A2I2UAJ7_FELCA	83	184472	165428	156801	139759	150072	155545	170333	148983	156756	146335	150490	156915	GO:0007076(BP:mitotic chromosome condensation);GO:0010032(BP:meiotic chromosome condensation);GO:0045132(BP:meiotic chromosome segregation);GO:0051383(BP:kinetochore organization);GO:0051984(BP:positive regulation of chromosome segregation);GO:1905820(BP:positive regulation of chromosome separation);GO:1905821(BP:positive regulation of chromosome condensation);GO:0000775(CC:chromosome, centromeri…	fca:101093707			PF02463(RecF/RecN/SMC N terminal domain);PF06470(SMC proteins Flexible Hinge Domain)
A0A2I2UAK0	Periplakin	PPL	A0A2I2UAK0	A0A2I2UAK0	PPL	Periplakin	A0A2I2UAK0_FELCA	1	68741.3	94039	82606.8	64366.4	59529		64946.5	61973.2	60242	61923.5	51062.1	66638.7	GO:0045104(BP:intermediate filament cytoskeleton organization);GO:0005856(CC:cytoskeleton)				PF00681(Plectin repeat);PF17902(SH3 domain)
A0A2I2UAK7	IST1 homolog	IST1	A0A2I2UAK7;M3WQF1	A0A2I2UAK7;M3WQF1	IST1	IST1 homolog	A0A2I2UAK7_FELCA;M3WQF1_FELCA	13	98686.1	112858	101042	64087.9	68720	79672	72026.4	66757.7	83336.8	72181.9	74065.3	71608	GO:0008104(BP:protein localization);GO:0009838(BP:abscission);GO:0015031(BP:protein transport);GO:0019076(BP:viral release from host cell);GO:0045862(BP:positive regulation of proteolysis);GO:0046745(BP:viral capsid secondary envelopment);GO:0048668(BP:collateral sprouting);GO:0048672(BP:positive regulation of collateral sprouting);GO:0061640(BP:cytoskeleton-dependent cytokinesis);GO:0000785(CC:c…				PF03398(Regulator of Vps4 activity in the MVB pathway)
A0A2I2UAL2	Limb and CNS expressed 1 like	LIX1L	A0A2I2UAL2	A0A2I2UAL2	LIX1L	Limb and CNS expressed 1 like	A0A2I2UAL2_FELCA	4	18504.1	16459.2	16901		11995.9	9890.73	11760.6	13593.8	15996.7	12481.5	15517	13831.2	GO:0097352(BP:autophagosome maturation);GO:0005737(CC:cytoplasm)				PF14954(Limb expression 1)
A0A2I2UAL3	Zinc finger protein 7	ZNF7	A0A2I2UAL3;M3WH60	M3WH60;A0A2I2UAL3	ZNF7	Zinc finger protein 7	A0A2I2UAL3_FELCA;M3WH60_FELCA	4	4689.75	10469.4		8955.65	8623.6	6481.76	9557.13	9059.93	5575.32	6130.13	5138.58	14135.8	GO:0006355(BP:regulation of transcription, DNA-templated);GO:0046872(MF:metal ion binding)				PF00096(Zinc finger, C2H2 type);PF01352(KRAB box)
A0A2I2UAL5	Double-stranded RNA-binding protein Staufen homolog 2	STAU2	A0A2I2UAL5;A0A337SGT6	A0A2I2UAL5;A0A2I2U4H9;A0A2I2UFI7;A0A337RW92;A0A337RYL5;A0A337SGT6;M3W337	STAU2	Double-stranded RNA-binding protein Staufen homolog 2	A0A2I2UAL5_FELCA;A0A337SGT6_FELCA	18	33930.1	34169.3	32879.2	14579.1	19059.2	22579.3	22214.9	23532.9	22321.6	20196.1	18210.7	13950.8	GO:0007281(BP:germ cell development);GO:0008298(BP:intracellular mRNA localization);GO:0035418(BP:protein localization to synapse);GO:0098964(BP:anterograde dendritic transport of messenger ribonucleoprotein complex);GO:0005874(CC:microtubule);GO:0005886(CC:plasma membrane);GO:0010494(CC:cytoplasmic stress granule);GO:0032839(CC:dendrite cytoplasm);GO:0043005(CC:neuron projection);GO:0043025(CC:n…				PF00035(Double-stranded RNA binding motif);PF16482(Staufen C-terminal domain)
A0A2I2UAQ8	Metalloproteinase inhibitor 3	TIMP3	A0A2I2UAQ8	A0A2I2UAQ8;Q6X808	TIMP3	Metalloproteinase inhibitor 3	A0A2I2UAQ8_FELCA	7	21775.3	25001.1	16804	40422.6	34364.8	33728.7	36376.4	31397.3	31541.5	28450.2	30645.5	30040.3	GO:0009725(BP:response to hormone);GO:0010951(BP:negative regulation of endopeptidase activity);GO:0034097(BP:response to cytokine);GO:0051045(BP:negative regulation of membrane protein ectodomain proteolysis);GO:0070373(BP:negative regulation of ERK1 and ERK2 cascade);GO:0071310(BP:cellular response to organic substance);GO:1903984(BP:positive regulation of TRAIL-activated apoptotic signaling pa…	fca:101091215(TIMP3)	;		PF00965(Tissue inhibitor of metalloproteinase)
A0A2I2UAS1	Transmembrane protein 63B	TMEM63B	A0A2I2UAS1	A0A2I2UAS1;M3WC22	TMEM63B	Transmembrane protein 63B	A0A2I2UAS1_FELCA	11	36741.4	47782.8	40245	54383.4	58923.6	52378.7	49688.5	53399.2	56113.6	61825.6	56825.1	57623.8	GO:0005886(CC:plasma membrane);GO:0015629(CC:actin cytoskeleton);GO:0005227(MF:calcium activated cation channel activity);GO:0008381(MF:mechanosensitive ion channel activity);GO:1990760(MF:osmolarity-sensing cation channel activity)	fca:101095338			PF14703(Cytosolic domain of 10TM putative phosphate transporter);PF13967(Late exocytosis, associated with Golgi transport);PF02714(Calcium-dependent channel, 7TM region, putative phosphate)
A0A2I2UAS6	Tyrosine-protein phosphatase non-receptor type 13	PTPN13	A0A2I2UAS6;A0A2I2UND9;M3WNY2	A0A2I2UAS6;A0A2I2UND9;M3WNY2	PTPN13	Tyrosine-protein phosphatase non-receptor type 13	A0A2I2UAS6_FELCA;A0A2I2UND9_FELCA;M3WNY2_FELCA	22	17353.6	18999.2	17988	17213.1	19156.4	14615.1	21306.3	18760.4	18193.3	17177.7	16236.4	16897.1	GO:0006470(BP:protein dephosphorylation);GO:0005737(CC:cytoplasm);GO:0005856(CC:cytoskeleton);GO:0004725(MF:protein tyrosine phosphatase activity)				PF00373(FERM central domain);PF16599(Unstructured linker region on PTN13 protein between PDZ);PF09379(FERM N-terminal domain);PF00102(Protein-tyrosine phosphatase);PF00595(PDZ domain);PF09380(FERM C-terminal PH-like domain)
A0A2I2UAT5	Tubulin beta chain	TUBB6	A0A2I2UAT5	M3W868;A0A2I2UAT5	TUBB6	Tubulin beta chain	A0A2I2UAT5_FELCA	31	379548	324537	389152	247930	238278	240105	262399	234274	233404	224826	231507	236700	GO:0000226(BP:microtubule cytoskeleton organization);GO:0000278(BP:mitotic cell cycle);GO:0005737(CC:cytoplasm);GO:0005874(CC:microtubule);GO:0045171(CC:intercellular bridge);GO:0072686(CC:mitotic spindle);GO:0003924(MF:GTPase activity);GO:0005200(MF:structural constituent of cytoskeleton);GO:0005525(MF:GTP binding)	fca:101096420(TUBB6)	fca04145(Phagosome);fca04540(Gap junction);fca04814(Motor proteins);;;;;;;		PF03953(Tubulin C-terminal domain);PF00091(Tubulin/FtsZ family, GTPase domain)
A0A2I2UAU0	Centromere protein N	CENPN	A0A2I2UAU0;A0A337RY84;A0A337SCW6;A0A5F5XWD3	A0A2I2UAU0;A0A337RY84;A0A337SCW6;A0A5F5XWD3	CENPN	Centromere protein N	A0A2I2UAU0_FELCA;A0A337RY84_FELCA;A0A337SCW6_FELCA;A0A5F5XWD3_FELCA	2	6144.09	5273.94	7930.09	12324.7	7364.82	9443.56	10024.8	9442.97	7567.67		8357.66	3432.23	GO:0007059(BP:chromosome segregation);GO:0034080(BP:CENP-A containing chromatin assembly)				PF05238(Kinetochore protein CHL4 like)
A0A2I2UAV1	Solute carrier family 23 member 2	SLC23A2	A0A2I2UAV1	A0A2I2UAV1	SLC23A2	Solute carrier family 23 member 2	A0A2I2UAV1_FELCA	10	78251.4	97611.4	85189.2	119210	147049	128789	124776	121677	149513	127398	150417	124568	GO:0019852(BP:L-ascorbic acid metabolic process);GO:0005737(CC:cytoplasm);GO:0016323(CC:basolateral plasma membrane);GO:0016324(CC:apical plasma membrane);GO:0008520(MF:L-ascorbate:sodium symporter activity);GO:0015229(MF:L-ascorbic acid transmembrane transporter activity)				PF00860(Permease family)
A0A2I2UAV6	Regulation of nuclear pre-mRNA domain containing 2	RPRD2	A0A2I2UAV6	A0A2I2UAV6;A0A5F5Y1N4;M3WTW3	RPRD2	Regulation of nuclear pre-mRNA domain containing 2	A0A2I2UAV6_FELCA	36	341707	465931	428007	443195	427218	322087	395352	429704	393426	318810	307232	306998	GO:0031124(BP:mRNA 3'-end processing);GO:0097550(CC:transcription preinitiation complex);GO:0000993(MF:RNA polymerase II complex binding)	fca:101084811			PF04818(CID domain)
A0A2I2UAV9	Oligosaccharyltransferase complex subunit	OSTC	A0A2I2UAV9	A0A2I2UAV9;M3X0W0	OSTC	Oligosaccharyltransferase complex subunit	A0A2I2UAV9_FELCA	5	81063.4	84468	68898.7	101388	121960	111866	111240	79148.6	122055	106534	106475	92891.9	GO:0006487(BP:protein N-linked glycosylation);GO:0008250(CC:oligosaccharyltransferase complex)	fca:101089606(OSTC)	fca00510(N-Glycan biosynthesis);fca00513(Various types of N-glycan biosynthesis);fca04141(Protein processing in endoplasmic reticulum)		PF04756(OST3 / OST6 family, transporter family)
A0A2I2UAX0	RNA polymerase II subunit A C-terminal domain phosphatase SSU72	SSU72	A0A2I2UAX0	A0A2I2UAX0	SSU72	RNA polymerase II subunit A C-terminal domain phosphatase SSU72	A0A2I2UAX0_FELCA	11	61556.8	60630.5	73222.8	58650.5	81939.4	75858.1	93991.4	83477.9	97999.9	85978.6	83178.2	79604.1	GO:0006369(BP:termination of RNA polymerase II transcription);GO:0006378(BP:mRNA polyadenylation);GO:0005847(CC:mRNA cleavage and polyadenylation specificity factor complex);GO:0008420(MF:RNA polymerase II CTD heptapeptide repeat phosphatase activity);GO:0017018(MF:myosin phosphatase activity)				PF04722(Ssu72-like protein)
A0A2I2UAX6	Metalloendopeptidase OMA1, mitochondrial	OMA1	A0A2I2UAX6;A0A5F5Y197	A0A2I2UAX6;A0A5F5XWG5;A0A5F5Y197	OMA1	Metalloendopeptidase OMA1, mitochondrial	A0A2I2UAX6_FELCA;A0A5F5Y197_FELCA	4	20810.9	13196.7	6951.73	7691.51	22111.4	19653.6	21979.6	17579.2	19798.4	7751	6874.4	11362.7	GO:0006515(BP:protein quality control for misfolded or incompletely synthesized proteins);GO:0010637(BP:negative regulation of mitochondrial fusion);GO:0034982(BP:mitochondrial protein processing);GO:0043065(BP:positive regulation of apoptotic process);GO:0140468(BP:HRI-mediated signaling);GO:1903850(BP:regulation of cristae formation);GO:0005743(CC:mitochondrial inner membrane);GO:0004222(MF:met…	fca:101100067(OMA1)			PF01435(Peptidase family M48)
A0A2I2UAX8	small monomeric GTPase	RAB27B	A0A2I2UAX8;A0A2I2UJC9	A0A2I2UAX8;A0A2I2UJC9;A0A5K1VCZ4	RAB27B	small monomeric GTPase	A0A2I2UAX8_FELCA;A0A2I2UJC9_FELCA	15	138117	171870	143324	202263	229598	223652	214196	204931	227067	198984	203686	218011	GO:0005770(CC:late endosome);GO:0016020(CC:membrane);GO:0003925(MF:G protein activity);GO:0005525(MF:GTP binding)	fca:101096852(RAB27B)	fca04972(Pancreatic secretion)		PF00071(Ras family)
A0A2I2UAY0	Solute carrier family 25 member 25	SLC25A25	A0A2I2UAY0;A0A337S0V8;A0A337SCQ7;M3VWS0	A0A337SCQ7;A0A2I2UAY0;A0A337S0V8;M3VWS0	SLC25A25	Solute carrier family 25 member 25	A0A2I2UAY0_FELCA;A0A337S0V8_FELCA;A0A337SCQ7_FELCA;M3VWS0_FELCA	8	24292.4	25268.5	21419.2	35236.4	39177.4	33945.3	31369.6	31529.7	32454.5	31077.9	34941.7	33806	GO:0055085(BP:transmembrane transport);GO:0005743(CC:mitochondrial inner membrane);GO:0005509(MF:calcium ion binding)				PF00153(Mitochondrial carrier protein);PF13499(EF-hand domain pair)
A0A2I2UAY1	Vesicle transport protein	SFT2D2	A0A2I2UAY1;A0A337SPN9	A0A2I2UAY1;A0A337SPN9	SFT2D2	Vesicle transport protein	A0A2I2UAY1_FELCA;A0A337SPN9_FELCA	2	20171.5	21487.7	35353	54091.2	43652.5	41970.1	36875.7	42747.9	45780	37783.2	52790.8	54553.2	GO:0015031(BP:protein transport);GO:0016192(BP:vesicle-mediated transport);GO:0016020(CC:membrane)				PF04178(Got1/Sft2-like family)
A0A2I2UAY7	Regulator of MON1-CCZ1	RMC1	A0A2I2UAY7;A0A5F5XEM8;M3VUX5	A0A2I2UAY7;A0A5F5XEM8;A0A5F5XP89;A0A5F5XYB4;M3VUX5	RMC1	Regulator of MON1-CCZ1	A0A2I2UAY7_FELCA;A0A5F5XEM8_FELCA;M3VUX5_FELCA	15	26426.6	26312.4	26192.3	24651.4	30895.4	28666.8	25891.5	30556.4	30626.1	24321	30219.2	25528.1	GO:0010506(BP:regulation of autophagy);GO:0035658(CC:Mon1-Ccz1 complex)				PF07035(Regulator of MON1-CCZ1 complex, C-terminal);PF21029(Regulator of MON1-CCZ1 complex, N-terminal)
A0A2I2UB22	UDP-N-acetylglucosamine transporter	SLC35A3	A0A2I2UB22;A0A2I2UJR2;A0A337SW67;M3X4D3	A0A2I2UB22;A0A2I2UJR2;A0A337SL51;A0A337SW67;M3VYR7;M3X4D3	SLC35A3	UDP-N-acetylglucosamine transporter	A0A2I2UB22_FELCA;A0A2I2UJR2_FELCA;A0A337SW67_FELCA;M3X4D3_FELCA	7	35197.7	35147	36213	43018.4	49425.3	35257	45036.7	39732.5	36241.7	27772.7	43234.8	48651.5	GO:0008643(BP:carbohydrate transport);GO:1990569(BP:UDP-N-acetylglucosamine transmembrane transport);GO:0000139(CC:Golgi membrane);GO:0005459(MF:UDP-galactose transmembrane transporter activity)				PF04142(Nucleotide-sugar transporter)
A0A2I2UB28	Zinc finger ZZ-type containing 3	ZZZ3	A0A2I2UB28	M3VWL1;A0A2I2UB28;A0A337SK31	ZZZ3	Zinc finger ZZ-type containing 3	A0A2I2UB28_FELCA	10	11508	13253.9	13890.1	18550.2	12620.2	10453.7	11445.1	14908.5	15735.8	13065.7	14157.2	14344.7	GO:0070461(CC:SAGA-type complex);GO:0008270(MF:zinc ion binding)	fca:101092283			PF00569(Zinc finger, ZZ type);PF00249(Myb-like DNA-binding domain)
A0A2I2UB36	SH3 domain binding protein 4	SH3BP4	A0A2I2UB36;M3XGC7	A0A5F5XVY5;A0A2I2UB36;A0A5F5XNK4;A0A5F5XV28;M3XGC7	SH3BP4	SH3 domain binding protein 4	A0A2I2UB36_FELCA;M3XGC7_FELCA	32	53803.6	55141.1	53938.8	60002.5	63290	56575.7	55790.1	63457.7	60193.1	55683.1	59366	60195.6					PF00791(ZU5 domain);PF00018(SH3 domain);PF07653(Variant SH3 domain)
A0A2I2UB41	G protein-coupled receptor class C group 5 member B	GPRC5B	A0A2I2UB41;M3WPU7	A0A2I2UB41;M3WPU7	GPRC5B	G protein-coupled receptor class C group 5 member B	A0A2I2UB41_FELCA;M3WPU7_FELCA	5	35379.6	42349.2	29073.2	41534.1	44131.5	48195.2	37552.2	55360.1	49125.9	50968.8	40722.4	51313.9	GO:0005654(CC:nucleoplasm);GO:0005730(CC:nucleolus);GO:0005829(CC:cytosol);GO:0005886(CC:plasma membrane);GO:0043231(CC:intracellular membrane-bounded organelle);GO:0043235(CC:receptor complex);GO:0070062(CC:extracellular exosome);GO:0004930(MF:G protein-coupled receptor activity);GO:0019901(MF:protein kinase binding);GO:0030295(MF:protein kinase activator activity)	fca:101093231			PF00003(7 transmembrane sweet-taste receptor of 3 GCPR)
A0A2I2UB77	FAD-dependent oxidoreductase domain-containing protein 1	FOXRED1	A0A2I2UB77	A0A2I2UB77	FOXRED1	FAD-dependent oxidoreductase domain-containing protein 1	A0A2I2UB77_FELCA	11	105955	112701	93269.6	147756	140711	148555	140960	140894	161925	138895	137487	132542	GO:0032981(BP:mitochondrial respiratory chain complex I assembly);GO:0005737(CC:cytoplasm);GO:0005747(CC:mitochondrial respiratory chain complex I);GO:0016491(MF:oxidoreductase activity)				PF01266(FAD dependent oxidoreductase)
A0A2I2UB86	Polypeptide N-acetylgalactosaminyltransferase	GALNT12	A0A2I2UB86	A0A2I2UB86	GALNT12	Polypeptide N-acetylgalactosaminyltransferase	A0A2I2UB86_FELCA	4	19185	22898.5	12177.8	16733.7	24123.7	31933.6	19209	11625.6	23530.4	33254.9	26788.1	12850.2	GO:0006493(BP:protein O-linked glycosylation);GO:0000139(CC:Golgi membrane);GO:0005794(CC:Golgi apparatus);GO:0004653(MF:polypeptide N-acetylgalactosaminyltransferase activity);GO:0030246(MF:carbohydrate binding)				PF00535(Glycosyl transferase family 2);PF00652(Ricin-type beta-trefoil lectin domain)
A0A2I2UB94	Dual specificity mitogen-activated protein kinase kinase 2	MAP2K2	A0A2I2UB94	M3WK49;A0A2I2UB94	MAP2K2	Dual specificity mitogen-activated protein kinase kinase 2	A0A2I2UB94_FELCA	16	25392.5	22478.4	24099.6	13838.5	16596.7	21967.5	16651.2	15727.5	16250.2	19275.2	13141.5	18717.4	GO:0006468(BP:protein phosphorylation);GO:0004674(MF:protein serine/threonine kinase activity);GO:0005524(MF:ATP binding)				PF00069(Protein kinase domain)
A0A2I2UB95	Calcium/calmodulin dependent serine protein kinase	CASK	A0A2I2UB95;A0A2I2UBK1	A0A2I2UBK1;A0A2I2U6Z5;A0A2I2UB95;A0A2I2US52;A0A337SRG8;M3WEK7	CASK	Calcium/calmodulin dependent serine protein kinase	A0A2I2UB95_FELCA;A0A2I2UBK1_FELCA	64	106896	132509	110327	157379	156264	155943	154006	150013	165287	148046	156645	152748	GO:0006468(BP:protein phosphorylation);GO:0005886(CC:plasma membrane);GO:0005923(CC:bicellular tight junction);GO:0004672(MF:protein kinase activity);GO:0005524(MF:ATP binding)				PF07653(Variant SH3 domain);PF00069(Protein kinase domain);PF00625(Guanylate kinase);PF00595(PDZ domain);PF02828(L27 domain)
A0A2I2UBA7	G-rich RNA sequence binding factor 1	GRSF1	A0A2I2UBA7	A0A2I2UBA7	GRSF1	G-rich RNA sequence binding factor 1	A0A2I2UBA7_FELCA	22	74097.8	76897.2	76010.7	87225.8	79535.9	83507	77139.7	75432	76063.5	82226.1	81329.2	80038.8	GO:0000962(BP:positive regulation of mitochondrial RNA catabolic process);GO:0009952(BP:anterior/posterior pattern specification);GO:0016331(BP:morphogenesis of embryonic epithelium);GO:0043484(BP:regulation of RNA splicing);GO:0005654(CC:nucleoplasm);GO:0035770(CC:ribonucleoprotein granule);GO:0042645(CC:mitochondrial nucleoid);GO:1990904(CC:ribonucleoprotein complex);GO:0003723(MF:RNA binding)				PF00076(RNA recognition motif)
A0A2I2UBC0	YTH domain-containing family protein	YTHDC1	A0A2I2UBC0;M3X885	A0A2I2UBC0;M3X885	YTHDC1	YTH domain-containing family protein	A0A2I2UBC0_FELCA;M3X885_FELCA	21	82038	85547.4	74194.5	118397	122576	110797	110263	112739	106733	109656	101343	109312	GO:0000381(BP:regulation of alternative mRNA splicing, via spliceosome);GO:0000398(BP:mRNA splicing, via spliceosome);GO:0001701(BP:in utero embryonic development);GO:0006376(BP:mRNA splice site selection);GO:0006406(BP:mRNA export from nucleus);GO:0007283(BP:spermatogenesis);GO:0009048(BP:dosage compensation by inactivation of X chromosome);GO:0043488(BP:regulation of mRNA stability);GO:0048160(…				PF04146(YT521-B-like domain)
A0A2I2UBC4	HAUS augmin like complex subunit 8	HAUS8	A0A2I2UBC4;A0A5F5XSV3;A0A5F5XUV0	A0A2I2UBC4;A0A5F5XSV3;A0A5F5XUV0	HAUS8	HAUS augmin like complex subunit 8	A0A2I2UBC4_FELCA;A0A5F5XSV3_FELCA;A0A5F5XUV0_FELCA	7	18767.5	23673.5	19448.8	15434.8	19345.1		21188	11559.9	21048.5	11095.1	12823.5	11511	GO:0007098(BP:centrosome cycle);GO:0051225(BP:spindle assembly);GO:0005737(CC:cytoplasm);GO:0005813(CC:centrosome);GO:0005880(CC:nuclear microtubule);GO:0070652(CC:HAUS complex);GO:1990498(CC:mitotic spindle microtubule);GO:0008017(MF:microtubule binding)
A0A2I2UBC7	UV radiation resistance associated	UVRAG	A0A2I2UBC7	A0A5F5XRP1;A0A2I2UBC7	UVRAG	UV radiation resistance associated	A0A2I2UBC7_FELCA	7	17742.9	18985.5	21022.7	19566.4	22641.4	18196.2	20813.6	18731.9	19124.7	22927.7	14897.9	15464.3	GO:0032991(CC:protein-containing complex);GO:0110165(CC:cellular anatomical entity)				PF00168(C2 domain);PF10186(Vacuolar sorting 38 and autophagy-related subunit 14)
A0A2I2UBC8	Delta-like protein	JAG1	A0A2I2UBC8;A0A5F5XTP5;A0A5F5XUV3;A0A5F5XWV0;M3VY27	A0A5F5XUV3;A0A2I2UBC8;A0A5F5XTP5;A0A5F5XWV0;M3VY27	JAG1	Delta-like protein	A0A2I2UBC8_FELCA;A0A5F5XTP5_FELCA;A0A5F5XUV3_FELCA;A0A5F5XWV0_FELCA;M3VY27_FELCA	3	7702.39	6575.1	5771.91	5455.39	9951.13	14039.8	6591.94	4423.35	6527.6	6666.2	7411.48	10253.2	GO:0007219(BP:Notch signaling pathway);GO:0032502(BP:developmental process);GO:0016020(CC:membrane);GO:0005112(MF:Notch binding);GO:0005509(MF:calcium ion binding)				PF21700(Delta-like/Jagged, EGF-like domain);PF00008(EGF-like domain);PF07657(N terminus of Notch ligand C2-like domain);PF01414(Delta serrate ligand);PF12661(Human growth factor-like EGF)
A0A2I2UBD6	DENN domain containing 4A	DENND4A	A0A2I2UBD6;A0A2I2UZ40;A0A5F5XGK8;A0A5F5XHC3;A0A5F5XIB2;A0A5F5XIR7;M3X6C6	A0A2I2UBD6;A0A2I2UZ40;A0A5F5XGK8;A0A5F5XHC3;A0A5F5XIB2;A0A5F5XIR7;A0A5F5XZ73;M3X6C6	DENND4A	DENN domain containing 4A	A0A2I2UBD6_FELCA;A0A2I2UZ40_FELCA;A0A5F5XGK8_FELCA;A0A5F5XHC3_FELCA;A0A5F5XIB2_FELCA;A0A5F5XIR7_FELCA;M3X6C6_FELCA	2		4655.18	3011.43		986.768								GO:0005737(CC:cytoplasm);GO:0005085(MF:guanyl-nucleotide exchange factor activity)				PF03455(dDENN domain);PF02141(DENN (AEX-3) domain);PF03456(uDENN domain)
A0A2I2UBE3	Ubiquinol-cytochrome c reductase complex assembly factor 4	UQCC4	A0A2I2UBE3	A0A2I2UBE3	UQCC4	Ubiquinol-cytochrome c reductase complex assembly factor 4	A0A2I2UBE3_FELCA	5	81701.6	83148.3	73485.6	121576	110875	122208	110842	124252	117368	88978.2	105459	111765	GO:0034551(BP:mitochondrial respiratory chain complex III assembly);GO:0005743(CC:mitochondrial inner membrane);GO:0070469(CC:respirasome)	fca:101087803			PF15013(CCSMST1 family)
A0A2I2UBF3	Tubulin beta chain	TUBB4A	A0A2I2UBF3	A0A5F5Y267;A0A2I2UBF3	TUBB4A	Tubulin beta chain	A0A2I2UBF3_FELCA	8	488324	423368	481786	338409	270252	214093	319079	252336	324030	245282	291640	281408	GO:0007017(BP:microtubule-based process);GO:0005737(CC:cytoplasm);GO:0005874(CC:microtubule);GO:0003924(MF:GTPase activity);GO:0005200(MF:structural constituent of cytoskeleton);GO:0005525(MF:GTP binding)				PF00091(Tubulin/FtsZ family, GTPase domain);PF03953(Tubulin C-terminal domain)
A0A2I2UBF8	Tyrosine-protein phosphatase non-receptor type	PTPN11	A0A2I2UBF8	A0A2I2UBF8;M3WBW9	PTPN11	Tyrosine-protein phosphatase non-receptor type	A0A2I2UBF8_FELCA	39	108463	96167.3	98047	86192.5	85654.7	89711.7	91470.4	83632.9	91132	85802.8	87750.4	100319	GO:0000077(BP:DNA damage checkpoint signaling);GO:0006470(BP:protein dephosphorylation);GO:0006641(BP:triglyceride metabolic process);GO:0007173(BP:epidermal growth factor receptor signaling pathway);GO:0007229(BP:integrin-mediated signaling pathway);GO:0007409(BP:axonogenesis);GO:0008543(BP:fibroblast growth factor receptor signaling pathway);GO:0009755(BP:hormone-mediated signaling pathway);GO:…				PF00017(SH2 domain);PF00102(Protein-tyrosine phosphatase)
A0A2I2UBG1	DNA-(apurinic or apyrimidinic site) endonuclease	APEX1	A0A2I2UBG1	A0A2I2UBG1	APEX1	DNA-(apurinic or apyrimidinic site) endonuclease	A0A2I2UBG1_FELCA	24	406043	373200	397117	281317	310393	342550	380685	361200	411394	377456	371911	372574	GO:0006284(BP:base-excision repair);GO:0006308(BP:DNA catabolic process);GO:0006310(BP:DNA recombination);GO:0042981(BP:regulation of apoptotic process);GO:0043488(BP:regulation of mRNA stability);GO:0045454(BP:cell redox homeostasis);GO:0045944(BP:positive regulation of transcription by RNA polymerase II);GO:0080111(BP:DNA demethylation);GO:0097698(BP:telomere maintenance via base-excision repai…				PF03372(Endonuclease/Exonuclease/phosphatase family)
A0A2I2UBH3	Peptidyl-prolyl cis-trans isomerase	PPIB	A0A2I2UBH3	A0A2I2UBH3;G3XEW6	PPIB	Peptidyl-prolyl cis-trans isomerase	A0A2I2UBH3_FELCA	35	2200790	2729940	2195920	2525200	2476570	2734390	2791710	2657340	2778390	2745940	2819300	2810370	GO:0000413(BP:protein peptidyl-prolyl isomerization);GO:0006457(BP:protein folding);GO:0030593(BP:neutrophil chemotaxis);GO:0040018(BP:positive regulation of multicellular organism growth);GO:0044829(BP:positive regulation by host of viral genome replication);GO:0050821(BP:protein stabilization);GO:0060348(BP:bone development);GO:0061077(BP:chaperone-mediated protein folding);GO:0005654(CC:nucleo…				PF00160(Cyclophilin type peptidyl-prolyl cis-trans isomerase/CLD)
A0A2I2UBH8	Elongator complex protein 6	ELP6	A0A2I2UBH8	A0A2I2UBH8	ELP6	Elongator complex protein 6	A0A2I2UBH8_FELCA	4	19109.5	12571.1	22913.7	17296.9	15595.9	17784.3	15263	8973.74	11574.4	25442.5	7777.18	18848.2	GO:0002098(BP:tRNA wobble uridine modification);GO:0030335(BP:positive regulation of cell migration);GO:0005634(CC:nucleus);GO:0005829(CC:cytosol);GO:0033588(CC:elongator holoenzyme complex)	fca:101086045			PF09807(Elongation complex protein 6)
A0A2I2UBH9	Multifunctional fusion protein	SNAP25	A0A2I2UBH9;A0A337SVA0	A0A2I2UBH9;A0A2I2UWX9;A0A337SVA0	SNAP25	Multifunctional fusion protein	A0A2I2UBH9_FELCA;A0A337SVA0_FELCA	8	13844.1	16597.8	17929	17675.6	17901.8	21323.7	20762.4	21294.8	18419.2	18029.2	19825.5	26442.2	GO:0006887(BP:exocytosis);GO:0007626(BP:locomotory behavior);GO:0008306(BP:associative learning);GO:0010975(BP:regulation of neuron projection development);GO:0016082(BP:synaptic vesicle priming);GO:0031629(BP:synaptic vesicle fusion to presynaptic active zone membrane);GO:0060291(BP:long-term synaptic potentiation);GO:0070201(BP:regulation of establishment of protein localization);GO:0098967(BP:…				PF00835(SNAP-25 family)
A0A2I2UBI0	Peroxisomal membrane protein PEX14	PEX14	A0A2I2UBI0	A0A2I2UBI0;A0A5F5XCW8	PEX14	Peroxisomal membrane protein PEX14	A0A2I2UBI0_FELCA	15	58104	66806.5	66120.9	90810.7	86460.4	77184.9	85557.9	84350.3	77469.3	75144.2	71592	73216.5	GO:0016560(BP:protein import into peroxisome matrix, docking);GO:0016561(BP:protein import into peroxisome matrix, translocation);GO:0032091(BP:negative regulation of protein binding);GO:0034453(BP:microtubule anchoring);GO:0034614(BP:cellular response to reactive oxygen species);GO:0036250(BP:peroxisome transport along microtubule);GO:0043433(BP:negative regulation of DNA-binding transcription f…	fca:101096999(PEX14)	fca04146(Peroxisome)		PF04695(Pex14 N-terminal domain)
A0A2I2UBL0	S-phase kinase-associated protein 1	SKP1	A0A2I2UBL0	A0A5F5Y378;A0A2I2UBL0;A0A5F5XMM1	SKP1	S-phase kinase-associated protein 1	A0A2I2UBL0_FELCA	22	329515	339112	349895	260696	288054	324732	298325	296534	326517	341023	344845	359450	GO:0006511(BP:ubiquitin-dependent protein catabolic process);GO:0016567(BP:protein ubiquitination);GO:0019005(CC:SCF ubiquitin ligase complex)	fca:101099017(SKP1)	fca04141(Protein processing in endoplasmic reticulum);fca04120(Ubiquitin mediated proteolysis);fca03083(Polycomb repressive complex);fca04310(Wnt signaling pathway);fca04350(TGF-beta signaling pathway);fca04110(Cell cycle);fca04114(Oocyte meiosis);fca04710(Circadian rhythm);;;		PF01466(Skp1 family, dimerisation domain);PF03931(Skp1 family, tetramerisation domain)
A0A2I2UBL2	Target of rapamycin complex 2 subunit MAPKAP1	MAPKAP1	A0A2I2UBL2;A0A2I2UDB4;A0A337S2K9;A0A337S507;A0A337SKB1;A0A5F5XH76;A0A5F5XX62;M3X836	A0A337S2K9;A0A5F5XH76;A0A5F5XX62;A0A2I2UBL2;A0A2I2UDB4;A0A337S507;A0A337SKB1;M3X836	MAPKAP1	Target of rapamycin complex 2 subunit MAPKAP1	A0A2I2UBL2_FELCA;A0A2I2UDB4_FELCA;A0A337S2K9_FELCA;A0A337S507_FELCA;A0A337SKB1_FELCA;A0A5F5XH76_FELCA;A0A5F5XX62_FELCA;M3X836_FELCA	3	26644.4	10241.7	14680.6	22625.2	28120.1	5049.83			21168.7				GO:0031932(CC:TORC2 complex)				PF16979(SAPK-interacting protein 1 (Sin1), Pleckstrin-homology);PF16978(SAPK-interacting protein 1 (Sin1), middle CRIM domain);PF05422(Stress-activated map kinase interacting protein 1 (SIN1))
A0A2I2UBL3	Rho GDP-dissociation inhibitor 1	ARHGDIA	A0A2I2UBL3	A0A2I2UBL3	ARHGDIA	Rho GDP-dissociation inhibitor 1	A0A2I2UBL3_FELCA	23	1145280	987754	1093040	694618	703817	875036	806416	737455	765539	835443	867249	837843	GO:0007266(BP:Rho protein signal transduction);GO:0005829(CC:cytosol);GO:0016020(CC:membrane);GO:0005094(MF:Rho GDP-dissociation inhibitor activity)				PF02115(RHO protein GDP dissociation inhibitor)
A0A2I2UBL6	TPD52 like 2	TPD52L2	A0A2I2UBL6;A0A337S938;A0A5F5XEW5;A0A5F5XM98	A0A2I2UBL6;A0A337S938;A0A5F5XEW5;A0A5F5XM98;M3VW51	TPD52L2	TPD52 like 2	A0A2I2UBL6_FELCA;A0A337S938_FELCA;A0A5F5XEW5_FELCA;A0A5F5XM98_FELCA	14	161062	159748	169392	161116	154004	167347	174772	163539	175663	171199	181353	174888	GO:0110165(CC:cellular anatomical entity)	fca:101092259			PF04201(Tumour protein D52 family)
A0A2I2UBM3	3'(2'),5'-bisphosphate nucleotidase 1	BPNT1	A0A2I2UBM3	A0A2I2U7I1;A0A2I2UBM3;M3XEI7	BPNT1	3'(2'),5'-bisphosphate nucleotidase 1	A0A2I2UBM3_FELCA	17	84308.3	62447.8	70110.3	53192.4	50709.3	56913.6	54757.5	52187.7	52643.3	56220.2	42824.7	52318.2	GO:0046854(BP:phosphatidylinositol phosphate biosynthetic process);GO:0046872(MF:metal ion binding)				PF00459(Inositol monophosphatase family)
A0A2I2UBM8	Zinc finger protein 462	ZNF462	A0A2I2UBM8;M3W1T5	A0A2I2UBM8;M3W1T5	ZNF462	Zinc finger protein 462	A0A2I2UBM8_FELCA;M3W1T5_FELCA	2	6783.77	8151.25	6035.75	2185.85	3358.25	2100.31	3415.2	4749.73				3882.42	GO:0006325(BP:chromatin organization);GO:0043392(BP:negative regulation of DNA binding);GO:0045944(BP:positive regulation of transcription by RNA polymerase II);GO:0005634(CC:nucleus);GO:0005654(CC:nucleoplasm)
A0A2I2UBN3	Superoxide dismutase copper chaperone	CCS	A0A2I2UBN3	A0A2I2UBN3	CCS	Superoxide dismutase copper chaperone	A0A2I2UBN3_FELCA	3	41220.1	30858.5	41138.6	25716.4	27933.2	32112.5	26298.1	13017.4	26542.8	28388.8	34292.8	23518.2	GO:0019430(BP:removal of superoxide radicals);GO:0051353(BP:positive regulation of oxidoreductase activity);GO:0005634(CC:nucleus);GO:0005737(CC:cytoplasm);GO:0005507(MF:copper ion binding);GO:0016532(MF:superoxide dismutase copper chaperone activity)	fca:101087870(CCS)	;		PF00403(Heavy-metal-associated domain);PF00080(Copper/zinc superoxide dismutase (SODC))
A0A2I2UBN8	Junction plakoglobin	JUP	A0A2I2UBN8	A0A2I2UBN8	JUP	Junction plakoglobin	A0A2I2UBN8_FELCA	46	98682.3	124594	110837	108879	104870	90891.5	111580	103860	105666	98639.2	101224	97134.2	GO:0001954(BP:positive regulation of cell-matrix adhesion);GO:0002159(BP:desmosome assembly);GO:0016477(BP:cell migration);GO:0042127(BP:regulation of cell population proliferation);GO:0042307(BP:positive regulation of protein import into nucleus);GO:0043537(BP:negative regulation of blood vessel endothelial cell migration);GO:0043588(BP:skin development);GO:0045766(BP:positive regulation of angi…	fca:101092310(JUP)	fca04820(Cytoskeleton in muscle cells);;;;;		PF00514(Armadillo/beta-catenin-like repeat)
A0A2I2UBP1	Nitric oxide synthase trafficking	NOSTRIN	A0A2I2UBP1;A0A2I2UQC2;A0A5F5XEX0;A0A5F5XTF5;A0A5F5Y2U2;M3WDM9	A0A5F5Y2U2;A0A2I2UBP1;A0A2I2UQC2;A0A5F5XEX0;A0A5F5XTF5;M3WDM9	NOSTRIN	Nitric oxide synthase trafficking	A0A2I2UBP1_FELCA;A0A2I2UQC2_FELCA;A0A5F5XEX0_FELCA;A0A5F5XTF5_FELCA;A0A5F5Y2U2_FELCA;M3WDM9_FELCA	2	181834	198179	213207		210989		292731	196012	184755	199676	185617	200597	GO:0006897(BP:endocytosis);GO:0007165(BP:signal transduction);GO:0005737(CC:cytoplasm);GO:0005856(CC:cytoskeleton);GO:0005886(CC:plasma membrane)				PF00611(Fes/CIP4, and EFC/F-BAR homology domain);PF14604(Variant SH3 domain)
A0A2I2UBP3	non-specific serine/threonine protein kinase	MAP4K4	A0A2I2UBP3	A0A2I2UBP3;A0A2I2UXB4;A0A2I2V3N9;M3WGE9;M3XC51	MAP4K4	non-specific serine/threonine protein kinase	A0A2I2UBP3_FELCA	47	78079.5	72892.3	75210.7	76320.8	77109.5	66709.5	80667.1	78925.7	80657.6	70224.3	73008.7	73273.2	GO:0000165(BP:MAPK cascade);GO:0006468(BP:protein phosphorylation);GO:0043408(BP:regulation of MAPK cascade);GO:0048812(BP:neuron projection morphogenesis);GO:0005737(CC:cytoplasm);GO:0004674(MF:protein serine/threonine kinase activity);GO:0005524(MF:ATP binding)				PF00780(CNH domain);PF00069(Protein kinase domain)
A0A2I2UBP7	Sec1 family domain containing 2	SCFD2	A0A2I2UBP7;M3W8K7	A0A2I2UBP7;A0A5F5XEC4;A0A5F5XN26;A0A5F5XNS0;A0A5F5Y211;M3W8K7	SCFD2	Sec1 family domain containing 2	A0A2I2UBP7_FELCA;M3W8K7_FELCA	10	18670.9	19202.3	18571.3	25492	26016.6	24692	24838.4	22997.4	24669.9	21784.1	19127.9	22432.1	GO:0006886(BP:intracellular protein transport);GO:0016192(BP:vesicle-mediated transport)				PF00995(Sec1 family)
A0A2I2UBP8	Basic helix-loop-helix ARNT-like protein 1	ARNTL	A0A2I2UBP8;M3WEA6	A0A2I2UBP8;M3WEA6	ARNTL	Basic helix-loop-helix ARNT-like protein 1	A0A2I2UBP8_FELCA;M3WEA6_FELCA	2	6731.93	4548.94	4139.83	5888.52	6087.97	4266.65	5733.23	4348.08	5674.23		3485.34		GO:0006357(BP:regulation of transcription by RNA polymerase II);GO:0007623(BP:circadian rhythm);GO:0032922(BP:circadian regulation of gene expression);GO:0042634(BP:regulation of hair cycle);GO:0042753(BP:positive regulation of circadian rhythm);GO:0045944(BP:positive regulation of transcription by RNA polymerase II);GO:0051775(BP:response to redox state);GO:1901985(BP:positive regulation of prot…				PF14598(PAS domain);PF00989(PAS fold);PF00010(Helix-loop-helix DNA-binding domain)
A0A2I2UBQ0	EMAP like 1	EML1	A0A2I2UBQ0	A0A2I2U6E7;A0A2I2UBQ0;A0A2I2UXB1;A0A5F5XHP7;M3W2K9	EML1	EMAP like 1	A0A2I2UBQ0_FELCA	18	31495.4	29902.6	29380.4	18933.1	17054.8	19077.2	29143	19828.5	21313.3	23648	22372.1	16785	GO:0005856(CC:cytoskeleton)				PF00400(WD domain, G-beta repeat);PF03451(HELP motif)
A0A2I2UBQ2	Chromosome B4 C12orf45 homolog	CB4H12orf45	A0A2I2UBQ2	A0A2I2UBQ2	CB4H12orf45	Chromosome B4 C12orf45 homolog	A0A2I2UBQ2_FELCA	1	4165.97	6260.19	4331.89		6245.97	10000.9	6120.75		7045.68	4616.29	4308.19		GO:0000492(BP:box C/D snoRNP assembly);GO:0062064(MF:box C/D snoRNP complex binding)	fca:101086735			PF15370(NOP protein chaperone 1)
A0A2I2UBQ8	Dipeptidyl peptidase 3	DPP3	A0A2I2UBQ8;A0A2I2UDP9;M3WB74	A0A2I2U0L0;A0A2I2UBQ8;A0A2I2UDP9;A0A337RZU1;M3WB74	DPP3	Dipeptidyl peptidase 3	A0A2I2UBQ8_FELCA;A0A2I2UDP9_FELCA;M3WB74_FELCA	39	148791	131153	149264	97730.2	93604.6	117315	111443	103312	110637	116143	119178	119901	GO:0006508(BP:proteolysis);GO:0005737(CC:cytoplasm);GO:0004177(MF:aminopeptidase activity);GO:0008235(MF:metalloexopeptidase activity);GO:0008239(MF:dipeptidyl-peptidase activity);GO:0046872(MF:metal ion binding)				PF03571(Peptidase family M49)
A0A2I2UBQ9	Zinc finger CCHC-type containing 9	ZCCHC9	A0A2I2UBQ9	A0A2I2UBQ9	ZCCHC9	Zinc finger CCHC-type containing 9	A0A2I2UBQ9_FELCA	6	18433.3	15450.2	18618.9	19902.4	16881	20457.6	17542	23075.8	19524.2	18371.5	19159.9	22520.6	GO:0005730(CC:nucleolus);GO:0003676(MF:nucleic acid binding);GO:0008270(MF:zinc ion binding)				PF00098(Zinc knuckle)
A0A2I2UBR3	Chromosome D3 C18orf21 homolog	CD3H18orf21	A0A2I2UBR3	A0A2I2UBR3	CD3H18orf21	Chromosome D3 C18orf21 homolog	A0A2I2UBR3_FELCA	2		15420.4	7257.55	20161.4	15671.7	16193.1	20956.6	16761.9	25799.9	11539.4	9971.48	4302.97					PF15719(Domain of unknown function (DUF4674))
A0A2I2UBS0	Kinetochore protein Spc24	SPC24	A0A2I2UBS0	A0A2I2UBS0	SPC24	Kinetochore protein Spc24	A0A2I2UBS0_FELCA	13	58469.8	61887.4	57653.8	42303	42589.6	50433.1	53057	44650.7	54875.6	43314.8	43891.1	48967.3	GO:0007059(BP:chromosome segregation);GO:0008608(BP:attachment of spindle microtubules to kinetochore);GO:0051301(BP:cell division);GO:0005654(CC:nucleoplasm);GO:0005730(CC:nucleolus);GO:0031262(CC:Ndc80 complex)	fca:101097301			PF08286(Spc24 subunit of Ndc80)
A0A2I2UBT9	Zinc finger CCCH-type containing 7A	ZC3H7A	A0A2I2UBT9	A0A2I2UBT9	ZC3H7A	Zinc finger CCCH-type containing 7A	A0A2I2UBT9_FELCA	40	52016.9	59363.4	56122.6	35401.8	40623.9	35062.1	48287.5	45371.2	48202.8	31289.4	39742.7	38015.4	GO:0010608(BP:post-transcriptional regulation of gene expression);GO:0035196(BP:production of miRNAs involved in gene silencing by miRNA);GO:0035198(MF:miRNA binding);GO:0046872(MF:metal ion binding)	fca:101082795
A0A2I2UBU2	Erythrocyte membrane protein band 4.1 like 3	EPB41L3	A0A2I2UBU2	A0A2I2UBU2	EPB41L3	Erythrocyte membrane protein band 4.1 like 3	A0A2I2UBU2_FELCA	1	5835.4		3712.77		2812.89	3166.03		3990.89		5015.62			GO:0030866(BP:cortical actin cytoskeleton organization);GO:0005856(CC:cytoskeleton);GO:0003779(MF:actin binding);GO:0005198(MF:structural molecule activity)				PF00373(FERM central domain);PF09379(FERM N-terminal domain);PF04382(SAB domain);PF09380(FERM C-terminal PH-like domain);PF05902(4.1 protein C-terminal domain (CTD));PF08736(FERM adjacent (FA))
A0A2I2UBV5	YTH domain-containing family protein	YTHDF1	A0A2I2UBV5;A0A5F5XKL9;A0A5F5XRZ9	A0A2I2UBV5;A0A5F5XKL9;A0A5F5XRZ9	YTHDF1	YTH domain-containing family protein	A0A2I2UBV5_FELCA;A0A5F5XKL9_FELCA;A0A5F5XRZ9_FELCA	3	25311.4	20920.4	25749.3	15030.4	14816.7	12179.5	18032.7	15076.7	13639.1	9256.43	8398.21	13961.5	GO:0043488(BP:regulation of mRNA stability);GO:1990247(MF:N6-methyladenosine-containing RNA binding)				PF04146(YT521-B-like domain)
A0A2I2UBW0	RING-type E3 ubiquitin transferase	MARCHF7	A0A2I2UBW0;A0A337SVG7;M3X8N1	M3X8N1;A0A2I2UBW0;A0A337SVG7	MARCHF7	RING-type E3 ubiquitin transferase	A0A2I2UBW0_FELCA;A0A337SVG7_FELCA;M3X8N1_FELCA	2	424.139		4080.46			3798.85							GO:0008270(MF:zinc ion binding)				PF12906(RING-variant domain)
A0A2I2UBX8	Sacsin molecular chaperone	SACS	A0A2I2UBX8	A0A2I2UBX8	SACS	Sacsin molecular chaperone	A0A2I2UBX8_FELCA	53	27889.5	24424.4	23545.1	18876.4	16614.7	17978.1	21108.3	17934.6	17851.4	18400.6	20209.6	16773	GO:0090084(BP:negative regulation of inclusion body assembly);GO:0005634(CC:nucleus);GO:0005739(CC:mitochondrion);GO:0030544(MF:Hsp70 protein binding);GO:0042802(MF:identical protein binding);GO:0070628(MF:proteasome binding)				PF05168(HEPN domain);PF00240(Ubiquitin family)
A0A2I2UBY3	DNA topoisomerase	TOP3A	A0A2I2UBY3;A0A5F5XJ13;A0A5F5XY64	A0A2I2UBY3;A0A5F5XJ13;A0A5F5XQM6;A0A5F5XY64	TOP3A	DNA topoisomerase	A0A2I2UBY3_FELCA;A0A5F5XJ13_FELCA;A0A5F5XY64_FELCA	14	21792.4	24021.5	23283.2	21051.1	26728.3	21335	25200.4	25151.3	27584.1	23380.9	19604.1	21431.8	GO:0000724(BP:double-strand break repair via homologous recombination);GO:0006265(BP:DNA topological change);GO:0032042(BP:mitochondrial DNA metabolic process);GO:0051304(BP:chromosome separation);GO:0071139(BP:resolution of recombination intermediates);GO:0005634(CC:nucleus);GO:0005739(CC:mitochondrion);GO:0016605(CC:PML body);GO:0031422(CC:RecQ family helicase-topoisomerase III complex);GO:0003…	fca:101086515(TOP3A)	fca03440(Homologous recombination);fca03460(Fanconi anemia pathway)		PF01131(DNA topoisomerase);PF06839(GRF zinc finger);PF01396(Topoisomerase DNA binding C4 zinc finger);PF01751(Toprim domain)
A0A2I2UBY5	Pescadillo homolog	PES1	A0A2I2UBY5;A0A5F5XMB4;M3WQ42	A0A2I2UBY5;A0A5F5XMB4;M3WQ42	PES1	Pescadillo homolog	A0A2I2UBY5_FELCA;A0A5F5XMB4_FELCA;M3WQ42_FELCA	24	94758	102466	89498.2	111392	131750	120028	126378	116746	128333	113049	124464	118868	GO:0000463(BP:maturation of LSU-rRNA from tricistronic rRNA transcript (SSU-rRNA, 5.8S rRNA, LSU-rRNA));GO:0000466(BP:maturation of 5.8S rRNA from tricistronic rRNA transcript (SSU-rRNA, 5.8S rRNA, LSU-rRNA));GO:0008283(BP:cell population proliferation);GO:0051726(BP:regulation of cell cycle);GO:0005654(CC:nucleoplasm);GO:0005694(CC:chromosome);GO:0005829(CC:cytosol);GO:0030687(CC:preribosome, la…				PF06732(Pescadillo N-terminus);PF16589(BRCT domain, a BRCA1 C-terminus domain)
A0A2I2UBZ9	Synergin gamma	SYNRG	A0A2I2UBZ9;A0A2I2UXD9	A0A2I2UBZ9;A0A2I2UQT4;A0A2I2UXD9	SYNRG	Synergin gamma	A0A2I2UBZ9_FELCA;A0A2I2UXD9_FELCA	15	59333.9	47999.9	50768.5	33337.9	36064.4	38256.9	47140.9	40159.2	36151	40558.1	42180.7	38223.2
A0A2I2UC03	Formin like 3	FMNL3	A0A2I2UC03	A0A2I2UC03;M3WBG7	FMNL3	Formin like 3	A0A2I2UC03_FELCA	1	13049.7	7802.25	7525.22	12350.7	10661.8		12671.6	12340	10867.5	15751.9	14723.2	9596.68	GO:0008360(BP:regulation of cell shape);GO:0016477(BP:cell migration);GO:0030866(BP:cortical actin cytoskeleton organization);GO:0005829(CC:cytosol);GO:0031267(MF:small GTPase binding);GO:0051015(MF:actin filament binding)				PF06371(Diaphanous GTPase-binding Domain);PF06367(Diaphanous FH3 Domain);PF02181(Formin Homology 2 Domain)
A0A2I2UC10	Interactor of little elongation complex ELL subunit 1	ICE1	A0A2I2UC10;A0A5F5XDQ2;A0A5F5XRL8;M3X2J6	A0A2I2UC10;A0A5F5XDQ2;A0A5F5XRL8;M3X2J6	ICE1	Interactor of little elongation complex ELL subunit 1	A0A2I2UC10_FELCA;A0A5F5XDQ2_FELCA;A0A5F5XRL8_FELCA;M3X2J6_FELCA	3	18046.9	28688.9	25432.5	43181.3	34228.7	33151.3	35714.4	37670.9	28947.4	39886.8	30682.4	26080.3	GO:0031334(BP:positive regulation of protein-containing complex assembly);GO:0042795(BP:snRNA transcription by RNA polymerase II);GO:0042796(BP:snRNA transcription by RNA polymerase III);GO:0045945(BP:positive regulation of transcription by RNA polymerase III);GO:0090316(BP:positive regulation of intracellular protein transport);GO:0000791(CC:euchromatin);GO:0008023(CC:transcription elongation fa…
A0A2I2UC18	Phosphoglycerate kinase		A0A2I2UC18	A0A2I2UC18		Phosphoglycerate kinase	A0A2I2UC18_FELCA	3	35362.5	35132.4	38355.4	31048.9	28451.8	32654.1	28669.6	22989.4	35845.7	41616.9	46503.1	37715.7	GO:0006094(BP:gluconeogenesis);GO:0006096(BP:glycolytic process);GO:0016310(BP:phosphorylation);GO:0005829(CC:cytosol);GO:0004618(MF:phosphoglycerate kinase activity);GO:0005524(MF:ATP binding);GO:0043531(MF:ADP binding)				PF00162(Phosphoglycerate kinase)
A0A2I2UC29	Mitochondrial import inner membrane translocase subunit TIM14	DNAJC19	A0A2I2UC29;M3WDJ7	A0A2I2UC29;A0A337SRJ2;A0A5F5XDF5;M3WDJ7	DNAJC19	Mitochondrial import inner membrane translocase subunit TIM14	A0A2I2UC29_FELCA;M3WDJ7_FELCA	11	70112.5	97503.9	72374.2	126659	127417	140655	123351	128410	121165	117034	113007	120205	GO:0016020(CC:membrane)				PF00226(DnaJ domain)
A0A2I2UC35	Thioredoxin-related transmembrane protein 2	TMX2	A0A2I2UC35;M3WNB5	A0A2I2UC35;M3WNB5	TMX2	Thioredoxin-related transmembrane protein 2	A0A2I2UC35_FELCA;M3WNB5_FELCA	10	45335.6	50432.2	46223	58823.2	54715.2	62020.8	58246.6	56074.9	60842.7	51576.5	57264	59864.2	GO:0005789(CC:endoplasmic reticulum membrane);GO:0031966(CC:mitochondrial membrane)				PF00085(Thioredoxin)
A0A2I2UC62	PX domain-containing protein		A0A2I2UC62;A0A337S3T5	A0A2I2UC62;A0A337S3T5		PX domain-containing protein	A0A2I2UC62_FELCA;A0A337S3T5_FELCA	1										30699.6			GO:0032456(BP:endocytic recycling);GO:0034499(BP:late endosome to Golgi transport);GO:0030904(CC:retromer complex);GO:0031901(CC:early endosome membrane);GO:0032266(MF:phosphatidylinositol-3-phosphate binding)				PF00787(PX domain)
A0A2I2UC72	Ceramide synthase 5	CERS5	A0A2I2UC72;M3WBH9	A0A2I2UC72;M3WBH9	CERS5	Ceramide synthase 5	A0A2I2UC72_FELCA;M3WBH9_FELCA	8	63204.8	59281.5	58538.3	84741.9	97041.6	105327	102601	67929	77727.9	89145.9	66904.8	97217.6	GO:0046513(BP:ceramide biosynthetic process);GO:0005634(CC:nucleus);GO:0005789(CC:endoplasmic reticulum membrane);GO:0003677(MF:DNA binding);GO:0050291(MF:sphingosine N-acyltransferase activity)				PF03798(TLC domain);PF00046(Homeodomain)
A0A2I2UC84	Zinc finger protein 346	ZNF346	A0A2I2UC84;A0A337SST4	A0A2I2UC84;A0A337SST4	ZNF346	Zinc finger protein 346	A0A2I2UC84_FELCA;A0A337SST4_FELCA	5	19062.1	22452.7	24073.6	24715	28541.2	21276.1	28782.1	29008.8	20211.4	19750.5	21938.8	26220.9	GO:0003676(MF:nucleic acid binding);GO:0008270(MF:zinc ion binding)				PF12874(Zinc-finger of C2H2 type)
A0A2I2UC97	Calumenin	CALU	A0A2I2UC97	A0A2I2U457;A0A2I2UC97	CALU	Calumenin	A0A2I2UC97_FELCA	35	474170	564948	473037	548766	485384	681331	548476	588332	607394	649238	646120	643148	GO:0005509(MF:calcium ion binding)				PF13202(EF hand)
A0A2I2UCA5	tRNA isopentenyltransferase 1	TRIT1	A0A2I2UCA5;A0A2I2UZ49	A0A2I2UCA5;A0A2I2UZ49;A0A2I2U965;A0A337SJA2;M3W562	TRIT1	tRNA isopentenyltransferase 1	A0A2I2UCA5_FELCA;A0A2I2UZ49_FELCA	1	4515.76	2405.33	4935.93	1902.79	5831.46		4671.23		5001.53	4499.77	2535.15		GO:0008033(BP:tRNA processing);GO:0005524(MF:ATP binding);GO:0016765(MF:transferase activity, transferring alkyl or aryl (other than methyl) groups);GO:0046872(MF:metal ion binding)				PF12171(Zinc-finger double-stranded RNA-binding);PF01715(IPP transferase)
A0A2I2UCB0	m7GpppX diphosphatase	ST3GAL4	A0A2I2UCB0	A0A2I2UCB0	ST3GAL4	m7GpppX diphosphatase	A0A2I2UCB0_FELCA	5	87524.3	82465.4	91713.5	69549.2	68496.8	93825.6	96134.1	71478.4	92684	70429.8	79620.3	82815.9	GO:0000290(BP:deadenylation-dependent decapping of nuclear-transcribed mRNA);GO:0006397(BP:mRNA processing);GO:0005634(CC:nucleus);GO:0005737(CC:cytoplasm);GO:0000340(MF:RNA 7-methylguanosine cap binding);GO:0140932(NA:NA)	fca:101088950(DCPS)	fca03018(RNA degradation)		PF11969(Scavenger mRNA decapping enzyme C-term binding);PF05652(Scavenger mRNA decapping enzyme (DcpS) N-terminal)
A0A2I2UCC0	Protein phosphatase 1 regulatory subunit 13B	PPP1R13B	A0A2I2UCC0;A0A5F5XP66	A0A2I2UCC0;A0A5F5XP66	PPP1R13B	Protein phosphatase 1 regulatory subunit 13B	A0A2I2UCC0_FELCA;A0A5F5XP66_FELCA	5	17354.1	11107.8	17579.6		11487.6	8243.31	8992.4	7127.62	11855.1	12746.3	12431.5	11209.3	GO:0042981(BP:regulation of apoptotic process);GO:0045786(BP:negative regulation of cell cycle);GO:0072332(BP:intrinsic apoptotic signaling pathway by p53 class mediator);GO:0005634(CC:nucleus);GO:0005654(CC:nucleoplasm);GO:0005829(CC:cytosol);GO:0005886(CC:plasma membrane);GO:0002039(MF:p53 binding)				PF21801(Apoptosis-stimulating of p53 protein 2-like, N-terminal RA domain);PF00018(SH3 domain);PF12796(Ankyrin repeats (3 copies))
A0A2I2UCC3	TRAF3 interacting protein 1	TRAF3IP1	A0A2I2UCC3;A0A5F5XCD6;A0A5F5XXV8;A0A5F5Y5R0;M3VXE2	A0A5F5XCD6;A0A2I2UCC3;A0A5F5XXV8;A0A5F5Y5R0;M3VXE2	TRAF3IP1	TRAF3 interacting protein 1	A0A2I2UCC3_FELCA;A0A5F5XCD6_FELCA;A0A5F5XXV8_FELCA;A0A5F5Y5R0_FELCA;M3VXE2_FELCA	6	11205.6	11675.4	14358.7	7811.87	17258.7	4318.43	12404.6	10631.3	19244.2	7285.13	11503.3	11797.4	GO:0008017(MF:microtubule binding)				PF10243(Microtubule-binding protein MIP-T3 CH-like domain);PF17749(Microtubule-binding protein MIP-T3 C-terminal region)
A0A2I2UCC5	Tensin 2	TNS2	A0A2I2UCC5;A0A5F5XQ99;M3VUH7	M3VUH7;A0A5F5XQ99;A0A2I2UCC5;A0A5F5XBV3	TNS2	Tensin 2	A0A2I2UCC5_FELCA;A0A5F5XQ99_FELCA;M3VUH7_FELCA	32	119384	134033	117970	89154.5	88838.8	74653.3	93569.8	86514.5	90891	98242.4	87804.3	84050.5	GO:0035335(BP:peptidyl-tyrosine dephosphorylation);GO:0005925(CC:focal adhesion);GO:0004725(MF:protein tyrosine phosphatase activity)				PF10409(C2 domain of PTEN tumour-suppressor protein);PF00017(SH2 domain);PF08416(Phosphotyrosine-binding domain);PF00130(Phorbol esters/diacylglycerol binding domain (C1 domain))
A0A2I2UCC7	Eukaryotic translation initiation factor 4E	EIF4E	A0A2I2UCC7;A0A337S7Q3	A0A337S7Q3;A0A2I2UCC7;M3WCF3	EIF4E	Eukaryotic translation initiation factor 4E	A0A2I2UCC7_FELCA;A0A337S7Q3_FELCA	12	347490	332070	365658	224587	224841	235601	261456	266650	271060	251377	242260	236210	GO:0005737(CC:cytoplasm);GO:0003723(MF:RNA binding);GO:0003743(MF:translation initiation factor activity)				PF01652(Eukaryotic initiation factor 4E)
A0A2I2UCD1	ubiquitinyl hydrolase 1	JOSD2	A0A2I2UCD1;M3WLS8	A0A2I2UCD1;M3WLS8	JOSD2	ubiquitinyl hydrolase 1	A0A2I2UCD1_FELCA;M3WLS8_FELCA	1		7501.73		4478.68		9089.51	8986.55	9087.11	8710.5	18006.2	9431.4	7735	GO:0016579(BP:protein deubiquitination);GO:0004843(MF:cysteine-type deubiquitinase activity)	fca:101085935			PF02099(Josephin)
A0A2I2UCD6	Leucine rich repeats and calponin homology domain containing 4	LRCH4	A0A2I2UCD6;A0A5F5XJ83;A0A5F5Y311	A0A2I2UCD6;A0A5F5XJ83;A0A5F5Y311	LRCH4	Leucine rich repeats and calponin homology domain containing 4	A0A2I2UCD6_FELCA;A0A5F5XJ83_FELCA;A0A5F5Y311_FELCA	22	29820.6	40662.1	35877.9	37477.6	43209.3	39948.1	38976	46556.2	46291.2	42691.5	44835.4	33517.1	GO:0045892(BP:negative regulation of transcription, DNA-templated);GO:0005737(CC:cytoplasm);GO:0016020(CC:membrane);GO:0016605(CC:PML body)				PF00307(Calponin homology (CH) domain);PF13855(Leucine rich repeat)
A0A2I2UCE9	F-box/SPRY domain-containing protein 1	FBXO45	A0A2I2UCE9	A0A2I2UCE9	FBXO45	F-box/SPRY domain-containing protein 1	A0A2I2UCE9_FELCA	2	20937.8	18333	19627.4	22826.9	14912.2	22918.3	22516.8	18211.3	21068.9	17110.4	24284.7	29682.3	GO:0001764(BP:neuron migration);GO:0006974(BP:cellular response to DNA damage stimulus);GO:0021799(BP:cerebral cortex radially oriented cell migration);GO:0021800(BP:cerebral cortex tangential migration);GO:0021957(BP:corticospinal tract morphogenesis);GO:0021960(BP:anterior commissure morphogenesis);GO:0043161(BP:proteasome-mediated ubiquitin-dependent protein catabolic process);GO:0060386(BP:sy…	fca:101081828			PF12937(F-box-like);PF00622(SPRY domain)
A0A2I2UCF5	Calcium/calmodulin-dependent protein kinase type II subunit delta	CAMK2D	A0A2I2UCF5	A0A337SF67;A0A337SMM9;A0A5F5XU46;A0A5F5Y385;A0A2I2UCF5;A0A337S4F5;M3WNF0	CAMK2D	Calcium/calmodulin-dependent protein kinase type II subunit delta	A0A2I2UCF5_FELCA	28	186442	200044	197103	134715	135680	123330	142792	135542	143814	114802	120484	136156	GO:0006468(BP:protein phosphorylation);GO:0043226(CC:organelle);GO:0004683(MF:calmodulin-dependent protein kinase activity);GO:0005516(MF:calmodulin binding);GO:0005524(MF:ATP binding)				PF00069(Protein kinase domain);PF08332(Calcium/calmodulin dependent protein kinase II association domain)
A0A2I2UCG2	RAD51 interacting motif domain-containing protein	RAD51AP1	A0A2I2UCG2	A0A2I2UCG2	RAD51AP1	RAD51 interacting motif domain-containing protein	A0A2I2UCG2_FELCA	5	8757.78	11709.2	14545.7		8208.97	5408.67	10080.3	6850.67	7089.23	8832.63		6361.16	GO:0000724(BP:double-strand break repair via homologous recombination);GO:0036297(BP:interstrand cross-link repair);GO:0003690(MF:double-stranded DNA binding);GO:0003697(MF:single-stranded DNA binding)				PF15696(RAD51 interacting motif)
A0A2I2UCG4	Cytochrome c oxidase subunit	LOC101100266	A0A2I2UCG4	A0A2I2UCG4	LOC101100266	Cytochrome c oxidase subunit	A0A2I2UCG4_FELCA	15	625018	801969	752039	1136650	1137080	1249760	1015870	1073350	1086370	1093580	1148230	1131310	GO:0005739(CC:mitochondrion);GO:0005743(CC:mitochondrial inner membrane);GO:0045277(CC:respiratory chain complex IV)	fca:101100266	fca00190(Oxidative phosphorylation);fca04260(Cardiac muscle contraction);fca04714(Thermogenesis);;;;;;;;;		PF02297(Cytochrome oxidase c subunit VIb)
A0A2I2UCG5	Transmembrane protein 185B	TMEM185B	A0A2I2UCG5	A0A2I2UCG5;M3X8I7	TMEM185B	Transmembrane protein 185B	A0A2I2UCG5_FELCA	2		9717.8			11365.9	10673.4	7075.37	10250.7	5563.28	7719.09	12919.7	8325.12	GO:0016020(CC:membrane)	fca:101080727			PF10269(Transmembrane Fragile-X-F protein)
A0A2I2UCH3	NEK6-subfamily protein kinase	NEK6	A0A2I2UCH3	A0A2I2UCH3;A0A337SH06;A0A337SHK1;M3WKX6	NEK6	NEK6-subfamily protein kinase	A0A2I2UCH3_FELCA	2	22113.3	6483.9	6746.62		4560.49	8121.84		4022.35				5782.35	GO:0006468(BP:protein phosphorylation);GO:0004674(MF:protein serine/threonine kinase activity);GO:0005524(MF:ATP binding)				PF00069(Protein kinase domain)
A0A2I2UCH5	NPC intracellular cholesterol transporter 1	NPC1	A0A2I2UCH5;M3VUX6;Q9N0Q0	A0A2I2UCH5;M3VUX6;Q8MI49;Q8MKD8;Q9N0Q0	NPC1	NPC intracellular cholesterol transporter 1	A0A2I2UCH5_FELCA;M3VUX6_FELCA;Q9N0Q0_FELCA	25	69668.3	85850.3	69455.4	98429.5	111185	100474	102643	103318	102050	105126	99033.4	104197	GO:0001889(BP:liver development);GO:0006486(BP:protein glycosylation);GO:0006897(BP:endocytosis);GO:0007628(BP:adult walking behavior);GO:0009410(BP:response to xenobiotic stimulus);GO:0010467(BP:gene expression);GO:0010878(BP:cholesterol storage);GO:0012501(BP:programmed cell death);GO:0016125(BP:sterol metabolic process);GO:0016236(BP:macroautophagy);GO:0016242(BP:negative regulation of macroau…				PF12349(Sterol-sensing domain of SREBP cleavage-activation);PF02460(Patched family);PF16414(Niemann-Pick C1 N terminus)
A0A2I2UCI4	60S ribosome subunit biogenesis protein NIP7 homolog	NIP7	A0A2I2UCI4	A0A2I2UCI4;M3WJ32	NIP7	60S ribosome subunit biogenesis protein NIP7 homolog	A0A2I2UCI4_FELCA	18	88001.4	99984.8	75347.2	134957	144535	119828	119364	117906	119552	110573	112376	121147	GO:0042255(BP:ribosome assembly);GO:0042273(BP:ribosomal large subunit biogenesis);GO:0005654(CC:nucleoplasm);GO:0005730(CC:nucleolus);GO:0005829(CC:cytosol);GO:0030687(CC:preribosome, large subunit precursor);GO:0003723(MF:RNA binding)				PF17833(UPF0113 Pre-PUA domain);PF03657(UPF0113 PUA domain)
A0A2I2UCI6	Cilia- and flagella-associated protein 20	CFAP20	A0A2I2UCI6;M3WMG3	A0A2I2UCI6;M3WMG3	CFAP20	Cilia- and flagella-associated protein 20	A0A2I2UCI6_FELCA;M3WMG3_FELCA	5	23122.7	20091.6	19393.3	14356.3	28052.3	23844.6	25701.4	21818	27368.3	29120.8	24631.9	22202.5		fca:101088288			PF05018(CFA20 domain)
A0A2I2UCK4	DNA replication licensing factor MCM5	MCM5	A0A2I2UCK4	A0A2I2UCK4;A0A337SVT8;M3WJK6	MCM5	DNA replication licensing factor MCM5	A0A2I2UCK4_FELCA	77	532724	507443	496745	629277	672589	724891	738089	735395	755175	699997	717418	720922	GO:0006270(BP:DNA replication initiation);GO:0007049(BP:cell cycle);GO:0032508(BP:DNA duplex unwinding);GO:0005634(CC:nucleus);GO:0005694(CC:chromosome);GO:0042555(CC:MCM complex);GO:0003688(MF:DNA replication origin binding);GO:0004386(MF:helicase activity);GO:0005524(MF:ATP binding);GO:0016887(MF:ATP hydrolysis activity)				PF00493(MCM P-loop domain);PF14551(MCM N-terminal domain);PF17855(MCM AAA-lid domain);PF17207(MCM OB domain)
A0A2I2UCL1	Propionate--CoA ligase	ACSS2	A0A2I2UCL1	M3VY97;A0A2I2UCL1	ACSS2	Propionate--CoA ligase	A0A2I2UCL1_FELCA	33	179764	139580	158041	105607	113171	137236	137595	125696	140304	128114	131106	131240	GO:0006629(BP:lipid metabolic process);GO:0003987(MF:acetate-CoA ligase activity);GO:0050218(MF:propionate-CoA ligase activity)				PF13193(AMP-binding enzyme C-terminal domain);PF16177(Acetyl-coenzyme A synthetase N-terminus);PF00501(AMP-binding enzyme)
A0A2I2UCL4	Ribosomal protein L37a	RPL37A	A0A2I2UCL4	A0A2I2UAS5;A0A2I2UCL4;A0A2I2UCP9;A0A2I2V0N4;A0A337SHA8;A0A5F5XGY8;A0A5F5XM60;A0A5F5XZD6	RPL37A	Ribosomal protein L37a	A0A2I2UCL4_FELCA	12	265616	299921	253930	271125	232630	215771	246235	245314	235346	213117	223428	235001	GO:0006412(BP:translation);GO:0022625(CC:cytosolic large ribosomal subunit);GO:0003735(MF:structural constituent of ribosome)	fca:101084046(RPL37A)	fca03010(Ribosome);		PF01780(Ribosomal L37ae protein family)
A0A2I2UCM8	MAP3K12 binding inhibitory protein 1	MBIP	A0A2I2UCM8	A0A2I2UCM8	MBIP	MAP3K12 binding inhibitory protein 1	A0A2I2UCM8_FELCA	6	37504.4	29683.8	32727.8	31852.5	33943.2	48195.6	37147.7	25801.3	36284.6	27671.3	45971.4	36883.9	GO:0006357(BP:regulation of transcription by RNA polymerase II);GO:0010628(BP:positive regulation of gene expression);GO:0031063(BP:regulation of histone deacetylation);GO:0044154(BP:histone H3-K14 acetylation);GO:0045995(BP:regulation of embryonic development);GO:0046330(BP:positive regulation of JNK cascade);GO:0051302(BP:regulation of cell division);GO:0051726(BP:regulation of cell cycle);GO:0…
A0A2I2UCN0	TBC1 domain family member 22A	TBC1D22A	A0A2I2UCN0;A0A337S4P6;A0A5F5XXF6;A0A5F5Y1V9	A0A2I2UCN0;A0A337S4P6;A0A337SLS0;A0A5F5XXF6;A0A5F5XZT9;A0A5F5Y1V9;M3W633	TBC1D22A	TBC1 domain family member 22A	A0A2I2UCN0_FELCA;A0A337S4P6_FELCA;A0A5F5XXF6_FELCA;A0A5F5Y1V9_FELCA	8	57638.3	55254.5	43365.1	38777.1	61961.8	67175.3	46010.5	76137.9	42271.3	65741.1	58531.7	64529.6		fca:101096329			PF00566(Rab-GTPase-TBC domain)
A0A2I2UCN5	glutamine--tRNA ligase	QARS1	A0A2I2UCN5	A0A2I2UCN5	QARS1	glutamine--tRNA ligase	A0A2I2UCN5_FELCA	63	142723	152999	138507	138950	153465	164096	157301	139725	150908	151840	152771	157478	GO:0006425(BP:glutaminyl-tRNA aminoacylation);GO:0006469(BP:negative regulation of protein kinase activity);GO:0007420(BP:brain development);GO:0032873(BP:negative regulation of stress-activated MAPK cascade);GO:0045892(BP:negative regulation of transcription, DNA-templated);GO:2001234(BP:negative regulation of apoptotic signaling pathway);GO:0005829(CC:cytosol);GO:0017101(CC:aminoacyl-tRNA synth…	fca:101081368(QARS1)	fca00970(Aminoacyl-tRNA biosynthesis)		PF00749(tRNA synthetases class I (E and Q), catalytic domain);PF04558(Glutaminyl-tRNA synthetase, non-specific RNA binding region part 1);PF20974(tRNA synthetases class I (E and Q), anti-codon binding domain);PF03950(tRNA synthetases class I (E and Q), anti-codon binding domain);PF04557(Glutaminyl-tRNA synthetase, non-specific RNA binding region part 2)
A0A2I2UCN9	Acyl-protein thioesterase 1	LYPLA1	A0A2I2UCN9;M3WWC6	M3WWC6;A0A2I2UCN9;A0A337SRK1	LYPLA1	Acyl-protein thioesterase 1	A0A2I2UCN9_FELCA;M3WWC6_FELCA	9	242152	267444	260229	290935	302130	302354	253987	280250	289822	315634	331944	325632	GO:0016787(MF:hydrolase activity)				PF02230(Phospholipase/Carboxylesterase)
A0A2I2UCQ5	Vascular endothelial zinc finger 1	VEZF1	A0A2I2UCQ5;A0A2I2UYQ7;A0A337SXN4	A0A337SXN4;A0A2I2UCQ5;A0A2I2UYQ7	VEZF1	Vascular endothelial zinc finger 1	A0A2I2UCQ5_FELCA;A0A2I2UYQ7_FELCA;A0A337SXN4_FELCA	15	25495.3	35199.7	34729.6	50062.9	39056.9	31047.2	35603.2	39293.5	36633.9	34098.7	27379.8	32147.7					PF00096(Zinc finger, C2H2 type)
A0A2I2UCR0	Telomerase RNA component interacting RNase	TRIR	A0A2I2UCR0	A0A2I2UCR0	TRIR	Telomerase RNA component interacting RNase	A0A2I2UCR0_FELCA	6	37691.9	36679.1	36484.2	33982.3	33458.6	33011.4	45686.7	40341.3	44826.1	39125.3	38695.8	42036.4	GO:0016075(BP:rRNA catabolic process);GO:0090503(BP:RNA phosphodiester bond hydrolysis, exonucleolytic);GO:0008408(MF:3'-5' exonuclease activity);GO:0008409(MF:5'-3' exonuclease activity)
A0A2I2UCR4	Choline transporter-like protein	SLC44A1	A0A2I2UCR4;A0A2I2UJV6;A0A2I2V028;M3WIL5	A0A2I2UCR4;A0A2I2UJV6;A0A2I2V028;M3WIL5	SLC44A1	Choline transporter-like protein	A0A2I2UCR4_FELCA;A0A2I2UJV6_FELCA;A0A2I2V028_FELCA;M3WIL5_FELCA	12	22788.6	27863.3	24385.5	25706.7	24980.8	23153	23900.7	20846.9	25453.2	26673.6	20976.8	27091.8	GO:0005886(CC:plasma membrane);GO:0015651(MF:quaternary ammonium group transmembrane transporter activity);GO:1901702(MF:salt transmembrane transporter activity)				PF04515(Plasma-membrane choline transporter)
A0A2I2UCS3	Rho guanine nucleotide exchange factor 11	ARHGEF11	A0A2I2UCS3;A0A5F5Y1C6	A0A2I2UCS3;A0A5F5XJT5;A0A5F5XQA9;A0A5F5Y1C6;A0A5F5Y479;M3WEZ6	ARHGEF11	Rho guanine nucleotide exchange factor 11	A0A2I2UCS3_FELCA;A0A5F5Y1C6_FELCA	12	14245	16247.2	13661.2	15401.5	10437.4	11097.7	18749	13184.8	14494.3	11848	11571.2	15659.1	GO:0007186(BP:G protein-coupled receptor signaling pathway);GO:0007266(BP:Rho protein signal transduction);GO:0005737(CC:cytoplasm);GO:0016020(CC:membrane);GO:0001664(MF:G protein-coupled receptor binding);GO:0005085(MF:guanyl-nucleotide exchange factor activity)				PF00621(RhoGEF domain);PF17838(PH domain);PF00595(PDZ domain);PF09128(Regulator of G protein signalling-like domain)
A0A2I2UCT0	RNA guanine-7 methyltransferase activating subunit	RAMAC	A0A2I2UCT0	A0A2I2UCT0	RAMAC	RNA guanine-7 methyltransferase activating subunit	A0A2I2UCT0_FELCA	3	87042.5	52606.6	66104.8	72590.4	75344.6	80867.5	94220.9	77489	101233	62690.5	95711.8	75292.6	GO:0032259(BP:methylation);GO:0036031(BP:recruitment of mRNA capping enzyme to RNA polymerase II holoenzyme complex);GO:0106005(BP:RNA 5'-cap (guanine-N7)-methylation);GO:0005845(CC:mRNA cap binding complex);GO:0031533(CC:mRNA cap methyltransferase complex);GO:0003723(MF:RNA binding)				PF15320(mRNA cap methylation, RNMT-activating mini protein)
A0A2I2UCT5	Phospholipase A1 member A	PLA1A	A0A2I2UCT5	M3W589;A0A2I2UCT5	PLA1A	Phospholipase A1 member A	A0A2I2UCT5_FELCA	14	63167.8	53140.1	64253.1	42498.7	36799.3	47588.7	53904.5	38763.6	52044.8	37798	53005.6	54602.9	GO:0051725(BP:protein de-ADP-ribosylation);GO:0000287(MF:magnesium ion binding);GO:0003875(MF:ADP-ribosylarginine hydrolase activity)				PF03747(ADP-ribosylglycohydrolase)
A0A2I2UCT9	RNA-binding protein 42	RBM42	A0A2I2UCT9;A0A337SHS1	A0A2I2UCT9;A0A337SHS1;M3W5T4	RBM42	RNA-binding protein 42	A0A2I2UCT9_FELCA;A0A337SHS1_FELCA	11	26395.9	34847.2	36328.7	41530.7	39475.5	40645.1	38364.9	37682.4	35706.8	32530.1	36305.5	35899.1	GO:0003723(MF:RNA binding)				PF00076(RNA recognition motif)
A0A2I2UCU0	DnaJ homolog subfamily B member 9	DNAJB9	A0A2I2UCU0	A0A2I2UCU0	DNAJB9	DnaJ homolog subfamily B member 9	A0A2I2UCU0_FELCA	4	12528.1	11894.7	14720.3	14054.9	14542.9	19470.1	16247.7	17297.1	17418.7	15850.3	11971.8	11647.7	GO:0030433(BP:ubiquitin-dependent ERAD pathway);GO:0005783(CC:endoplasmic reticulum);GO:0051087(MF:chaperone binding);GO:0051787(MF:misfolded protein binding)	fca:101081880			PF00226(DnaJ domain)
A0A2I2UCU6	UDP-N-acetylglucosamine--peptide N-acetylglucosaminyltransferase 110 kDa subunit	OGT	A0A2I2UCU6;A0A5F5XR66	A0A2I2UCU6;A0A5F5XR66;M3VY19	OGT	UDP-N-acetylglucosamine--peptide N-acetylglucosaminyltransferase 110 kDa subunit	A0A2I2UCU6_FELCA;A0A5F5XR66_FELCA	42	64207	71484.4	65978.9	50174.9	53307.6	49681.1	57101.4	59599.2	52400.9	53251.3	55275.1	50551.8	GO:0000423(BP:mitophagy);GO:0000432(BP:positive regulation of transcription from RNA polymerase II promoter by glucose);GO:0006110(BP:regulation of glycolytic process);GO:0006111(BP:regulation of gluconeogenesis);GO:0006493(BP:protein O-linked glycosylation);GO:0006915(BP:apoptotic process);GO:0016485(BP:protein processing);GO:0030097(BP:hemopoiesis);GO:0031397(BP:negative regulation of protein u…	fca:101094162(OGT)	fca00514(Other types of O-glycan biosynthesis);fca03083(Polycomb repressive complex);		PF00515(Tetratricopeptide repeat);PF13424(Tetratricopeptide repeat);PF13844(Glycosyl transferase family 41);PF13414(TPR repeat);PF13181(Tetratricopeptide repeat)
A0A2I2UCU9	E74 like ETS transcription factor 2	ELF2	A0A2I2UCU9;A0A2I2USX9;A0A337SGQ5;A0A5F5XRK9;M3WWK1	A0A2I2UCU9;A0A2I2USX9;A0A337SGQ5;A0A5F5XRK9;M3WWK1	ELF2	E74 like ETS transcription factor 2	A0A2I2UCU9_FELCA;A0A2I2USX9_FELCA;A0A337SGQ5_FELCA;A0A5F5XRK9_FELCA;M3WWK1_FELCA	5	13193.1	16483.7	14522.4	11324.8	14035	6735.55	12191.6	12184.6	9447.98	14680.9	13013	9417.28	GO:0006357(BP:regulation of transcription by RNA polymerase II);GO:0005634(CC:nucleus);GO:0003700(MF:DNA-binding transcription factor activity);GO:0043565(MF:sequence-specific DNA binding)				PF00178(Ets-domain);PF12310(Transcription factor protein N terminal)
A0A2I2UCV7	ADP-ribosylation factor	ARF5	A0A2I2UCV7;A0A5F5Y7N3	A0A2I2UCV7;A0A5F5Y7N3	ARF5	ADP-ribosylation factor	A0A2I2UCV7_FELCA;A0A5F5Y7N3_FELCA	10	230169	188069	183070	136087	152391	193771	188641	189759	213430	160000	195391	170357	GO:0015031(BP:protein transport);GO:0016192(BP:vesicle-mediated transport);GO:0005794(CC:Golgi apparatus);GO:0003924(MF:GTPase activity);GO:0005525(MF:GTP binding)				PF00025(ADP-ribosylation factor family)
A0A2I2UCW8	tRNA splicing endonuclease subunit 15	TSEN15	A0A2I2UCW8;A0A337SC10;A0A5F5XLK5;A0A5F5XQF8	A0A2I2UCW8;A0A337SC10;A0A5F5XLK5;A0A5F5XQF8	TSEN15	tRNA splicing endonuclease subunit 15	A0A2I2UCW8_FELCA;A0A337SC10_FELCA;A0A5F5XLK5_FELCA;A0A5F5XQF8_FELCA	4	47227.2	46843.6	51515.2	31579.2	38624.3	41746.4	37079.1	30635.8	43508.3	34376.5	43028.4	31561.4	GO:0006388(BP:tRNA splicing, via endonucleolytic cleavage and ligation);GO:0005634(CC:nucleus);GO:0003676(MF:nucleic acid binding)				PF09631(Sen15 protein)
A0A2I2UCY0	Ribosomal RNA-processing protein 40	EXOSC3	A0A2I2UCY0	A0A2I2UCY0;M3WG06	EXOSC3	Ribosomal RNA-processing protein 40	A0A2I2UCY0_FELCA	12	42223.1	57981.6	38548.7	68853.7	73590.9	65871.3	61792	72041.1	80296.7	61660	61727.7	61395.2	GO:0000467(BP:exonucleolytic trimming to generate mature 3'-end of 5.8S rRNA from tricistronic rRNA transcript (SSU-rRNA, 5.8S rRNA, LSU-rRNA));GO:0034427(BP:nuclear-transcribed mRNA catabolic process, exonucleolytic, 3'-5');GO:0034475(BP:U4 snRNA 3'-end processing);GO:0043928(BP:exonucleolytic catabolism of deadenylated mRNA);GO:0071034(BP:CUT catabolic process);GO:0071035(BP:nuclear polyadenyla…				PF21262(Exosome complex component RRP40, S1 domain);PF21261(Mammalian exosome complex component RRP40, N-terminal);PF15985(KH domain)
[truncated: 7,778 more rows]

## Sheet: FECV_vs_CRFK显著性差异分析
Protein	Protein Description	Gene Name	PG.ProteinGroups	PG.ProteinAccessions	PG.Genes	PG.ProteinDescriptions	PG.ProteinNames	SequenceNumber	FECV-1	FECV-2	FECV-3	average FECV	CRFK-1	CRFK-2	CRFK-3	average CRFK	FECV/CRFK	FDR	GO annotations	KO(Name)	Pathways	Subcellular localization	Domain
[truncated: 8,021 more rows]

[truncated: 8 more sheets: FECV_vs_CRFK有无差异分析, FIPV_vs_CRFK显著性差异分析, FIPV_vs_CRFK有无差异分析, FIPV_vs_FECV显著性差异分析, FIPV_vs_FECV有无差异分析, CRFK_FECV_FIPV, 肽段鉴定表头说明, 肽段鉴定总览]
