# Supplementary material for: The ORF1ab of Feline Coronavirus Plays a Critical Role in Regulating the Innate Immune Response
Source: Viruses. 2025 Sep 22;17(9):1282. doi: 10.3390/v17091282 (PMC12474328; doi:10.3390/v17091282)
Supplement: Supplementary file 1 [file viruses-17-01282-s001.zip › Supplementary Material/sequence 1.fasta]

>Contig_1
CATTCAAGCAGAAGACGGCATACGAGATGCTCCGACGTCTCGKGGCTCGGAGATGTGTATAAGAGACAGAGCACGTGATGCTCGCCGCAGCCGTGTAACCGAGCATAGCGAGCGAACTGGCGAGGAAGCAAAGAAGAACTGTTCTGTCAGATAGCTCTTACGCTCAGCGCAAGAAGAAATATCCACCGTGGGAAAAACTCCAGGTAGAGGTACACACGCGGATAGCCAATTCAGAGTAATAAACTGTGATAATCAACCCTCATCAATGATGACGAACTAACCCCCGATATCAGGTCACATGACGAAGGGAAAGAGAAGGAAATCAACTGTGACAAACTGCCCTCAAATTTGGCTTCCTTAAAAATTACAGTTCAAAAAGTATGAGAAAATCCATGCAGGCTGAAGGAAACAGCAAAACTGTGACAAATTACCCTCAGTAGGTCAGAACAAATGTGACGAACCACCCTCAAATCTGTGACAGATAACCCTCAGACTATCCTGTCGTCATGGAAGTGATATCGCGGAAGGAAAATACGATATGAGTCGTCTGGCGGCCTTTCTTTTTCTCAATGTATGAGAGGCGCATTGGAGTTCTGCTGTTGATCTCATTAACACAGACCTGCAGGAAGCGGCGGCGGAAGTCAGGCATACGCTGGTAACTTTGAGGCAGCTGGTAACGCTCTATGATCCAGTCGATTTTCAGAGAGACGATGCCTGAGCCATCCGGCTTACGATACTGACACAGGGATTCGTATAAACGCATGGCATACGGATTGGTGATTTCTTTTGTTTCACTAAGCCGAAACTGCGTAAACCGGTTCTGTAACCCGATAAAGAAGGGAATGAGATATGGGTTGATATGTACACTGTAAAGCCCTCTGGATGGACTGTGCGCACGTTTGATAAACCAAGGAAAAGATTCATAGCCTTTTTCATCGCCGGCATCCTCTTCAGGGCGATAAAAAACCACTTCCTTCCCCGCGAAACTCTTCAATGCCTGCCGTATATCCTTACTGGCTTCCGCAGAGGTCAATCCGAATATTTCAGCATATTTAGCAACATGGATCTCGCAGATACCGTCATGTTCCTGTAGGGTGCCATCAGATTTTCTGATCTGGTCAACGAACAGATACAGCATACGTTTTTGATCCCGGGAGAGACTATATGCCGCCTCAGTGAGGTCGTTTGACTGGACGATTCGCGGGCTATTTTTACGTTTCTTGTGATTGATAACCGCTGTTTCCGCCATGACAGATCCATGTGAAGTGTGACAAGTTTTTAGATTGTCACACTAAATAAAAAAGAGTCAATAAGCAGGGATAACTTTGTGAAAAAACAGCTTCTTCTGAGGGCAATTTGTCACAGGGTTAAGGGCAATTTGTCACAGACAGGACTGTCATTTGAGGGTGATTTGTCACACTGAAAGGGCAATTTGTCACAACACCTTCTCTAGAACCAGCATGGATAAAGGCCTACAAGGCGCTCTAAAAAAGAAGATCTAAAAACTATAAAAAAAATAATTATAAAAATATCCCCGTGGATAAGTGGATAACCCCAAGGGAAGTTTTTTCAGGCATCGTGTGTAAGCAGAATATATAAGTGCTGTTCCCTGGTGCTTCCTCGCTCACTCGACCGGGAGGGTTCGAGAAGGGGGGGCACCCCCCTTCGGCGTGCGCGGTCACGCGCACAGGGCGCAGCCCTGGTTAAAAACAAGGTTTATAAATATTGGTTTAAAAGCAGGTTAAAAGACAGGTTAGCGGTGGCCGAAAAACGGGCGGAAACCCTTGCAAATGCTGGATTTTCTGCCTGTGGACAGCCCCTCAAATGTCAATAGGTGCGCCCCTCATCTGTCAGCACTCTGCCCCTCAAGTGTCAAGGATCGCGCCCCTCATCTGTCAGTAGTCGCGCCCCTCAAGTGTCAATACCGCAGGGCACTTATCCCCAGGCTTGTCCACATCATCTGTGGGAAACTCGCGTAAAATCAGGCGTTTTCGCCGATTTGCGAGGCTGGCCAGCTCCACGTCGCCGGCCGAAATCGAGCCTGCCCCTCATCTGTCAACGCCGCGCCGGGTGAGTCGGCCCCTCAAGTGTCAACGTCCGCCCCTCATCTGTCAGTGAGGGCCAAGTTTTCCGCGAGGTATCCACAACGCCGGCGGCCGGCCGCGGTGTCTCGCACACGGCTTCGACGGCGTTTCTGGCGCGTTTGCAGGGCCATAGACGGCCGCCAGCCCAGCGGCGAGGGCAACCAGCTCGAGGGCTTCGCCCTGTCGCTCGACTGCGGCGAGCACTACTGGCTGTAAAAGGACAGACCACATCATGGTTCTGTGTTCATTAGGTTGTTCTGTCCATTGCTGACATAATCCGCTCCACTTCAACGTAACACCGCACGAAGATTTCTATTGTTCCTGAAGGCATATTCAAATCGTTTTCGTTACCGCTTGCAGGCATCATGACAGAACACTACTTCCTATAAACGCTACACAGGCTCCTGAGATTAATAATGCGGATCTCTACGATAATGGGAGATTTTCCCGACTGTTTCGTTCGCTTCTCAGTGGATAACAGCCAGCTTCTCTGTTTAACAGACAAAAACAGCATATCCACTCAGTTCCACATTTCCATATAAAGGCCAAGGCATTTATTCTCAGGATAATTGTTTCAGCATCGCAACCGCATCAGACTCCGGCATCGCAAACTGCACCCGGTGCCGGGCAGCCACATCCAGCGCAAAAACCTTCGTGTAGACTTCCGTTGAACTGATGGACTTATGTCCCATCAGGCTTTGCAGAACTTTCAGCGGTATACCGGCATACAGCATGTGCATCGCATAGGAATGGCGGAACGTATGTGGTGTGACCGGAACAGAGAACGTCACACCGTCAGCAGCAGCGGCGGCAACCGCCTCCCCAATCCAGGTCCTGACCGTTCTGTCCGTCACTTCCCAGATCCGCGCTTTCTCTGTCCTTCCTGTGCGACGGTTACGCCGCTCCATGAGCTTATCGCGAATAAATACCTGTGACGGAAGATCACTTCGCAGAATAAATAAATCCTGGTGTCCCTGTTGATACCGGGAAGCCCTGGGCCAACTTTTGGCGAAAATGAGACGTTGATCGGCACGTAAGAGGTTCCAACTTTCACCATAATGAAATAAGATCACTACCGGGCGTATTTTTTGAGTTATCGAGATTTTCAGGAGCTAAGGAAGCTAAAATGGAGAAAAAAATCACTGGATATACCACCGTTGATATATCCCAATGGCATCGTAAAGAACATTTTGAGGCATTTCAGTCAGTTGCTCAATGTACCTATAACCAGACCGTTCAGCTGGATATTACGGCCTTTTTAAAGACCGTAAAGAAAAATAAGCACAAGTTTTATCCGGCCTTTATTCACATTCTTGCCCGCCTGATGAATGCTCATCCGGAATTTCGTATGGCAATGAAAGACGGTGAGCTGGTGATATGGGATAGTGTTCACCCTTGTTACACCGTTTTCCATGAGCAAACTGAAACGTTTTCATCGCTCTGGAGTGAATACCACGACGATTTCCGGCAGTTTCTACACATATATTCGCAAGATGTGGCGTGTTACGGTGAAAACCTGGCCTATTTCCCTAAAGGGTTTATTGAGAATATGTTTTTCGTCTCAGCCAATCCCTGGGTGAGTTTCACCAGTTTTGATTTAAACGTGGCCAATATGGACAACTTCTTCGCCCCCGTTTTCACCATGGGCAAATATTATACGCAAGGCGACAAGGTGCTGATGCCGCTGGCGATTCAGGTTCATCATGCCGTTTGTGATGGCTTCCATGTCGGCAGAATGCTTAATGAATTACAACAGTACTGCGATGAGTGGCAGGGCGGGGCGTAATTTTTTTAAGGCAGTTATTGGTGCCCTTAAACGCCTGGTTGCTACGCCTGAATAAGTGATAATAAGCGGATGAATGGCAGAAATTCGATGATAAGCTGTCAAACATGAGAATTGGTCGACGGCCCGGGCGGCCGCAAGGGGTTCGCGTTGGCCGATTCATTAATGCAGCTGGCACGACAGGTTTCCCGACTGGAAAGCGGGCAGTGAGCGCAACGCAATTAATGTGAGTTAGCTCACTCATTAGGCACCCCAGGCTTTACACTTTATGCTTCCGGCTCGTATGTTGTGTGGAATTGTGAGCGGATAACAATTTCACACAGGAAACAGCTATGACCATGATTACGCCAAGCTATTTAGGTGAGACTATAGAATACTCAAGCTTGCATGCCTGCTATTGTCTTCCCAATCCTCCCCCTTGCTGTCCTGCCCCACCCCACCCCCCAGAATAGAATGACACCTACTCAGACAATGCGATGCAATTTCCTCATTTTATTAGGAAAGGACAGTGGGAGTGGCACCTTCCAGGGTCAAGGAAGGCACGGGGGAGGGGCAAACAACAGATGGCTGGCAACTAGAAGGCACAGCGCCCTCCCTTAGCCATCCGAGTGGACGTGCGTCCTCCTTCGGATGCCCAGGTCGGACCGCGAGGAGGTGGAGATGCCATGCCGACCCTTTTTTTTTTTTTTTTTTTTTTTTTTTTGTGTATCACTATCAAAAGGAAAATTTTCAAACAATTTTACATTTTAAACAATCACTAGATCCAGACGTTAGCTCTTCCATTGTTGGCTCGTCATAGCGGATCTTTAAACTTCTCTAAATTACTAAATCTAGCATTGCCAAATCAAATCTAAACTTCCTAATATGCAATAGGGTTGCTTGTACCTCCTATTACACGTGCTTACCATTCTGTACAAGAGTAGACAGCGCGATGACCAGTAATTCCTCGGAAAGACCAGTTTTAAACATCGGGTTGCCTTATAACTCAGTTTTATGATGTTGGTTGATTTTGTCGAAAACCTTTTTGCTCCTGAGTTGCATCAAGTTATAAACTTTCAGCTTCTCATTAAAGCAATAACCATGCAGGTTGTGTGGACAGTACTTCACAAAGTATAATTTATGAGTACACTCTAGATGTCTACCACTAACAGGGTATTGAAAATCCCTGTCATGGTATATCTGAGTTCCAAACGGAAGGTCAACAGCAAATGATGTATGACAACCAACATTTAATCTTTTTTGTTTTGGCACAGCACCGACTAATCTGAGATTAATTCTTTGATTTCCCTCACCTACAATATAAAAATTATCTACAAAGGAATAGAAAGGATTAGAAAGATCAAAATAGAAATCAATATGATCATGTGCAGGATTTTGAAAACCAGGCCATGTGCAATTAAACCCTTCAACACTCTCACACTCAACACGATATCCAAGCGGTAATGCTAAGACTTGATGCGTTGTAATGTAAAGGGTATGATCCACAAAGTGTTGCAACAATTCCCAAGTTAGTACTGGATGTTCATGGGTGTCACGTTGCACATCAGTAGCTTTGATTTCATTAGCCAAGAAACCACACACAAGAAGTACAACAATCATGATGTTAAATTAATGCACCTAACAATGTATAGCAGGAAAACCCTAGAAGAACTAGAAAGATTACTCGCAGCACTACTACTAGTAATCTGGTTTCTGCTAAAACTTTATGTAAGATGTTAAAATCAAGGCAGTCTGGTTTCAAAAGCTGTAAGCAATTTACTCGCAGGCTACTGTCAGGCACACCTAAAACATTACTAACTGTTGTGAGATTAAGTAGATGACTGAGTAACAACCTTTCTAGTAATTGGATTCTACCAATTAGTAGCAAGATTAAAACTGTTACAAGTACAGCATGAAGGAAAACCAGCATGTGTTTAGTTCGTAACCTCATCAATCATCTCAACCTGTGTGTCATCAAACACATCTGTGTATGCCTCTACAAGAGTTACAGACAATTCCTCGGGCTTTTTGTCAGCAGACTTAGAACGAGGTTTTCTTTGCCTCTGTTCCTTAGCCACCTGAGAGGGCCGCTTGTAAGCATCAATCTGCTCTAGGAATTGGCTGGTTTTGGCATCATCTTTTGGCAGGTAGTAGGTGTGAGTGAGCGTGATTTTGACTTGATCACCATCTTCTTCAGCAGACCATTGACTGCCGAAGAGTATGCTAGATACTGATGGAACGCATTCAGCTATCTGAGGGTAGCATTTGGCAGCGTTTCCATTGGCAACGAGGTCACTATCACCAAAGTTAGCTGAAGCACTTCTAGCACCATAGAAATTTGTCACATCTCCCTTACCTGCAGTTTTCTTCCAGGTGTGTTTGTTGGCGTTCTTAGGTGTTGTATCCCTAGACTTGGAAACACTGCGTTCTCCAGATCTAGAACGTGACCTTTGCTTGTCAGTAACACCTAATTTTTGAAGCACGGCTACAATTGTATCCTCAACATTATTATTCTGGCTATTGGATTGTTGTCTAGATTGAGATCTACTTCTTGAAACAGATCTAGACTGGGAACCACCTCTTGAGTTGTTCCTAGAACGGTTAACTTCAAGCTGGAATTGTGGTGGTATCCTACCCTCAAATTTTAATGGTTTGGGTTCATTGTTGGTTCCACGAGTGCCTAATGTTGTTGGCTTAGTCATGGCTCCATCCCTTGCAACCCAAAAGACTCCATCAATCTTGTCTTTAAATTTGGCGTCAGCATGAGGTCCTGTGCCCAAGAAGTAGAAAAACCACCTCTCTGCAAGTTCCCTACGCTGGCCTTTGACAATTCTGAAACGGACTTGTCTATTCCAATAACCAATTTGTTGATCCTTATTACCTATTCCCTTGGGAACAAAATCTCGCGGACATACGTTCCAAAATTTTGATCCTTGCTCGAGGGTGATGGGGTTGTAGAATGACAAAGGTATATCATTATTCTTCCGACCACGAGAGTTAGAACGACCACGTCTTTTGGAAGTTTCATCTCCCCAGTTGACGCGTTGTCCCTGTGTGGCCATTTAGAAGTTTAGTTACACCATATGTAATAATTTTTCATGTTCACTCAAATTATCAGTACGTGCTTCTGTTGAGTAATCACCAGCTTTAGATTTTACATAGTAAGCCCACCCTGTAGCAGTAGTTGCTTTTAATTGTTTGCCAACTAATGTGTAAACGATGGTCCTACTAGGTGTAGCAATCATGACGTATTTAGGTAAATGTTCAATGGTTAGACCACCAGACATCTTAAAACCTTCAGCATATAGATTTCCTGACAGTAAAGTAAGAGTAACACCTGTAGGTGTACCATCAAGTGGCAGCACATAATTTCTGCCCAATGCATTAACGCAAAGAATTGCATTAGTTTCAGGGTTAAAAGACCACCATGATTTGGTCCTTCTATATAGCTGAATGGATCTCACAAAATACATCATCCAGAGTGCAAACGTTACAACTGCACCTGCAACACTAAAGCCGAACATTACATATCTGGAAACTTCGTACTCCGCGTATGCATTAAAAATCGTAAGAGCTAGAACAATAGGCCACATTAGCCACATGATTAGCATTTTAATGCCATAAACGAGCCAGCTAAATTGTGGTCTGCCATATTGTAAAACTGTTATAAAAACAATCAATATTACAGACCAGCTGAAGTTCCAGTTAGCAAGATGCCATATAAGATCACCACGTTCGAAGCAGGTTTCACATGTATCGGCGGTTGCATTTTTGCAAGTAAGGAGAGGCGTATCCTGCATAGCACAGTAACGTTCTCCACAGACACATGCAATTATGCACGCAAATATAAACAAAACGTACTTCATTTTGTTTAGTTCAAACCGAGAATGCTTCATCGGGATTATATGCCTTAATCTGCATAAAAGTCTTATAGGCATCATATGCGTGGCGTGCAGGTAACACTATAATAGTATTACCCAAATTGCAACATACCATGCATAACTTAATAACATTTAGCAATGCTATTGAAAACAATATCAATATAATTATCAACAGGAGCCAAAAGAAGACGCTCACAACCATACCATGGTCATCTATGATAGTAAATGCCCTAGGAAACATCATAGACACGCTCTTCTTCTTCTTTTAAATCAATTTCGTTTATAACCGCCTGAGAAAAGGCTGCATTGTAAACTCCTACAACGGCCTCCTGTGAAAATATATAAATAAAATCACCATTGAGAAGTTCAACTGCTCTAACAACTGTTAGGTCAGCACGAACTAGGCCACGTATAGCTATGCCTACAAGCATAGGGTCTACAAAATGCAACGTAAGATCATTCACGAACATGTAATTTATGCCTCCATATAATGTGACATAAATAGAGCCGTGAGAACTTCTCATAAACGGTGCAGCTCTGTCATGTACAAACATTAGTGTCGTTGTGTTGTATAAAATGAATTCGAATCTACTATTAACATACCAAAAGTATGCTAAGTAAATAAATCTTAAAGCTAAGACAGTTGTTGTCACAATGCCATCTATATAGTAACCAAATGCTATAAGCATAGGTCCTATAAGTGTCATTGATACTATCTTAAACATTAAGACACTGACACAAACTTTAAAGTTTGTACTATGGTACAAAGCTAGAAATAAAACAAAGAGAACAGCAATGCTGAACTCTAAATGAAAACTTTTAATATTAGCACTAGCAACATAATGTTGTTGTACTATAGAATTGACATGTGGTGTGTTATTAACAATCACATGTTGAGTATTAACTATAAAACTTAGAGTGTTAAGAAACAGTCCGCCAATCATTTTCGCGTTGCGTTAAGAATGGCAATTCTTCTGTAGTCTATAACCCTTCTTCTACGTTTTATAGTACTCGCTGTTCTAGGTTTTGTGTGATTTACGATGCGTAATCTGACTGCAAAAGGTAACTTATACCAATTTTTAGCACAAAAATCATAGACTGTGATATTAAACAGCCGTATGATTAGACGGCTCTTCAAAATCCAACTGAAGTTTGGCATAAGCTTTTTGTTCAGCCTCCTCAAAAGTATCACCAAAACCTATACACACAAGTAATTTACCAGAATTAAATAACACTTTAAGTGTTACAGCAAATGCAATACTATCTAATTCGTCAAGTACGGCGTCAACAGAGAAGCTTATAGACTTGACAGTGTCCATAAATCGTTTAGTTAGTGGACATGCACTTTTTCAATTGGTTCATAATATTCAAATTGTCTTCTACTACATATAGAGTGACAACAACTTCCTAAACAACCTATGCATCCACAACAACCTGTGCTAAAACAGCAAAATAGCAGTAATGGTATGCAAAATACTACTACTAAACCTATCAGTAGCCACACATACCAAGGCCATTTTACATAAGTTTCAATTCTATTGAGCCATTCAAGATTGACTAATGTATTATTAATGGTATCAATGAGAATGGCAAGTTCTACTGTAGTGTTATGTAGCTTTTCTGACCTAAACTCTAAGTCATCAATTTCACCAGTCAGATTTAAATAGGTTGCGTTGAAAATATCAAGTGTAAATTCAGGTACAGTCCAGTTTGGTCTGTAATTTTCTAATATGTCTTGAACAGTTTGATTAATGTCAATATAGTCAGGTATAATACTAGGCAAATCAATTACAGTCGCGTTGACAAACAACACATCACACCCTTCAATTTGAACAAAATCAGAACTAGTTGCAACTCTAGGCTGATACATAGTTCTGGGGGTCAAATAGAACTTGTCATCTAGATTACGAAACAACGTCAACTGCACATCTTTAACGACAAGTCCGAAAGTGCGATCGCCATCTGAAGCACAAATACCTGACCAAGCTGTTACAGTTTCATAAGCTGTTGGTAATAGTACTGTATGAAAGAAAATCATGCCATTTGGTGCTGCATTTGCTAGTGAAAACAAATGTGTACCATTACCACAGAATCCGAATCTCTGAGACTGAGACCTAACACATTCATTAACCTTGTCTTTGGCAAGTTGTCTACTAGCCCTAACCTCTGCTTGTCTGGTTAGAGTCTGAGACACAAATGCATTAAGTGCTGTAAGTCTACCTGTAATCAGCCTATCAACTTGTGCATCAGCACTCAGTTCGTCAAGCCTGTTATAAATATCACTAATAGAACTACTAATGGCTTGAAAATTATTTTGCAATTGTACTGTAAGGTGACTTAAAGCTTGCCCTTGTGTGTTGACAACATCTTGCACTTTTGCCAACGCTTTAGCAACAGTGGCAAGACCTTGTGATGTTTGATGTATAGCATCATTAACCTTACCAAAAGCCTGTGTAATGTTACCAATAGCTTGATTGAAAGCATTAGCCAGGATCTGTTGGTTTTTATTCAATACATCAGTTTGTAGAGCAACATAATTAAGTCTAGCCTGTACTGCTACTGCAAAAGGTATAGCCACGGCGCCACCACCAAGTGCACCTAATGTTATACCACCTGCAAGTGATGCTGTGTACATAGTCATCTTGTCAGCATTAGCTACACCTGGTAGAACCATGATGCCATTGTAATATTGAGCACACACCAAGTCTGCTATGTCGTAACCACCAGTACAACGTTTATAATCTTCATCAACTGTACCTAAACCAGATGTTACAACTTTATCAAAAAGCAAATCTTCTATAGCAGAACCATACTTACGTTTGCTATTATGGGACGGTAGTATATCTTTTAGACCTCCTAGCCAAGAACCACCTATGCTAGGCCATTCTTTGTAAATAGGATCTAAATTTTCTGTACTATTGAACGCCTCAACAGATGCCAATTTAAGGGCATTTTCCGAGACAAACAACATGGAATCAACCTCCATGTTTTCAAGTCTGGCACCCATTGCAAGTGCTTGTTCAATAGTTTGACATGCAGACACATATTGTGTTAACAATTTGTTACATCTAGGGTTACCATTACAAACGTATCTTGCACAATCTATTGATACTGGTGTAGTGTAAACCTGCATGTATTCAACTTGCACAGATATGGTAAAATTTGTAGGTATCGTGACATTACCAGTGCTAATTGGTTGCACGTCTCCGTCAGAATGTGTGACGTTAATAAAAACCAAAGCACCATTTTTACAAACACCTATATTAGAATAGGTTATGACAGGTTCACAATCAACATCGTTACTGTCAATTGCAGTGCCACGAGTCCTCTCACTTGTGTAATTATATATAGAGTAGTAATAAAAATTAGGTGTCGTTGTCCAATGTGTTAGACCTAACAGTTCACTGTTAATGGAAGTCATAGCTCCAACTATGGCACCATCAATAACAGCCGCTTGTGCGCTTACATCACATGGCGTCACAGAATAAATGACACCATCACTAACATTTTTAAAGCCTAACAAATCACCTGATAGTGATGTGTAATATAAGCCACTAAGTAGCGTACTGTTAGTTCGTCTAATAATACCAACACCAGTTCTACCATATATATTGTAATCTGTACAGGAGTCTAGGTGTAGCACAGACAAATCGTGCAGACCGCTATTATCAGACGGTACACCCACTATGTTGTCTCCTTCTTCATATATTACATATAGACTTCTAACAACCTGCTCATTGGTTCTTGTACGTGCAGCAACATCAAACTTGCAATTAGCACCAACAGGACTCAACGACAAACAGAACTTGTTAAAAGTCAAGTAATTGTTCAATTTATCAAATGAGAAAGGACAAGTACCAGTTTTTATAACAGCTGTAGCCTCTAAAACATCCGTGCAGTCTTGATTAAAAATATTGTCCCATAAAGAACTTTTGCAAGTGGAAGGAACATAAACTGAGAATTGGTTAGAACGAATACAGTACACATCAGTATTGTTATCCTGCATTGGTAGTGTGATGTTACTTAGTGTCGAGGCTATGGGTTGACCATAACCACTAAGCTTCATACCAAGATCAATGGTTATATTGACAGCGGTGTGTGTGAAAAAGCTAGGTAATAACACAACACTCTTATTAACGAAACCTACTTCACTTGAAGCAACAGGATAAAATCCATTATTCAAATTAGCAGTAAGTTGAGAACATTTAATGTTATTAATGTGACTGTTACAATACGTCACATTTTTAATAGCTGTGTTTTCAACTTGTACTAATGCTTCAGTATACGATGTGTAAGCAATTGTCCAAAAAGCTCCACTAGCACCAGTGGTTAAATTAAAAGATATACAACCAATAGGAAATGTGCTAAAGAAATTGTAACCATTAATATAAAAATGGCCCCACTTACTAATAGCAATTTCCTTTACACTGGGTGGTAATGTTCCTAAATATTTAAGAGCTGTGCCATTGTAAAGTACATAACAGTATCGTGGTCCGTCAGTTATGCCGAACGGGATTTCACCATAACTGTAAGAACTAGACTCACTCACTGTGTCACTATAACATGAAATTTCAAGAATGACACCACCTGTTGTATTCAGTGAAAATACTGTAGCACCCATACCAGATTGTACATCTGCAGTGAAATTAAGGTTGAATCTAATAACATCCACTGTGTTATTTAAAGACACACCATTACATTGGCTAAACTGTGCACCTTCAAAACAAAATTCTTGTGCTGCTACACCAAAACTGGGCACTGGCCACAAGCAATTAATCAATAATGGTTGATTTGTTACAAACCTGCCACTAACAAAAGTGGAACTATTTGTAAGCAAGAACCAATTGTTAAAACTAAATCCATCAGGTATGTAACCACCTGATGTCGGAGCAAATACATTGGTAGCATAGCCAGTGCAATGTTCATAATCTTCACATAATTCATAGGTTTTTAGACCATTGGTGTTATTTAACTTGTAATAAGTGAAGTTAGAAACACCTTGGTAAGCATATGCAGCACTGTATTCCCAGGTAGCAGTGCTTGAGCGTGAATACAAAAGTGTGACATTGTTAAACCAATTAGTATTGATGTTCAAGTGATAAGAACGACCACTAATATAAGCTGTAACAAAGTCATCATTCCACTCAAGACCATAGATTTTTGTTCCATTGTCCGTGGGTATGACAGAGAAAGGAATTTTTCTGTCAGCACCCGTACATGTGGAATTCCACTGGTTGGAGGTGAATTGTTCATAGTTAATATGGCGATTTTTAGTTATGCACACTAACCCATGTTTTAAAAGGGGCCTTTGTTGCACATCATCCCTATAAGCCGATATATATATAATAACACTAACAGGCTCACCATGCACATGAAATAATAATGGTTTACCACGTGCATTACCAGTGCTATTTTCCATGGCTTCCATAACAAAATAAAAGGCATGTATATTATTAAAATACTGAAAGGCAGTAGTTTGTGCTGTTCTAGAGCAGTTGTACCACACCTCTGTAGGGTAATAACCACCAACAACTACACTTCCTTCTTCTTTAAAGTTACTAAACAGAAAATCTCTGATAAGGTTTTCATTGCCAGCCAATTGTGTTACGTTAACTTGTATGCATTCATTATTTGTTGTACTCAAAACTGTGTGGTATGAACATAACAACAAGAGGCAAGTTACGAGCACAATCATGGTGTATTGACAAAATGATTGCCAAAGTTTAGTAATTTACCATTATTTCTAATGAGTATTTTACCCTTCCTTAGCAATCCAACAACCATATCATTTAATTCTCTTTCTTTTAAATTAACAACGAGTGCGTTATTACAACGACACTTAAATTTCGGAGTATCTAGAACTGAATTGTGTGACAATGCCATGATCGTGGAATTTCTCCAAAATATATAATTGGCATGCATTATATTCCCATCCACTATAGCTTTGTCACAGTATGGTCCTAAGTAGTTAATACCCACCAGAAAACCTTCCGATGACGAGGTATTAACACTTGTACAAAACACAGTCCAATACTCAAATCTTTGAATCAATTCATATAAACTTTTATTCCAACTAAATTCAGTGATTTTGATGGCAACAGAACCTCCAAGCGCTAACTTCTCATTAATAAAACCATTAATATATGTAAAGAAGCCATCTTTCGACGTATTTTCGCCGTCTATAGACTTGGTTGAGCCATCATATAAATCAGATATAAGTAAATCAAATTTGTCCTCAATATAGAGGTTAGTACAATCACCTGTAACACTGAAGTCTGCGTCGGAAACGTAATCTCTCATATCATTATCAACCAATATGGCATCATCTGGCAACCATCTTTTTAATACGGTGGTACCAGGAGCAACACCATTAGCACCTGCTGCTCCTAAATGCAAAACACGCATTTTATGTGGAACACACAGTGTAGTGGTGTTAAGGTATTGACACAACTGAGTATACTTAACGACATTAGTAGTAATGCCGTCAGGTAGCTTCACTTGTGCACCATAATTGTAGAGATTACACCGTTCGAGACACATACGCTGTATTTTGTAAAGTGTAGGCATGCTATATCCTGGATTCCACTCAGAAGATTGGAGTTGTGGATAGAAGGTTTTAATTTGTGAGTTTTCACACCACAACATCCATCTCCATGCCTTACAATCTACAATGACGTCCACAACTTTTGACACAACGTTAAGATCTAAGCTCTTAACGATAGTCACAAAATCGTCCAAGAGTATGTCCATATAAGTGCACACATTCTTGGAAGATGGATCATCAGCATATGTTATACAACAACTTTTCAGCGTACTGTCAGAATTATTCATAAATTCTTGAACAGAAAACAAACCCATTTTTGCAAGGCGCACTTGTGATATAAGAAGATGCATACCACCAATGGTGGTTTTAGAAACATCTCCAAATACAACGTGTTCAAAACCATAATCCTCAAGACCATACTTTTGGATGAAGAGTGTAGTATCCATACTAAGAAAATCTTCTTCTATTGTACTACGAGGTTTAAAGGTTTCAAAAGTACGTCCCTGTGTGTAATAACTATCAATCTGTTCGACGTACTCGCCATTCTTGCGCACATAGATGTACCATGTGACAGGTTTGTTTCCTACAGTACTTACAGGTAAATCATTCAAAAAGCCATATTGTAATTTAATGGCACTAAGTCCTTTCACAGCGTTATTAGAAATAAGCACTGCATCTTTCGTAGTAGTAAAGCGTTCAAATGAACCACTAATACTATTATCAAAACATGTTACAACTTCACCATCAAGATCAGTGTAAGCACACACTTGCTTAGTAAAGTTTGAGAAAGGACATTCAGCTTCATAATCCCACAACACAAATTTATATGTTGCGACAACACCTAGGTTTCTAAGTATTGTTAACGGAGGTGTGAGTCCAAGTTTGCGCTTTGCATATAGCTCAAAAGCCACATTTGTAGGCAAACTAGTTTTATTTGTGAAAATACACTTGTCAGTAGGTCCATCCCTCACCATGATCTTATCAGCTACAACCGCTGTTGGTAAGTCACCTTTTAAATCAGCGAAGGCACCTTTCTTGACAACGTTAAAAGCTACATTTTCCAAACTCTGGAGTGCTTTGCCATTAACAAAACCTTGCCACAACATATAAGTATCAAAATTTTGAGGACACCAGATCGTAAAACCTGCTTGTACGAAGGTGTTGTAATCTTCGACATACGCTCTGTAAAGCGCTGCATGTCTTTTACAAACTGCACCACCAATGTTGCATTTAGTTATGCAAACATTGGACTTAAGTGGTACATAATTAGGTTGTCCATCAATAAACTCACAGTCACTCTCATCATAATAAAAGAATGGCATAGGTTTAAGCTTAGCAAATGCTCTTCTATCATAAGCTGGTGTGTGAAATGCATGGTTGTTAACATACAATGCACCACCATTACAACCTTCTAATGACAATTTTGAGCGGGTTCGAGTATCAAATCTACAAACAATTGAGAACTCTGGGTACATGTCTACATTACAATTCCAAAACAACATTAAACCATTCATCTGTCCATGTACCATGTAATCATACTCCAGACATCTAACATTGTTGTTAATAGGGTCACGATCATAACAAAACCACGGTATGGGTGTCGTAGCACAACGGATACCTTTTGGATTACCAACATCGTGAATTGCAGCAGGGTTGAAAACTTTAAGAGCAGCTCTCATGACATGTGATTGTACAATGCGACCAGCTTTATTGATCTTCTCTTCATTTTCAATAAAAGGGTACACAATGGACCAATCTACACGTTTGACAAAACAATCATATATAGCAAGACACCTAGTCATGATAGCATCACCACTAGCCACATGCTCATTTCTATGAATGTTACAAACTTCATGATGATTCATGCTCAGAGAACCTGTGTAGCCCCATTGTTGAATGTCAATGCAATAAGGATTGTACAAGTAATCACACCCTAATGCATGTTTAAAACAAGCATAGACACATTGTGAGCTACTATAGCAAGTTGCAATTTTGCCGCAATCACATTTTTGTGGTTTTCCGATCTTAACAAAGTATCGCATAGTTGTAAGCTCAAGACCACCAGCCCATAGCACAAAAATTAAGATGTCTGACAAGCCGTCAAAATAGTCGCAAACCATCTGCACTATACGGCGTCTAACAATGTGCCAGGATTGACCTCTCCTCATGAGTGGTATCAAATGTGCAAATTGCTCACCCGGTGGTGCTCTTGCCTTTACAACTTCAATGCTACTACCTTTTTCGGTAACAACACATCCTTCAGTTTGTACTACAAAATCAACACCATTTGAGAAACCCAGCTGTAGTGGTACATTGGTTCCAATATTATCACCACAGACATGTGCACCTTCGACATCAAAACCAAGCCATGCTCTCACATTACGCATAGCAAAGTCTCGTGTGCAAAATAATGTATGATAGCCTGGTACATTGGCCTCAAACCTGAATCCCATATATGAGATGACATTAGCGTATTTAACATCCTTTGTACCGATGTTAACAGCCAAACCATCACTTGTCTTGAAATTGTCAGACAAACTCATATATGTCGTAGCATACGCAGGTGGTATATACTGATCGTTCTTTGAACAATCTTTGAACAAACCACACGTCTCAGGTTTTGCTTGCAGACCAATCTTTGAATCTTTGAGTTCATAGAAATCAAGATTATCATACATCTTTCTATCACACATGATACAGAGGATACCAACCTTTGCTCTAGTAATGGCAACATTAAATCTGTTGACATTAATAGCATGCTGTGTATCGGATGTCTGTGTGTAGATGACATAATCGTACTCACTACCTTGCGCAGAGTCTACGGTTTGCGTTTGCAGACCTAGTAGACGTCTTGCCACATAATTCTGACTGTTATAGGGTGAGATAAAAACAGCTTTACGCCATTTTGGATTATGTAATAAAAACGCCTTGACAACCTCTAGTTGCTTGTTGTTTATAGAAGAGTTAGATTCAATCTGAACTTGGCCTTTTACAAACATCTTAAAGCACTGCTTTGACTCAGGGTTGACAGGTAAAAACTTATTCTCATAAACAAGAGCAGAGACTGTTTTAACAATCTCAGCTGGGCATCTGTAACATTTATGCAAAAATACGTCAGGTCCTAGTTTACACATCCTCTGAGTCACAACATTGTAGTCCTCAGGTTGGAGTGTACCCTTGCTAATCAAGGTTCTAGGTGCTGGGAGTTGTTGTGGGTCACCTACATAGACAATATGTTTGTAGCTCAGTCTACTATTTATAACACTGAGGTCATAATTTGTACACATTGACACTTCATCCACAACCACAATGTCACAGTTAGCTTCAGGCAAAGCATTAACTGTGCAAAACAAATATTGTGCATTGGTATTATTAGGTTTAAAACCCGTATAGCAATCAACTCTGATTCTTTGGGGTATTATCCTTGAACATTTATCAACATTAAAGTTCTTGGAAGCCTTTTCACATAAAGCATCCACAGCAGCATGTGAACATGCTGTGTAGACAATTCTTGCTTGAGGATAATACAAACCCAAACCTATAACACAATGTGATTTACCACTACCAGGAGGACCTTGGATAGTTGTAAATTTTTGCTTACCAATCATCTGATAGTAAGGCACCAATGTGGTATAGGCCTCCGCTATATTAAACGTAGGATAGAGCTTGGATATGGTATTGTACTTCTCTTGGTTGACTAAGATGTTAGCTTTAAGTGGACTCACATTATGAGACGTCAACACAAAAATCATACCCGGTGCCAGCTTAGTAGTGCTAGTACTTTTGTAGTAAACAGAGTCACTACCATATTCTGACTGCTCAAACACAAATTCACCTAACTGAATTTTAGTATCCTTGTTTATCTGAAAACATGTGAAAACAGAATTTCTGTTAAGTGGGGGTTTAATCTTAGAGGATTCCCATTGGAGTACAACTTCCTTAGGTCCGACAACCTCCTTTAATATGGCATAAGCATATTCAGCTTTAACAGACTCCTCCTTTGCTTTCACAGTTTCAGCAGCGAAGATTTTCAGAGATTCTTTAACATTGTTAGCAAGTTTATAATCTTCTACATTGGTCCAGTCTGAAACAGCAAGTTTGTTGAAATCGTCAACATCTTCAGAACCAATTGCACTACTCTTGTACAGGCCAAACACATTACCATTAGCACAGAGCGGGAATGATAATTGTGGTTTGTGTTCAGTACAGTAATAGTTAAGACCTCCCAAAAACAATTTTGTAACATCGTTAACAGTACAACCATTATAGCTACACACATACGGTGTAATAGACATAATGAATTTGTGCTTTGTACCCATAACATGGTCGTAGGCACACTTGGTACACAAGAGAGGTCTCCTTAAACAGTCTCCACAACGTAACACAGTTTGTGAACCACAAACAACACACATACCAGCAGCCTGCAAGACAGTAGACTTTTCATAAAGACTGGCATAGAATTCTTCGCTCCAGAATTTATCTTGACCATCCTCCAACATAGTGACAGAGAAAGAGTCAAGTATACCAGCATTTAGAGTCTTCTGTAAGTGCTTAACCCAATCAAGAAGAGCATAAAACACTTTTTGATATGCAGGTTTAGGGTGTTTTGTGAGCGGATATGCATCAATTGCTAAAGACACATAACGTTCAAGCATAATGACGTTGTCCGTCTTAACAATATCATCAACAAAAACACCTGCTGACAAAATTCTAGAAGGATCTGGATAAGGTAGGTAGTAATCACCATCCGGTCCTACAATCTGTAGGGTGTGTTGCGAACAAAATTCATGTGGTCCAACATTAAGATCTGGTTCTACCCAACACTTAGCTGTAGACATAAACACATTGTTCTGATAATATAGAGTGGCCTTAAAAGCGCCAATGTCTGCTACATAACCAAGATCAGCATAATCCTTGTTGTAACAAACAACACCATCATCAGACAAAATCATCATAGAGAAGTGCTTTCTTAAATAACTGAAATATTCGACAACAAAATCATCATCCACGCTGCTACTACGATAACAATTGTCATATATCTTGCGCTGTATGGCCTTAACTGTAACATTGTTACAGGTGTTTGAATCTACTCCTAAAAGCTTGTTAACATTAGCAGAAACAGCTTGAAAGATGTTAAAAGCTGAGTTAGCATACGCTGTAGTACCATCACCACTAGTTGTACCACCTGGTTTTATATAAAAACCACCTGTACAATGTACAACTTCTGTGAGTACTTGAGCTAACTCGTTAGAGAGTCGATAGAACCTATCACTATGTGTACAACACCCAATGTGCTTAGAACCCAATACCATTGCAGAAGCCATTCGTATCATATTAGGCAAAGCACGGTCGCACTTTGGATAGTCCCATCCCATCAAACAGCCATTATCTACGTCACGCATCAAATTCTTTAACATGTTGTCCCAGCCACCATAGAATTTAGTTGTTCCAATAACAACAGTGGCGTTACGTGTGGCAGCAATAGACTTCAAATGTTTCTGGTGGTACTGTCGCGTCGTCATTGTCGAGAGAAGCGACACTCCTCCCACTGTACGAGCTCTAGCCTTTCCAGATATAGCATATTTCAAATTCATTTGGGTCATTGTGGGTAGAACATTTCTCTTTGTTAAAGCAAAAAGCGCATCCTGCTCCTCATATGATAGAGTTTCATAGTAAAGTCTTGCCTTACCAAATTTATTCAGTGGATAACCAGCACTCTTATCATAATTGGTAACAACAACCTCTCGAGCATTGATGCAACCTCCATCATAACACTCAAAATACTTACACACAATTTTGTAAACAAATTGTGCCTGACAGATGTCTAAAACAGTAACTCTATTGTAACGATAGTAATTAAAATCTGTCATAGCGGCTTCACCACCCTGCGCAAAGAAAAAATGTTTCAATGTCAACTCAGATCCCTCCTCAAAGAATCCACGCTCTGTTATAAAATCGTAGAACTCCTTGTTAAAGTGACCTGGTTTCACTGTCTGATATGTAACACCAGTACTCAAAGCTGCAATGGAGAAACAAACAGTGCGTTGGTCTAACAATGCAGGGCTTGATGCTACAAGCAATGTAGGGTCTGTGACAAATCTAAGCAGATCCGTCATAGTCAACTTCATAGTATCTAATTTAACGTCGAGATTCCACACAATACCCAACTGCTTAAAATGATAACCAGCGGTAACTACAACTGGCACACCATCTATGTGGACTTTACGAACAAGTGGTCCAAATGCAGTGTTGGGTATGGTCATTGAAAACAATGTGTTAAAATTAGCACAATGAATAATGCAATCATCACTTGTACAATCAGAGCAATTAGGGTGGTATGTTCGATCCCAGTGCTTAAAGTATTTTTTGAAAAGTTTTTCCTTATGGTCCGTGAAATCATAAGCTAATAAATCATACTGCTTATAATCAGAACCATAGATATCACTTTTCACAAAATTTTCAGACTCTAAACATGAAGTCATTCCCATTAAGGGCATCATATAAGAGTAATATGATGTAACGCAAGCACACCCAAAACCTGGCGCTGTTTTTACAAAGTCACCGAAATCGTAAAAATTGCCATTAAGATCTTGGTTATCAAGAGTTATAATACCTATGTAACCTTTTGCCACAATAGCATCACAAAACGCTACACATTTAAGCATAGCATTGGCTACTATAGGTCCTAGTCTTGCGTACACTTCATGTATAGCTTCATTTTCAACTGGGTCAAACCAATCCTTATTTTCAAAGAAAGATTCATTGCAGGCGCCTAATGTCACAAGTATTTCTTTAAGAACTTCACAGTTCTTTTCATCAAAGTTTCTGATAGCATAGCAAAGATCCATCATTGTGTACTTTGTAAGATCCTTACGTGCAACATTACCGAATTCACATCGACCTTCCTTGTACAAAAAGAAGTCATGTTCAGCAACTGCACCCGAATCTTTAAGATCGTTATAGCAGACTTGCTCATGGTCCATAACGTTCTTAGTACAACGCTTGACTACGTAGTAGGCATCATGCTTGTCTAAATTCCTAAAACGGGAACAATTAGTCTTAAGGAATTTACCAATACACGCAACATCTTTATTGTAGATGTCAAAAGCTCTACTAACATGGTCTGGATCAGTACCATTACAGGGTTCTAGTCGAGCTGCACTAGAACCCCGCACTCGTTTAAATAACTCTGATCAATAGTGGCGCCCTGCATAGAAGTACGGTCACACATACAACCATTATTAAGCCAGCAACCACAAACGACACAAACTTCATTTTCAATACAGAATCTAATAGGATCCTGAGTCCCGGTTGGTACTTGTACAAACTTACCCTTAAAGCGGCAAAGCCCATCAATTGCAGGATGTTCCACATGACATCTACAATAAATGCATACAGATGCGCCACCATAAGAGTCCTGTTGTGTGTTAGATTCAACACCATTTGTAATAGCCATACCATTACCGGCACCATTTGAGAGCATTTTTACACAGTTTGTAACTGGCTGCATACCTTTCTTAACAGCGTCAACATATGCTTTGGCAGGGTCAGGTGCAAAAGCACATAACGTCAATAAACCACTATTAGATGGGTGTTCAGTAGGCTTACCAGCTTGCAGACGAACTGTTGCACCGATATAACCAAGAACAGCTCCACGTCTAAGAGTGTTTAAGTTTTTCACAAAATACAAGTATTTAACTTCAGGACCATTAGCGCCATCAACATAAAAACGCAATGGAGCTTCAAGTTCAATAGGTATTACATCATTGTTGCTCTCCCATTTAACGTACTTAAGGTTGCTGTCTGACGCTATAAATGCATATATAAAACTCTTACCACTTTCAGAAGCCATGAGCGCTTTACCGCTACCATAAGCATCACCATCAATTGTAGCGGATGCTTTAACAGCTTTCTCTTTAAGTTTACCTGGCAAGATTTCATTATTCTGCAACTTTGTGGTTCTCTCACAGGTTATACTCAAAGGCCAAGTTATGTTTAACTCATTAGCAGCTGTAACTTCCTTCAAGTGGACTTGAGAGCCATTAGCATCCTTAACTTCAACAATTGACCAAATAGCACCTGCATAGTGTACATTGTTTTCCTGTCTAACCTTGGAAAGCACTTCAAGGTTAGGCGTTACAACAATAAGTCTTGTAGCTGAGGCAGCTGGTATAATACTCAATGGTAACACGCCATTACGAGCCTGTTCAATAATAGTATTAACACTGGACATGTCAAGTTTCTTAAGCATACCAAAAAGTAAACTATGCATAGCTGAAACTATTTTCGACTTCCTGTCCACAGCGCGTGCCTCTTTATACATGCTAGCTGCAGCCTGCTCTGCCATTTTGTCAAGCTTCTTTTGCACGGAAGATTCTCGCTCAAATTCACTCTTAGCGATATTACAAGCCTTTGTAAGCTGTTTCAAAAGTTGAGGACTAACATCATTTTTCTTAGCCTCTTCTAAATCGGCACGAGCTTTTTCATAGGCAATCCAACTGGGCAAGGCAGCATAAGCTGACGCTACACTCTGTAAAATAGTGGTATTCTCAAAATAAGACTCAATGAGATCACTAAGATCACATGTGTTGTGTTTGGACAAGAAGAATGCAATGAGCGCAAGTAATTTTTCAAGTACAACTTCCGGGTCATCACACAAATTGATCTCATTATGCAAACCAACACAATAATTCCACTCTTTTGAGTTAGATTCAACATGCATTTTAGACAACAAGCCGAGCAAAACCACATTCGTACACTTCATCTCTGTAAGTTTAGATTGCACAGTGGAAATTTTTATATTGCGTTCTCCACCAATGCCCATCAACTTAACACTAAGAATCATAGCGTCGTATGCAGTCTTAGGTGCAGACAAGTTATTAGCAGTCATGTATTTAAGCTCAGCTGGTGAAACTGTGAACTGGTAAACACCACACGTCATGCATGTAAACCTATTAACCCAATAGAGAATACCATAATAACAACAGAACAGATAGCCACACGCCATATAAACTAAGCTTACACATTTAACAAAACCAAAGTCTTGAACAAAAGCCGGCTGCATTACATATACAACTGTATAATAAGCAAATTTGTATGATGCAAAGACAACAAACCAGTCCTTTGTAGTAAGACTTATCAACATGGTAAGCATGTTTACAAGACACAGCAGAATATGGTCATCAGTCCATGGTTCACCCACCATACCTAGTAATTTAACAATGTTAAACACCACAAAAACAGTTGTTACAAACAATGAAAACCATGATTGTTTGCACGTAAAAAATCTTATAGTGTATGTAACAAACACAACAACACAGAACATTGCAAGCATAACACCCTGCATGTCAACTGGTAAGAAAGTGGTGTTAACATTTTCTACAAGAACCTGTAAACTTTCATAATAGGTCATATCCCAGACCACATTATGTACAGTAGCTAAAACAACGCTAGGCATTACAAATGACATAAAGAACAACATTTTGTGCTTAATCCCAGCAACTAACATCACAGATACGAGCGTTGTAATAGCGAGAATAACACTAACAAATGTTGGATTAATCCACGTAAAAGGTGTATACATGAAAAATTCTAACCAGAATGCGAAAAGAATAGCCATGGCAGTCATCGCAGGATAAAATAGTGATTTCACTTTACCACTCTGAAGATTGACACCATACATTTGCCTTATGACTTCCGTAGGTGTGAATTCATCACATAGCGAGCCATAAGATAGTATAGTGCGGCCTCCAAAACCTTTGTTGAGTCTAACAATACACTCAAGCAACTTTTCAACACTGTAACCAGTTTTTGCGGCCAACATATTAAAAGCATCGGTTGACACAATTTCCGTAAAACTGTTGGTTTTGGCCCATGCATTGTAAGATTCTAACGACATTGATGCATTTGTAACAAACCATCTCTCACCATTGATAAGAGCAGCATACAAGAATGCAATTACATTATCTGATGACATGACGTTAGTACCTTCCAGTTGCATGCTAGGTTGATCTTCATAACCGCCATACATTTCCCCTTCAAGGTTTGAACCAACATGAGAGCCATTACCTAACTCTAAGTGGTGCATGTATACAAAATAGAGCATTCCATTTTCCAACACGTAACCCACTGACCCACAAGTACCAGCAATAAAAGAACCTTTGATAGTACCCTGACTCCTCATGTTCACACCATACACACTACCAGGACAGCCTTCATAACAAGCGAGTATGTTAAAACTCTCACCTGCTCTCACGGACTTGAATTTATGTTCTGGTGTGTTAGGGTTAACCTGGTTTACTTTAAGTACGAGATTTACACCCCTATATTTGGCAGACACAACACCCAAAAACACATTATTTTTGGCTATAGAAAAGTTATGTAAACGCACACTAGACAACTCATTATCATAGTTGATTACACGCGATGTATCACTAGCAATGACATGTCTAGGGCAAATAACTTCATCTCCAAGCCACAAGCCATTAAGGACATTGTTACCATAAGCTACTCTTACAATACAGGGTTCCACAATACCGCTAGGCTGTGCCATTTTTCTCAATCCAGACTGTAGTGTTGAGTTGACACTGACTGTTGGAGGTGTGTAAAGCATGTCATTTCTTAAAACAGAATAATCCATTAATGCCTTACCCAAATGAGCGTAACAAGCCATGCGGTAGTCAGCCTCTCCCATTGAACCAGTATAGTACTTGTACTTGTTAAAGCTGTTAGCATATGACTTAATTCTATCTAAAGATGTAGAATTAACAAGTGTTTCATATGAACGCATGTCTATAACAAAAGTACCCATAGCTGCTGATTCAAAACTACCCACAAATTTATCACCTTCAAAGAGGTTTGTTGTCACCTTAAGTTTAAATAGTGATGGTAGAGAATCATATAAGAATACCATTATGTACAAAACAAGAACATACCATGGAGCCATATTCAAATATGCAATAATGAAACCAGCATCTAAGATACCAGGGTATGCAAGCTTTCTTGTTGTGAAATAATAAATGATGGCATAAACAATCATAAAGAATGTGTTTTGGGTCACAAAGTAAGAAACATTGTTAACAACCAATGTAACAATAATCATAACAACTAAGAGAGTGCAATCACCAAAGATCTTTTTAAACTTAAGAACACCATAACAGACTGCAATAGCCAAACATGCGATAATAATGTTAGCCAACATTGCACCAGATGTGGCTACTACAGACATGTTAGAGTTAAAGAGTGCGAAAACATTTTTGAAGAATCCCAATGCAGAATTTCCACAAATGTAACCATCTCCAAACTCTTTATCATAGACAAACCAGTTGTCACCACCAAAGCAAAAACCAGCTTGACTTTCAGTACACTCTCCGACTCTGCAATAAGTTGTAGCCTGTGTTTTTACAAACCGTAGACCAAAACCCCTTATAATTGCTGGTATTTTAACCATGTTACCACTAGCGTGCTCATAATAATAATCAGGCATCAATTCGCTATAAAGTTTGGCACCCTCAACAAGTCCTTGCTTAGCACAATAAACGATTGTACCACCAAGGCCGGCCAGAGTGGTGCACGCAGAATTGAAGACACAAGTGTCAAAGTAAGAATTCTTACTTACAGAGGCACCTGTATGATCATAACACACATTGGTAACACCAAATGCAGCATTGATTGCGAAGACTAAGGATCTACCAACAAGTGCTACATATGCTGGCACATCGGGGATTGGTCTCATATTACCTAGGTCAAAAACAGTACCTAAAACAATAGGACAAGACTTATCAAATGTGGGTATAAAACCATATTTGGCTTTAAACCACACTGCAAAGCCTCTGTATGTGTTGTGTACACATTTGATAGAGTCGTCAAATGGTTGAACAACACCATTCTTAATAACCATGTAATCATAACCGTCAGCAGAATCAATGTAAGATTGAGTTGCAACACTGTAGACTGAGCACAGACCATAAATGGTAATGAACAGAACCAAACACCAGAAAATTTGTTTAAGCTGCTTAAGTACATCAAAGAAGCCTGAACCGCTCTTTGACGACACAGATTCCGTGAATCGCTCATATGGCAGATCTTCATCAGAACCCACAGCATTAAACGTGAGTGAGAAATTCACACCCTCCTCCACAAATGTTTTAACCAGAACCTTTTGTGCTGTAGAACTAAGAGTAGAGAAATCCTGACTGAGCCATACAACACTTTTACCACGTTGGGTTAAAACCTTTGCATTAACAATCTTAGCATCAAAAGTCATGCACTTACCGATGTCCATAGCAGAAACACCAGAAGAACCAGGCTTAATCTTCGATGGCCAAAAGTTGTTAAAAGACCGGTCTGTAATTAATATACCAAATCTGTGAGCATTATTAACTGCCATTTCAAAAGTGGAAAATGTCACGTCAAGGTTACACAACTTGTAACACTCTTCAAGATTCTTACATTCTGAGACGTCTACATTAAAAGAATTTTTGATAACATTCTTTTTGGCATTAAAGAGTGCTCCCTTAAAGTCCACAGACAAATCCTCAAGCAACTCACTATTAACAATCTTAATAGGCCTACCAATTAATTGTGAAAAGTAAACACAGACATTTCTAACACTAGCAAGAGAAGATCCTGATGGGCTATAAACAATGAAATCATCAAGAAGAAACATAGTCTTAAGCACTTCCTGGCTACTATATTTCTTATGTTTTACATCATAGTCATATGCCGTGAATTCTTCACCAACATAGAACCTGTAGAACCCATCAGAGCATTCAACCTTTGTGACTTCTTGGTATGACCTGTCAGTAGCATAAACAGTCTGCTTAATACTGTTACTTAGATCACGCACAATTTCATCACAAATAAATGTGTGGTCAAACCCATAAGAGTCACAATTCTTGCAATAAAAGTTATGCTTTTTACAGAGTTTACCAGTACCATTAGCATGAACATAAACAGTCTTCATTGAACCGTTAACCACAACCTGTATAGGAATACGTGTCTGCCTAGCAACTTTAGAGCAAGTTTTACATGACGGATTATTGCATGGGAAGAAGATGTGTTTAAGTGCGAGAACTGCCTTAAAGACCACAACTATGATTACAAATTCAACAGAAATTGATTCAAAGTTGACGACATGCAAAAACCAGCTATACTTAACATAACCAAAATAGGATAACCACAGGTTGAGGTACTGGGAGACAAAATACATAAGAAGACACCTAACATAATTGTTACCAAAAACAGCCAAGAATATAAAATAAGACAATTGTACAACTCTATTCCATAGGGGGTCTGACTTGTAATCCCATGCCACTTGGAGATGATCAAAATCTGACAATTCGTCATAAGATGCCAGACACGCCTTGCACAGAATAGAATTACCACAAACCTCTGATTTTACAAAACTAGAGTTACTATATGCTTGAACACTACCACTACATGCCAATTTATGCATTACTGGTATACTGACAAACAGATAGAAAAAATGGTATAATGCTATTAAAAGTAATACTAGTTTTGCATAGCGCCATAAGGCAGGTTTGTTCAATTGTCTTACGTAATTCAATGTTCTAACTTTAGCACCTAAGTCTTTAAACACATGTGGTGGTTTTACTTTAACTTTAGGCATCTTAGATTTTCTAAGACACATAAAGACAACCAATAAATATTTAAAAATTTCAAGGAGAAGCCTAAGAATTTTATCACCAGTCATAAAGAACACGTCAGCATATTTACCGAGTGTTGAGATTGTATAATCTGCACCACTCTCAATGGCCAACAATTTGGACTCACGCACTATGTTTTTAGGATTTTCTTCAACCTCATTAAAAACACGGGCCTTGCTTGGTTCTTTAACTTGATTCTCAGGCACAGTCTCCGTTTTATGTGTTTTAACAACAAAGTTACTAGCAATGGCTGTTGTAGCCTGTAGGAGGTTCTTCTCAAAGTGGTAGGCCTTCTCAGCATCAACCATTAAACAGTTACGATTATCGTAATAGGTGTAATGGCCACGTGAGTTCAAACCAGTATAGCAGATGTAGCCAGTTGCGTCAATAACATCTCCTACCACAGGACCTATGAGGCTAGTGATAGCCACTGTACCTTTAACACTTGTTACTTTAACATTAACACTTACACCGTGGACACAAGTTTCATCAGTGCCACAGACCAGAAGAGGTGCCGCTATCACAGGTCCTGTAAAGGTTTCAGTTTTTGCACACTTATCACATACAGTTGTATGTGTGATGGTGACAACACTATCACTTAACATCAACTCACCAAGCTTATGTAAAGTCAACTCAGCATCACCAGGTTGTCCTTTCTTTAAGCCTGAAATGTGATATAGCATATGGACAAATCCAGCAGTTTTACGAGTGAGAAACTCATCCCACAAACTTTTAACACCAGGAAACTTCCATGTAGGTTTAAGTCTCTGTAAAGCTAAACAAATTGCATTAACCCAACAATTATTATCAGTTTGCTTATGAACAATGAAGTTGTTATGTGTTACAACATCAAATTTATAAGCGTCATGGGCACTGGCACTAAAAGCCGCTGCATTTGGAAAGCCATAGTAAGCATTCCAATCAACATCCAATGCCTTTACAACTTTTTCACCGGCATCTGACACAATCGGCAACTGGTTAGTGACATCTTTATCTTTAATAACAACAGTTCCTTTGAGTTGCTCACCATAAGTTTTATCAAGCGATACAGACACACGCTTTTGATTCACAGTATCTTCTGTTACCTTGACAGGGATAGTACCATTGAAGAAATTTTCTATGGTCGATCTCTCTTGGTCAGTGTAAACAAAGACATTTAAATCTCTATCTGTGACAGTTTTAAGTAGACACTGCAATGAAACTTCCAGTTTGACTTTAAAGATACCAACACTGATGAGTGGTGTTAGTATCTTGCCATCACACTTGGCAATTGCTTTGTAAACATTACAGAGTTTACCTTCAACTCTACTGTCACCACTACGTGGTCCTACAGCATTCAAAACACTAAGATGCTCAAGTACGTTTTCAAAAAGCACAGTATTACCAGGAGCTATAGATTTGTTGGATCTAAGATACTCTTTAGAGCGTTTTGTTAACTTACCACCTGTGAATACATCAATAGCTTTAGCAACACCACCCAAGTGCTTAAGATCACCATTAGCAGCGTTTACAATGATGTCAGGTTCAAGAAAGTTAATCAAAACATCCAAATCTCCTTGGTAAAATGAAACCTTGCCCGCTGTATAAAAAGGTTGTATAAGATCTTTAGGACTTTGATTATCTTCCACACGTACCTCCTTAGCAGGCGCAGGTAGTTCAACGGTAGTTTTAGATTCAGCTGTCACCACATTTGCATTAAGAAACAAAGTGGATGTGTAAAACCTGTGTTTACGAGGTTTAATTCCCATACCATCCACACAGTAATCATTAATGCAATCATCAACCATGTAATGACCATTCTGTGTTGTACCTGTGTAGACTGCATGCATAGTAGGTGTCACAATAAATTGAGACTCAGGCGTTTGTTTTTCAATTCTATCGTGCACAAAAACACCTGAACCTTCCACGCTAGCAAACTTACACATGTTAATTTGCTTACAGTCACCACAAACACCATATTTAAACTCATTCTTAAGAGGTGTGAGCTTAAACACAGTGCGTTCTAAAACTATCTCTTTAACACCACAACCACACTTAGCACTAAGTGTGACTTTGGCCGTACTATAATCATTGAGCATCGTCTCCAAAAGATATTCTGCATCCCCTGAATCACCCTGCTTCAAAGTTAGAGCTGCATAACAAAATTTCACGAAAGGCATAACGTCATCTTTCTTAAAAGCCTCCCACAAGTCATGGTTAAAGAAATCAAAGGCTTGCAATTGATAACAGCAGGCATTTATCCAACAATTATTGTCCTGCTGTTTAAGTATGATTTTACCATTAAGATTTGTCGTCCTGAAAGGTGACAAGGAAGGTTTAGGTTGTTCAGCTTCCTGTTCGTCAACAGCAGCAGCCCACGGGTCATTTTTAGCAGGGCCTTCAACTTTTTCCTCTACTAAGGCAAGTTGCTCATCAGGGTCATCCTCTACAAGAGTAACTTGTTCAACGGAGTCATCAACATTTGCGACTGCAACAGTTTCCTCTTCCACAGACGAAACATATTCAACATCAGCAGTTGAGACGTCCTCTTCTTCAAGTTGTTCAACATCTTCGTTATCAGAAATCGAAGAAGTGTCTTCCACGCTTGCATCGGAGTCGCTTTTGACATCGACAGCCATGTTAAGATCATACTGTGAAATCATAACACCATCTGGGTTGTCAATATCAAATCCACCACACGTGTCGTAAATGAAATAACCTTCAAGTTCTACACCTTGTTCAGCAAGCGTGTCAAAAATTCTGTCAAGTTCCTCAGATATTGAATTTTCAAACTCATCCCAGGTTGTACCCGTAAACTTATATTTGGTACCAATGACTTTTTCAAGCACCTGTGTTACCACATCATTGTCAAACTCAAACTCTAGCTTAACACGTGTAACAGGTTGTATCTCTTTAACATTGACACTATCTGAAAACGAAACTGACTTGTCACCGCCACCCATTTTATTGTACATCTTCTGCACAACCATGCCAGAACCATATGGATAAAAATGATCATCTTCATCCTTGTAGAAAGTGTATCCAGCGATGACAATTACATCGCCGTTATCCTTAGGTTCGACATAATCTGCAGGTTCTAACAAGATGGGATCTGACCAATCGTCAGTTGTGACAGTACCACTGTTAGTTACGGGCACACTTGCAGTCTTAAAGGAGAATGCCTCACCGTATTCAACTACAGAATAAATGGCATCTTTCATATCAATAAAACTGCTAGATGGTGTTTTAAAGGTGGAAAATGGTATACCACCAATTTCAATGTCCTTGCGAGCTGTGTCACACAGTTTGTTGTAATTAATCGTTAAACGATTAGCTAAACTGTGACAACCATCACAAATCACCTTAACACCATTACCTAGCATGATTTTAACATTACTTAAGACAGACACATCAGAGCAGGTTGGCATACATCTATACCAGATTGCACCAAAGTCTAATTCAAGCAAAAGATCAGGACAAAGAATATTTTTAATGGCCTGAACATTTGTATCCCTGACATCCTCCAATGCATTAAGATGGTTGAAGGTATCAAGAAAACCCTTCTTGCCGCAATCTTGCCTTATAATGTCCCATAAACCAACATGGTTTTTAAGACAAACTGGCATCTTGTATTTCTTAAGGTATGCCTCAACCAAGATGTTTTCACCATCCTTAAGTGCTCTGAAACACAACTTCTCTTGTCTGAATTCAACAAGTAAATCTGTAATCTTAGCAATAGCAGCATCGATGTCGCCGTCGAAGTCAAATGCTGTCCCAATTTTAACTAACATCTTGCTCTTGGTATCATCATCCACATCATAAGTGATGTTATAAGCTGGCACTTGAGCTGCTTTAAAAACATTATTAACAAGAACTGAATCAGGGCTTGCCATCATAAAATAGTATTCGTCACTCTTGTAAAAAGCCATATCGCCAACAATGACAATATGACCTTCACCTGGTGTAACAACATCATCTACTTTATTCAAACTAATGTTGGCTGCCTCAGTCCTCCGTGGTGTCACATTAACAGTCGCACCAATTAAGTTAGTAGCAAAGAATGCACTATCAAGACCTTTCTGTCTCTTGCCAAGTATTTTAACACTGACAAGCTTGACAAGTGCGTTGTTAAAAAGCAAGTACTTAGAACCAAGGATAAAGCACTTAGCCTCTACACCTGCAATGGTAATTGTCTGTGTGAAGACATCAAAGGCTTTCACAAGAATCTTAACACACTTGTCAACGAGGTCCTTAACACTATTAGACGATACTACAAACACGGGTTTGTAGTCCATAATAGTGAAAGCAGAAGTGCAAAGTGATGCCACTACATCATAAATTTGCTTGTACGTAAGTTTAAGAGAACAAAGCAGTTCTTCAATAACCTTCCAAGCATCAGCAAAAAGTGCACCACACTTTTGCACAAACCATGGTGTTTTCTTAAAAAGTAGACTAGCACTACCAAAAAGGTTAGTACTAAGGTCCAACTTTCCCGTGATGATACAATCATGGACTGCATCATCTACTTCACCTGTGATGAAAGCTCTCTTAATGGAGCAGGAAACAGGTGAAGTACTCTCTGGTTTAATGAAGTTGTTCAATTCACCTTCAAAATCAGTGGTGCAAACAGTCTCATCAACTTTGAAAGTTTTAATCACTTTCCAAACAGAGACATTTTCAACATCACCAGCATATTGGAGTACACTATTGGCAAAGAATTTTACGCCCTTGCCGGCACTCATGCTAGTGACAACAGCATCACCTGGCTTAACTGCACCTAGTGTGACACCTTTAACTTTGCCTTGAAGACCACAACAAGCGGTCTTAAAACCAGTCCAGTCACCAACACCACTACTCTCAGCACCACAAGGACACTTAAGAGTGGCAGCAATGAAATGGAGACTGTCAAAACAAGTGTTAAGACTGTCCCCATTGCCCATAAATGGTGAACCGAAGATGTCATAAAGCTTTCTATACTCTTCGGAAAGAACAACCTTGGAGTTCTTCTTGACTGGTGGTGCTACTTCTCTGATAGCACAATTTGGCAATTTGTGTGGGATATCCAGATTGTATTGGATCTCCCTAATTGTGAGGAGAGTTTGTTGACACAAAGGTTTTTCATCGCGCACTGTAAGCCAGGCGCAATGGTATTCCTCTCCTTCATAGATGATAACGTCCTCATCACCGAAATAGTCCTTAAACTCGCCCTCAATAACTGGTTTTCCATCAGCACCACACATGTATTGATCTACATATATGGCACCGTTTCCAGTACGGGCAATTTTAAGGTCAAAGTCCTCAAGAACGCCATTGCAGTTGGCTCTAACAATGAAACCCTGCAACATGACGGAAGGTTCGGTAAGGAGAACAGGTTTAAGATCACTTATTCCGTTACCCAAAACACCAATGACGTAGTGATCCTTACGATCGCAATCAACTAGGTCACGACGGTATTCAGGCACGAAAACATAGCCATCAAAACCGTTGCGGTAGCAGTACTTAATTTCCTGCAGCACGTCACGGAAAGGAAGGCTAGGCACGTTGACTTGATAGTCCTCATTAACGAGGATCTTAAATTGTTTGGAACTCATTCTCCTGGCGGCCGGCGAGGGAGATCACAGGACGGAACCCGGTCTACCCAACTACGACGGGCGGAACCGCCGCAGCTAATACTAGACGACTTACCAAACAGGGGCGGAACCCTGGCGCGCCGTTCTCTCAACCCCGTTCCTAGGAGTGATTGCCAAACTGGATGAAATAATCAACGCTTGTCTTCTATGGTGTCATAGAGAGACAAATATTTCGTTTAGTTCGAGTTGGTGTCCGAAGACAAATCTAGCACAAGGCTAGTTAAAGTAAAAGAAGAGTTATAGCCACGCTACACTCACTTTACTTTAAAAGTAGCTCTGCTTATATAGACCTCCCACCGTACACGCCTACCGCCCATTTGCGTCAATGGGGCGGAGTTGTTACGACATTTTGGAAAGTCCCGTTGATTTTGGTGCCAAAACAAACTCCCATTGACGTCAATGGGGTGGAGACTTGGAAATCCCCGTGAGTCAAACCGCTATCCACGCCCATTGATGTACTGCCAAAACCGCATCACCATGGTAATAGCGATGACTAATACGTAGATGTACTGCCAAGTAGGAAAGTCCCATAAGGTCATGTACTGGGCATAATGCCAGGCGGGCCATTTACCGTCATTGACGTCAATAGGGGGCGTACTTGGCATATGATACACTTGATGTACTGCCAAGTGGGCAGTTTACCGTAAATACTCCACCCATTGACGTCAATGGAAAGTCCCTATTGGCGTTACTATGGGAACATACGTCATTATTGACGTCAATGGGCGGGGGTCGTTGGGCGGTCAGCCAGGCGGGCCATTTACCGTAAGTTATGTAACGCGGAACTCCATATATGGGCTATGAACTAATGACCCCGTAATTGATTACTATTAATAACTAGTCAATAATCAATGTCAACTTCACTGGCCGTCGTTTTACAACGTCGTGACTGGGAAAACCCTGGCGTTACCCAACTTAATCGCCTTGCAGCACATCCCCCTTTCGCCAGCTGGCGTAATAGCGAAGAGGCCCGCACCGATCGCCCTTCCCAACAGTTGCGCAGCTGAATGGCGAATGGCGCCTGATGCGGTATTTTCTCCTTACGCATCTGTGTGGTATTTCACACCGCATATGGTGCACTCTCAGTACAATCTGCTCTGATGCCGCATAGTTAAGCCAGCCCCGACACCCGCCAACACCCGCTGACGCGAACCCCTTGCGGCCGCATCGAATATAACTTCGTATAATGTATGCTATACGAAGTTATTAGCGATGAGCTCGGACTTCCATTGTTCATTCCACGGACAAAAACAGAGAAAGGAAACGACAGAGGCCAAAAAGCTCGCTTTCAGCACCTGTCGTTTCCTTTCTTTTCAGAGGGTATTTTAAATAAAAACATTAAGTTATGACGAAGAAGAACGGAAACGCCTTAAACCGGAAAATTTTCATAAATAGCGAAAACCCGCGAGGTCGCCGCCCCGTAACCTGTCGGATCACCGGAAAGGACCCGTAAAGTGATAATGATTATCATCTACATATCACAACGTGCGTGGAGGCCATCAAACCACGTCAAATAATCAATTATGACGCAGGTATCGTATTAATTGATCTGCATCAACTTAACGTAAAAACAACTTCAGACAATACAAATCAGCGACACTGAATACGGGGCAACCTCATGTCCGAGCTCGCGAGCTCGTCGACAGCGACACACTTGCATCGGATGCAGCCCGGTTAACGTGCCGGCACGGCCTGGGTAACCAGGTATTTTGTCCACATAACCGTGCGCAAAATGTTGTGGATAAGCAGGACACAGCAGCAATCCACAGCAGGCATACAACCGCACACCGAGGTTACTCCGTTCTACAGGTTACGACGACATGTCAATACTTGCCCTTGACAGGCATTGATGGAATCGTAGTCTCACGCTGATAGTCTGATCGACAATACAAGTGGGACCGTGGTCCCAGACCGATAATCAGACCGACAACACGAGTGGGATCGTGGTCCCAGACTAATAATCAGACCGACGATACGAGTGGGACCGTGGTCCCAGACTAATAATCAGACCGACGATACGAGTGGGACCGTGGTTCCAGACTAATAATCAGACCGACGATACGAGTGGGACCGTGGTCCCAGACTAATAATCAGACCGACGATACGAGTGGGACCATGGTCCCAGACTAATAATCAGACCGACGATACGAGTGGGACCGTGGTCCCAGTCTGATTATCAGACCGACGATACGAGTGGGACCGTGGTCCCAGACTAATAATCAGACCGACGATACGAGTGGGACCGTGGTCCCAGACTAATAATCAGACCGACGATACGAGTGGGACCGTGGTCCCAGTCTGATTATCAGACCGACGATACAAGTGGAACAGTGGGCCCAGAGAGAATATTCAGGCCAGTTATGCTTTCTGGCCTGTAACAAAGGACATTAAGTAAAGACAGATAAACGTAGACTAAAACGAGGTCGCATCAGGGTGCTGGCTTTTCAAGTTCCTTAAGAATGGCCTCAATTTTCTCTATACACTCAGTTGGAACACGAGACCTGTCCAGGTTAAGCACCATTTTATCGCCCTTATACAATACTGTCGCTCCAGGAGCAAACTGATGTCGTGAGCTTAAACTAGTTCTTGATGCAGATGACGTTTTAAGCACAGAAGTTAAAAGAGTGATAACTTCTTCAGCTTCAAATATCACCCCAGCTTTTTTCTGCTCATGAAGGTTAGATGCCTGCTGCTTAAGTAATTCCTCTTTATCTGTAAAGGCTTTTTGAAGTGCATCACCTGACCGGGCAGATAGTTCACCGGGGTGAGAAAAAAGAGCAACAACTGATTTAGGCAATTTGGCGGTGTTGATACAGCGGGTAATAATCTTACGTGAAATATTTTCCGCATCAGCCAGCGCAGAAATATTTCCAGCAAATTCATTCTGCAATCGGCTTGCATAACGCTGACCACGTTCATAAGCACTTGTTGGGCGATAATCGTTACCCAATCTGGATAATGCAGCCATCTGCTCATCATCCAGCTCGCCAACCAGAACACGATAATCACTTTCGGTAAGTGCAGCAGCTTTACGACGGCGACTCCCATCGGCAATTTCTATGACACCAGATACTCTTCGACCGAACGCCGGTGTCTGTTGACCAGTCAGTAGAAAAGAAGGGATGAGATCATCCAGTGCGTCCTCAGTAAGCAGCTCCTGGTCACGTTCATTACCTGACCATACCCGAGAGGTCTTCTCAACACTATCACCCCGGAGCACTTCAAGAGTAAACTTCACATCCCGACCACATACAGGCAAAGTAATGGCATTACCGCGAGCCATTACTCCTACGCGCGCAATTAACGAATCCACCATCGGGGCAGCTGGTGTCGATAACGAAGTATCTTCAACCGGTTGAGTATTGAGCGTATGTTTTGGAATAACAGGCGCACGCTTCATTATCTAATCTCCCAGCGTGGTTTAATCAGACGATCGAAAATTTCATTGCAGACAGGTTCCCAAATAGAAAGAGCATTTCTCCAGGCACCAGTTGAAGAGCGTTGATCAATGGCCTGTTCAAAAACAGTTCTCATCCGGATCTGACCTTTACCAACTTCATCCGTTTCACGTACAACATTTTTTAGAACCATGCTTCCCCAGGCATCCCGAATTTGCTCCTCCATCCACGGGGACTGAGAGCCATTGCTATTGCTGTATTTGGTAAGCAAAATACGTACATCAGGCTCGAACCCTTTAAGATCAACGTTCTTGAGCAGATCACGAAGCATATCGAAAAACTGCAGTGCGGAGGTGTAGTCAAACAACTCAGCAGGCGTGGGAACAATCAGCACATCAGCAGCACATACGACATTAATCGTGCCGATACCCAGGTTAGGCGCGCTGTCAATAACTATGACATCATAGTCATGAGCAACAGTTTCAATGGCCAGTCGGAGCATCAGGTGTGGATCGGTGGGCAGTTTACCTTCATCAAATTTGCCCATTAACTCAGTTTCAATACGGTGCAGAGCCAGACAGGAAGGAATAATGTCAAGCCCCGGCCAGCAAGTGGGCTTTATTGCATAAGTGACATCGTCCTTTTCCCCAAGATAGAAAGGCAGGAGAGTGTCTTCTGCATGAATATGAAGATCTGGTACCCATCCGTGATACATTGAGGCTGTTCCCTGGGGGTCGTTACCTTCCACGAGCAAAACACGTAGCCCCTTCAGAGCCAGATCCTGAGCAAGATGAACAGAAACTGAGGTTTTGTAAACGCCACCTTTATGGGCAGCAACCCCGATCACCGGTGGAAATACGTCTTCAGCACGTCGCAATCGCGTACCAAACACATCACGCATATGATTAATTTGTTCAATTGTATAACCAACACGTTGCTCAACCCGTCCTCGAATTTCCATATCCGGGTGCGGTAGTCGCCCTGCTTTCTCGGCATCTCTGATAGCCTGAGAAGAAACCCCAACTAAATCCGCTGCTTCACCTATTCTCCAGCGCCGGGTTATTTTCCTCGCTTCCGGGCTGTCATCATTAAACTGTGCAATGGCGATAGCCTTCGTCATTTCATGACCAGCGTTTATGCACTGGTTAAGTGTTTCCATGAGTTTCATTCTGAACATCCTTTAATCATTGCTTTGCGTTTTTTTATTAAATCTTGCAATTTACTGCAAAGCAACAACAAAATCGCAAAGTCATCAAAAAACCGCAAAGTTGTTTAAAATAAGAGCAACACTACAAAAGGAGATAAGAAGAGCACATACCTCAGTCACTTATTATCACTAGCGTCAAGTCCAGACTCCTGTGTAAAACTACATAAGAACACCTTTGGTGGAGGGAACATCGTTGGTACCATTGGGCGAGGTGGCTTCTCTTATGGCAACCGCAAGAGCCTTGAACGCACTCTCACTACGGTGATGATCATTCTTGCCTCGCAGACAATCAACGTGGAGGGTAATTCTGCTAGCCTCTGCAAAGCTTTCAAGAAAATGCGGGATCATCTCGCAAGAGAGATCTCCTACTTTCTCCCTTTGCAAACCAAGTTCGACAACTGCGTACGGCCTGTTCGAAAGATCTACCACCGCTCTGGAAAGTGCCTCATCCAAAGGCGCAAATCCTGATCCAAACCTTTTTACTCCACGCGCCAGTAGGGCCTCTTTAAAAGCTTGACCGAGAGCAATCCCGCAGTCTTCAGTGGTGTGATGGTCGTCTATGTGTAAGTCACCAATGCACTCAACGATTAGCGACCAGCCGGAATGCTTGGCCAGAGCATGTATCATATGGTCCAGAAACCCTATACCTGTGTGGACGTTAATCACTTGCGATTGTGTGGCCTGTTCTGCTACTGCTTCTGCCTCTTTTTCTGGGAAGATCGAGTGCTCTATCGCTAGGGGACCACCCTTTAAAGAGATCGCAATCTGAATCTTGGTTTCATTTGTAATACGCTTTACTAGGGCTTTCTGCTCTGTCATCTTTGCCTTCGTTTATCTTGCCTGCTCATTTTTTAGTATATTCTTCGAAGAAATCACATTACTTTATATAATGTATAATTCATTATGTGATAATGCCAATCGCTAAGAAAAAAAAAGAGTCATCCGCTAGGTGGAAAAAAAAAAATGAAAATCATTACCGAGGCATAAAAAAATATAGAGTGTACTAGGATCGCTTGCCTGTAACTTACACGC
