# Supplementary material for: The ORF1ab of Feline Coronavirus Plays a Critical Role in Regulating the Innate Immune Response
Source: Viruses. 2025 Sep 22;17(9):1282. doi: 10.3390/v17091282 (PMC12474328; doi:10.3390/v17091282)
Supplement: Supplementary file 1 [file viruses-17-01282-s001.zip › Supplementary Material/Table S4.xlsx]

## Sheet: table2
Sample ID	Total paired reads	Unaligned paired reads	Uniquely aligned paired reads	Multiple aligned paired reads	Overall alignment rate
recFECV-SDF-2 1	31785660	1467770 (4.62%)	28454156 (89.52%)	1863734 (5.86%)	0.9538
recFECV-SDF-2 2	27068960	1506816 (5.57%)	23967253 (88.54%)	1594891 (5.89%)	0.9443
recFECV-SDF-2 3	26046534	1310443 (5.03%)	23288389 (89.41%)	1447702 (5.56%)	0.9497
recFECV-SDF-2-1abFIPV 1	27762927	992245 (3.57%)	25176487 (90.68%)	1594195 (5.74%)	0.9643
recFECV-SDF-2-1abFIPV 2	28193264	1264116 (4.48%)	25407914 (90.12%)	1521234 (5.40%)	0.9552
recFECV-SDF-2-1abFIPV 3	30827419	1162221 (3.77%)	27842217 (90.32%)	1822981 (5.91%)	0.9623
