# Supplementary material for: The ORF1ab of Feline Coronavirus Plays a Critical Role in Regulating the Innate Immune Response
Source: Viruses. 2025 Sep 22;17(9):1282. doi: 10.3390/v17091282 (PMC12474328; doi:10.3390/v17091282)
Supplement: Supplementary file 1 [file viruses-17-01282-s001.zip › Supplementary Material/Table S3.xlsx]

## Sheet: Sheet1
Protein	Protein Description	Gene Name	PG.ProteinGroups	PG.ProteinAccessions	PG.Genes	PG.ProteinDescriptions	PG.ProteinNames	SequenceNumber	recFECV-SDF-2-1abFIPV 1	recFECV-SDF-2-1abFIPV 2	recFECV-SDF-2-1abFIPV 3	average recFECV-SDF-2-1abFIPV	recFECV-SDF-2 1	recFECV-SDF-2 2	recFECV-SDF-2 3	average recFECV-SDF-2	recFECV-SDF-2-1abFIPV /recFECV-SDF-2	t test p value	GO annotations	KO(Name)	Pathways	Subcellular localization	Domain
A0A5F5XKK0	Adenylate kinase 6	AK6	A0A5F5XKK0	A0A5F5XKK0	AK6	Adenylate kinase 6	A0A5F5XKK0_FELCA	3	15762.4	15199.2	13605.3	14855.6		2239.84	8930.09	5584.97	2.65993	0.0387443	GO:0000492(BP:box C/D snoRNP assembly);GO:0006468(BP:protein phosphorylation);GO:0032435(BP:negative regulation of proteasomal ubiquitin-dependent protein catabolic process);GO:0035522(BP:monoubiquitinated histone H2A deubiquitination);GO:0042789(BP:mRNA transcription by RNA polymerase II);GO:0043066(BP:negative regulation of apoptotic process);GO:0043966(BP:histone H3 acetylation);GO:0050821(BP:…				PF02291(Transcription initiation factor IID, 31kD subunit)
M3WQ22	phosphatidate phosphatase	LPIN2	M3WQ22	M3WQ22	LPIN2	phosphatidate phosphatase	M3WQ22_FELCA	2		10290.8	12669.2	11480	4862.41		4903.27	4882.84	2.35109	0.0309996	GO:0009062(BP:fatty acid catabolic process);GO:0019432(BP:triglyceride biosynthetic process);GO:0032869(BP:cellular response to insulin stimulus);GO:0045944(BP:positive regulation of transcription by RNA polymerase II);GO:0005634(CC:nucleus);GO:0005789(CC:endoplasmic reticulum membrane);GO:0005829(CC:cytosol);GO:0003713(MF:transcription coactivator activity);GO:0008195(MF:phosphatidate phosphatas…	fca:101087178(LPIN2)	fca00561(Glycerolipid metabolism);fca00564(Glycerophospholipid metabolism);fca04150(mTOR signaling pathway);fca04936(Alcoholic liver disease)		PF08235(LNS2 (Lipin/Ned1/Smp2));PF04571(lipin, N-terminal conserved region);PF16876(Lipin/Ned1/Smp2 multi-domain protein middle domain)
M3WXQ8	Homeobox D11	HOXD11	M3WXQ8	M3WXQ8	HOXD11	Homeobox D11	M3WXQ8_FELCA	2	3361.35	3701.28	3095.68	3386.1	775.123	2343.86	1322.32	1480.43	2.28724	0.0179405	GO:0006357(BP:regulation of transcription by RNA polymerase II);GO:0048856(BP:anatomical structure development);GO:0005634(CC:nucleus);GO:0005654(CC:nucleoplasm);GO:0000978(MF:RNA polymerase II cis-regulatory region sequence-specific DNA binding);GO:0000981(MF:DNA-binding transcription factor activity, RNA polymerase II-specific)				PF00046(Homeodomain);PF12045(Protein of unknown function (DUF3528))
A0A2I2UAE0	RING-type E3 ubiquitin transferase	SH3RF3	A0A2I2UAE0	A0A2I2UAE0	SH3RF3	RING-type E3 ubiquitin transferase	A0A2I2UAE0_FELCA	5	8614.47	9855.49	8894.61	9121.52	4330.56	3763.68		4047.12	2.25383	0.00240599	GO:0016567(BP:protein ubiquitination);GO:0032436(BP:positive regulation of proteasomal ubiquitin-dependent protein catabolic process);GO:0046330(BP:positive regulation of JNK cascade);GO:0051865(BP:protein autoubiquitination);GO:0046872(MF:metal ion binding);GO:0061630(MF:ubiquitin protein ligase activity)				PF00097(Zinc finger, C3HC4 type (RING finger));PF00018(SH3 domain);PF14604(Variant SH3 domain)
M3X6F2	Catenin alpha like 1	CTNNAL1	M3X6F2	A0A5F5XZW1;M3X6F2	CTNNAL1	Catenin alpha like 1	M3X6F2_FELCA	12	14302.9	24138.6	23144.9	20528.8	5620.43	12053.7	11633.4	9769.18	2.10138	0.0456347	GO:0007155(BP:cell adhesion);GO:0007266(BP:Rho protein signal transduction);GO:0005829(CC:cytosol);GO:0005856(CC:cytoskeleton);GO:0045296(MF:cadherin binding);GO:0051015(MF:actin filament binding)				PF01044(Vinculin family)
A0A5F5XPA8	DH domain-containing protein	TRIO	A0A5F5XPA8	A0A5F5XPA8	TRIO	DH domain-containing protein	A0A5F5XPA8_FELCA	3	7603.64	9019.58	8538.26	8387.16		4783.93	3793.22	4288.57	1.9557	0.00810808	GO:0005085(MF:guanyl-nucleotide exchange factor activity)				PF16609(SH3-RhoGEF linking unstructured region);PF00621(RhoGEF domain)
A0A2I2UVF3	PX domain containing serine/threonine kinase like	PXK	A0A2I2UVF3;A0A337SC99;A0A337SHC8;M3W624	A0A337SHC8;A0A2I2UVF3;A0A337SC99;A0A5F5XIY3;M3W624	PXK	PX domain containing serine/threonine kinase like	A0A2I2UVF3_FELCA;A0A337SC99_FELCA;A0A337SHC8_FELCA;M3W624_FELCA	2		4718.02	4941.34	4829.68	2301.33	2015.79	3297.69	2538.27	1.90274	0.0204122	GO:0006468(BP:protein phosphorylation);GO:0003779(MF:actin binding);GO:0004672(MF:protein kinase activity);GO:0005524(MF:ATP binding);GO:0035091(MF:phosphatidylinositol binding)				PF00787(PX domain);PF02205(WH2 motif)
M3WBV0	Annexin	ANXA9	M3WBV0	M3WBV0	ANXA9	Annexin	M3WBV0_FELCA	6	12931.9	11553.4	7538.14	10674.5	6494.23	4237.31	6380.81	5704.12	1.87136	0.0489305	GO:0098609(BP:cell-cell adhesion);GO:0005615(CC:extracellular space);GO:0005634(CC:nucleus);GO:0005737(CC:cytoplasm);GO:0005829(CC:cytosol);GO:0005886(CC:plasma membrane);GO:0009986(CC:cell surface);GO:0031982(CC:vesicle);GO:0045202(CC:synapse);GO:0062023(CC:collagen-containing extracellular matrix);GO:0001786(MF:phosphatidylserine binding);GO:0002020(MF:protease binding);GO:0005262(MF:calcium ch…	fca:101094612			PF00191(Annexin)
A0A5F5XRB8	Tectonin beta-propeller repeat-containing protein 1	TECPR1	A0A5F5XRB8;A0A5F5XZ33;A0A5F5Y776;M3VUI6	A0A5F5XRB8;A0A5F5XZ33;A0A5F5Y776;M3VUI6	TECPR1	Tectonin beta-propeller repeat-containing protein 1	A0A5F5XRB8_FELCA;A0A5F5XZ33_FELCA;A0A5F5Y776_FELCA;M3VUI6_FELCA	1	17576.3	16619.8	22892.1	19029.4	12045.8	10484.1	8363.41	10297.8	1.84791	0.0171528	GO:0097352(BP:autophagosome maturation);GO:1901096(BP:regulation of autophagosome maturation);GO:0000421(CC:autophagosome membrane);GO:0005654(CC:nucleoplasm);GO:0005765(CC:lysosomal membrane);GO:0032266(MF:phosphatidylinositol-3-phosphate binding)				PF06462(Propeller);PF06398(Integral peroxisomal membrane peroxin)
A0A2I2U037	Smoothelin	SMTN	A0A2I2U037;A0A5F5Y4K7;M3VWE8	A0A2I2U037;A0A2I2U362;A0A5F5XRV6;A0A5F5Y4K7;M3VWE8	SMTN	Smoothelin	A0A2I2U037_FELCA;A0A5F5Y4K7_FELCA;M3VWE8_FELCA	8	15767.1	19101.7	21726.7	18865.2	10641.5	10821.2	9321.78	10261.5	1.83844	0.00857455	GO:0030036(BP:actin cytoskeleton organization);GO:0005815(CC:microtubule organizing center);GO:0031941(CC:filamentous actin)				PF12510(Smoothelin cytoskeleton protein);PF00307(Calponin homology (CH) domain)
A0A2I2U8U6	Serglycin	SRGN	A0A2I2U8U6	A0A2I2U8U6	SRGN	Serglycin	A0A2I2U8U6_FELCA	2	6456.06	6961.92	6453.41	6623.8	4646.78	2590.8		3618.79	1.83039	0.032625	GO:0001818(BP:negative regulation of cytokine production);GO:0016485(BP:protein processing);GO:0030502(BP:negative regulation of bone mineralization);GO:0033363(BP:secretory granule organization);GO:0033373(BP:maintenance of protease location in mast cell secretory granule);GO:0033382(BP:maintenance of granzyme B location in T cell secretory granule);GO:0050804(BP:modulation of chemical synaptic …				PF04360(Serglycin)
M3XF32	Hyaluronan mediated motility receptor	HMMR	M3XF32	M3XF32	HMMR	Hyaluronan mediated motility receptor	M3XF32_FELCA	8	31303.1	23775.2	21104.9	25394.4	15202.2	12066.2	15838.9	14369.1	1.76729	0.0279564	GO:0006898(BP:receptor-mediated endocytosis);GO:0030214(BP:hyaluronan catabolic process);GO:0005813(CC:centrosome);GO:0005819(CC:spindle);GO:0005829(CC:cytosol);GO:0005540(MF:hyaluronic acid binding);GO:0038024(MF:cargo receptor activity)				PF15908(Hyaluronan mediated motility receptor C-terminal);PF15905(Hyaluronan mediated motility receptor N-terminal)
A0A5F5Y7G1	Mof4 family associated protein 1		A0A5F5Y7G1	A0A5F5Y7G1;M3WCK1		Mof4 family associated protein 1	A0A5F5Y7G1_FELCA	2	14608.5	16593.3	22043	17748.3	8882.34	11316.8	11377.1	10525.4	1.68623	0.0380946					PF15155(MORF4 family-associated protein1)
A0A5F5XFB6	SIX homeobox 4	SIX4	A0A5F5XFB6;M3WSX2	A0A5F5XFB6;M3WSX2	SIX4	SIX homeobox 4	A0A5F5XFB6_FELCA;M3WSX2_FELCA	2	14220.3	15308.3	12197.1	13908.6	10052.4	6888.18		8470.29	1.64204	0.0469779	GO:0006357(BP:regulation of transcription by RNA polymerase II);GO:0008582(BP:regulation of synaptic assembly at neuromuscular junction);GO:0008584(BP:male gonad development);GO:0030238(BP:male sex determination);GO:0030910(BP:olfactory placode formation);GO:0032880(BP:regulation of protein localization);GO:0034504(BP:protein localization to nucleus);GO:0042472(BP:inner ear morphogenesis);GO:0043…				PF00046(Homeodomain);PF16878(Transcriptional regulator, SIX1, N-terminal SD domain)
A0A2I2U8V5	Splicing factor 1	SF1	A0A2I2U8V5	A0A2I2U8V5	SF1	Splicing factor 1	A0A2I2U8V5_FELCA	2	23358.7	21383.2	23621.4	22787.8	13725	14236.4		13980.7	1.62994	0.0025088	GO:0000398(BP:mRNA splicing, via spliceosome);GO:0006417(BP:regulation of translation);GO:0030238(BP:male sex determination);GO:0030575(BP:nuclear body organization);GO:0033327(BP:Leydig cell differentiation);GO:0048024(BP:regulation of mRNA splicing, via spliceosome);GO:0050810(BP:regulation of steroid biosynthetic process);GO:0051028(BP:mRNA transport);GO:0005634(CC:nucleus);GO:0005681(CC:splic…				PF16275(Splicing factor 1 helix-hairpin domain);PF00098(Zinc knuckle);PF00013(KH domain)
M3WU47	KRIT1 ankyrin repeat containing	KRIT1	M3WU47	M3WU47;A0A337S1A9	KRIT1	KRIT1 ankyrin repeat containing	M3WU47_FELCA	4	10558.5	12346.4	12493.4	11799.4	7168.73	7384.27	7462.09	7338.36	1.60791	0.00207551	GO:0001937(BP:negative regulation of endothelial cell proliferation);GO:0010596(BP:negative regulation of endothelial cell migration);GO:0016525(BP:negative regulation of angiogenesis);GO:0032092(BP:positive regulation of protein binding);GO:0033622(BP:integrin activation);GO:0045454(BP:cell redox homeostasis);GO:2000114(BP:regulation of establishment of cell polarity);GO:2000352(BP:negative regu…	fca:101083757(KRIT1)	fca04015(Rap1 signaling pathway);fca04520(Adherens junction)		PF00373(FERM central domain);PF16705(NUDIX, or N-terminal NPxY motif-rich, region of KRIT);PF13857(Ankyrin repeats (many copies))
M3WAW6	Cerebral dopamine neurotrophic factor	CDNF	M3WAW6	M3WAW6	CDNF	Cerebral dopamine neurotrophic factor	M3WAW6_FELCA	3	34212.2	48468.4	41435.9	41372.2	24420.6	26908.7	28010.3	26446.5	1.56437	0.0246343	GO:0031175(BP:neuron projection development);GO:0071542(BP:dopaminergic neuron differentiation);GO:0005615(CC:extracellular space);GO:0005783(CC:endoplasmic reticulum);GO:0008083(MF:growth factor activity)				PF10208(ARMET, C-terminal);PF20145(ARMET, N-terminal)
A0A5F5Y230	Solute carrier family 16 member 10	SLC16A10	A0A5F5Y230;M3XB94	A0A5F5Y230;M3XB94	SLC16A10	Solute carrier family 16 member 10	A0A5F5Y230_FELCA;M3XB94_FELCA	4	14985.3	16062.3	14391.9	15146.5	6089.1	11906.3	11098.1	9697.83	1.56184	0.0444653	GO:0006383(BP:transcription by RNA polymerase III)				PF10419(TFIIIC subunit triple barrel domain)
A0A337SK29	ERCC excision repair 8, CSA ubiquitin ligase complex subunit	ERCC8	A0A337SK29;A0A5F5XJS8	A0A5F5XJS8;A0A337SK29;A0A5F5XKZ9;M3WU88	ERCC8	ERCC excision repair 8, CSA ubiquitin ligase complex subunit	A0A337SK29_FELCA;A0A5F5XJS8_FELCA	3	21016.9	22004	26186.4	23069.1	15716.7	12079	16600.8	14798.8	1.55885	0.0170815	GO:0006283(BP:transcription-coupled nucleotide-excision repair)	fca:101099176(ERCC8)	fca04120(Ubiquitin mediated proteolysis);fca03420(Nucleotide excision repair)		PF00400(WD domain, G-beta repeat)
A0A5F5XDE6	Protein prune homolog 2	PRUNE2	A0A5F5XDE6;A0A5F5XNS4;A0A5F5Y5Z6	A0A5F5XDE6;A0A5F5XNS4;A0A5F5Y5Z6;A0A2I2UXS4;A0A5F5Y2H7	PRUNE2	Protein prune homolog 2	A0A5F5XDE6_FELCA;A0A5F5XNS4_FELCA;A0A5F5Y5Z6_FELCA	11	5220.21	5353.18	5240.3	5271.23		3485.45	3282.97	3384.21	1.5576	0.000257179	GO:0005737(CC:cytoplasm);GO:0016462(MF:pyrophosphatase activity)				PF02833(DHHA2 domain);PF12496(Bcl2-/adenovirus E1B nineteen kDa-interacting protein 2);PF13716(Divergent CRAL/TRIO domain)
M3VVX3	Cdk5 and Abl enzyme substrate 2	CABLES2	M3VVX3	M3VVX3	CABLES2	Cdk5 and Abl enzyme substrate 2	M3VVX3_FELCA	3	7162.2		8414.91	7788.56	5114.26	4119.3	5911.26	5048.27	1.54282	0.0437841	GO:0051726(BP:regulation of cell cycle)				PF00134(Cyclin, N-terminal domain)
A0A2I2UX80	Solute carrier family 7 member 2	SLC7A2	A0A2I2UX80	A0A2I2UX80;M3WP76;O02806	SLC7A2	Solute carrier family 7 member 2	A0A2I2UX80_FELCA	3	20144.1	16116.4	17482.3	17914.3	11520.4	11001.6	12456.2	11659.4	1.53647	0.00761552	GO:0097638(BP:L-arginine import across plasma membrane);GO:1903352(BP:L-ornithine transmembrane transport);GO:0005886(CC:plasma membrane);GO:0030054(CC:cell junction);GO:0000064(MF:L-ornithine transmembrane transporter activity);GO:0015189(MF:L-lysine transmembrane transporter activity);GO:0061459(MF:L-arginine transmembrane transporter activity)				PF13906(C-terminus of AA_permease);PF13520(Amino acid permease)
M3W5C6	ADP-ribosylation factor-like protein 6-interacting protein 4	ARL6IP4	M3W5C6	M3W5C6	ARL6IP4	ADP-ribosylation factor-like protein 6-interacting protein 4	M3W5C6_FELCA	6	11571.7	12463.8	15841.6	13292.4	8265.32	9669.16	8234.76	8723.08	1.52382	0.0298756	GO:0006397(BP:mRNA processing);GO:0005730(CC:nucleolus);GO:0016607(CC:nuclear speck)				PF10500(Nuclear RNA-splicing-associated protein)
A0A337S3G2	Sodium-coupled neutral amino acid transporter 7	SLC38A7	A0A337S3G2;A0A5F5XZ41;M3VZR4	A0A5F5XZ41;A0A337S3G2;M3VZR4	SLC38A7	Sodium-coupled neutral amino acid transporter 7	A0A337S3G2_FELCA;A0A5F5XZ41_FELCA;M3VZR4_FELCA	2	14856		13746	14301	8726.75	9564.69	9873.37	9388.27	1.52328	0.00391473	GO:0016020(CC:membrane)				PF01490(Transmembrane amino acid transporter protein)
A0A337SLT6	Desmin	DES	A0A337SLT6	A0A337SLT6	DES	Desmin	A0A337SLT6_FELCA	4	16562.3	18328.8	18782.6	17891.2	11184.1	10655.1	13476.7	11772	1.51982	0.00510219	GO:0045109(BP:intermediate filament organization);GO:0060538(BP:skeletal muscle organ development);GO:0005634(CC:nucleus);GO:0005882(CC:intermediate filament);GO:0005911(CC:cell-cell junction);GO:0005916(CC:fascia adherens);GO:0030018(CC:Z disc);GO:0031594(CC:neuromuscular junction);GO:0042383(CC:sarcolemma);GO:0097512(CC:cardiac myofibril);GO:0008092(MF:cytoskeletal protein binding);GO:0042802(M…				PF04732(Intermediate filament head (DNA binding) region);PF00038(Intermediate filament protein)
M3WDV6	Calmodulin-lysine N-methyltransferase	CAMKMT	M3WDV6	M3WDV6	CAMKMT	Calmodulin-lysine N-methyltransferase	M3WDV6_FELCA	4	26097.9	17393.9	22050.4	21847.4	15418.4	13123.6	14684.1	14408.7	1.51626	0.0460912	GO:0007005(BP:mitochondrion organization);GO:0018022(BP:peptidyl-lysine methylation);GO:0005654(CC:nucleoplasm);GO:0005737(CC:cytoplasm);GO:0032991(CC:protein-containing complex);GO:0018025(MF:calmodulin-lysine N-methyltransferase activity);GO:0031072(MF:heat shock protein binding)				PF10294(Lysine methyltransferase)
A0A337SV64	FA complementation group L	FANCL	A0A337SV64;M3WVH8	M3WVH8;A0A337SQ60;A0A337SV64	FANCL	FA complementation group L	A0A337SV64_FELCA;M3WVH8_FELCA	2	20803.9	18208.8	14555	17855.9	11976.3	13033.4	10517.9	11842.5	1.50778	0.0370063	GO:0036297(BP:interstrand cross-link repair);GO:0043240(CC:Fanconi anaemia nuclear complex);GO:0004842(MF:ubiquitin-protein transferase activity);GO:0046872(MF:metal ion binding)				PF18890(FANCL UBC-like domain 2);PF09765(FANCL UBC-like domain 1);PF18891(FANCL UBC-like domain 3);PF11793(FANCL C-terminal domain)
M3X5F8	Elastin microfibril interfacer 2	EMILIN2	M3X5F8	M3X5F8	EMILIN2	Elastin microfibril interfacer 2	M3X5F8_FELCA	3	5368.09		5438.24	5403.16	9136.39	8408.07	6908.03	8150.83	0.662898	0.0477479	GO:0030194(BP:positive regulation of blood coagulation);GO:0030336(BP:negative regulation of cell migration);GO:0043065(BP:positive regulation of apoptotic process);GO:0045766(BP:positive regulation of angiogenesis);GO:1900426(BP:positive regulation of defense response to bacterium);GO:1901731(BP:positive regulation of platelet aggregation);GO:0005576(CC:extracellular region)				PF07546(EMI domain)
A0A516V1E3	MHC class I antigen	FLA-E	A0A516V1E3	A0A7H1D3E9;Q30493;A0A516V1A7;A0A516V1A8;A0A516V1B2;A0A516V1B3;A0A516V1B4;A0A516V1C0;A0A516V1C3;A0A516V1E3;A0A516V1E4;A0A7H1D3F5;Q30492;Q95483;Q95484;S4Z261;S4Z9P2;S4Z0J3;S4Z234;S4Z3G5;S4Z3M6;S4Z3N0;S4Z9L2	FLA-E	MHC class I antigen	A0A516V1E3_FELCA	1	13425.9	19296.5	22720.8	18481.1	32477.1	27158.2	27120.3	28918.5	0.639073	0.0323971	GO:0006955(BP:immune response);GO:0019882(BP:antigen processing and presentation);GO:0030670(CC:phagocytic vesicle membrane);GO:0098553(CC:lumenal side of endoplasmic reticulum membrane)				PF07654(Immunoglobulin C1-set domain);PF06623(MHC_I C-terminus);PF00129(Class I Histocompatibility antigen, domains alpha 1 and 2)
A0A337SHQ6	Metalloproteinase inhibitor 2	TIMP2	A0A337SHQ6	A0A337SHQ6	TIMP2	Metalloproteinase inhibitor 2	A0A337SHQ6_FELCA	7	7565.48	9401.53	10894.9	9287.3	14462.6	15926.7	14158.9	14849.4	0.625433	0.00735565	GO:0009725(BP:response to hormone);GO:0010951(BP:negative regulation of endopeptidase activity);GO:0034097(BP:response to cytokine);GO:0051045(BP:negative regulation of membrane protein ectodomain proteolysis);GO:1905049(BP:negative regulation of metallopeptidase activity);GO:0005615(CC:extracellular space);GO:0031012(CC:extracellular matrix);GO:0002020(MF:protease binding);GO:0008191(MF:metalloe…				PF00965(Tissue inhibitor of metalloproteinase)
M3VUI8	2'-5' oligoadenylate synthase	OAS1	M3VUI8	M3VUI8	OAS1	2'-5' oligoadenylate synthase	M3VUI8_FELCA	9	38452.6	29817.9	31686.6	33319	61940.7	54483.2	53765	56729.6	0.58733	0.00320241	GO:0006006(BP:glucose metabolic process);GO:0032728(BP:positive regulation of interferon-beta production);GO:0032760(BP:positive regulation of tumor necrosis factor production);GO:0034138(BP:toll-like receptor 3 signaling pathway);GO:0034142(BP:toll-like receptor 4 signaling pathway);GO:0035458(BP:cellular response to interferon-beta);GO:0042593(BP:glucose homeostasis);GO:0042742(BP:defense respo…	fca:101087875(OAS1)	fca04621(NOD-like receptor signaling pathway);;;;;;		PF10421(2'-5'-oligoadenylate synthetase 1, domain 2, C-terminus);PF01909(Nucleotidyltransferase domain)
A0A5F5XFY8	Centrosomal protein 350	CEP350	A0A5F5XFY8;A0A5F5XYF3;M3WLF8	A0A5F5XYF3;A0A5F5XFY8;M3WLF8	CEP350	Centrosomal protein 350	A0A5F5XFY8_FELCA;A0A5F5XYF3_FELCA;M3WLF8_FELCA	7	9407.13	6475.65	5396.63	7093.14	12426.1	11775.6		12100.9	0.586168	0.049396	GO:0034453(BP:microtubule anchoring);GO:0005813(CC:centrosome);GO:0008017(MF:microtubule binding)				PF14309(Domain of unknown function (DUF4378));PF01302(CAP-Gly domain)
A0A2I2UHL8	1-phosphatidylinositol-3-phosphate 5-kinase	PIKFYVE	A0A2I2UHL8;A0A2I2UMQ8;A0A337S7N3;A0A337SEJ4;A0A5F5XWP8;M3W1B9	A0A2I2UHL8;A0A2I2UMQ8;A0A337SEJ4;A0A5F5XWP8;M3W1B9;A0A337S7N3	PIKFYVE	1-phosphatidylinositol-3-phosphate 5-kinase	A0A2I2UHL8_FELCA;A0A2I2UMQ8_FELCA;A0A337S7N3_FELCA;A0A337SEJ4_FELCA;A0A5F5XWP8_FELCA;M3W1B9_FELCA	4	3445.64		1999.24	2722.44	4787.35	4333.22	4963.44	4694.67	0.5799	0.0444874	GO:0006612(BP:protein targeting to membrane);GO:0019065(BP:receptor-mediated endocytosis of virus by host cell);GO:0019886(BP:antigen processing and presentation of exogenous peptide antigen via MHC class II);GO:0030593(BP:neutrophil chemotaxis);GO:0032288(BP:myelin assembly);GO:0032438(BP:melanosome organization);GO:0034504(BP:protein localization to nucleus);GO:0035556(BP:intracellular signal t…				PF01504(Phosphatidylinositol-4-phosphate 5-Kinase);PF01363(FYVE zinc finger);PF00610(Domain found in Dishevelled, Egl-10, and Pleckstrin (DEP));PF00118(TCP-1/cpn60 chaperonin family)
A0A337SJP3	SUMO specific peptidase 2	SENP2	A0A337SJP3	A0A337SJP3	SENP2	SUMO specific peptidase 2	A0A337SJP3_FELCA	2	4229.96	5382.34		4806.15	9820.97	8341.71		9081.34	0.529234	0.044882	GO:0016926(BP:protein desumoylation);GO:0031397(BP:negative regulation of protein ubiquitination);GO:0031398(BP:positive regulation of protein ubiquitination);GO:0031648(BP:protein destabilization);GO:0005634(CC:nucleus);GO:0005643(CC:nuclear pore);GO:0005829(CC:cytosol);GO:0016020(CC:membrane);GO:0016929(MF:deSUMOylase activity);GO:0070139(MF:SUMO-specific endopeptidase activity)				PF02902(Ulp1 protease family, C-terminal catalytic domain)
A0A337SE44	KH-type splicing regulatory protein	KHSRP	A0A337SE44;A0A5F5XJ96;M3W3C7	A0A337SE44;A0A5F5XJ96;M3W3C7	KHSRP	KH-type splicing regulatory protein	A0A337SE44_FELCA;A0A5F5XJ96_FELCA;M3W3C7_FELCA	3	7931.88	6566.27	6958.32	7152.16	9435.06	16894.1	14401.4	13576.9	0.52679	0.0449444	GO:0055085(BP:transmembrane transport);GO:0005743(CC:mitochondrial inner membrane);GO:0005509(MF:calcium ion binding)				PF00153(Mitochondrial carrier protein);PF13405(EF-hand domain);PF13499(EF-hand domain pair)
A0A337S7A1	Runt-related transcription factor	RUNX2	A0A337S7A1;A0A337S8Y7;A0A337SF62;A0A337SSZ3;A0A5F5XIA8;A0A5F5XZS5;A0A5F5Y232;A0A5F5Y7L2;M3X4U7	A0A337SSZ3;A0A337S7A1;A0A337S8Y7;A0A337SF62;A0A5F5XIA8;A0A5F5Y232;A0A5F5XZS5;A0A5F5Y7L2;M3X4U7	RUNX2	Runt-related transcription factor	A0A337S7A1_FELCA;A0A337S8Y7_FELCA;A0A337SF62_FELCA;A0A337SSZ3_FELCA;A0A5F5XIA8_FELCA;A0A5F5XZS5_FELCA;A0A5F5Y232_FELCA;A0A5F5Y7L2_FELCA;M3X4U7_FELCA	3	10833.8	8173.59	11517.9	10175.1	16854.5	24346.5	18020.8	19740.6	0.51544	0.0197024	GO:0045893(BP:positive regulation of transcription, DNA-templated);GO:0005634(CC:nucleus);GO:0003677(MF:DNA binding);GO:0003700(MF:DNA-binding transcription factor activity);GO:0005524(MF:ATP binding)				PF00853(Runt domain)
M3X1Z0	Interferon induced protein with tetratricopeptide repeats 3	IFIT3	M3X1Z0	M3X1Z0	IFIT3	Interferon induced protein with tetratricopeptide repeats 3	M3X1Z0_FELCA	4	8802.46	3708.74	9869.95	7460.38	14500.6	14665.3	14955.5	14707.1	0.507263	0.0190569	GO:0008285(BP:negative regulation of cell population proliferation);GO:0043066(BP:negative regulation of apoptotic process);GO:0051607(BP:defense response to virus);GO:0140374(BP:antiviral innate immune response);GO:0005739(CC:mitochondrion);GO:0005829(CC:cytosol);GO:0042802(MF:identical protein binding)	fca:101099402			PF13181(Tetratricopeptide repeat);PF13424(Tetratricopeptide repeat)
B3IX46	ISG15 ubiquitin-like modifier	ISG15	B3IX46	A0A2I2UUQ0;B3IX46	ISG15	ISG15 ubiquitin-like modifier	B3IX46_FELCA	9	37330.6	33130.6	32614.4	34358.5	69095.4	79146.2	59687.9	69309.8	0.495724	0.00385343	GO:0006620(BP:post-translational protein targeting to endoplasmic reticulum membrane);GO:0005829(CC:cytosol)	fca:100174787(ISG15)	fca04622(RIG-I-like receptor signaling pathway);;;		PF00240(Ubiquitin family)
A0A5F5XTE1	C2H2-type domain-containing protein	LOC105261065	A0A5F5XTE1	A0A5F5XTE1	LOC105261065	C2H2-type domain-containing protein	A0A5F5XTE1_FELCA	1	2969.22	2374.08		2671.65	5193.83	5683.06		5438.44	0.491253	0.0188376	GO:0006357(BP:regulation of transcription by RNA polymerase II);GO:0000978(MF:RNA polymerase II cis-regulatory region sequence-specific DNA binding);GO:0000981(MF:DNA-binding transcription factor activity, RNA polymerase II-specific)				PF00096(Zinc finger, C2H2 type)
A0A337SD37	Alpha-2-HS-glycoprotein	AHSG	A0A337SD37;A0A5F5XVZ8;A0A5F5Y4L1	A0A337SD37;A0A5F5XVZ8;A0A5F5Y4L1	AHSG	Alpha-2-HS-glycoprotein	A0A337SD37_FELCA;A0A5F5XVZ8_FELCA;A0A5F5Y4L1_FELCA	5	41138.7	68565.9	65053.3	58252.6	113540	115175	136405	121707	0.478631	0.00499845	GO:0004869(MF:cysteine-type endopeptidase inhibitor activity)				PF00031(Cystatin domain)
A0A2I2V123	Amino acid transporter	SLC1A2	A0A2I2V123;A0A337S385;A0A5F5XDE4;A0A5F5XDZ9;A0A5F5XIP8;A0A5F5XQD4;M3W4X2	A0A5F5XDZ9;A0A2I2V123;A0A337S385;A0A5F5XDE4;A0A5F5XIP8;A0A5F5XQD4;M3W4X2;Q9BDJ1	SLC1A2	Amino acid transporter	A0A2I2V123_FELCA;A0A337S385_FELCA;A0A5F5XDE4_FELCA;A0A5F5XDZ9_FELCA;A0A5F5XIP8_FELCA;A0A5F5XQD4_FELCA;M3W4X2_FELCA	1	5297.01	5242.03	4597.92	5045.65	12940.1	13243.6	6904.72	11029.5	0.45747	0.0449307	GO:1902475(BP:L-alpha-amino acid transmembrane transport);GO:0016020(CC:membrane);GO:0015293(MF:symporter activity)				PF00375(Sodium:dicarboxylate symporter family)
M3X697	Zinc finger and SCAN domain containing 21	ZSCAN21	M3X697	M3X697	ZSCAN21	Zinc finger and SCAN domain containing 21	M3X697_FELCA	5	2695.13	5018.29	990.201	2901.21	6140.65	7497.72	6494.06	6710.81	0.432318	0.036862	GO:0006357(BP:regulation of transcription by RNA polymerase II);GO:0007141(BP:male meiosis I);GO:0007283(BP:spermatogenesis);GO:0005634(CC:nucleus);GO:0000978(MF:RNA polymerase II cis-regulatory region sequence-specific DNA binding);GO:0000981(MF:DNA-binding transcription factor activity, RNA polymerase II-specific);GO:0001228(MF:DNA-binding transcription activator activity, RNA polymerase II-spe…				PF02023(SCAN domain);PF00096(Zinc finger, C2H2 type)
A0A5F5XWS4	Interferon-induced GTP-binding protein Mx1	MX1	A0A5F5XWS4;M3W8X0	A0A5F5XWS4;A0A5F5Y2U9;M3W8X0	MX1	Interferon-induced GTP-binding protein Mx1	A0A5F5XWS4_FELCA;M3W8X0_FELCA	20	21828.2	20636.3	15291.9	19252.1	57384.5	54851.3	38681.9	50305.9	0.382701	0.00741498	GO:0045071(BP:negative regulation of viral genome replication);GO:0051607(BP:defense response to virus);GO:0070106(BP:interleukin-27-mediated signaling pathway);GO:0140374(BP:antiviral innate immune response);GO:0005634(CC:nucleus);GO:0005737(CC:cytoplasm);GO:0005829(CC:cytosol);GO:0005874(CC:microtubule);GO:0016020(CC:membrane);GO:0031965(CC:nuclear membrane);GO:0048471(CC:perinuclear region of …				PF01031(Dynamin central region);PF02212(Dynamin GTPase effector domain);PF00350(Dynamin family)
A0A2I2U0B3	DnaJ heat shock protein family (Hsp40) member B1	DNAJB1	A0A2I2U0B3	A0A2I2U0B3	DNAJB1	DnaJ heat shock protein family (Hsp40) member B1	A0A2I2U0B3_FELCA	20	108294	106378	111067	108580	89627.3	90365.4	97900	92630.9	1.17218	0.00582877	GO:0000122(BP:negative regulation of transcription by RNA polymerase II);GO:0032781(BP:positive regulation of ATP-dependent activity);GO:0034605(BP:cellular response to heat);GO:0051085(BP:chaperone cofactor-dependent protein refolding);GO:0090084(BP:negative regulation of inclusion body assembly);GO:0005654(CC:nucleoplasm);GO:0005829(CC:cytosol);GO:0001671(MF:ATPase activator activity);GO:000371…				PF00226(DnaJ domain);PF01556(DnaJ C terminal domain)
A0A2I2U0F2	Polycystin-2	PKD2	A0A2I2U0F2	A0A2I2U0F2	PKD2	Polycystin-2	A0A2I2U0F2_FELCA	24	40297.2	43459.1	41062.8	41606.4	48601.8	46977	45958.7	47179.2	0.88188	0.0104088	GO:0001658(BP:branching involved in ureteric bud morphogenesis);GO:0001947(BP:heart looping);GO:0021510(BP:spinal cord development);GO:0021915(BP:neural tube development);GO:0031587(BP:positive regulation of inositol 1,4,5-trisphosphate-sensitive calcium-release channel activity);GO:0035502(BP:metanephric part of ureteric bud development);GO:0035904(BP:aorta development);GO:0042127(BP:regulation …				PF08016(Polycystin cation channel);PF18109(Ferredoxin I 4Fe-4S cluster domain);PF20519(Polycystin domain)
A0A2I2U0R6	Wnt ligand secretion mediator	WLS	A0A2I2U0R6;A0A337SB95;A0A337SE29;A0A5F5XS95;M3WH63	M3WH63;A0A2I2U0R6;A0A337RY85;A0A337SB95;A0A337SE29;A0A5F5XS95	WLS	Wnt ligand secretion mediator	A0A2I2U0R6_FELCA;A0A337SB95_FELCA;A0A337SE29_FELCA;A0A5F5XS95_FELCA;M3WH63_FELCA	24	101915	96628.1	98789.2	99110.8	119163	126024	123734	122974	0.805951	0.000709069	GO:0016055(BP:Wnt signaling pathway);GO:0000139(CC:Golgi membrane);GO:0017147(MF:Wnt-protein binding)				PF06664(Wnt-binding factor required for Wnt secretion)
A0A2I2U176	Protein CASP	CUX1	A0A2I2U176;A0A2I2U192	A0A2I2U176;A0A2I2U192;A0A2I2U2F2;A0A337SJK4;A0A337SSL6;A0A5F5XIB7	CUX1	Protein CASP	A0A2I2U176_FELCA;A0A2I2U192_FELCA	51	86711	88766.6	85849.4	87109	91600.7	90944.5	89044	90529.7	0.962214	0.0415989	GO:0006891(BP:intra-Golgi vesicle-mediated transport);GO:0000139(CC:Golgi membrane)				PF08172(CASP C terminal)
A0A2I2U184	Coiled-coil domain containing 134	CCDC134	A0A2I2U184	A0A5F5XGF6;A0A2I2U184	CCDC134	Coiled-coil domain containing 134	A0A2I2U184_FELCA	14	107658	103892	105580	105710	90316.1	86998.7	97408	91574.3	1.15436	0.0122584		fca:101082250			PF15002(ERK and JNK pathways, inhibitor)
A0A2I2U1A2	Mitochondrial translation release factor 1 like	MTRF1L	A0A2I2U1A2	A0A2I2U1A2;A0A2I2UYR4	MTRF1L	Mitochondrial translation release factor 1 like	A0A2I2U1A2_FELCA	9	35055.6	33206.5	31950.8	33404.3	39984.8	36517.3	39276.2	38592.8	0.865559	0.0202445	GO:0070126(BP:mitochondrial translational termination);GO:0005739(CC:mitochondrion);GO:0003747(MF:translation release factor activity)	fca:101083939			PF03462(PCRF domain);PF00472(RF-1 domain)
A0A2I2U2N5	EMAP like 4	EML4	A0A2I2U2N5	M3WMH3;A0A2I2U2N5;A0A2I2UL30;A0A2I2UTR7;A0A5F5XPW5	EML4	EMAP like 4	A0A2I2U2N5_FELCA	57	88462.8	82148.4	86184.9	85598.7	72274.3	76546.2	79928.9	76249.8	1.12261	0.0316002	GO:0005856(CC:cytoskeleton)				PF00400(WD domain, G-beta repeat);PF03451(HELP motif)
A0A2I2U2T7	Serine/threonine-protein kinase Chk1	CHEK1	A0A2I2U2T7;A0A337S630;M3WLY2	M3WLY2;A0A2I2U2T7;A0A337S630;A0A337S750;A0A5F5XK57	CHEK1	Serine/threonine-protein kinase Chk1	A0A2I2U2T7_FELCA;A0A337S630_FELCA;M3WLY2_FELCA	6	20010.5	20152.7	17710.4	19291.2	16039.9	16601.1	17487.8	16709.6	1.1545	0.0450576	GO:0000077(BP:DNA damage checkpoint signaling);GO:0006468(BP:protein phosphorylation);GO:0004674(MF:protein serine/threonine kinase activity);GO:0005524(MF:ATP binding)				PF00069(Protein kinase domain)
A0A2I2U396	Kinesin family member 16B	KIF16B	A0A2I2U396;A0A2I2UEW9;A0A2I2UK50;A0A337S676;A0A5F5XJI1;M3WKS9	A0A2I2U396;A0A2I2UEW9;A0A2I2UK50;A0A2I2UN11;A0A337S676;A0A5F5XJI1;A0A5F5Y445;M3WKS9	KIF16B	Kinesin family member 16B	A0A2I2U396_FELCA;A0A2I2UEW9_FELCA;A0A2I2UK50_FELCA;A0A337S676_FELCA;A0A5F5XJI1_FELCA;M3WKS9_FELCA	2	92562.7	89041.9	93125.8	91576.8	77400.3	74039.4	74578.9	75339.5	1.21552	0.000596446	GO:0007018(BP:microtubule-based movement);GO:0003777(MF:microtubule motor activity);GO:0005524(MF:ATP binding);GO:0008017(MF:microtubule binding);GO:0035091(MF:phosphatidylinositol binding)				PF00225(Kinesin motor domain);PF00787(PX domain);PF00498(FHA domain)
A0A2I2U3N0	Superoxide dismutase	SOD2	A0A2I2U3N0	A0A2I2U3N0;M3VZ86;A0A337S486	SOD2	Superoxide dismutase	A0A2I2U3N0_FELCA	19	472576	467913	494803	478431	529699	512724	565452	535958	0.892664	0.0309131	GO:0006357(BP:regulation of transcription by RNA polymerase II);GO:0030335(BP:positive regulation of cell migration);GO:0032364(BP:oxygen homeostasis);GO:0043524(BP:negative regulation of neuron apoptotic process);GO:0051289(BP:protein homotetramerization);GO:1902176(BP:negative regulation of oxidative stress-induced intrinsic apoptotic signaling pathway);GO:1904706(BP:negative regulation of vasc…				PF00081(Iron/manganese superoxide dismutases, alpha-hairpin domain);PF02777(Iron/manganese superoxide dismutases, C-terminal domain)
A0A2I2U3W1	Mediator of RNA polymerase II transcription subunit 19	MED19	A0A2I2U3W1	A0A2I2U3W1	MED19	Mediator of RNA polymerase II transcription subunit 19	A0A2I2U3W1_FELCA	8	26156.7	24597	25001.1	25251.6	18832.9	23095	20082.8	20670.2	1.22164	0.0273437	GO:0045944(BP:positive regulation of transcription by RNA polymerase II);GO:0016592(CC:mediator complex);GO:0003712(MF:transcription coregulator activity)	fca:101091729			PF10278(Mediator of RNA pol II transcription subunit 19)
A0A2I2U4L4	DNA-directed RNA polymerase subunit	POLR3K	A0A2I2U4L4	A0A2I2U4L4	POLR3K	DNA-directed RNA polymerase subunit	A0A2I2U4L4_FELCA	5	21114.2	26090.8	24838.5	24014.5	31116	28448.1	28955.9	29506.7	0.813867	0.0321683	GO:0006386(BP:termination of RNA polymerase III transcription);GO:0005654(CC:nucleoplasm);GO:0005666(CC:RNA polymerase III complex);GO:0005730(CC:nucleolus);GO:0003676(MF:nucleic acid binding);GO:0003899(MF:DNA-directed 5'-3' RNA polymerase activity);GO:0008270(MF:zinc ion binding)	fca:101090479(POLR3K)	fca03020(RNA polymerase);fca04623(Cytosolic DNA-sensing pathway)		PF01096(Transcription factor S-II (TFIIS));PF02150(RNA polymerases M/15 Kd subunit)
A0A2I2U4T6	Kelch domain containing 4	KLHDC4	A0A2I2U4T6	A0A2I2U4T6;A0A337SAB4;M3X716	KLHDC4	Kelch domain containing 4	A0A2I2U4T6_FELCA	15	49239.2	45874	48294.7	47802.6	43134.9	40029.9	40736.6	41300.5	1.15744	0.00908263					PF13415(Galactose oxidase, central domain);PF13964(Kelch motif);PF13418(Galactose oxidase, central domain)
A0A2I2U4W2	60S ribosomal protein L7a	RPL7A	A0A2I2U4W2	A0A2I2U4W2	RPL7A	60S ribosomal protein L7a	A0A2I2U4W2_FELCA	26	1365170	1218560	1308850	1.29753e+06	1115880	1195380	1095660	1135640	1.14255	0.03667	GO:0000470(BP:maturation of LSU-rRNA);GO:0005730(CC:nucleolus);GO:0016020(CC:membrane);GO:0022625(CC:cytosolic large ribosomal subunit);GO:0042788(CC:polysomal ribosome);GO:0045202(CC:synapse);GO:0003723(MF:RNA binding);GO:0003735(MF:structural constituent of ribosome)	fca:101084240(RPL7A)	fca03010(Ribosome);		PF01248(Ribosomal protein L7Ae/L30e/S12e/Gadd45 family)
A0A2I2U4X0	ArfGAP with FG repeats 1	AGFG1	A0A2I2U4X0	M3WCN6;A0A2I2U4X0;A0A337STL0;A0A5F5XJE4;A0A5F5XU34	AGFG1	ArfGAP with FG repeats 1	A0A2I2U4X0_FELCA	18	70096.3	70532	70130.4	70252.9	61722.6	58274.2	53066.2	57687.7	1.21781	0.00756317	GO:0005096(MF:GTPase activator activity)				PF01412(Putative GTPase activating protein for Arf)
A0A2I2U514	Golgi SNAP receptor complex member 2	LYZL6	A0A2I2U514	A0A2I2U514;A0A337SNP7;A0A2I2V1K9	LYZL6	Golgi SNAP receptor complex member 2	A0A2I2U514_FELCA	18	331456	322071	327791	327106	353251	343724	370569	355848	0.91923	0.0259315	GO:0015031(BP:protein transport);GO:0016192(BP:vesicle-mediated transport);GO:0005794(CC:Golgi apparatus);GO:0016020(CC:membrane);GO:0005484(MF:SNAP receptor activity)				PF12352(Snare region anchored in the vesicle membrane C-terminus)
A0A2I2U6G6	Propionyl-CoA carboxylase alpha chain, mitochondrial	PCCA	A0A2I2U6G6;A0A2I2UT68	A0A2I2U6G6;A0A2I2UT68;A0A337SEK7;A0A5F5XWM3;M3WH71;A0A5F5XID8	PCCA	Propionyl-CoA carboxylase alpha chain, mitochondrial	A0A2I2U6G6_FELCA;A0A2I2UT68_FELCA	42	140737	142046	146680	143154	148653	155072	156043	153256	0.934086	0.0263064	GO:0016042(BP:lipid catabolic process);GO:0005739(CC:mitochondrion);GO:0005759(CC:mitochondrial matrix);GO:1902494(CC:catalytic complex);GO:0004658(MF:propionyl-CoA carboxylase activity);GO:0005524(MF:ATP binding);GO:0019899(MF:enzyme binding);GO:0046872(MF:metal ion binding)				PF00364(Biotin-requiring enzyme);PF02786(Carbamoyl-phosphate synthase L chain, ATP binding domain);PF18140(Propionyl-coenzyme A carboxylase BT domain);PF02785(Biotin carboxylase C-terminal domain);PF00289(Biotin carboxylase, N-terminal domain)
A0A2I2U6H1	ELAV-like protein	ELAVL1	A0A2I2U6H1	A0A2I2U6H1;A0A337SBR0	ELAVL1	ELAV-like protein	A0A2I2U6H1_FELCA	26	484761	483651	482879	483764	517000	544309	505181	522163	0.92646	0.0296411	GO:0006606(BP:protein import into nucleus);GO:0016441(BP:post-transcriptional gene silencing);GO:0045727(BP:positive regulation of translation);GO:0051260(BP:protein homooligomerization);GO:0060965(BP:negative regulation of miRNA-mediated gene silencing);GO:0070935(BP:3'-UTR-mediated mRNA stabilization);GO:2000036(BP:regulation of stem cell population maintenance);GO:0005654(CC:nucleoplasm);GO:00…				PF00076(RNA recognition motif)
A0A2I2U6X6	Exocyst complex component 7	EXOC7	A0A2I2U6X6;A0A2I2V5H5;M3W4N9	A0A2I2U4A2;A0A2I2U6X6;A0A2I2UU52;A0A2I2V5H5;M3W4N9	EXOC7	Exocyst complex component 7	A0A2I2U6X6_FELCA;A0A2I2V5H5_FELCA;M3W4N9_FELCA	38	58014.1	53895.7	54115.9	55341.9	50808.5	47269.1	50510.8	49529.5	1.11735	0.0295099	GO:0006887(BP:exocytosis);GO:0015031(BP:protein transport);GO:0000145(CC:exocyst);GO:0005546(MF:phosphatidylinositol-4,5-bisphosphate binding)				PF03081(Exo70 exocyst complex subunit C-terminal);PF20669(Exocyst complex component Exo70 N-terminal)
A0A2I2U709	Galectin	LGALS9	A0A2I2U709;M3WB02	M3WB02;A0A2I2U709;A0A5F5XQ60;A0A5F5XXC8	LGALS9	Galectin	A0A2I2U709_FELCA;M3WB02_FELCA	14	39489.8	37887.2	45327.8	40901.6	59725.2	61336	56891.4	59317.5	0.689536	0.00212038	GO:0030246(MF:carbohydrate binding)				PF00337(Galactoside-binding lectin)
A0A2I2U730	HMG box domain-containing protein	HMGB3	A0A2I2U730	A0A2I2U730	HMGB3	HMG box domain-containing protein	A0A2I2U730_FELCA	10	145446	131078	157764	144763	117430	125775	120092	121099	1.19541	0.0430936	GO:0006259(BP:DNA metabolic process);GO:0006357(BP:regulation of transcription by RNA polymerase II);GO:0045087(BP:innate immune response);GO:0005634(CC:nucleus);GO:0005694(CC:chromosome);GO:0008301(MF:DNA binding, bending)				PF00505(HMG (high mobility group) box);PF09011(HMG-box domain)
A0A2I2U7H5	Jupiter microtubule associated homolog 2	JPT2	A0A2I2U7H5;A0A337SJW6	A0A337SJW6;A0A2I2U7H5	JPT2	Jupiter microtubule associated homolog 2	A0A2I2U7H5_FELCA;A0A337SJW6_FELCA	16	100302	90245.2	101996	97514.4	81542.4	85610.4	87842.4	84998.4	1.14725	0.0380653	GO:0005634(CC:nucleus);GO:0005737(CC:cytoplasm)	fca:101084505
A0A2I2U7S9	LUC7 like	LUC7L	A0A2I2U7S9	A0A2I2U7S9	LUC7L	LUC7 like	A0A2I2U7S9_FELCA	14	114809	110466	110337	111871	97133.8	104766	96209.1	99369.6	1.1258	0.0154316	GO:0006376(BP:mRNA splice site selection);GO:0005685(CC:U1 snRNP);GO:0071004(CC:U2-type prespliceosome);GO:0003729(MF:mRNA binding);GO:0042802(MF:identical protein binding)				PF03194(LUC7 N_terminus)
A0A2I2U830	Leucine-rich repeat flightless-interacting protein 2	LRRFIP2	A0A2I2U830	A0A2I2U830;A0A2I2UEX2;A0A2I2V393;A0A5F5XYL2;M3VWJ2	LRRFIP2	Leucine-rich repeat flightless-interacting protein 2	A0A2I2U830_FELCA	29	140630	146525	147796	144984	135095	132568	125759	131141	1.10556	0.0176497	GO:0006355(BP:regulation of transcription, DNA-templated)				PF09738(LRRFIP family)
A0A2I2U833	NADH dehydrogenase [ubiquinone] iron-sulfur protein 3, mitochondrial	NDUFS3	A0A2I2U833	A0A2I2U833	NDUFS3	NADH dehydrogenase [ubiquinone] iron-sulfur protein 3, mitochondrial	A0A2I2U833_FELCA	24	321672	331040	346608	333107	350458	368620	357704	358927	0.928062	0.0453108	GO:0006120(BP:mitochondrial electron transport, NADH to ubiquinone);GO:0030308(BP:negative regulation of cell growth);GO:0032981(BP:mitochondrial respiratory chain complex I assembly);GO:0072593(BP:reactive oxygen species metabolic process);GO:2001243(BP:negative regulation of intrinsic apoptotic signaling pathway);GO:0005747(CC:mitochondrial respiratory chain complex I);GO:0016604(CC:nuclear bod…	fca:101096914(NDUFS3)	fca00190(Oxidative phosphorylation);fca04723(Retrograde endocannabinoid signaling);fca04714(Thermogenesis);;;;;;;;;		PF00329(Respiratory-chain NADH dehydrogenase, 30 Kd subunit)
A0A2I2U840	S1 RNA binding domain 1	SRBD1	A0A2I2U840	A0A2I2U840	SRBD1	S1 RNA binding domain 1	A0A2I2U840_FELCA	52	63332.9	67663.4	66114.1	65703.5	60696.9	61871.8	61005.9	61191.5	1.07373	0.0264925	GO:0006139(BP:nucleobase-containing compound metabolic process);GO:0006412(BP:translation);GO:0003729(MF:mRNA binding);GO:0003735(MF:structural constituent of ribosome)				PF09371(Tex-like protein N-terminal domain);PF00575(S1 RNA binding domain);PF17674(HHH domain);PF12836(Helix-hairpin-helix motif);PF16921(Tex protein YqgF-like domain)
A0A2I2U884	Integrator complex subunit 8	INTS8	A0A2I2U884;M3W5A6	A0A2I2U884;M3W5A6	INTS8	Integrator complex subunit 8	A0A2I2U884_FELCA;M3W5A6_FELCA	12	42837.2	46288.8	49014	46046.7	34150.6	35942.2	39100.5	36397.8	1.2651	0.0137392	GO:0034472(BP:snRNA 3'-end processing);GO:0005634(CC:nucleus)
A0A2I2U8I5	Vesicle transport through interaction with t-SNAREs 1A	VTI1A	A0A2I2U8I5;A0A5F5Y7E8	A0A2I2U8I5;A0A5F5XIZ3;A0A5F5Y7E8	VTI1A	Vesicle transport through interaction with t-SNAREs 1A	A0A2I2U8I5_FELCA;A0A5F5Y7E8_FELCA	9	93692.5	95484.2	100219	96465.2	88733.7	92150.2	87710.1	89531.3	1.07745	0.0427214	GO:0006886(BP:intracellular protein transport);GO:0016192(BP:vesicle-mediated transport);GO:0005794(CC:Golgi apparatus);GO:0016020(CC:membrane);GO:0005484(MF:SNAP receptor activity)	fca:101095380(VTI1A)	fca04130(SNARE interactions in vesicular transport)		PF12352(Snare region anchored in the vesicle membrane C-terminus);PF05008(Vesicle transport v-SNARE protein N-terminus)
A0A2I2U9A7	Large ribosomal subunit protein mL53	MRPL53	A0A2I2U9A7	A0A2I2U9A7	MRPL53	Large ribosomal subunit protein mL53	A0A2I2U9A7_FELCA	8	94005.1	93359.5	101808	96390.9	125051	119042	118125	120739	0.798339	0.00218868	GO:0005762(CC:mitochondrial large ribosomal subunit)	fca:101086471			PF10780(39S ribosomal protein L53/MRP-L53)
A0A2I2U9S3	Aly/REF export factor	ALYREF	A0A2I2U9S3	A0A2I2U9S3	ALYREF	Aly/REF export factor	A0A2I2U9S3_FELCA	20	2096170	2034550	1978720	2036480	2142770	2193580	2224080	2186810	0.931256	0.0221146	GO:0006406(BP:mRNA export from nucleus);GO:0005634(CC:nucleus);GO:0016607(CC:nuclear speck);GO:0003729(MF:mRNA binding)				PF13865(C-terminal duplication domain of Friend of PRMT1);PF00076(RNA recognition motif)
A0A2I2UA13	Zinc finger and BTB domain containing 21	ZBTB21	A0A2I2UA13	A0A2I2UA13	ZBTB21	Zinc finger and BTB domain containing 21	A0A2I2UA13_FELCA	18	25012.8	26986.9	24482.2	25494	21084	23576.2	20922.7	21861	1.16619	0.0340498	GO:0006357(BP:regulation of transcription by RNA polymerase II);GO:0045892(BP:negative regulation of transcription, DNA-templated);GO:0005634(CC:nucleus);GO:0005654(CC:nucleoplasm);GO:0005829(CC:cytosol);GO:0000981(MF:DNA-binding transcription factor activity, RNA polymerase II-specific);GO:0001227(MF:DNA-binding transcription repressor activity, RNA polymerase II-specific);GO:0008327(MF:methyl-C…				PF00651(BTB/POZ domain);PF18450(Zinc Finger domain);PF00096(Zinc finger, C2H2 type)
A0A2I2UA54	Protein phosphatase 6 regulatory subunit 2	PPP6R2	A0A2I2UA54;A0A5F5XE41	A0A5F5XE41;A0A2I2UA54;M3W263	PPP6R2	Protein phosphatase 6 regulatory subunit 2	A0A2I2UA54_FELCA;A0A5F5XE41_FELCA	25	45398.8	44413.2	49889.6	46567.2	38890.9	40590.8	39117.2	39533	1.17793	0.0164087	GO:0043666(BP:regulation of phosphoprotein phosphatase activity);GO:0019903(MF:protein phosphatase binding)				PF04499(SIT4 phosphatase-associated protein)
A0A2I2UAJ6	E3 ubiquitin protein ligase	RNF40	A0A2I2UAJ6;A0A5F5XYG6	A0A2I2UAJ6;A0A2I2UNT6;A0A5F5XYG6;M3WC62	RNF40	E3 ubiquitin protein ligase	A0A2I2UAJ6_FELCA;A0A5F5XYG6_FELCA	40	41876.7	46179.5	43792.6	43949.6	48120.3	47156.8	47375.9	47551	0.924262	0.0479569	GO:0006325(BP:chromatin organization);GO:0010390(BP:histone monoubiquitination);GO:0005634(CC:nucleus);GO:0004842(MF:ubiquitin-protein transferase activity);GO:0046872(MF:metal ion binding)	fca:101092073			PF00097(Zinc finger, C3HC4 type (RING finger))
A0A2I2UBA7	G-rich RNA sequence binding factor 1	GRSF1	A0A2I2UBA7	A0A2I2UBA7	GRSF1	G-rich RNA sequence binding factor 1	A0A2I2UBA7_FELCA	22	77139.7	75432	76063.5	76211.7	87225.8	79535.9	83507	83422.9	0.913559	0.0338913	GO:0000962(BP:positive regulation of mitochondrial RNA catabolic process);GO:0009952(BP:anterior/posterior pattern specification);GO:0016331(BP:morphogenesis of embryonic epithelium);GO:0043484(BP:regulation of RNA splicing);GO:0005654(CC:nucleoplasm);GO:0035770(CC:ribonucleoprotein granule);GO:0042645(CC:mitochondrial nucleoid);GO:1990904(CC:ribonucleoprotein complex);GO:0003723(MF:RNA binding)				PF00076(RNA recognition motif)
A0A2I2UBG1	DNA-(apurinic or apyrimidinic site) endonuclease	APEX1	A0A2I2UBG1	A0A2I2UBG1	APEX1	DNA-(apurinic or apyrimidinic site) endonuclease	A0A2I2UBG1_FELCA	24	380685	361200	411394	384426	281317	310393	342550	311420	1.23443	0.0334486	GO:0006284(BP:base-excision repair);GO:0006308(BP:DNA catabolic process);GO:0006310(BP:DNA recombination);GO:0042981(BP:regulation of apoptotic process);GO:0043488(BP:regulation of mRNA stability);GO:0045454(BP:cell redox homeostasis);GO:0045944(BP:positive regulation of transcription by RNA polymerase II);GO:0080111(BP:DNA demethylation);GO:0097698(BP:telomere maintenance via base-excision repai…				PF03372(Endonuclease/Exonuclease/phosphatase family)
A0A2I2UBT9	Zinc finger CCCH-type containing 7A	ZC3H7A	A0A2I2UBT9	A0A2I2UBT9	ZC3H7A	Zinc finger CCCH-type containing 7A	A0A2I2UBT9_FELCA	40	48287.5	45371.2	48202.8	47287.2	35401.8	40623.9	35062.1	37029.3	1.27702	0.00733152	GO:0010608(BP:post-transcriptional regulation of gene expression);GO:0035196(BP:production of miRNAs involved in gene silencing by miRNA);GO:0035198(MF:miRNA binding);GO:0046872(MF:metal ion binding)	fca:101082795
A0A2I2UCC7	Eukaryotic translation initiation factor 4E	EIF4E	A0A2I2UCC7;A0A337S7Q3	A0A337S7Q3;A0A2I2UCC7;M3WCF3	EIF4E	Eukaryotic translation initiation factor 4E	A0A2I2UCC7_FELCA;A0A337S7Q3_FELCA	12	261456	266650	271060	266389	224587	224841	235601	228343	1.16662	0.00113679	GO:0005737(CC:cytoplasm);GO:0003723(MF:RNA binding);GO:0003743(MF:translation initiation factor activity)				PF01652(Eukaryotic initiation factor 4E)
A0A2I2UCR0	Telomerase RNA component interacting RNase	TRIR	A0A2I2UCR0	A0A2I2UCR0	TRIR	Telomerase RNA component interacting RNase	A0A2I2UCR0_FELCA	6	45686.7	40341.3	44826.1	43618	33982.3	33458.6	33011.4	33484.1	1.30265	0.00381295	GO:0016075(BP:rRNA catabolic process);GO:0090503(BP:RNA phosphodiester bond hydrolysis, exonucleolytic);GO:0008408(MF:3'-5' exonuclease activity);GO:0008409(MF:5'-3' exonuclease activity)
A0A2I2UCT9	RNA-binding protein 42	RBM42	A0A2I2UCT9;A0A337SHS1	A0A2I2UCT9;A0A337SHS1;M3W5T4	RBM42	RNA-binding protein 42	A0A2I2UCT9_FELCA;A0A337SHS1_FELCA	11	38364.9	37682.4	35706.8	37251.4	41530.7	39475.5	40645.1	40550.4	0.918643	0.0294725	GO:0003723(MF:RNA binding)				PF00076(RNA recognition motif)
A0A2I2UCY4	LYR motif containing 4	LYRM4	A0A2I2UCY4	A0A2I2UCY4	LYRM4	LYR motif containing 4	A0A2I2UCY4_FELCA	9	127637	124742	125246	125875	135362	135580	138206	136383	0.922955	0.00119166	GO:0016226(BP:iron-sulfur cluster assembly);GO:0044571(BP:[2Fe-2S] cluster assembly);GO:0044572(BP:[4Fe-4S] cluster assembly);GO:0005739(CC:mitochondrion);GO:0016604(CC:nuclear body);GO:0099128(CC:mitochondrial iron-sulfur cluster assembly complex);GO:1990221(CC:L-cysteine desulfurase complex);GO:0042803(MF:protein homodimerization activity)	fca:101081544			PF05347(Complex 1 protein (LYR family))
A0A2I2UD44	Programmed cell death 6	PDCD6	A0A2I2UD44	A0A2I2UD44;A0A337SWJ1	PDCD6	Programmed cell death 6	A0A2I2UD44_FELCA	14	1008300	1006000	971974	995425	927399	880061	930356	912605	1.09075	0.0145733	GO:0001938(BP:positive regulation of endothelial cell proliferation);GO:0006886(BP:intracellular protein transport);GO:0006915(BP:apoptotic process);GO:0006919(BP:activation of cysteine-type endopeptidase activity involved in apoptotic process);GO:0010595(BP:positive regulation of endothelial cell migration);GO:0014029(BP:neural crest formation);GO:0014032(BP:neural crest cell development);GO:003…	fca:101096541			PF13499(EF-hand domain pair)
A0A2I2UD46	CASK interacting protein 2	CASKIN2	A0A2I2UD46	A0A2I2UD46	CASKIN2	CASK interacting protein 2	A0A2I2UD46_FELCA	24	179680	192536	204202	192139	169699	165750	162354	165934	1.15792	0.0239135	GO:0005737(CC:cytoplasm)	fca:101100349			PF12796(Ankyrin repeats (3 copies));PF07653(Variant SH3 domain);PF16600(Caskin1 CASK-interaction domain);PF00536(SAM domain (Sterile alpha motif));PF16632(C-terminal region of Caskin);PF16907(Proline rich region of Caskin proteins)
A0A2I2UDJ5	Synaptojanin 2 binding protein	SYNJ2BP	A0A2I2UDJ5	A0A2I2UDJ5	SYNJ2BP	Synaptojanin 2 binding protein	A0A2I2UDJ5_FELCA	9	302464	296099	317879	305481	334532	322193	343574	333433	0.916168	0.0354854	GO:0001937(BP:negative regulation of endothelial cell proliferation);GO:0006605(BP:protein targeting);GO:0007266(BP:Rho protein signal transduction);GO:0008593(BP:regulation of Notch signaling pathway);GO:0010596(BP:negative regulation of endothelial cell migration);GO:0030100(BP:regulation of endocytosis);GO:0070373(BP:negative regulation of ERK1 and ERK2 cascade);GO:1903671(BP:negative regulati…	fca:101081641			PF00595(PDZ domain)
A0A2I2UDN6	Filamin C	FLNC	A0A2I2UDN6;M3VVQ4	A0A2I2UDN6;M3VVQ4	FLNC	Filamin C	A0A2I2UDN6_FELCA;M3VVQ4_FELCA	188	324550	307969	318623	317047	292686	293877	297616	294726	1.07573	0.011693	GO:0030036(BP:actin cytoskeleton organization);GO:0043232(CC:intracellular non-membrane-bounded organelle);GO:0051015(MF:actin filament binding)				PF00630(Filamin/ABP280 repeat);PF00307(Calponin homology (CH) domain)
A0A2I2UE52	Polyribonucleotide 5'-hydroxyl-kinase Clp1	CLP1	A0A2I2UE52;A0A337SGL6;M3W686	A0A2I2UE52;A0A337SGL6;M3W686	CLP1	Polyribonucleotide 5'-hydroxyl-kinase Clp1	A0A2I2UE52_FELCA;A0A337SGL6_FELCA;M3W686_FELCA	12	62069.3	59672.8	63915.7	61885.9	56893.4	56070	56926.6	56630	1.09281	0.0140079	GO:0006378(BP:mRNA polyadenylation);GO:0006388(BP:tRNA splicing, via endonucleolytic cleavage and ligation);GO:0016310(BP:phosphorylation);GO:0021695(BP:cerebellar cortex development);GO:0070922(BP:RISC complex assembly);GO:0098795(BP:global gene silencing by mRNA cleavage);GO:0000214(CC:tRNA-intron endonuclease complex);GO:0005634(CC:nucleus);GO:0005654(CC:nucleoplasm);GO:0005829(CC:cytosol);GO:…				PF16573(N-terminal beta-sandwich domain of polyadenylation factor);PF16575(mRNA cleavage and polyadenylation factor CLP1 P-loop);PF06807(Pre-mRNA cleavage complex II protein Clp1)
A0A2I2UEQ9	Replication factor A protein 2	RPA2	A0A2I2UEQ9	A0A2I2UEQ9	RPA2	Replication factor A protein 2	A0A2I2UEQ9_FELCA	17	425514	395590	416234	412446	362214	350354	371132	361233	1.14177	0.00872696	GO:0000723(BP:telomere maintenance);GO:0000724(BP:double-strand break repair via homologous recombination);GO:0006260(BP:DNA replication);GO:0006284(BP:base-excision repair);GO:0006289(BP:nucleotide-excision repair);GO:0006298(BP:mismatch repair);GO:0010569(BP:regulation of double-strand break repair via homologous recombination);GO:0031571(BP:mitotic G1 DNA damage checkpoint signaling);GO:003450…	fca:101084979(RPA2)	fca03030(DNA replication);fca03420(Nucleotide excision repair);fca03430(Mismatch repair);fca03440(Homologous recombination);fca03460(Fanconi anemia pathway)		PF08784(Replication protein A C terminal)
A0A2I2UF68	Exportin 5	XPO5	A0A2I2UF68	A0A2I2UF68	XPO5	Exportin 5	A0A2I2UF68_FELCA	42	36457.8	37815.3	40206.8	38160	31374.1	32637.4	35340.8	33117.4	1.15226	0.0346611	GO:0006405(BP:RNA export from nucleus);GO:0006611(BP:protein export from nucleus);GO:0035281(BP:pre-miRNA export from nucleus);GO:1900370(BP:positive regulation of post-transcriptional gene silencing by RNA);GO:0005634(CC:nucleus);GO:0005654(CC:nucleoplasm);GO:0005737(CC:cytoplasm);GO:0005829(CC:cytosol);GO:0016442(CC:RISC complex);GO:0042565(CC:RNA nuclear export complex);GO:0000049(MF:tRNA bind…				PF08389(Exportin 1-like protein);PF03810(Importin-beta N-terminal domain);PF19273(Exportin-5 family)
A0A2I2UFC7	Vacuolar protein-sorting-associated protein 25	VPS25	A0A2I2UFC7	A0A2I2UFC7	VPS25	Vacuolar protein-sorting-associated protein 25	A0A2I2UFC7_FELCA	8	71113.6	63065.3	73848.5	69342.5	52268.9	55678.8	59644.4	55864	1.24127	0.0253914	GO:0007175(BP:negative regulation of epidermal growth factor-activated receptor activity);GO:0043328(BP:protein transport to vacuole involved in ubiquitin-dependent protein catabolic process via the multivesicular body sorting pathway);GO:0000814(CC:ESCRT II complex);GO:0005634(CC:nucleus);GO:0005829(CC:cytosol);GO:0005198(MF:structural molecule activity);GO:0042803(MF:protein homodimerization ac…	fca:101100014(VPS25)	fca04144(Endocytosis)		PF05871(ESCRT-II complex subunit)
A0A2I2UFQ4	Alpha-1,4 glucan phosphorylase	PYGL	A0A2I2UFQ4;A0A2I2UWN4;A0A5F5XD31;M3VZ45	A0A2I2UFQ4;A0A2I2UWN4;A0A5F5XD31;M3VZ45	PYGL	Alpha-1,4 glucan phosphorylase	A0A2I2UFQ4_FELCA;A0A2I2UWN4_FELCA;A0A5F5XD31_FELCA;M3VZ45_FELCA	39	80418.7	74957.1	78128.9	77834.9	68717.2	61456.7	71138.3	67104.1	1.15991	0.031673	GO:0005980(BP:glycogen catabolic process);GO:0009617(BP:response to bacterium);GO:0042593(BP:glucose homeostasis);GO:0070266(BP:necroptotic process);GO:0005737(CC:cytoplasm);GO:0002060(MF:purine nucleobase binding);GO:0005524(MF:ATP binding);GO:0005536(MF:glucose binding);GO:0008184(MF:glycogen phosphorylase activity);GO:0016208(MF:AMP binding);GO:0030170(MF:pyridoxal phosphate binding);GO:003205…				PF00343(Carbohydrate phosphorylase)
A0A2I2UG95	Coiled-coil domain containing 117	CCDC117	A0A2I2UG95;A0A337S6E4;M3X0D0	A0A2I2UG95;A0A337S6E4;M3X0D0	CCDC117	Coiled-coil domain containing 117	A0A2I2UG95_FELCA;A0A337S6E4_FELCA;M3X0D0_FELCA	2	11941.6	11675.6	10693.5	11436.9		13411.1	14045.1	13728.1	0.833101	0.0244488	GO:0008284(BP:positive regulation of cell population proliferation);GO:0045739(BP:positive regulation of DNA repair);GO:0072686(CC:mitotic spindle)				PF15810(Coiled-coil domain-containing protein 117)
A0A2I2UH98	Mitotic arrest deficient 2 like 1	MAD2L1	A0A2I2UH98	A0A2I2UH98	MAD2L1	Mitotic arrest deficient 2 like 1	A0A2I2UH98_FELCA	5	47157.1	52703.9	45210.8	48357.3	38764.1	42598.4	39941.8	40434.8	1.19593	0.0345079	GO:0000132(BP:establishment of mitotic spindle orientation);GO:0007094(BP:mitotic spindle assembly checkpoint signaling);GO:0042177(BP:negative regulation of protein catabolic process);GO:0043066(BP:negative regulation of apoptotic process);GO:0051660(BP:establishment of centrosome localization);GO:0090267(BP:positive regulation of mitotic cell cycle spindle assembly checkpoint);GO:1904667(BP:neg…				PF02301(HORMA domain)
A0A2I2UHD6	E3 ubiquitin-protein ligase listerin	LTN1	A0A2I2UHD6;M3WJC8	A0A2I2UHD6;M3WJC8	LTN1	E3 ubiquitin-protein ligase listerin	A0A2I2UHD6_FELCA;M3WJC8_FELCA	35	27537.7	27123	26842.9	27167.9	23972	25401.3	23391.2	24254.8	1.1201	0.00987572	GO:0051865(BP:protein autoubiquitination);GO:0072344(BP:rescue of stalled ribosome);GO:1990116(BP:ribosome-associated ubiquitin-dependent protein catabolic process);GO:0005829(CC:cytosol);GO:1990112(CC:RQC complex);GO:0008270(MF:zinc ion binding);GO:0043023(MF:ribosomal large subunit binding);GO:0061630(MF:ubiquitin protein ligase activity)
A0A2I2UHK7	Caspase-3	CASP3	A0A2I2UHK7;A0A337SUH3;M3X2W6;Q005V2	A0A2I2UHK7;A0A337SUH3;M3X2W6;Q005V2	CASP3	Caspase-3	A0A2I2UHK7_FELCA;A0A337SUH3_FELCA;M3X2W6_FELCA;Q005V2_FELCA	3	37287.5	43333.2	44546.6	41722.4	33567.9	32158	35944.5	33890.1	1.23111	0.0351763	GO:0001782(BP:B cell homeostasis);GO:0001818(BP:negative regulation of cytokine production);GO:0006974(BP:cellular response to DNA damage stimulus);GO:0007507(BP:heart development);GO:0007605(BP:sensory perception of sound);GO:0008627(BP:intrinsic apoptotic signaling pathway in response to osmotic stress);GO:0009411(BP:response to UV);GO:0009611(BP:response to wounding);GO:0016485(BP:protein proc…				PF00656(Caspase domain)
A0A2I2UI24	Transmembrane protein 192	TMEM192	A0A2I2UI24	A0A2I2UI24	TMEM192	Transmembrane protein 192	A0A2I2UI24_FELCA	6	25694.7	29905.2	28029.7	27876.5	23265.5	23334.4	22278.2	22959.4	1.21417	0.0177232	GO:0005654(CC:nucleoplasm);GO:0005765(CC:lysosomal membrane);GO:0005770(CC:late endosome);GO:0048471(CC:perinuclear region of cytoplasm);GO:0042803(MF:protein homodimerization activity)				PF14802(TMEM192 family)
A0A2I2UID4	Replication initiator 1	REPIN1	A0A2I2UID4;A0A5F5Y4U9;M3WR57	A0A2I2UID4;A0A5F5Y4U9;M3WR57	REPIN1	Replication initiator 1	A0A2I2UID4_FELCA;A0A5F5Y4U9_FELCA;M3WR57_FELCA	8	18609.5	15117.8	17358.4	17028.6	14600.1	11848	12985.5	13144.5	1.29549	0.0401006					PF13912(C2H2-type zinc finger);PF00096(Zinc finger, C2H2 type)
A0A2I2UIM7	ZFP90 zinc finger protein	ZFP90	A0A2I2UIM7	A0A2I2UIM7	ZFP90	ZFP90 zinc finger protein	A0A2I2UIM7_FELCA	9	16117.6	16270.4	15924.5	16104.2	22141.8	19148.1	23963.2	21751	0.740386	0.01596	GO:0000122(BP:negative regulation of transcription by RNA polymerase II);GO:0043392(BP:negative regulation of DNA binding);GO:0045893(BP:positive regulation of transcription, DNA-templated);GO:0005634(CC:nucleus);GO:0000977(MF:RNA polymerase II transcription regulatory region sequence-specific DNA binding);GO:0001227(MF:DNA-binding transcription repressor activity, RNA polymerase II-specific);GO:…	fca:101094642(ZFP90)			PF00096(Zinc finger, C2H2 type);PF01352(KRAB box)
A0A2I2UIT2	SAP domain containing ribonucleoprotein	SARNP	A0A2I2UIT2	A0A2I2UIT2	SARNP	SAP domain containing ribonucleoprotein	A0A2I2UIT2_FELCA	17	369541	354300	356379	360073	314106	319456	348033	327198	1.10047	0.046706	GO:0000122(BP:negative regulation of transcription by RNA polymerase II);GO:0016973(BP:poly(A)+ mRNA export from nucleus);GO:0000346(CC:transcription export complex);GO:0005634(CC:nucleus);GO:0016607(CC:nuclear speck);GO:0036464(CC:cytoplasmic ribonucleoprotein granule);GO:0003682(MF:chromatin binding)	fca:101090953			PF02037(SAP domain)
A0A2I2UIY6	Anillin, actin binding protein	ANLN	A0A2I2UIY6;A0A337S1I5	A0A337S1I5;A0A2I2UIY6;A0A337SBA0	ANLN	Anillin, actin binding protein	A0A2I2UIY6_FELCA;A0A337S1I5_FELCA	63	108996	118321	117454	114924	96818.3	106466	101748	101677	1.13028	0.031355		fca:101100550			PF08174(Cell division protein anillin);PF16018(Anillin N-terminus);PF00169(PH domain)
A0A2I2UJ00	Heteroous nuclear ribonucleoprotein L	HNRNPL	A0A2I2UJ00	A0A2I2UJ00	HNRNPL	Heteroous nuclear ribonucleoprotein L	A0A2I2UJ00_FELCA	46	893190	906890	902200	900760	954407	948451	955445	952768	0.945414	0.000340744	GO:0000381(BP:regulation of alternative mRNA splicing, via spliceosome);GO:0006397(BP:mRNA processing);GO:0043484(BP:regulation of RNA splicing);GO:0045892(BP:negative regulation of transcription, DNA-templated);GO:0000785(CC:chromatin);GO:0005634(CC:nucleus);GO:0005654(CC:nucleoplasm);GO:0005737(CC:cytoplasm);GO:0035770(CC:ribonucleoprotein granule);GO:1990904(CC:ribonucleoprotein complex);GO:00…	fca:101099920			PF13893(RNA recognition motif. (a.k.a. RRM, RBD, or RNP domain));PF11835(RRM-like domain);PF00076(RNA recognition motif)
A0A2I2UJF6	histone acetyltransferase	KAT7	A0A2I2UJF6;A0A337SG01;M3VYV9	A0A337SG01;A0A2I2UJF6;A0A337SHR6;A0A5F5XQJ2;M3VYV9	KAT7	histone acetyltransferase	A0A2I2UJF6_FELCA;A0A337SG01_FELCA;M3VYV9_FELCA	16	52856.5	47073.2	47129.1	49019.6	37723.9	41612.3	41082.4	40139.5	1.22123	0.0174215	GO:0006355(BP:regulation of transcription, DNA-templated);GO:0016573(BP:histone acetylation);GO:0005634(CC:nucleus);GO:0004402(MF:histone acetyltransferase activity);GO:0008270(MF:zinc ion binding)				PF01530(Zinc finger, C2HC type);PF01853(MOZ/SAS family);PF17772(MYST family zinc finger domain)
A0A2I2UKP6	Scm polycomb group protein homolog 1	SCMH1	A0A2I2UKP6;A0A2I2UXL5;A0A337S773;A0A337SAF6;A0A337SG29;A0A337SNL1;A0A337SWP5;M3WMD8	A0A337SWP5;M3WMD8;A0A2I2UKP6;A0A2I2UXL5;A0A337S773;A0A337SAF6;A0A337SG29;A0A337SNL1	SCMH1	Scm polycomb group protein homolog 1	A0A2I2UKP6_FELCA;A0A2I2UXL5_FELCA;A0A337S773_FELCA;A0A337SAF6_FELCA;A0A337SG29_FELCA;A0A337SNL1_FELCA;A0A337SWP5_FELCA;M3WMD8_FELCA	2	14008.1	13162.1	13363.5	13511.2	7755.49	8836.75	10815.9	9136.05	1.47889	0.00933548	GO:0006355(BP:regulation of transcription, DNA-templated);GO:0005634(CC:nucleus)				PF00536(SAM domain (Sterile alpha motif));PF17208(RNA binding Region);PF12140(SLED domain);PF02820(mbt repeat)
A0A2I2UL54	Adhesion G protein-coupled receptor L2	ADGRL2	A0A2I2UL54;A0A2I2UVD9	A0A2I2U0D3;A0A2I2U0N2;A0A2I2UL54;A0A2I2UVD9;A0A2I2V523;A0A337SD13;A0A337SSC5;A0A337SVC9;A0A5F5XM58;M3XFT6	ADGRL2	Adhesion G protein-coupled receptor L2	A0A2I2UL54_FELCA;A0A2I2UVD9_FELCA	9	14098.5	15848	17571.4	15839.3	19281.2	24327	23816	22474.7	0.70476	0.0247023	GO:0007166(BP:cell surface receptor signaling pathway);GO:0007189(BP:adenylate cyclase-activating G protein-coupled receptor signaling pathway);GO:0007420(BP:brain development);GO:0009617(BP:response to bacterium);GO:0050808(BP:synapse organization);GO:0051965(BP:positive regulation of synapse assembly);GO:0043005(CC:neuron projection);GO:0045211(CC:postsynaptic membrane);GO:0098978(CC:glutamater…				PF02793(Hormone receptor domain);PF02354(Latrophilin Cytoplasmic C-terminal region);PF02191(Olfactomedin-like domain);PF02140(Galactose binding lectin domain);PF01825(GPCR proteolysis site, GPS, motif);PF00002(7 transmembrane receptor (Secretin family));PF16489(GPCR-Autoproteolysis INducing (GAIN) domain)
A0A2I2ULN9	Integrin beta	ITGB3	A0A2I2ULN9	A0A2I2ULN9	ITGB3	Integrin beta	A0A2I2ULN9_FELCA	32	164964	164944	158475	162794	174657	176513	174789	175320	0.928557	0.00502648	GO:0001938(BP:positive regulation of endothelial cell proliferation);GO:0001954(BP:positive regulation of cell-matrix adhesion);GO:0007044(BP:cell-substrate junction assembly);GO:0007160(BP:cell-matrix adhesion);GO:0007229(BP:integrin-mediated signaling pathway);GO:0010595(BP:positive regulation of endothelial cell migration);GO:0010628(BP:positive regulation of gene expression);GO:0010745(BP:neg…	fca:101092159(ITGB3)	fca03266(Virion - Herpesvirus);fca04015(Rap1 signaling pathway);fca04151(PI3K-Akt signaling pathway);fca04512(ECM-receptor interaction);fca04145(Phagosome);fca04148(Efferocytosis);fca04510(Focal adhesion);fca04820(Cytoskeleton in muscle cells);fca04810(Regulation of actin cytoskeleton);fca04640(Hematopoietic cell lineage);fca04611(Platelet activation);fca04613(Neutrophil extracellular trap format…		PF08725(Integrin beta cytoplasmic domain);PF07965(Integrin beta tail domain);PF17205(Integrin plexin domain);PF18372(Integrin beta epidermal growth factor like domain 1);PF07974(EGF-like domain);PF00362(Integrin beta chain VWA domain)
A0A2I2ULQ3	EF-hand domain-containing protein	MCFD2	A0A2I2ULQ3;A0A337SPP4	A0A2I2ULQ3;A0A337SPP4	MCFD2	EF-hand domain-containing protein	A0A2I2ULQ3_FELCA;A0A337SPP4_FELCA	6	26070	24000.1	29612.9	26561	32527	32871.3	39618.2	35005.5	0.758766	0.0406244	GO:0005509(MF:calcium ion binding)				PF13499(EF-hand domain pair)
A0A2I2ULW0	Nucleoporin 54	NUP54	A0A2I2ULW0;A0A337S376;A0A5F5XVF1;M3VW06	A0A2I2ULW0;A0A337S376;A0A337SDR7;A0A5F5XVF1;M3VW06	NUP54	Nucleoporin 54	A0A2I2ULW0_FELCA;A0A337S376_FELCA;A0A5F5XVF1_FELCA;M3VW06_FELCA	32	73056	69209.5	74530.3	72265.3	78596.9	76592.5	79900.5	78363.3	0.922183	0.0302919	GO:0005643(CC:nuclear pore)				PF18437(Nup54 C-terminal interacting domain);PF13874(Nucleoporin complex subunit 54)
A0A2I2UMV5	Gamma-glutamyl carboxylase	GGCX	A0A2I2UMV5	A0A2I2UMV5;M3WG38	GGCX	Gamma-glutamyl carboxylase	A0A2I2UMV5_FELCA	8	25600.2	25415.1	22978	24664.4	21196.3	21487.1	22673.4	21785.6	1.13214	0.0397566	GO:0017187(BP:peptidyl-glutamic acid carboxylation);GO:0042373(BP:vitamin K metabolic process);GO:0005789(CC:endoplasmic reticulum membrane);GO:0008488(MF:gamma-glutamyl carboxylase activity);GO:0019842(MF:vitamin binding)	fca:101085622(GGCX)	fca01240(Biosynthesis of cofactors);fca00130(Ubiquinone and other terpenoid-quinone biosynthesis)		PF05090(Vitamin K-dependent gamma-carboxylase)
A0A2I2UN36	Activated RNA polymerase II transcriptional coactivator p15	SUB1	A0A2I2UN36	A0A2I2UN36;A0A337SPQ1	SUB1	Activated RNA polymerase II transcriptional coactivator p15	A0A2I2UN36_FELCA	15	283567	239806	263648	262340	216333	220811	229361	222168	1.18082	0.0384007	GO:0001111(BP:promoter clearance from RNA polymerase II promoter);GO:0032092(BP:positive regulation of protein binding);GO:0051053(BP:negative regulation of DNA metabolic process);GO:0051260(BP:protein homooligomerization);GO:0060261(BP:positive regulation of transcription initiation from RNA polymerase II promoter);GO:0060395(BP:SMAD protein signal transduction);GO:1905463(BP:negative regulation…	fca:101099862			PF02229(Transcriptional Coactivator p15 (PC4))
A0A2I2UNI9	Clathrin light chain	CLTB	A0A2I2UNI9	M3X8N5;A0A2I2UNI9	CLTB	Clathrin light chain	A0A2I2UNI9_FELCA	15	169349	166407	170652	168803	155108	150636	163853	156532	1.07839	0.039631	GO:0006886(BP:intracellular protein transport);GO:0016192(BP:vesicle-mediated transport);GO:0030130(CC:clathrin coat of trans-Golgi network vesicle);GO:0030132(CC:clathrin coat of coated pit);GO:0005198(MF:structural molecule activity)	fca:101088646(CLTB)	fca04144(Endocytosis);fca04142(Lysosome);fca04961(Endocrine and other factor-regulated calcium reabsorption);fca04721(Synaptic vesicle cycle);;		PF01086(Clathrin light chain)
A0A2I2UNQ2	Short chain dehydrogenase/reductase family 39U member 1	SDR39U1	A0A2I2UNQ2;A0A5F5XIA1	A0A2I2UNQ2;A0A5F5XIA1	SDR39U1	Short chain dehydrogenase/reductase family 39U member 1	A0A2I2UNQ2_FELCA;A0A5F5XIA1_FELCA	3	13958.8	12230.2	14296.9	13495.3	15227.2	17509.8	16255.5	16330.8	0.826369	0.0367813		fca:101084544			PF08338(Domain of unknown function (DUF1731));PF01370(NAD dependent epimerase/dehydratase family)
A0A2I2UNR9	Large ribosomal subunit protein uL15m	MRPL15	A0A2I2UNR9	A0A2I2UNR9	MRPL15	Large ribosomal subunit protein uL15m	A0A2I2UNR9_FELCA	30	86855.4	95727.8	94155.1	92246.1	97795.3	106833	105857	103495	0.891309	0.0467967	GO:0006412(BP:translation);GO:1990830(BP:cellular response to leukemia inhibitory factor);GO:0005762(CC:mitochondrial large ribosomal subunit);GO:0003735(MF:structural constituent of ribosome)	fca:101095635(MRPL15)	fca03010(Ribosome)		PF00828(Ribosomal proteins 50S-L15, 50S-L18e, 60S-L27A)
A0A2I2UNT1	Heteroous nuclear ribonucleoprotein L like	HNRNPLL	A0A2I2UNT1	A0A2I2UNT1;A0A337S879	HNRNPLL	Heteroous nuclear ribonucleoprotein L like	A0A2I2UNT1_FELCA	29	76346.6	72434	82997.7	77259.4	65403.6	68455.7	64594.6	66151.3	1.16792	0.0281441	GO:0006397(BP:mRNA processing);GO:0033120(BP:positive regulation of RNA splicing);GO:0043484(BP:regulation of RNA splicing);GO:0005634(CC:nucleus);GO:0045202(CC:synapse);GO:0003729(MF:mRNA binding)				PF11835(RRM-like domain);PF00076(RNA recognition motif);PF13893(RNA recognition motif. (a.k.a. RRM, RBD, or RNP domain))
A0A2I2UP45	Target of myb1 membrane trafficking protein	TOM1	A0A2I2UP45;A0A337SCJ8	A0A2I2UP45;A0A337S252;A0A337SCJ8	TOM1	Target of myb1 membrane trafficking protein	A0A2I2UP45_FELCA;A0A337SCJ8_FELCA	20	146334	142596	144901	144610	135762	132224	134436	134141	1.07805	0.00221682	GO:0007165(BP:signal transduction);GO:0015031(BP:protein transport);GO:0016197(BP:endosomal transport);GO:0061753(BP:substrate localization to autophagosome);GO:0061909(BP:autophagosome-lysosome fusion);GO:1901098(BP:positive regulation of autophagosome maturation);GO:1904978(BP:regulation of endosome organization);GO:0005768(CC:endosome);GO:0005769(CC:early endosome);GO:0005829(CC:cytosol);GO:00…	fca:101092199			PF00790(VHS domain);PF03127(GAT domain)
A0A2I2UP60	Na(+)/H(+) exchange regulatory cofactor NHE-RF	NHERF1	A0A2I2UP60	A0A2I2UP60	NHERF1	Na(+)/H(+) exchange regulatory cofactor NHE-RF	A0A2I2UP60_FELCA	25	294641	290928	301652	295740	272755	273000	264803	270186	1.09458	0.00349677	GO:0003096(BP:renal sodium ion transport);GO:0007009(BP:plasma membrane organization);GO:0007097(BP:nuclear migration);GO:0007191(BP:adenylate cyclase-activating dopamine receptor signaling pathway);GO:0007605(BP:sensory perception of sound);GO:0008285(BP:negative regulation of cell population proliferation);GO:0008360(BP:regulation of cell shape);GO:0008361(BP:regulation of cell size);GO:0010642…	fca:101091236(SLC9A3R1)	fca04530(Tight junction);fca04928(Parathyroid hormone synthesis, secretion and action);		PF00595(PDZ domain);PF09007(EBP50, C-terminal)
A0A2I2UQD5	Ubiquitin carboxyl-terminal hydrolase	USP4	A0A2I2UQD5;M3WC91	A0A2I2UQD5;A0A5F5XIM3;M3WC91	USP4	Ubiquitin carboxyl-terminal hydrolase	A0A2I2UQD5_FELCA;M3WC91_FELCA	40	81429.6	79784.9	84668.7	81961.1	74322.5	73256.8	74069.4	73882.9	1.10934	0.00534744	GO:0000244(BP:spliceosomal tri-snRNP complex assembly);GO:0006511(BP:ubiquitin-dependent protein catabolic process);GO:0016579(BP:protein deubiquitination);GO:0031397(BP:negative regulation of protein ubiquitination);GO:0031647(BP:regulation of protein stability);GO:0034394(BP:protein localization to cell surface);GO:0005634(CC:nucleus);GO:0005829(CC:cytosol);GO:0005886(CC:plasma membrane);GO:000…	fca:101083327			PF06337(DUSP domain);PF14836(Ubiquitin-like domain);PF00443(Ubiquitin carboxyl-terminal hydrolase)
A0A2I2UQF5	alpha-1,2-Mannosidase	EDEM2	A0A2I2UQF5;A0A337S6X6	A0A2I2UQF5;A0A337S6X6	EDEM2	alpha-1,2-Mannosidase	A0A2I2UQF5_FELCA;A0A337S6X6_FELCA	8	38101	41356.2	43904.1	41120.4	47092.8	53359.1	48120.7	49524.2	0.83031	0.0306471	GO:0005975(BP:carbohydrate metabolic process);GO:0006986(BP:response to unfolded protein);GO:1904380(BP:endoplasmic reticulum mannose trimming);GO:1904382(BP:mannose trimming involved in glycoprotein ERAD pathway);GO:0016020(CC:membrane);GO:0044322(CC:endoplasmic reticulum quality control compartment);GO:0004571(MF:mannosyl-oligosaccharide 1,2-alpha-mannosidase activity);GO:0005509(MF:calcium ion…				PF01532(Glycosyl hydrolase family 47)
A0A2I2UQW4	Eukaryotic translation initiation factor 3 subunit D	EIF3D	A0A2I2UQW4;M3VW18	A0A2I2UQW4;M3VW18	EIF3D	Eukaryotic translation initiation factor 3 subunit D	A0A2I2UQW4_FELCA;M3VW18_FELCA	43	444027	448668	457966	450220	359646	381018	410499	383721	1.1733	0.0121948	GO:0001732(BP:formation of cytoplasmic translation initiation complex);GO:0002191(BP:cap-dependent translational initiation);GO:0006413(BP:translational initiation);GO:0045727(BP:positive regulation of translation);GO:0075522(BP:IRES-dependent viral translational initiation);GO:0075525(BP:viral translational termination-reinitiation);GO:1902416(BP:positive regulation of mRNA binding);GO:0005852(C…				PF05091(Eukaryotic translation initiation factor 3 subunit 7 (eIF-3))
A0A2I2UR45	Microtubule associated protein 1A	MAP1A	A0A2I2UR45	A0A2I2UR45	MAP1A	Microtubule associated protein 1A	A0A2I2UR45_FELCA	44	38452.7	38483.8	39797.7	38911.4	29568.5	33080.1	30750.4	31133	1.24984	0.00227903	GO:0000226(BP:microtubule cytoskeleton organization);GO:0007409(BP:axonogenesis);GO:0016358(BP:dendrite development);GO:0031114(BP:regulation of microtubule depolymerization);GO:0005829(CC:cytosol);GO:0005874(CC:microtubule);GO:0005875(CC:microtubule associated complex);GO:0030425(CC:dendrite);GO:0043025(CC:neuronal cell body);GO:0045202(CC:synapse);GO:0003779(MF:actin binding);GO:0008017(MF:micr…
A0A2I2URA0	Golgi apparatus protein 1	GLG1	A0A2I2URA0;A0A337S123;A0A337SJD7;A0A5F5Y7C3;M3VZ10	A0A5F5Y7C3;A0A2I2URA0;A0A337S123;A0A337SJD7;A0A5F5XK44;M3VZ10	GLG1	Golgi apparatus protein 1	A0A2I2URA0_FELCA;A0A337S123_FELCA;A0A337SJD7_FELCA;A0A5F5Y7C3_FELCA;M3VZ10_FELCA	57	56585.9	58068.3	58564.2	57739.5	64228.8	65247.9	68878.6	66118.4	0.873273	0.00542563	GO:0000139(CC:Golgi membrane);GO:0005856(CC:cytoskeleton)				PF00839(Cysteine rich repeat)
A0A2I2URD0	Ubiquitin-conjugating enzyme E2 variant 2	UBE2V2	A0A2I2URD0	A0A2I2URD0;A0A337SGY2	UBE2V2	Ubiquitin-conjugating enzyme E2 variant 2	A0A2I2URD0_FELCA	12	761438	698471	771075	743661	674582	643621	656355	658186	1.12987	0.0250677	GO:0006301(BP:postreplication repair);GO:0070534(BP:protein K63-linked ubiquitination);GO:0005634(CC:nucleus)				PF00179(Ubiquitin-conjugating enzyme)
A0A2I2URF7	PNN interacting serine and arginine rich protein	PNISR	A0A2I2URF7;A0A337SWE0;M3W788	A0A2I2URF7;A0A337SWE0;M3W788	PNISR	PNN interacting serine and arginine rich protein	A0A2I2URF7_FELCA;A0A337SWE0_FELCA;M3W788_FELCA	9	16485.9	17987	16658.5	17043.8	13662.2	15074.9	10853.2	13196.8	1.29151	0.0442822					PF15996(Arginine/serine-rich protein PNISR)
A0A2I2UTC4	Ring finger protein 11	RNF11	A0A2I2UTC4	A0A2I2UTC4	RNF11	Ring finger protein 11	A0A2I2UTC4_FELCA	4	27932.6	34611.2	34968	32503.9	23047.7	27883.6	22365.5	24432.3	1.33037	0.0483207	GO:0006511(BP:ubiquitin-dependent protein catabolic process);GO:0051865(BP:protein autoubiquitination);GO:0000151(CC:ubiquitin ligase complex);GO:0046872(MF:metal ion binding);GO:0061630(MF:ubiquitin protein ligase activity)	fca:101087081			PF13639(Ring finger domain)
A0A2I2UTF3	Mitochondrial ribosomal protein L27	MRPL27	A0A2I2UTF3	A0A2I2UTF3;A0A5F5XN86	MRPL27	Mitochondrial ribosomal protein L27	A0A2I2UTF3_FELCA	12	56794.1	46389.9	54332	52505.3	60588.5	66403.5	66018.5	64336.8	0.816101	0.0318371	GO:0006412(BP:translation);GO:0005762(CC:mitochondrial large ribosomal subunit);GO:0003735(MF:structural constituent of ribosome)	fca:101091738(MRPL27)	fca03010(Ribosome)		PF01016(Ribosomal L27 protein)
A0A2I2UTQ9	Solute carrier family 43 member 3	SLC43A3	A0A2I2UTQ9;A0A5F5XTB8;A0A5F5Y318;M3WEY0	M3WEY0;A0A2I2UTQ9;A0A5F5XTB8;A0A5F5Y318	SLC43A3	Solute carrier family 43 member 3	A0A2I2UTQ9_FELCA;A0A5F5XTB8_FELCA;A0A5F5Y318_FELCA;M3WEY0_FELCA	2	17173	15648.1	15481.4	16100.8	11441.5	14222.1	10082.4	11915.3	1.35127	0.0347628	GO:0016020(CC:membrane);GO:0022857(MF:transmembrane transporter activity)				PF07690(Major Facilitator Superfamily)
A0A2I2UTR9	Neogenin 1	NEO1	A0A2I2UTR9;A0A5F5Y415;M3X0T5	A0A2I2UTR9;A0A5F5Y415;M3W3P4;M3X0T5	NEO1	Neogenin 1	A0A2I2UTR9_FELCA;A0A5F5Y415_FELCA;M3X0T5_FELCA	19	14938	15926.4	17306.8	16057.1	22631.5	22219.8	19055.6	21302.3	0.753772	0.0165748	GO:0001764(BP:neuron migration);GO:0006355(BP:regulation of transcription, DNA-templated);GO:0006879(BP:cellular iron ion homeostasis);GO:0007411(BP:axon guidance);GO:0007520(BP:myoblast fusion);GO:0009306(BP:protein secretion);GO:0030513(BP:positive regulation of BMP signaling pathway);GO:0048681(BP:negative regulation of axon regeneration);GO:0050709(BP:negative regulation of protein secretion)…				PF06583(Neogenin C-terminus);PF07679(Immunoglobulin I-set domain);PF13895(Immunoglobulin domain);PF00041(Fibronectin type III domain)
A0A2I2UU60	Oxidized purine nucleoside triphosphate hydrolase	NUDT1	A0A2I2UU60	A0A2I2UU60;A0A5F5XDV9	NUDT1	Oxidized purine nucleoside triphosphate hydrolase	A0A2I2UU60_FELCA	11	117909	105585	112788	112094	87491.7	85720.7	103609	92273.8	1.2148	0.0419954	GO:0042262(BP:DNA protection);GO:0005634(CC:nucleus);GO:0008413(MF:8-oxo-7,8-dihydroguanosine triphosphate pyrophosphatase activity)	fca:101091068			PF00293(NUDIX domain)
A0A2I2UUS4	Leucine rich repeat containing 57	LRRC57	A0A2I2UUS4;A0A5F5XYW7	A0A2I2UUS4;A0A5F5XYW7	LRRC57	Leucine rich repeat containing 57	A0A2I2UUS4_FELCA;A0A5F5XYW7_FELCA	14	98835.1	96959	99595	98463	85713.5	95408.6	87746.4	89622.8	1.09864	0.0443555		fca:101101061			PF00560(Leucine Rich Repeat);PF13855(Leucine rich repeat)
A0A2I2UVJ7	PDZ and LIM domain protein 7	PDLIM7	A0A2I2UVJ7	A0A2I2UVJ7;A0A2I2U338	PDLIM7	PDZ and LIM domain protein 7	A0A2I2UVJ7_FELCA	27	401120	394426	375581	390376	306293	328112	264378	299594	1.30301	0.0108775	GO:0007507(BP:heart development);GO:0030036(BP:actin cytoskeleton organization);GO:0061061(BP:muscle structure development);GO:0001725(CC:stress fiber);GO:0001726(CC:ruffle);GO:0005654(CC:nucleoplasm);GO:0005912(CC:adherens junction);GO:0005925(CC:focal adhesion);GO:0030018(CC:Z disc);GO:0031941(CC:filamentous actin);GO:0003779(MF:actin binding);GO:0046872(MF:metal ion binding);GO:0051371(MF:musc…				PF00412(LIM domain);PF00595(PDZ domain)
A0A2I2UVR5	C2 calcium dependent domain containing 5	C2CD5	A0A2I2UVR5;A0A337SMJ6	A0A337SMJ6;A0A2I2UVR5;A0A2I2V092;A0A2I2V269;A0A337RYZ0;A0A337S048;A0A5F5XHF6;A0A5F5Y1K2;M3X541	C2CD5	C2 calcium dependent domain containing 5	A0A2I2UVR5_FELCA;A0A337SMJ6_FELCA	20	60319.5	59180.2	62748.5	60749.4	54001.7	55703.5	53319.9	54341.7	1.11791	0.00722826	GO:0005544(MF:calcium-dependent phospholipid binding)				PF00168(C2 domain)
A0A2I2UVV3	EMSY transcriptional repressor, BRCA2 interacting	EMSY	A0A2I2UVV3;A0A337S9V9	A0A2I2UE35;A0A2I2UL62;A0A2I2UVV3;A0A2I2UYC6;A0A337S8K6;A0A337S9V9;A0A337SJ40;A0A337SKA6;M3WG56	EMSY	EMSY transcriptional repressor, BRCA2 interacting	A0A2I2UVV3_FELCA;A0A337S9V9_FELCA	10	14165.4	12876.8	12868.5	13303.6	7545.06	11381.2	8385.32	9103.86	1.46131	0.0277082	GO:0006355(BP:regulation of transcription, DNA-templated);GO:0005634(CC:nucleus)				PF03735(ENT domain)
A0A2I2UW24	Acidic leucine-rich nuclear phosphoprotein 32 family member	ANP32A	A0A2I2UW24;A0A5F5XX31	A0A2I2UW24;A0A5F5XX31	ANP32A	Acidic leucine-rich nuclear phosphoprotein 32 family member	A0A2I2UW24_FELCA;A0A5F5XX31_FELCA	10	256132	254588	293000	267907	227093	208207	233097	222799	1.20246	0.0367683	GO:0006913(BP:nucleocytoplasmic transport);GO:0042981(BP:regulation of apoptotic process);GO:0016363(CC:nuclear matrix);GO:0048471(CC:perinuclear region of cytoplasm);GO:0042393(MF:histone binding)	fca:101099468			PF14580(Leucine-rich repeat)
A0A2I2UW94	AP complex subunit sigma	AP1S1	A0A2I2UW94	A0A2I2U9W0;A0A2I2UW94;A0A2I2UXZ2;A0A337SFH4;A0A337SLF1	AP1S1	AP complex subunit sigma	A0A2I2UW94_FELCA	7	28516.9	27083.9	29350.9	28317.2	26109.5	25811.8	25231.1	25717.5	1.10109	0.0215949	GO:0006886(BP:intracellular protein transport);GO:0009615(BP:response to virus);GO:0016192(BP:vesicle-mediated transport);GO:0005905(CC:clathrin-coated pit);GO:0030121(CC:AP-1 adaptor complex);GO:0043231(CC:intracellular membrane-bounded organelle);GO:0035615(MF:clathrin adaptor activity)	fca:101081183(AP1S1)	fca04142(Lysosome);		PF01217(Clathrin adaptor complex small chain)
A0A2I2UWM9	Small ribosomal subunit protein uS13	RPS18	A0A2I2UWM9	A0A2I2UWM9;A0A2I2V2Q9	RPS18	Small ribosomal subunit protein uS13	A0A2I2UWM9_FELCA	19	2697670	2418230	2564720	2.56021e+06	2286340	2300920	2376300	2.32119e+06	1.10297	0.0488339	GO:0006412(BP:translation);GO:0005829(CC:cytosol);GO:0015935(CC:small ribosomal subunit);GO:0003723(MF:RNA binding);GO:0003735(MF:structural constituent of ribosome)				PF00416(Ribosomal protein S13/S18)
A0A2I2UWW9	Poly(rC) binding protein 3	PCBP3	A0A2I2UWW9;M3WLD8	A0A2I2UWW9;A0A5F5XGU7;A0A5F5XTQ2;M3WLD8;M3XAZ8	PCBP3	Poly(rC) binding protein 3	A0A2I2UWW9_FELCA;M3WLD8_FELCA	5	119229	138838	136550	131539	106392	111561	110467	109473	1.20156	0.0259409	GO:0010468(BP:regulation of gene expression);GO:0051252(BP:regulation of RNA metabolic process);GO:0005634(CC:nucleus);GO:0005737(CC:cytoplasm);GO:0001227(MF:DNA-binding transcription repressor activity, RNA polymerase II-specific);GO:0003690(MF:double-stranded DNA binding);GO:0003729(MF:mRNA binding);GO:1990829(MF:C-rich single-stranded DNA binding)				PF00013(KH domain)
A0A2I2UX74	CD166 antigen	ALCAM	A0A2I2UX74	M3W6Y7;A0A2I2UX74	ALCAM	CD166 antigen	A0A2I2UX74_FELCA	43	503818	499081	504794	502564	531182	513411	543079	529224	0.949625	0.0387847	GO:0016020(CC:membrane)				PF13927(Immunoglobulin domain);PF08205(CD80-like C2-set immunoglobulin domain)
A0A2I2UX96	BCL2 like 11	BCL2L11	A0A2I2UX96;A0A337S8Y8;A0A337SPG0;A0A337SW42	A0A337SPG0;A0A2I2UX96;A0A337S8Y8;A0A337SW42;Q005V7	BCL2L11	BCL2 like 11	A0A2I2UX96_FELCA;A0A337S8Y8_FELCA;A0A337SPG0_FELCA;A0A337SW42_FELCA	3		12143.7	13192.4	12668	15528.6	17022.3	18897.2	17149.4	0.738689	0.0424093					PF06773(Bim protein N-terminus);PF08945(Bcl-x interacting, BH3 domain)
A0A2I2UXU4	Non-selective voltage-gated ion channel VDAC1	VDAC1	A0A2I2UXU4	A0A2I2UXU4	VDAC1	Non-selective voltage-gated ion channel VDAC1	A0A2I2UXU4_FELCA	33	779498	774244	791318	781687	884706	839123	840896	854908	0.914351	0.00964609	GO:0001662(BP:behavioral fear response);GO:0006915(BP:apoptotic process);GO:0007270(BP:neuron-neuron synaptic transmission);GO:0007612(BP:learning);GO:0030855(BP:epithelial cell differentiation);GO:0043066(BP:negative regulation of apoptotic process);GO:0110099(BP:negative regulation of calcium import into the mitochondrion);GO:1905091(BP:positive regulation of parkin-mediated stimulation of mito…				PF01459(Eukaryotic porin)
A0A2I2UY22	Cytochrome c oxidase subunit 4	COX4I1	A0A2I2UY22	A0A2I2UY22	COX4I1	Cytochrome c oxidase subunit 4	A0A2I2UY22_FELCA	14	1665570	1664830	1714900	1.68177e+06	1879810	1743550	1808090	1.81048e+06	0.928905	0.0393738	GO:0006123(BP:mitochondrial electron transport, cytochrome c to oxygen);GO:0005654(CC:nucleoplasm);GO:0005751(CC:mitochondrial respiratory chain complex IV);GO:0005829(CC:cytosol)				PF02936(Cytochrome c oxidase subunit IV)
A0A2I2UYK1	Phospholipase	PLD1	A0A2I2UYK1;A0A5F5XR82;A0A5F5XTE6	A0A2I2UYK1;A0A2I2UFV0;A0A5F5XNZ5;A0A5F5XR82;A0A5F5XTE6	PLD1	Phospholipase	A0A2I2UYK1_FELCA;A0A5F5XR82_FELCA;A0A5F5XTE6_FELCA	18	41203.1	41157.5	40998.3	41119.6	34859	34970.8	34703.8	34844.5	1.18009	3.74572e-07	GO:0006654(BP:phosphatidic acid biosynthetic process);GO:0009395(BP:phospholipid catabolic process);GO:0032534(BP:regulation of microvillus assembly);GO:0045727(BP:positive regulation of translation);GO:0048017(BP:inositol lipid-mediated signaling);GO:0060627(BP:regulation of vesicle-mediated transport);GO:0098693(BP:regulation of synaptic vesicle cycle);GO:0005768(CC:endosome);GO:0005794(CC:Golg…	fca:101084052(PLD1)	fca00564(Glycerophospholipid metabolism);fca00565(Ether lipid metabolism);fca04014(Ras signaling pathway);fca04072(Phospholipase D signaling pathway);fca04071(Sphingolipid signaling pathway);fca04024(cAMP signaling pathway);fca04144(Endocytosis);fca04666(Fc gamma R-mediated phagocytosis);fca04912(GnRH signaling pathway);fca04928(Parathyroid hormone synthesis, secretion and action);fca04724(Glutam…		PF00787(PX domain);PF00169(PH domain);PF13091(PLD-like domain);PF00614(Phospholipase D Active site motif)
A0A2I2UYV4	RAB24, member RAS onco family	RAB24	A0A2I2UYV4	A0A2I2UYV4;M3WNA7	RAB24	RAB24, member RAS onco family	A0A2I2UYV4_FELCA	13	80061.3	80534.2	76340.5	78978.7	88910.8	86609.6	86659.4	87393.3	0.903716	0.00530299	GO:0006886(BP:intracellular protein transport);GO:0005776(CC:autophagosome);GO:0005829(CC:cytosol);GO:0012505(CC:endomembrane system);GO:0003924(MF:GTPase activity);GO:0005525(MF:GTP binding)	fca:101100363			PF00071(Ras family)
A0A2I2UZ52	BCL2 interacting protein 2	BNIP2	A0A2I2UZ52;A0A2I2V1Y6;A0A5F5XHX2;A0A5F5XP05	A0A337SBF3;A0A2I2UZ52;A0A2I2V1Y6;A0A5F5XHX2;A0A5F5XP05;M3WHV6	BNIP2	BCL2 interacting protein 2	A0A2I2UZ52_FELCA;A0A2I2V1Y6_FELCA;A0A5F5XHX2_FELCA;A0A5F5XP05_FELCA	5	13208.9	12228.2	11091.8	12176.3	16895.8	13860.6	18629.6	16462	0.739661	0.0480318	GO:0110165(CC:cellular anatomical entity)				PF13716(Divergent CRAL/TRIO domain);PF12496(Bcl2-/adenovirus E1B nineteen kDa-interacting protein 2)
A0A2I2UZY7	Neuroplastin	NPTN	A0A2I2UZY7	M3W5R1;A0A2I2UZY7;A0A337SGH7;A0A5F5XKV3;A0A5F5XQ07	NPTN	Neuroplastin	A0A2I2UZY7_FELCA	15	351776	365388	360132	359099	397530	396547	408896	400991	0.895528	0.00171252	GO:0016020(CC:membrane)				PF13927(Immunoglobulin domain);PF07679(Immunoglobulin I-set domain)
A0A2I2V063	Adenylate kinase 4, mitochondrial	AK4	A0A2I2V063	A0A2I2V063;A0A337SUR4;A0A5F5XDY9	AK4	Adenylate kinase 4, mitochondrial	A0A2I2V063_FELCA	24	774870	745500	776699	765690	809641	840977	856327	835648	0.916282	0.014833	GO:0006172(BP:ADP biosynthetic process);GO:0009142(BP:nucleoside triphosphate biosynthetic process);GO:0016310(BP:phosphorylation);GO:0046033(BP:AMP metabolic process);GO:0046034(BP:ATP metabolic process);GO:0046039(BP:GTP metabolic process);GO:0005737(CC:cytoplasm);GO:0005759(CC:mitochondrial matrix);GO:0004017(MF:adenylate kinase activity);GO:0004550(MF:nucleoside diphosphate kinase activity);G…				PF00406(Adenylate kinase);PF05191(Adenylate kinase, active site lid)
A0A2I2V0T7	Large ribosomal subunit protein eL31	RPL31	A0A2I2V0T7	A0A2I2V0T7;M3XFB8	RPL31	Large ribosomal subunit protein eL31	A0A2I2V0T7_FELCA	12	916872	933349	949729	933317	900306	871238	877510	883018	1.05696	0.0178252	GO:0006412(BP:translation);GO:0005840(CC:ribosome);GO:1990904(CC:ribonucleoprotein complex);GO:0003735(MF:structural constituent of ribosome)				PF01198(Ribosomal protein L31e)
A0A2I2V1T2	Coiled-coil domain-containing protein 93	CCDC93	A0A2I2V1T2;A0A5F5XD75;A0A5F5Y184	A0A2I2V1T2;A0A5F5XD75;A0A5F5Y184;A0A5F5Y3H9	CCDC93	Coiled-coil domain-containing protein 93	A0A2I2V1T2_FELCA;A0A5F5XD75_FELCA;A0A5F5Y184_FELCA	45	107430	107880	110951	108754	92257.1	95384.8	100899	96180.3	1.13073	0.0103456	GO:0006893(BP:Golgi to plasma membrane transport);GO:0032456(BP:endocytic recycling);GO:0043231(CC:intracellular membrane-bounded organelle)				PF21673(CCDC93 protein N-terminal domain);PF09762(CCDC93 coiled-coil domain)
A0A2I2V1U3	ES1 protein homolog, mitochondrial	GATD3	A0A2I2V1U3	A0A2I2V1U3	GATD3	ES1 protein homolog, mitochondrial	A0A2I2V1U3_FELCA	2	100847	88731.6	100420	96666.2	120892	113896	113723	116170	0.832107	0.0134449
A0A2I2V2A4	Talin 1	TLN1	A0A2I2V2A4;M3WHI4	M3WHI4;A0A2I2V2A4	TLN1	Talin 1	A0A2I2V2A4_FELCA;M3WHI4_FELCA	211	296710	280734	282926	286790	265588	266042	274229	268620	1.06764	0.0339046	GO:0007155(BP:cell adhesion);GO:0001726(CC:ruffle);GO:0005737(CC:cytoplasm);GO:0005856(CC:cytoskeleton);GO:0005925(CC:focal adhesion);GO:0005200(MF:structural constituent of cytoskeleton);GO:0051015(MF:actin filament binding)				PF21692(Talin, R4 domain);PF16511(N-terminal or F0 domain of Talin-head FERM);PF00373(FERM central domain);PF08913(Vinculin Binding Site);PF09141(Talin, middle domain);PF01608(I/LWEQ domain)
A0A2I2V2M0	Adaptor related protein complex 3 subunit delta 1	AP3D1	A0A2I2V2M0	A0A337SBJ9;A0A2I2V2M0;A0A5F5XQK6	AP3D1	Adaptor related protein complex 3 subunit delta 1	A0A2I2V2M0_FELCA	49	104694	90055.2	96362.4	97037.2	80863.3	82790	82490.9	82048.1	1.18269	0.0248732	GO:0006886(BP:intracellular protein transport);GO:0016192(BP:vesicle-mediated transport);GO:0030123(CC:AP-3 adaptor complex)				PF06375(AP-3 complex subunit delta-1);PF01602(Adaptin N terminal region)
A0A2I2V2V0	Integrin subunit alpha 6	ITGA6	A0A2I2V2V0	A0A2I2UVP7;A0A2I2V2V0;A0A337SRE0;M3VUR4	ITGA6	Integrin subunit alpha 6	A0A2I2V2V0_FELCA	65	134226	135136	139565	136309	141203	142019	140607	141276	0.96484	0.0430909	GO:0007155(BP:cell adhesion);GO:0007229(BP:integrin-mediated signaling pathway);GO:0008305(CC:integrin complex)				PF20806(Integrin alpha Ig-like domain 3);PF08441(Integrin alpha Ig-like domain 1);PF20805(Integrin alpha Ig-like domain 2);PF01839(FG-GAP repeat);PF00357(Integrin alpha cytoplasmic region)
A0A2I2V2X7	Small EDRK-rich factor-like N-terminal domain-containing protein	LOC102899837	A0A2I2V2X7	A0A2I2V2X7	LOC102899837	Small EDRK-rich factor-like N-terminal domain-containing protein	A0A2I2V2X7_FELCA	3	43430.3	46546.8	39363.5	43113.5	28829.3	28749.6	33611.8	30396.9	1.41835	0.00841342					PF04419(Small EDRK-rich factor 1/2-like, N-terminal)
A0A2I2V359	DDB1 and CUL4 associated factor 8	DCAF8	A0A2I2V359	A0A2I2V359;M3W180	DCAF8	DDB1 and CUL4 associated factor 8	A0A2I2V359_FELCA	15	44870	42610.4	47752.1	45077.5	40568.5	39854.1	40088.2	40170.3	1.12216	0.030916	GO:0005654(CC:nucleoplasm);GO:0005737(CC:cytoplasm);GO:0005739(CC:mitochondrion);GO:0005829(CC:cytosol);GO:0080008(CC:Cul4-RING E3 ubiquitin ligase complex)	fca:101095310			PF00400(WD domain, G-beta repeat)
A0A2I2V395	Large ribosomal subunit protein mL45	MRPL45	A0A2I2V395;A0A5F5XQ18;A0A5F5XYQ6	A0A2I2V395;A0A5F5XQ18;A0A5F5XYQ6	MRPL45	Large ribosomal subunit protein mL45	A0A2I2V395_FELCA;A0A5F5XQ18_FELCA;A0A5F5XYQ6_FELCA	23	121826	119199	128074	123033	133943	140063	131281	135096	0.91071	0.0310655	GO:0005739(CC:mitochondrion)	fca:101098344			PF04280(Tim44-like domain)
A0A2I2V3V8	Filamin A	FLNA	A0A2I2V3V8;M3X0G7	A0A2I2V3V8;M3X0G7	FLNA	Filamin A	A0A2I2V3V8_FELCA;M3X0G7_FELCA	248	1251040	1210660	1265580	1.24243e+06	1164860	1110410	1176210	1.15049e+06	1.07991	0.0244604	GO:0001525(BP:angiogenesis);GO:0001837(BP:epithelial to mesenchymal transition);GO:0001974(BP:blood vessel remodeling);GO:0003007(BP:heart morphogenesis);GO:0007195(BP:adenylate cyclase-inhibiting dopamine receptor signaling pathway);GO:0010977(BP:negative regulation of neuron projection development);GO:0016479(BP:negative regulation of transcription by RNA polymerase I);GO:0030334(BP:regulation …				PF00630(Filamin/ABP280 repeat);PF00307(Calponin homology (CH) domain)
A0A2I2V4B1	MYC associated zinc finger protein	MAZ	A0A2I2V4B1	A0A2I2V4B1	MAZ	MYC associated zinc finger protein	A0A2I2V4B1_FELCA	8	25002.8	26627.4	24899.8	25510	22995.2	19453.9	22122	21523.7	1.18521	0.0295658	GO:0000122(BP:negative regulation of transcription by RNA polymerase II);GO:0006357(BP:regulation of transcription by RNA polymerase II);GO:0006367(BP:transcription initiation from RNA polymerase II promoter);GO:0006369(BP:termination of RNA polymerase II transcription);GO:0008284(BP:positive regulation of cell population proliferation);GO:0010628(BP:positive regulation of gene expression);GO:001…				PF13894(C2H2-type zinc finger);PF00096(Zinc finger, C2H2 type);PF12874(Zinc-finger of C2H2 type)
A0A2I2V524	Rho GTPase activating protein 21	ARHGAP21	A0A2I2V524;A0A337S6H8;A0A337SDK0	A0A2I2V524;A0A337S6H8;A0A337SDK0;M3X065	ARHGAP21	Rho GTPase activating protein 21	A0A2I2V524_FELCA;A0A337S6H8_FELCA;A0A337SDK0_FELCA	9	9748.23	9581.29	8812.51	9380.68	7847.49	7784.95	7916.07	7849.5	1.19507	0.0062178	GO:0007165(BP:signal transduction);GO:0005096(MF:GTPase activator activity)				PF17820(PDZ domain);PF00169(PH domain);PF00620(RhoGAP domain)
A0A2I2V5E9	PAN2-PAN3 deadenylation complex subunit PAN3	PAN3	A0A2I2V5E9;A0A5F5Y4V3;M3WPF8	A0A2I2U289;A0A2I2V5E9;A0A5F5Y4V3;M3WPF8	PAN3	PAN2-PAN3 deadenylation complex subunit PAN3	A0A2I2V5E9_FELCA;A0A5F5Y4V3_FELCA;M3WPF8_FELCA	4	11024.4	9913.33	11555.4	10831	16442.1	12738.9	13825.5	14335.5	0.75554	0.0433093	GO:0000289(BP:nuclear-transcribed mRNA poly(A) tail shortening);GO:0006397(BP:mRNA processing);GO:0006468(BP:protein phosphorylation);GO:0010606(BP:positive regulation of cytoplasmic mRNA processing body assembly);GO:0000932(CC:P-body);GO:0031251(CC:PAN complex);GO:0004535(MF:poly(A)-specific ribonuclease activity);GO:0004672(MF:protein kinase activity);GO:0005524(MF:ATP binding);GO:0008143(MF:po…				PF18101(Pan3 Pseudokinase domain)
A0A337RVL2	Kidney mitochondrial carrier protein 1	SLC25A30	A0A337RVL2	A0A337RVL2;M3XE67;A0A2I2UPM0;A0A337SNY2;M3W9M4	SLC25A30	Kidney mitochondrial carrier protein 1	A0A337RVL2_FELCA	8	44337.8	42612.2	40878.5	42609.5	36194.1	39947.6	33819	36653.6	1.16249	0.0435408	GO:0006839(BP:mitochondrial transport);GO:0031966(CC:mitochondrial membrane);GO:0005452(MF:inorganic anion exchanger activity);GO:0022857(MF:transmembrane transporter activity)				PF00153(Mitochondrial carrier protein)
A0A337RVY2	Insulin-like growth factor-binding protein 4	IGFBP4	A0A337RVY2	A0A337RVY2	IGFBP4	Insulin-like growth factor-binding protein 4	A0A337RVY2_FELCA	14	22042.1	22480.2	22336.1	22286.1	28263	32072.4	28069.7	29468.4	0.756273	0.00538297	GO:0000165(BP:MAPK cascade);GO:0001558(BP:regulation of cell growth);GO:0010906(BP:regulation of glucose metabolic process);GO:0043410(BP:positive regulation of MAPK cascade);GO:0043567(BP:regulation of insulin-like growth factor receptor signaling pathway);GO:0043568(BP:positive regulation of insulin-like growth factor receptor signaling pathway);GO:0044342(BP:type B pancreatic cell proliferatio…				PF00219(Insulin-like growth factor binding protein);PF00086(Thyroglobulin type-1 repeat)
A0A337RWA0	Nipsnap homolog 2	NIPSNAP2	A0A337RWA0	A0A337RWA0	NIPSNAP2	Nipsnap homolog 2	A0A337RWA0_FELCA	16	199229	183126	191071	191142	219621	202268	212249	211379	0.904261	0.0417496	GO:0006119(BP:oxidative phosphorylation);GO:0007005(BP:mitochondrion organization);GO:0005739(CC:mitochondrion);GO:0005741(CC:mitochondrial outer membrane)				PF07978(NIPSNAP)
A0A337RWA6	alpha-1,2-Mannosidase	LOC111557571	A0A337RWA6	A0A2I2V1B7;A0A337RWA6;A0A5F5XP28;A0A5F5Y1F4	LOC111557571	alpha-1,2-Mannosidase	A0A337RWA6_FELCA	21	80368	70610.3	81213.9	77397.4	89209.1	87464.3	93835	90169.5	0.858355	0.0305811	GO:0005975(BP:carbohydrate metabolic process);GO:0016020(CC:membrane);GO:0004571(MF:mannosyl-oligosaccharide 1,2-alpha-mannosidase activity);GO:0005509(MF:calcium ion binding)				PF01532(Glycosyl hydrolase family 47)
A0A337RWP8	Ly-6/neurotoxin-like protein 1	LOC101087710	A0A337RWP8	A0A337RWP8	LOC101087710	Ly-6/neurotoxin-like protein 1	A0A337RWP8_FELCA	2	9838.55	10423.4	8840.71	9700.89	7005.72	8592.29	6431.97	7343.33	1.32105	0.0412198	GO:0005886(CC:plasma membrane);GO:0098552(CC:side of membrane)				PF00087(Snake toxin and toxin-like protein)
A0A337RWV4	MAGUK p55 scaffold protein 2	MPP2	A0A337RWV4;A0A337S1G2	A0A337RWV4;A0A337S1G2	MPP2	MAGUK p55 scaffold protein 2	A0A337RWV4_FELCA;A0A337S1G2_FELCA	22	52103.5	51000.4	52397.1	51833.7	53881.8	53029.6	54402.5	53771.3	0.963965	0.029415	GO:0060079(BP:excitatory postsynaptic potential);GO:0060291(BP:long-term synaptic potentiation);GO:0005886(CC:plasma membrane);GO:0005911(CC:cell-cell junction);GO:0005923(CC:bicellular tight junction);GO:0032590(CC:dendrite membrane);GO:0043197(CC:dendritic spine);GO:0043198(CC:dendritic shaft);GO:0098685(CC:Schaffer collateral - CA1 synapse);GO:0098839(CC:postsynaptic density membrane);GO:00989…				PF02828(L27 domain);PF07653(Variant SH3 domain);PF00595(PDZ domain);PF00625(Guanylate kinase)
A0A337RY31	Signal transducer and activator of transcription	STAT2	A0A337RY31;M3WG72	M3WG72;A0A337RY31	STAT2	Signal transducer and activator of transcription	A0A337RY31_FELCA;M3WG72_FELCA	27	28969.2	27625.8	25235.8	27276.9	35626.9	35993.7	31362	34327.5	0.794608	0.0187343	GO:0007165(BP:signal transduction);GO:0010033(BP:response to organic substance);GO:0005634(CC:nucleus);GO:0005737(CC:cytoplasm);GO:0003677(MF:DNA binding);GO:0003700(MF:DNA-binding transcription factor activity)				PF01017(STAT protein, all-alpha domain);PF12188(Signal transducer and activator of transcription 2 C terminal);PF21354(Signal transducer and activator of transcription, linker domain);PF00017(SH2 domain);PF02864(STAT protein, DNA binding domain);PF02865(STAT protein, protein interaction domain)
A0A337RYJ2	Adaptin ear-binding coat-associated protein 1	NECAP1	A0A337RYJ2;A0A5F5XIR6;M3VYB1	A0A337RYJ2;A0A5F5XIR6;M3VYB1;A0A337SQS2	NECAP1	Adaptin ear-binding coat-associated protein 1	A0A337RYJ2_FELCA;A0A5F5XIR6_FELCA;M3VYB1_FELCA	6	33780.3	36327.2	40820.2	36975.9	29094.3	31025.1	30862	30327.1	1.21923	0.0364271	GO:0006897(BP:endocytosis);GO:0030665(CC:clathrin-coated vesicle membrane)				PF07933(Protein of unknown function (DUF1681))
A0A337RZ64	ELKS/RAB6-interacting/CAST family member 1	ERC1	A0A337RZ64;A0A337S040;A0A337SF61	A0A337RZ64;A0A337S040;A0A337S309;A0A337S7K8;A0A337SF61;A0A337SLP5;A0A337SWY3;M3W5G6;A0A337SCZ2;A0A337SR37	ERC1	ELKS/RAB6-interacting/CAST family member 1	A0A337RZ64_FELCA;A0A337S040_FELCA;A0A337SF61_FELCA	73	125064	113745	119912	119574	109603	108237	103124	106988	1.11764	0.0300863	GO:0005737(CC:cytoplasm);GO:0016020(CC:membrane);GO:0098793(CC:presynapse)				PF10174(RIM-binding protein of the cytomatrix active zone);PF09457(FIP domain)
A0A337RZ83	FAM20C golgi associated secretory pathway kinase	FAM20C	A0A337RZ83;M3XEG8	A0A337RZ83;M3XEG8	FAM20C	FAM20C golgi associated secretory pathway kinase	A0A337RZ83_FELCA;M3XEG8_FELCA	26	90324.7	86720.1	90002.7	89015.8	95101.4	98732.3	95454.3	96429.3	0.92312	0.0104704	GO:0005794(CC:Golgi apparatus)				PF06702(Golgi casein kinase, C-terminal, Fam20)
A0A337S0H1	L-fuconate dehydratase	ENOSF1	A0A337S0H1	A0A337S0H1	ENOSF1	L-fuconate dehydratase	A0A337S0H1_FELCA	4	13892.6	12468.9	15067.2	13809.6	19337.4	20490.1	16916.4	18914.6	0.7301	0.0168668	GO:0009063(BP:cellular amino acid catabolic process);GO:0016052(BP:carbohydrate catabolic process);GO:0000287(MF:magnesium ion binding);GO:0016836(MF:hydro-lyase activity);GO:0050023(MF:L-fuconate dehydratase activity)				PF02746(Mandelate racemase / muconate lactonizing enzyme, N-terminal domain);PF13378(Enolase C-terminal domain-like)
A0A337S0H4	Lysyl oxidase homolog	LOX	A0A337S0H4	A0A337S0H4;A0A2I2UAR3	LOX	Lysyl oxidase homolog	A0A337S0H4_FELCA	13	28742.8	28837.3	26202.5	27927.5	34129.1	31968.4	32349.4	32815.6	0.851044	0.0109516	GO:0001649(BP:osteoblast differentiation);GO:0001932(BP:regulation of protein phosphorylation);GO:0007507(BP:heart development);GO:0010468(BP:regulation of gene expression);GO:0016202(BP:regulation of striated muscle tissue development);GO:0017015(BP:regulation of transforming growth factor beta receptor signaling pathway);GO:0018057(BP:peptidyl-lysine oxidation);GO:0030199(BP:collagen fibril org…				PF01186(Lysyl oxidase)
A0A337S0K9	E3 ubiquitin-protein ligase	HECTD1	A0A337S0K9	A0A337S0K9;M3VX66	HECTD1	E3 ubiquitin-protein ligase	A0A337S0K9_FELCA	83	56912.3	54827.1	55601.7	55780.4	48784.7	49760.4	50769.6	49771.6	1.12073	0.00198379	GO:0001779(BP:natural killer cell differentiation);GO:0001843(BP:neural tube closure);GO:0003170(BP:heart valve development);GO:0003281(BP:ventricular septum development);GO:0035904(BP:aorta development);GO:0043161(BP:proteasome-mediated ubiquitin-dependent protein catabolic process);GO:0048856(BP:anatomical structure development);GO:0051865(BP:protein autoubiquitination);GO:0060707(BP:trophoblas…				PF00632(HECT-domain (ubiquitin-transferase));PF12796(Ankyrin repeats (3 copies));PF06701(Mib_herc2);PF07738(Sad1 / UNC-like C-terminal);PF18410(Basic tilted helix bundle domain)
A0A337S0U0	Trifunctional enzyme subunit beta, mitochondrial	HADHB	A0A337S0U0;M3WLM4	M3WLM4;A0A337S0U0;A0A337S4A5;A0A337S7R5	HADHB	Trifunctional enzyme subunit beta, mitochondrial	A0A337S0U0_FELCA;M3WLM4_FELCA	50	498790	517711	512435	509645	522737	547678	547896	539437	0.944773	0.0416789	GO:0016747(MF:acyltransferase activity, transferring groups other than amino-acyl groups)				PF00108(Thiolase, N-terminal domain);PF02803(Thiolase, C-terminal domain)
A0A337S154	RING-type E3 ubiquitin transferase	PEX10	A0A337S154	A0A337S154	PEX10	RING-type E3 ubiquitin transferase	A0A337S154_FELCA	4	9640.32	8689.7	8513.39	8947.8	11032.5	12425.8	11348.9	11602.4	0.771203	0.00837582	GO:0000209(BP:protein polyubiquitination);GO:0016558(BP:protein import into peroxisome matrix);GO:0016562(BP:protein import into peroxisome matrix, receptor recycling);GO:0034614(BP:cellular response to reactive oxygen species);GO:0005778(CC:peroxisomal membrane);GO:0008270(MF:zinc ion binding);GO:0016787(MF:hydrolase activity);GO:0061630(MF:ubiquitin protein ligase activity)				PF13639(Ring finger domain);PF04757(Pex2 / Pex12 amino terminal region)
A0A337S1E1	Tripartite motif-containing protein 26	TRIM26	A0A337S1E1	A0A337S1E1	TRIM26	Tripartite motif-containing protein 26	A0A337S1E1_FELCA	14	23603.5	23426.3	22139.7	23056.5	19673.5	19322.5	20885.9	19960.6	1.1551	0.00942698	GO:0016567(BP:protein ubiquitination);GO:0044790(BP:suppression of viral release by host);GO:0045087(BP:innate immune response);GO:0046597(BP:negative regulation of viral entry into host cell);GO:0051091(BP:positive regulation of DNA-binding transcription factor activity);GO:0005737(CC:cytoplasm);GO:0008270(MF:zinc ion binding);GO:0061630(MF:ubiquitin protein ligase activity)	fca:101096649			PF15227(zinc finger of C3HC4-type, RING);PF00622(SPRY domain);PF13765(SPRY-associated domain);PF00643(B-box zinc finger)
A0A337S1E2	ELMO domain containing 1	ELMOD1	A0A337S1E2;A0A337SDS7;A0A337SPB0;A0A337SRT7;A0A5F5XS93;M3X5Q9	A0A337S1E2;A0A337SDS7;A0A337SPB0;A0A337SRT7;A0A5F5XS93;M3X5Q9	ELMOD1	ELMO domain containing 1	A0A337S1E2_FELCA;A0A337SDS7_FELCA;A0A337SPB0_FELCA;A0A337SRT7_FELCA;A0A5F5XS93_FELCA;M3X5Q9_FELCA	8	22944.1	22906.5	18997.9	21616.2	16095.6	16956.6	16864.6	16638.9	1.29913	0.020443					PF04727(ELMO/CED-12 family)
A0A337S1K6	Transmembrane emp24 domain-containing protein 5	TMED5	A0A337S1K6	A0A337S1K6	TMED5	Transmembrane emp24 domain-containing protein 5	A0A337S1K6_FELCA	9	87455.5	91350	85178.3	87994.6	92965.4	97449.5	95129.9	95181.6	0.924492	0.0316999	GO:0006886(BP:intracellular protein transport);GO:0006888(BP:endoplasmic reticulum to Golgi vesicle-mediated transport);GO:0090161(BP:Golgi ribbon formation);GO:0005783(CC:endoplasmic reticulum);GO:0005789(CC:endoplasmic reticulum membrane);GO:0005793(CC:endoplasmic reticulum-Golgi intermediate compartment);GO:0005794(CC:Golgi apparatus);GO:0005801(CC:cis-Golgi network);GO:0030134(CC:COPII-coated…	fca:101098153			PF01105(emp24/gp25L/p24 family/GOLD)
A0A337S1P0	Netrin 4	NTN4	A0A337S1P0;M3WUD5	A0A337S1P0;A0A5F5XJW2;M3WUD5	NTN4	Netrin 4	A0A337S1P0_FELCA;M3WUD5_FELCA	7	10238.8	14907.2	13737.8	12961.3	19609.4	16639.9	17682.8	17977.4	0.720977	0.0384196	GO:0009887(BP:animal organ morphogenesis);GO:0009888(BP:tissue development);GO:0016322(BP:neuron remodeling);GO:0016477(BP:cell migration);GO:0034446(BP:substrate adhesion-dependent cell spreading);GO:0060668(BP:regulation of branching involved in salivary gland morphogenesis by extracellular matrix-epithelial cell signaling);GO:0070831(BP:basement membrane assembly);GO:0005576(CC:extracellular r…	fca:101091542(NTN4)	fca04360(Axon guidance)		PF00053(Laminin EGF domain);PF01759(UNC-6/NTR/C345C module);PF00055(Laminin N-terminal (Domain VI))
A0A337S1U3	WASH complex subunit 5	WASHC5	A0A337S1U3	A0A337S1U3	WASHC5	WASH complex subunit 5	A0A337S1U3_FELCA	69	67671.6	62547.2	66605.8	65608.2	56946.2	60867.2	57765.5	58526.3	1.121	0.0226934	GO:0001556(BP:oocyte maturation);GO:0007032(BP:endosome organization);GO:0007040(BP:lysosome organization);GO:0016197(BP:endosomal transport);GO:0030041(BP:actin filament polymerization);GO:0031503(BP:protein-containing complex localization);GO:0040038(BP:polar body extrusion after meiotic divisions);GO:0051125(BP:regulation of actin nucleation);GO:0090306(BP:meiotic spindle assembly);GO:0097494(…				PF10266(Hereditary spastic paraplegia protein strumpellin)
A0A337S210	Transportin 1	TNPO1	A0A337S210	A0A337S210;M3WID2	TNPO1	Transportin 1	A0A337S210_FELCA	49	493936	453376	452724	466679	399480	425355	375949	400261	1.16593	0.0281474	GO:0006606(BP:protein import into nucleus);GO:0005634(CC:nucleus);GO:0005737(CC:cytoplasm);GO:0008139(MF:nuclear localization sequence binding);GO:0031267(MF:small GTPase binding);GO:0061608(MF:nuclear import signal receptor activity)				PF03810(Importin-beta N-terminal domain);PF13513(HEAT-like repeat);PF02985(HEAT repeat)
A0A337S2V6	DCN1-like protein	DCUN1D5	A0A337S2V6	A0A337S2V6;A0A337S6B5;A0A2I2V2D8;A0A337SS09;A0A5F5Y3S5;M3X2H6	DCUN1D5	DCN1-like protein	A0A337S2V6_FELCA	12	98069.1	92213.8	95428.1	95237	62179	79053	81612.8	74281.6	1.28211	0.0295968	GO:0001558(BP:regulation of cell growth);GO:0006974(BP:cellular response to DNA damage stimulus);GO:0045116(BP:protein neddylation);GO:0051443(BP:positive regulation of ubiquitin-protein transferase activity);GO:2000436(BP:positive regulation of protein neddylation);GO:0000151(CC:ubiquitin ligase complex);GO:0005634(CC:nucleus);GO:0005819(CC:spindle);GO:0031624(MF:ubiquitin conjugating enzyme bin…				PF03556(Cullin binding)
A0A337S316	IKBKB interacting protein	IKBIP	A0A337S316;A0A5F5XFJ7	A0A337S316;A0A5F5XFJ7	IKBIP	IKBKB interacting protein	A0A337S316_FELCA;A0A5F5XFJ7_FELCA	43	397070	401300	400195	399522	419543	404684	415246	413158	0.966996	0.0411854	GO:0005783(CC:endoplasmic reticulum)
A0A337S322	Eukaryotic translation initiation factor 4C	EIF1AX	A0A337S322	A0A337S322;A0A2I2U607;A0A2I2V256	EIF1AX	Eukaryotic translation initiation factor 4C	A0A337S322_FELCA	11	247180	235746	236653	239860	197477	213980	216507	209321	1.14589	0.0120666	GO:0006413(BP:translational initiation);GO:0042255(BP:ribosome assembly);GO:0005737(CC:cytoplasm);GO:0016282(CC:eukaryotic 43S preinitiation complex);GO:0033290(CC:eukaryotic 48S preinitiation complex);GO:0043614(CC:multi-eIF complex);GO:0003723(MF:RNA binding);GO:0003743(MF:translation initiation factor activity)	fca:101082291			PF01176(Translation initiation factor 1A / IF-1)
A0A337S3M2	TLE family member 4, transcriptional corepressor	TLE4	A0A337S3M2;A0A337S7I8;A0A5F5XR46;M3VYC3	A0A5F5Y4S7;A0A2I2UIJ2;A0A337S2K0;A0A337S3M2;A0A337S7I8;A0A337SUZ4;A0A337SW08;A0A5F5XR46;M3VYC3;M3W155	TLE4	TLE family member 4, transcriptional corepressor	A0A337S3M2_FELCA;A0A337S7I8_FELCA;A0A5F5XR46_FELCA;M3VYC3_FELCA	13	29649.5	27506.7	30227.4	29127.9	25977.3	25197.4	20802	23992.2	1.21405	0.0470724	GO:0006355(BP:regulation of transcription, DNA-templated);GO:0016055(BP:Wnt signaling pathway);GO:0005634(CC:nucleus)				PF00400(WD domain, G-beta repeat);PF03920(Groucho/TLE N-terminal Q-rich domain)
A0A337S483	Palladin, cytoskeletal associated protein	PALLD	A0A337S483	A0A337S483	PALLD	Palladin, cytoskeletal associated protein	A0A337S483_FELCA	27	35978.5	32900.4	32960.7	33946.5	28829.9	31029.5	30150.6	30003.3	1.13143	0.0303661	GO:0003334(BP:keratinocyte development);GO:0003382(BP:epithelial cell morphogenesis);GO:0030036(BP:actin cytoskeleton organization);GO:0098609(BP:cell-cell adhesion);GO:0001725(CC:stress fiber);GO:0005634(CC:nucleus);GO:0005739(CC:mitochondrion);GO:0005829(CC:cytosol);GO:0005884(CC:actin filament);GO:0005886(CC:plasma membrane);GO:0005925(CC:focal adhesion);GO:0030018(CC:Z disc);GO:0030027(CC:lam…				PF07679(Immunoglobulin I-set domain)
A0A337S498	Heterogeneous nuclear ribonucleoprotein A1	HNRNPA1	A0A337S498;M3X7W8	A0A2I2UJE2;A0A2I2UQL3;A0A337S498;A0A5F5XFC1;M3WCS4;M3WWE3;M3X7W8	HNRNPA1	Heterogeneous nuclear ribonucleoprotein A1	A0A337S498_FELCA;M3X7W8_FELCA	56	2342780	2378230	2437890	2386300	2779250	2538670	2562180	2626700	0.908478	0.0419061	GO:0005681(CC:spliceosomal complex);GO:0005737(CC:cytoplasm);GO:0003723(MF:RNA binding)	fca:101092031(HNRNPA1)	fca03040(Spliceosome);		PF11627(Heterogeneous nuclear ribonucleoprotein A1, LC domain);PF00076(RNA recognition motif)
A0A337S4S3	Endophilin-B1	SH3GLB1	A0A337S4S3	M3XAM1;A0A2I2UWF0;A0A337S4S3	SH3GLB1	Endophilin-B1	A0A337S4S3_FELCA	12	43160.3	41900.4	45694.4	43585	38837.7	39153.4	33232.5	37074.5	1.17561	0.0428886	GO:0006915(BP:apoptotic process);GO:0000139(CC:Golgi membrane);GO:0000421(CC:autophagosome membrane);GO:0005741(CC:mitochondrial outer membrane);GO:0030496(CC:midbody)				PF03114(BAR domain);PF14604(Variant SH3 domain)
A0A337S4V0	VPS26, retromer complex component A	VPS26A	A0A337S4V0;M3XEG2	A0A337S4V0;M3XEG2;A0A337RWD8	VPS26A	VPS26, retromer complex component A	A0A337S4V0_FELCA;M3XEG2_FELCA	18	189514	167021	173600	176712	146225	153139	157888	152417	1.15939	0.0315218	GO:0006886(BP:intracellular protein transport);GO:0005768(CC:endosome)	fca:101093645(VPS26A)	fca04144(Endocytosis)		PF03643(Vacuolar protein sorting-associated protein 26)
A0A337S5E2	COMM domain containing 4	COMMD4	A0A337S5E2	A0A337S5E2;A0A337S9E8	COMMD4	COMM domain containing 4	A0A337S5E2_FELCA	12	73355.5	70775.5	73012.4	72381.1	59232.1	61996.6	67954.4	63061	1.14779	0.025939	GO:0005829(CC:cytosol);GO:0005886(CC:plasma membrane);GO:0043231(CC:intracellular membrane-bounded organelle)	fca:101080292			PF21672(COMMD protein HN domain);PF07258(COMM domain)
A0A337S5J8	Oxysterol-binding protein	OSBPL9	A0A337S5J8;A0A337SG55	A0A2I2U6S7;A0A337S5J8;A0A337SG55;M3WD14	OSBPL9	Oxysterol-binding protein	A0A337S5J8_FELCA;A0A337SG55_FELCA	27	54695.4	56780.7	58057.3	56511.1	50969.2	54007.8	49110.2	51362.4	1.10024	0.0409883	GO:0006869(BP:lipid transport);GO:0008289(MF:lipid binding)				PF01237(Oxysterol-binding protein);PF00169(PH domain)
A0A337S6H0	Family with sequence similarity 168 member A	FAM168A	A0A337S6H0;A0A5F5XUI4;A0A5F5Y0R7	A0A337S6H0;A0A5F5XUI4;A0A5F5Y0R7	FAM168A	Family with sequence similarity 168 member A	A0A337S6H0_FELCA;A0A5F5XUI4_FELCA;A0A5F5Y0R7_FELCA	1	11388.8	11215.1	11068.9	11224.3	14657.2	14768.4	14065.1	14496.9	0.774253	0.000159542	GO:1905053(BP:positive regulation of base-excision repair)				PF14944(Tongue Cancer Chemotherapy Resistant Protein 1)
A0A337S6X8	GTPase activating protein and VPS9 domains 1	GAPVD1	A0A337S6X8	A0A337S6X8;A0A2I2UDN4	GAPVD1	GTPase activating protein and VPS9 domains 1	A0A337S6X8_FELCA	41	73089.5	70174.6	72960.3	72074.8	62522.7	57785.4	62655.6	60987.9	1.18179	0.00399811	GO:0006897(BP:endocytosis);GO:0043087(BP:regulation of GTPase activity);GO:0051223(BP:regulation of protein transport);GO:0005829(CC:cytosol);GO:0005886(CC:plasma membrane);GO:0030139(CC:endocytic vesicle);GO:0005085(MF:guanyl-nucleotide exchange factor activity);GO:0031267(MF:small GTPase binding);GO:0032794(MF:GTPase activating protein binding)	fca:101084144			PF02204(Vacuolar sorting protein 9 (VPS9) domain);PF18151(Domain of unknown function (DUF5601));PF00616(GTPase-activator protein for Ras-like GTPase)
A0A337S771	Small ribosomal subunit protein uS10	RPS20	A0A337S771;M3XBC9	A0A2I2UY71;A0A337S771;M3XBC9;A0A2I2V4Q3	RPS20	Small ribosomal subunit protein uS10	A0A337S771_FELCA;M3XBC9_FELCA	13	2596000	2371690	2627810	2.53183e+06	2255150	2262880	2148640	2.22222e+06	1.13932	0.0250437	GO:0006412(BP:translation);GO:0022627(CC:cytosolic small ribosomal subunit);GO:0003723(MF:RNA binding);GO:0003735(MF:structural constituent of ribosome)				PF00338(Ribosomal protein S10p/S20e)
A0A337S7L9	Far upstream element binding protein 1	FUBP1	A0A337S7L9	A0A337RU21;A0A337S0J7;A0A337S476;A0A337S7L9;A0A337S9W3;A0A337SRC9;A0A337STA7;M3WD35	FUBP1	Far upstream element binding protein 1	A0A337S7L9_FELCA	47	369793	374783	376195	373590	366819	363778	355013	361870	1.03239	0.0439713	GO:0006355(BP:regulation of transcription, DNA-templated);GO:0005634(CC:nucleus);GO:0003723(MF:RNA binding)				PF00013(KH domain);PF09005(Domain of unknown function (DUF1897))
A0A337S9I1	Limb development membrane protein 1	LMBR1	A0A337S9I1;A0A5F5XVT7;M3VU39	A0A337S9I1;M3VU39;A0A5F5XVT7	LMBR1;LMBR1L	Limb development membrane protein 1	A0A337S9I1_FELCA;A0A5F5XVT7_FELCA;M3VU39_FELCA	1	13158.4	11342.2	11150.1	11883.6	7602.44	7869.37	9708.63	8393.48	1.41581	0.0192585	GO:0007165(BP:signal transduction);GO:0042733(BP:embryonic digit morphogenesis);GO:0016020(CC:membrane);GO:0004888(MF:transmembrane signaling receptor activity)				PF04791(LMBR1-like membrane protein)
A0A337SAF1	ENAH actin regulator	ENAH	A0A337SAF1;A0A337SPH4;A0A5F5XZT4;A0A5F5Y245;A0A5F5Y370;M3WTJ7	A0A337SAF1;A0A337SPB9;A0A337SPH4;A0A5F5XZT4;A0A5F5Y245;A0A5F5Y370;M3WTJ7;A0A2I2TZX9;A0A5F5XG63	ENAH	ENAH actin regulator	A0A337SAF1_FELCA;A0A337SPH4_FELCA;A0A5F5XZT4_FELCA;A0A5F5Y245_FELCA;A0A5F5Y370_FELCA;M3WTJ7_FELCA	36	161763	162554	164745	163021	158243	156272	151367	155294	1.04976	0.0257167	GO:0007411(BP:axon guidance);GO:0008154(BP:actin polymerization or depolymerization);GO:0070358(BP:actin polymerization-dependent cell motility);GO:0005737(CC:cytoplasm);GO:0005856(CC:cytoskeleton);GO:0042995(CC:cell projection);GO:0003779(MF:actin binding);GO:0005522(MF:profilin binding);GO:0017124(MF:SH3 domain binding)				PF00568(WH1 domain);PF08776(VASP tetramerisation domain)
A0A337SAL3	Par-3 family cell polarity regulator beta	PARD3B	A0A337SAL3;A0A337SF93;A0A337SQS5;M3X240	A0A337SQS5;A0A337SAL3;A0A337SF93;M3X240	PARD3B	Par-3 family cell polarity regulator beta	A0A337SAL3_FELCA;A0A337SF93_FELCA;A0A337SQS5_FELCA;M3X240_FELCA	9	65178.7	59603.5	59228.6	61336.9	69465.6	73265.7	72477.2	71736.2	0.855035	0.00979852	GO:0007049(BP:cell cycle);GO:0051301(BP:cell division);GO:0012505(CC:endomembrane system);GO:0070161(CC:anchoring junction)				PF12053(N-terminal of Par3 and HAL proteins);PF00595(PDZ domain)
A0A337SBL0	RNA helicase	DHX35	A0A337SBL0;A0A337SU76;A0A5F5Y6D8;M3WWC7	A0A337SBL0;A0A337SEG7;A0A337SU76;A0A5F5XJX6;A0A5F5Y6D8;M3WWC7	DHX35	RNA helicase	A0A337SBL0_FELCA;A0A337SU76_FELCA;A0A5F5Y6D8_FELCA;M3WWC7_FELCA	5	23160.9	25682.2	29904.5	26249.2	33538.9	32133.9	36743.5	34138.8	0.768897	0.0300541	GO:0003724(MF:RNA helicase activity);GO:0005524(MF:ATP binding);GO:0016787(MF:hydrolase activity)				PF04408(Helicase associated domain (HA2), winged-helix);PF07717(Oligonucleotide/oligosaccharide-binding (OB)-fold);PF00271(Helicase conserved C-terminal domain);PF21010(Helicase associated domain (HA2), ratchet-like)
A0A337SBQ1	3-phosphoinositide-dependent protein kinase 1	PDPK1	A0A337SBQ1;M3VXM6	M3VXM6;A0A337SBQ1;A0A337SQU1	PDPK1	3-phosphoinositide-dependent protein kinase 1	A0A337SBQ1_FELCA;M3VXM6_FELCA	16	44103.9	46903.4	41646.5	44217.9	30866.4	33498.7	38957.5	34440.9	1.28388	0.0258115	GO:0006468(BP:protein phosphorylation);GO:0004674(MF:protein serine/threonine kinase activity);GO:0005524(MF:ATP binding)				PF00069(Protein kinase domain);PF14593(PH domain)
A0A337SCP5	Large ribosomal subunit protein eL14	RPL14	A0A337SCP5;A0A337SRZ9;M3WN06	A0A337SCP5;A0A337SRZ9;M3WN06	RPL14	Large ribosomal subunit protein eL14	A0A337SCP5_FELCA;A0A337SRZ9_FELCA;M3WN06_FELCA	10	486599	437830	451533	458654	359070	393366	395600	382679	1.19854	0.0153821	GO:0006412(BP:translation);GO:0005840(CC:ribosome);GO:0031090(CC:organelle membrane);GO:0003723(MF:RNA binding);GO:0003735(MF:structural constituent of ribosome)				PF01929(Ribosomal protein L14)
A0A337SD08	Translocon-associated protein subunit alpha	SSR1	A0A337SD08	A0A337SD08;A0A5F5XCS3;A0A5F5XPR7;M3W2T2	SSR1	Translocon-associated protein subunit alpha	A0A337SD08_FELCA	6	1025500	980488	931864	979284	1233880	1128480	1121690	1161350	0.843229	0.0158491	GO:0005789(CC:endoplasmic reticulum membrane)				PF03896(Translocon-associated protein (TRAP), alpha subunit)
A0A337SDD4	YY1 transcription factor	YY1	A0A337SDD4	A0A5F5XMW9;A0A337SDD4	YY1	YY1 transcription factor	A0A337SDD4_FELCA	13	95929.2	93289.5	94348.8	94522.5	85179.1	80721.8	79364.4	81755.1	1.15617	0.00263718	GO:0005634(CC:nucleus)				PF00096(Zinc finger, C2H2 type)
A0A337SDV4	Mortality factor 4 like 1	MORF4L1	A0A337SDV4	A0A5F5XLB6;A0A337S5R0;A0A337SDV4;A0A5F5XPZ6;M3WGI1	MORF4L1	Mortality factor 4 like 1	A0A337SDV4_FELCA	18	43406.6	42668	42909.1	42994.6	43822.2	44129.5	43894.6	43948.8	0.978288	0.0156531	GO:0006325(BP:chromatin organization);GO:0006355(BP:regulation of transcription, DNA-templated);GO:0005634(CC:nucleus)				PF11717(RNA binding activity-knot of a chromodomain);PF05712(MRG)
A0A337SEF3	Protein Wnt	WNT5A	A0A337SEF3;A0A5F5Y454	A0A5F5Y454;A0A2I2UZM4;A0A337SEF3;A0A5F5XRJ6	WNT5A	Protein Wnt	A0A337SEF3_FELCA;A0A5F5Y454_FELCA	11	15419.3	18508	17184.9	17037.4	22869	25336.4	23094.3	23766.6	0.716864	0.00484799	GO:0016055(BP:Wnt signaling pathway);GO:0005576(CC:extracellular region);GO:0005102(MF:signaling receptor binding)				PF00110(wnt family)
A0A337SEK4	Tapasin	TAPBP	A0A337SEK4;M3W1E5	A0A337SEK4;A0A5F5XS29;M3W1E5	TAPBP	Tapasin	A0A337SEK4_FELCA;M3W1E5_FELCA	18	65790.3	67693.5	78984.2	70822.7	95911.6	93582.7	93240.7	94245	0.751474	0.00507759	GO:0002502(BP:peptide antigen assembly with MHC class I protein complex);GO:0019885(BP:antigen processing and presentation of endogenous peptide antigen via MHC class I);GO:0042824(CC:MHC class I peptide loading complex);GO:0023024(MF:MHC class I protein complex binding);GO:0062061(MF:TAP complex binding)				PF07654(Immunoglobulin C1-set domain)
A0A337SF21	Endophilin-B2	SH3GLB2	A0A337SF21	A0A337RWD5;A0A337S9Y9;A0A337SF21	SH3GLB2	Endophilin-B2	A0A337SF21_FELCA	18	52104.4	51404.9	54036.3	52515.2	46527.6	44951.7	49079.1	46852.8	1.12086	0.0169577	GO:0061024(BP:membrane organization);GO:0005654(CC:nucleoplasm);GO:0005829(CC:cytosol);GO:0016020(CC:membrane);GO:0042802(MF:identical protein binding)				PF14604(Variant SH3 domain);PF03114(BAR domain)
A0A337SF33	Protein associated with LIN7 2, MAGUK p55 family member	PALS2	A0A337SF33	A0A337S363;A0A337SF33	PALS2	Protein associated with LIN7 2, MAGUK p55 family member	A0A337SF33_FELCA	33	101000	102956	99896	101284	110766	108402	105641	108270	0.935479	0.0156368	GO:0005886(CC:plasma membrane);GO:0005911(CC:cell-cell junction);GO:0005923(CC:bicellular tight junction)				PF00625(Guanylate kinase);PF02828(L27 domain);PF07653(Variant SH3 domain);PF00595(PDZ domain)
A0A337SF67	Calcium/calmodulin-dependent protein kinase type II subunit delta	CAMK2D	A0A337SF67	A0A337SF67	CAMK2D	Calcium/calmodulin-dependent protein kinase type II subunit delta	A0A337SF67_FELCA	1	29040.6	28171.4	27195.4	28135.8	17983	21111.9	25114.5	21403.1	1.31456	0.03423	GO:0006468(BP:protein phosphorylation);GO:0043226(CC:organelle);GO:0004683(MF:calmodulin-dependent protein kinase activity);GO:0005516(MF:calmodulin binding);GO:0005524(MF:ATP binding)				PF08332(Calcium/calmodulin dependent protein kinase II association domain);PF00069(Protein kinase domain)
A0A337SF98	Uncharacterized protein		A0A337SF98	A0A337SF98		Uncharacterized protein	A0A337SF98_FELCA	12	56104.1	54330.6	53984.9	54806.5	58132.2	58212.7	59398.8	58581.2	0.935565	0.00816575	GO:0005615(CC:extracellular space)
A0A337SFQ2	Renin receptor	ATP6AP2	A0A337SFQ2;M3XEW0	M3XEW0;A0A337SFQ2;A0A337SUL1	ATP6AP2	Renin receptor	A0A337SFQ2_FELCA;M3XEW0_FELCA	16	80654.8	82588.3	87003	83415.4	98011.9	96349.3	97612.7	97324.6	0.857084	0.00202048	GO:0000421(CC:autophagosome membrane);GO:0005765(CC:lysosomal membrane);GO:0005789(CC:endoplasmic reticulum membrane);GO:0030665(CC:clathrin-coated vesicle membrane);GO:0030672(CC:synaptic vesicle membrane);GO:0032591(CC:dendritic spine membrane);GO:0038023(MF:signaling receptor activity)				PF07850(Renin receptor-like protein)
A0A337SFX5	PWWP domain containing 2A	PWWP2A	A0A337SFX5;A0A337SH35;A0A337SIW9	A0A337SIW9;A0A337SFX5;A0A337SH35	PWWP2A	PWWP domain containing 2A	A0A337SFX5_FELCA;A0A337SH35_FELCA;A0A337SIW9_FELCA	5	8325.64	10249.8	10994.2	9856.55	16525.7	14500.6	11931.6	14319.3	0.68834	0.0449579
A0A337SGK3	ATP synthase F1 subunit delta	ATP5F1D	A0A337SGK3	A0A5F5XF90;A0A337SGK3	ATP5F1D	ATP synthase F1 subunit delta	A0A337SGK3_FELCA	6	607868	584721	590254	594281	641415	616796	635444	631218	0.941482	0.0222055	GO:0045261(CC:proton-transporting ATP synthase complex, catalytic core F(1));GO:0046933(MF:proton-transporting ATP synthase activity, rotational mechanism)				PF02823(ATP synthase, Delta/Epsilon chain, beta-sandwich domain);PF21335(Metazoan delta subunit of F1F0-ATP synthase, C-terminal domain)
A0A337SGW1	Noggin	NOG	A0A337SGW1	A0A337SGW1	NOG	Noggin	A0A337SGW1_FELCA	6	22200.8	18393.6	19461.1	20018.5	29715.5	24233.5	27487.9	27145.6	0.737448	0.0218305	GO:0000122(BP:negative regulation of transcription by RNA polymerase II);GO:0001649(BP:osteoblast differentiation);GO:0001701(BP:in utero embryonic development);GO:0001706(BP:endoderm formation);GO:0001707(BP:mesoderm formation);GO:0001837(BP:epithelial to mesenchymal transition);GO:0001839(BP:neural plate morphogenesis);GO:0001843(BP:neural tube closure);GO:0003149(BP:membranous septum morphogen…				PF05806(Noggin)
A0A337SID0	Serine/arginine-rich splicing factor 2	SRSF2	A0A337SID0	A0A337SID0	SRSF2	Serine/arginine-rich splicing factor 2	A0A337SID0_FELCA	13	941191	979569	970748	963836	855913	890854	866165	870977	1.10661	0.00396284	GO:0000381(BP:regulation of alternative mRNA splicing, via spliceosome);GO:0000398(BP:mRNA splicing, via spliceosome);GO:0005681(CC:spliceosomal complex);GO:0016607(CC:nuclear speck);GO:0003723(MF:RNA binding);GO:0036002(MF:pre-mRNA binding)				PF00076(RNA recognition motif)
A0A337SJG8	F-BAR domain only protein 2	FCHO2	A0A337SJG8;M3VY05	M3VY05;A0A337SJG8;A0A5F5Y5J2;M3WZV9	FCHO2	F-BAR domain only protein 2	A0A337SJG8_FELCA;M3VY05_FELCA	18	47243.5	45883.7	49122.3	47416.5	38058.4	38537.4	42385	39660.3	1.19557	0.00950764	GO:0005905(CC:clathrin-coated pit)				PF10291(Muniscin C-terminal mu homology domain);PF00611(Fes/CIP4, and EFC/F-BAR homology domain)
A0A337SJV9	Chromosome 1 open reading frame 198	C1orf198	A0A337SJV9	A0A337SJV9;A0A5F5XEF3	C1orf198	Chromosome 1 open reading frame 198	A0A337SJV9_FELCA	13	51659.1	56652	55912.6	54741.2	47017.8	48224.3	50292.7	48511.6	1.12842	0.026994	GO:0005829(CC:cytosol)				PF15797(Domain of unknown function (DUF4706))
A0A337SJX5	Rab3 GTPase-activating protein catalytic subunit	RAB3GAP1	A0A337SJX5	A0A337SJX5;A0A337SX46;A0A5F5XKE2;A0A5F5XZ59	RAB3GAP1	Rab3 GTPase-activating protein catalytic subunit	A0A337SJX5_FELCA	57	88362.4	79293.5	86282.6	84646.2	73736.7	76182.1	76597.3	75505.4	1.12106	0.0338879	GO:0021854(BP:hypothalamus development);GO:0034389(BP:lipid droplet organization);GO:0043010(BP:camera-type eye development);GO:0043547(BP:positive regulation of GTPase activity);GO:0060325(BP:face morphogenesis);GO:0097051(BP:establishment of protein localization to endoplasmic reticulum membrane);GO:1903061(BP:positive regulation of protein lipidation);GO:1903373(BP:positive regulation of endop…				PF13890(Rab3 GTPase-activating protein catalytic subunit);PF19533(Rab3 GTPase-activating protein catalytic subunit C-terminal)
A0A337SK28	Family with sequence similarity 120A	FAM120A	A0A337SK28	A0A337SK28	FAM120A	Family with sequence similarity 120A	A0A337SK28_FELCA	64	77456	74564.7	76992.5	76337.7	69827.8	69946.3	62421.2	67398.4	1.13263	0.0278067	GO:0005634(CC:nucleus);GO:0005829(CC:cytosol)
A0A337SKI4	Eukaryotic translation initiation factor 4B	EIF4B	A0A337SKI4	A0A337SKI4;A0A337SMI1;M3VUH4	EIF4B	Eukaryotic translation initiation factor 4B	A0A337SKI4_FELCA	35	403506	384144	382711	390120	333686	343238	330185	335703	1.1621	0.00217496	GO:0005829(CC:cytosol);GO:0003723(MF:RNA binding)				PF00076(RNA recognition motif)
A0A337SKM1	RING-type E3 ubiquitin transferase	RC3H1	A0A337SKM1;M3WLL9	A0A337SKM1;M3WLL9	RC3H1	RING-type E3 ubiquitin transferase	A0A337SKM1_FELCA;M3WLL9_FELCA	11	16143.5	18395	19013.3	17850.6	14032.8	14128.5	14053.1	14071.5	1.26857	0.0123362	GO:0000209(BP:protein polyubiquitination);GO:0000288(BP:nuclear-transcribed mRNA catabolic process, deadenylation-dependent decay);GO:0001782(BP:B cell homeostasis);GO:0002635(BP:negative regulation of germinal center formation);GO:0006511(BP:ubiquitin-dependent protein catabolic process);GO:0030889(BP:negative regulation of B cell proliferation);GO:0033962(BP:P-body assembly);GO:0042098(BP:T cel…				PF18386(Roquin II domain);PF14634(zinc-RING finger domain);PF21206(Roquin 1/2-like, ROQ domain)
A0A337SKP1	Spermatogenesis-defective protein 39 homolog	VIPAS39	A0A337SKP1;M3VX02	M3VX02;A0A337SKP1;A0A5F5Y0Q2	VIPAS39	Spermatogenesis-defective protein 39 homolog	A0A337SKP1_FELCA;M3VX02_FELCA	12	36161.6	34157.6	34430.3	34916.5	24348.8	29911	30380.4	28213.4	1.23759	0.0301576	GO:0006886(BP:intracellular protein transport);GO:0005769(CC:early endosome);GO:0005770(CC:late endosome);GO:0032991(CC:protein-containing complex)				PF04840(Vps16, C-terminal region)
A0A337SL31	Angio associated migratory cell protein	AAMP	A0A337SL31;M3VYE0	M3VYE0;A0A337SL31	AAMP	Angio associated migratory cell protein	A0A337SL31_FELCA;M3VYE0_FELCA	16	114732	107439	116599	112923	95080.6	94675.6	90405.6	93387.3	1.20919	0.00351718					PF00400(WD domain, G-beta repeat)
A0A337SL89	Serine/threonine-protein phosphatase 2A activator	PTPA	A0A337SL89;M3W4W7	A0A337SL89;A0A5F5XWJ2;M3W4W7	PTPA	Serine/threonine-protein phosphatase 2A activator	A0A337SL89_FELCA;M3W4W7_FELCA	16	78602	78500.7	79062.1	78721.6	64433.4	63202.4	71891.4	66509.1	1.18362	0.0109069	GO:0007052(BP:mitotic spindle organization);GO:0032515(BP:negative regulation of phosphoprotein phosphatase activity);GO:0032516(BP:positive regulation of phosphoprotein phosphatase activity);GO:0043065(BP:positive regulation of apoptotic process);GO:0000159(CC:protein phosphatase type 2A complex);GO:0005634(CC:nucleus);GO:0005654(CC:nucleoplasm);GO:0005737(CC:cytoplasm);GO:0034704(CC:calcium cha…				PF03095(Phosphotyrosyl phosphate activator (PTPA) protein)
A0A337SLN3	Paternally expressed 10	PEG10	A0A337SLN3	A0A337SLN3	PEG10	Paternally expressed 10	A0A337SLN3_FELCA	7	8916.85	7927.18	6740.4	7861.48	12942.1	9950.42	11078	11323.5	0.694262	0.0323129	GO:0005654(CC:nucleoplasm);GO:0005829(CC:cytosol);GO:0003676(MF:nucleic acid binding);GO:0008270(MF:zinc ion binding)				PF03732(Retrotransposon gag protein)
A0A337SM31	Exportin-T	XPOT	A0A337SM31;M3WGS6	A0A337SM31;M3WGS6	XPOT	Exportin-T	A0A337SM31_FELCA;M3WGS6_FELCA	45	52631	46812.4	52421.6	50621.7	40283.6	44027.2	43989	42766.6	1.18367	0.0259655	GO:0006886(BP:intracellular protein transport);GO:0071528(BP:tRNA re-export from nucleus);GO:0005634(CC:nucleus);GO:0005737(CC:cytoplasm);GO:0000049(MF:tRNA binding);GO:0031267(MF:small GTPase binding)	fca:101087416(XPOT)	fca03013(Nucleocytoplasmic transport)		PF08389(Exportin 1-like protein);PF19282(Exportin-T);PF03810(Importin-beta N-terminal domain)
A0A337SMZ1	Eukaryotic translation initiation factor 3 subunit K	EIF3K	A0A337SMZ1	A0A2I2UWB9;A0A337SMZ1;M3WUN8;A0A337SQP6	EIF3K	Eukaryotic translation initiation factor 3 subunit K	A0A337SMZ1_FELCA	23	255660	229507	264749	249972	178229	197702	222298	199410	1.25356	0.0378907	GO:0001732(BP:formation of cytoplasmic translation initiation complex);GO:0006446(BP:regulation of translational initiation);GO:0005634(CC:nucleus);GO:0005852(CC:eukaryotic translation initiation factor 3 complex);GO:0016282(CC:eukaryotic 43S preinitiation complex);GO:0033290(CC:eukaryotic 48S preinitiation complex);GO:0003723(MF:RNA binding);GO:0003743(MF:translation initiation factor activity);…	fca:100169961			PF10075(CSN8/PSMD8/EIF3K family)
A0A337SPH8	Creatine kinase U-type, mitochondrial	CKMT1B	A0A337SPH8	A0A337SPH8	CKMT1B	Creatine kinase U-type, mitochondrial	A0A337SPH8_FELCA	10	28382.4	27906.1	30344.2	28877.6	31561.8	31802.3	32649.8	32004.6	0.902293	0.0185687	GO:0016310(BP:phosphorylation);GO:0032091(BP:negative regulation of protein binding);GO:0043066(BP:negative regulation of apoptotic process);GO:0046314(BP:phosphocreatine biosynthetic process);GO:0005739(CC:mitochondrion);GO:0004111(MF:creatine kinase activity);GO:0005524(MF:ATP binding)				PF00217(ATP:guanido phosphotransferase, C-terminal catalytic domain);PF02807(ATP:guanido phosphotransferase, N-terminal domain)
A0A337SPY4	Elongator complex protein 5	ELP5	A0A337SPY4	A0A337SPY4	ELP5	Elongator complex protein 5	A0A337SPY4_FELCA	4	15643.6	15758.9	14932.7	15445.1	19659.6	20497.3	17299.9	19152.3	0.806435	0.0201375	GO:0002098(BP:tRNA wobble uridine modification);GO:0006400(BP:tRNA modification);GO:0030335(BP:positive regulation of cell migration);GO:0005634(CC:nucleus);GO:0005654(CC:nucleoplasm);GO:0005829(CC:cytosol);GO:0033588(CC:elongator holoenzyme complex)				PF10483(Elongator subunit Iki1)
A0A337SQ19	Thymopoietin	TMPO	A0A337SQ19	A0A2I2UQ45;A0A337S4L8;A0A337SIW7;A0A5F5XEC8;M3WWZ0;A0A337SQ19	TMPO	Thymopoietin	A0A337SQ19_FELCA	67	603448	629348	623966	618921	562173	584938	557874	568328	1.08902	0.0117769	GO:0006355(BP:regulation of transcription, DNA-templated);GO:0005635(CC:nuclear envelope);GO:0003677(MF:DNA binding)				PF11560(Lamina-associated polypeptide 2 alpha);PF08198(Thymopoietin protein);PF03020(LEM domain)
A0A337SQ69	Glycerol-3-phosphate acyltransferase 3	GPAT3	A0A337SQ69	A0A337SQ69	GPAT3	Glycerol-3-phosphate acyltransferase 3	A0A337SQ69_FELCA	7	20009.1	15841.4	14691.8	16847.4	21571.2	21133	21444.4	21382.9	0.787894	0.0488745	GO:0006072(BP:glycerol-3-phosphate metabolic process);GO:0008654(BP:phospholipid biosynthetic process);GO:0019432(BP:triglyceride biosynthetic process);GO:0032006(BP:regulation of TOR signaling);GO:0005789(CC:endoplasmic reticulum membrane);GO:0003841(MF:1-acylglycerol-3-phosphate O-acyltransferase activity);GO:0004366(MF:glycerol-3-phosphate O-acyltransferase activity)	fca:101083673(GPAT3)	fca00561(Glycerolipid metabolism);fca00564(Glycerophospholipid metabolism)		PF01553(Acyltransferase)
A0A337SQA2	3-hydroxyisobutyryl-CoA hydrolase	HIBCH	A0A337SQA2;A0A5F5XHQ5	A0A337SQA2;A0A5F5XHQ5;M3W061	HIBCH	3-hydroxyisobutyryl-CoA hydrolase	A0A337SQA2_FELCA;A0A5F5XHQ5_FELCA	33	146806	144424	151550	147593	155819	157487	162487	158598	0.930615	0.0191562	GO:0006574(BP:valine catabolic process);GO:0005739(CC:mitochondrion);GO:0003860(MF:3-hydroxyisobutyryl-CoA hydrolase activity)				PF16113(Enoyl-CoA hydratase/isomerase)
A0A337SQU9	DAB adaptor protein 2	DAB2	A0A337SQU9;M3WI97	A0A337SQU9;A0A337S6Y2;A0A337SSJ7;A0A5F5XPE3;M3WI97	DAB2	DAB adaptor protein 2	A0A337SQU9_FELCA;M3WI97_FELCA	19	46921	48489	50281.8	48563.9	40944.4	44040.8	45457.6	43480.9	1.1169	0.0368271	GO:0006898(BP:receptor-mediated endocytosis);GO:0045807(BP:positive regulation of endocytosis);GO:0090090(BP:negative regulation of canonical Wnt signaling pathway);GO:0005737(CC:cytoplasm);GO:0005886(CC:plasma membrane)	fca:101096539(DAB2)	fca04144(Endocytosis)		PF21792(Disabled homolog 2-like, sulfatide-binding motifs);PF00640(Phosphotyrosine interaction domain (PTB/PID))
A0A337SR96	WD and tetratricopeptide repeats 1	WDTC1	A0A337SR96;A0A337SWV2;A0A5F5Y4K1;M3WD18	A0A5F5Y4K1;A0A337SR96;A0A337SWV2;M3WD18	WDTC1	WD and tetratricopeptide repeats 1	A0A337SR96_FELCA;A0A337SWV2_FELCA;A0A5F5Y4K1_FELCA;M3WD18_FELCA	9	23455.5	22804.8		23130.2	17680	18684.4		18182.2	1.27213	0.014312	GO:0005634(CC:nucleus)				PF00400(WD domain, G-beta repeat)
A0A337STR5	COMM domain-containing protein 5	COMMD5	A0A337STR5	A0A337STR5	COMMD5	COMM domain-containing protein 5	A0A337STR5_FELCA	15	72612.6	73756.9	71015.1	72461.5	62294.1	66707	64647.1	64549.4	1.12257	0.00622838	GO:0005634(CC:nucleus);GO:0005654(CC:nucleoplasm);GO:0005829(CC:cytosol)	fca:101083400			PF07258(COMM domain);PF21672(COMMD protein HN domain)
A0A337SU38	Mitochondrial import inner membrane translocase subunit	TIMM13	A0A337SU38	A0A337SU38	TIMM13	Mitochondrial import inner membrane translocase subunit	A0A337SU38_FELCA	11	120408	122812	123425	122215	137365	139699	139487	138850	0.880192	0.000149127	GO:0045039(BP:protein insertion into mitochondrial inner membrane);GO:0001650(CC:fibrillar center);GO:0005743(CC:mitochondrial inner membrane);GO:0042719(CC:mitochondrial intermembrane space protein transporter complex)				PF02953(Tim10/DDP family zinc finger)
A0A337SUV7	Tetratricopeptide repeat domain 8	TTC8	A0A337SUV7	M3WE70;A0A2I2UBR8;A0A2I2UCS5;A0A337SAR8;A0A337SRQ8;A0A337SUV7	TTC8	Tetratricopeptide repeat domain 8	A0A337SUV7_FELCA	3	7122.73	5610.12	4853.64	5862.16	8779.21	9052.87	8204.81	8678.96	0.675445	0.0167556	GO:1905515(BP:non-motile cilium assembly);GO:0034464(CC:BBSome)				PF13181(Tetratricopeptide repeat);PF13432(Tetratricopeptide repeat)
A0A337SVK0	Coiled-coil domain-containing protein 25	CCDC25	A0A337SVK0	A0A337SVK0;A0A2I2UI38	CCDC25	Coiled-coil domain-containing protein 25	A0A337SVK0_FELCA	12	63776.9	65607.4	65175.2	64853.2	53598.8	55064.8	57715.4	55459.7	1.16938	0.00209178	GO:2000147(BP:positive regulation of cell motility);GO:0005886(CC:plasma membrane);GO:0012505(CC:endomembrane system);GO:0003677(MF:DNA binding)				PF05670(NFACT protein RNA binding domain)
A0A337SWD5	Major facilitator superfamily domain containing 10	MFSD10	A0A337SWD5	A0A337SWD5;A0A337SGX0;M3W2H9	MFSD10	Major facilitator superfamily domain containing 10	A0A337SWD5_FELCA	6	53752.3	51737.5	51286.9	52258.9	40926	48038.2	45144	44702.7	1.16903	0.0264102	GO:0043252(BP:sodium-independent organic anion transport);GO:0005637(CC:nuclear inner membrane);GO:0030659(CC:cytoplasmic vesicle membrane);GO:0031526(CC:brush border membrane);GO:0008514(MF:organic anion transmembrane transporter activity)				PF07690(Major Facilitator Superfamily)
A0A337SX07	C-terminal binding protein 2	CTBP2	A0A337SX07;M3VYH9	A0A337SX07;A0A5F5Y170;M3VYH9;A0A337SDM2;M3VY67	CTBP2	C-terminal binding protein 2	A0A337SX07_FELCA;M3VYH9_FELCA	19	308056	293036	281503	294198	249213	269840	268877	262643	1.12014	0.0365634	GO:0006357(BP:regulation of transcription by RNA polymerase II);GO:0016081(BP:synaptic vesicle docking);GO:0035563(BP:positive regulation of chromatin binding);GO:0045944(BP:positive regulation of transcription by RNA polymerase II);GO:0048386(BP:positive regulation of retinoic acid receptor signaling pathway);GO:0050872(BP:white fat cell differentiation);GO:1990830(BP:cellular response to leukem…				PF02826(D-isomer specific 2-hydroxyacid dehydrogenase, NAD binding domain);PF00389(D-isomer specific 2-hydroxyacid dehydrogenase, catalytic domain)
A0A337SX63	Translocator protein	TSPO	A0A337SX63;M3X9H1	A0A337SX63;M3X9H1	TSPO	Translocator protein	A0A337SX63_FELCA;M3X9H1_FELCA	3	287611	309208	303139	299986	275888	258532	249329	261250	1.14827	0.018526	GO:0005783(CC:endoplasmic reticulum);GO:0016020(CC:membrane);GO:0015485(MF:cholesterol binding)				PF03073(TspO/MBR family)
A0A337SXH3	AVL9 cell migration associated	AVL9	A0A337SXH3;M3W850	M3W850;A0A337SXH3	AVL9	AVL9 cell migration associated	A0A337SXH3_FELCA;M3W850_FELCA	5	8882.3	8609.3	9281.08	8924.23	10008.1	10583.7	9695.29	10095.7	0.883963	0.0227055	GO:0055037(CC:recycling endosome)				PF09794(Transport protein Avl9)
A0A4Y1QK09	NADPH--cytochrome P450 reductase	POR	A0A4Y1QK09	A0A4Y1QK09;M3VV27	POR	NADPH--cytochrome P450 reductase	A0A4Y1QK09_FELCA	67	465888	449758	480002	465216	487483	491344	500137	492988	0.943666	0.0431729	GO:0005789(CC:endoplasmic reticulum membrane);GO:0003958(MF:NADPH-hemoprotein reductase activity);GO:0010181(MF:FMN binding);GO:0050660(MF:flavin adenine dinucleotide binding);GO:0050661(MF:NADP binding)				PF00667(FAD binding domain);PF00175(Oxidoreductase NAD-binding domain);PF00258(Flavodoxin)
A0A516V1D3	MHC class I antigen	FLA-E	A0A516V1D3;A0A516V1E5	A0A516V172;A0A516V1C8;A0A516V1D3;A0A516V1E4;A0A516V1E5;C6ZK67;Q95481;Q95483	FLA-E	MHC class I antigen	A0A516V1D3_FELCA;A0A516V1E5_FELCA	15	976097	971216	1000900	982738	1023120	1020600	1016940	1020220	0.963261	0.0160885	GO:0006955(BP:immune response);GO:0019882(BP:antigen processing and presentation);GO:0030670(CC:phagocytic vesicle membrane);GO:0098553(CC:lumenal side of endoplasmic reticulum membrane)				PF00129(Class I Histocompatibility antigen, domains alpha 1 and 2);PF07654(Immunoglobulin C1-set domain);PF06623(MHC_I C-terminus)
A0A516V1E1	MHC class I antigen	FLA-E	A0A516V1E1	A0A2I2UE11;A0A516V167;A0A516V168;A0A516V177;A0A516V181;A0A516V1D4;A0A5F5XBL7;A0A896SZ52;C6ZK68;M3WNZ4;Q95485;Q95487;A0A2I2U5I7;A0A516V169;A0A516V173;A0A516V176;A0A516V178;A0A516V183;A0A516V186;A0A516V187;A0A516V188;A0A516V196;A0A516V198;A0A516V199;A0A516V1A4;A0A516V1A5;A0A516V1B0;A0A516V1D1;A0A516V1D9;A0A516V1E1;A0A516V1E2;A0A516V1E7;A0A516V1E9;A0A516V1F1;A0A516V1F6;A0A5F5XWE6;A0A896SZ47;A0A896SZ…	FLA-E	MHC class I antigen	A0A516V1E1_FELCA	30	1133990	1147140	1168930	1150020	1285300	1216210	1209300	1.23694e+06	0.929732	0.0298553	GO:0006955(BP:immune response);GO:0019882(BP:antigen processing and presentation);GO:0030670(CC:phagocytic vesicle membrane);GO:0098553(CC:lumenal side of endoplasmic reticulum membrane)				PF06623(MHC_I C-terminus);PF00129(Class I Histocompatibility antigen, domains alpha 1 and 2);PF07654(Immunoglobulin C1-set domain)
A0A516V1E9	MHC class I antigen	FLA-E	A0A516V1E9	A0A337SDQ4;A0A516V167;A0A516V164;A0A516V183;A0A516V1E9;A0A516V1F3;A0A6F8X0R0;Q95IJ8;Q95IK2;S4Z249;S4Z258;S4Z263;S4Z246;S4Z9M3	FLA-E	MHC class I antigen	A0A516V1E9_FELCA	8	303458	318440	320107	314002	345631	336710	342053	341465	0.919573	0.00959475	GO:0006955(BP:immune response);GO:0019882(BP:antigen processing and presentation);GO:0030670(CC:phagocytic vesicle membrane);GO:0098553(CC:lumenal side of endoplasmic reticulum membrane)				PF00129(Class I Histocompatibility antigen, domains alpha 1 and 2);PF07654(Immunoglobulin C1-set domain);PF06623(MHC_I C-terminus)
A0A5F5XBV7	Mitochondrial ribosomal protein S27	MRPS27	A0A5F5XBV7	A0A5F5XP56;A0A5F5XBV7;M3W429	MRPS27	Mitochondrial ribosomal protein S27	A0A5F5XBV7_FELCA	28	199000	192007	205137	198715	227293	221642	215760	221565	0.896868	0.0105976	GO:0005739(CC:mitochondrion)				PF10037(Mitochondrial 28S ribosomal protein S27)
A0A5F5XC04	LSM family member 14B	LSM14B	A0A5F5XC04	A0A5F5XC04;M3W005	LSM14B	LSM family member 14B	A0A5F5XC04_FELCA	11	27148.1	24979.3	26233	26120.1	19134.9	21426.7	22781.6	21114.4	1.23708	0.0154772	GO:0003729(MF:mRNA binding)				PF12701(Scd6-like Sm domain);PF09532(FDF domain)
A0A5F5XC75	Collagen type XVIII alpha 1 chain	COL18A1	A0A5F5XC75;A0A5F5XY43;A0A5F5Y411;A0A5F5Y4E4;A0A5F5Y4P7	A0A5F5XC75;A0A5F5XY43;A0A5F5Y411;A0A5F5Y4E4;A0A5F5Y4P7	COL18A1	Collagen type XVIII alpha 1 chain	A0A5F5XC75_FELCA;A0A5F5XY43_FELCA;A0A5F5Y411_FELCA;A0A5F5Y4E4_FELCA;A0A5F5Y4P7_FELCA	19	94678.5	90161.8	90319.4	91719.9	112229	104893	97950.7	105024	0.873321	0.0384941	GO:0001501(BP:skeletal system development);GO:0001525(BP:angiogenesis);GO:0001886(BP:endothelial cell morphogenesis);GO:0030199(BP:collagen fibril organization);GO:0030903(BP:notochord development);GO:0005581(CC:collagen trimer);GO:0005615(CC:extracellular space);GO:0062023(CC:collagen-containing extracellular matrix);GO:0030020(MF:extracellular matrix structural constituent conferring tensile st…				PF01391(Collagen triple helix repeat (20 copies));PF06482(Collagenase NC10 and Endostatin);PF20010(Collagen trimerization domain)
A0A5F5XC84	Epidermal growth factor receptor pathway substrate 15 like 1	EPS15L1	A0A5F5XC84;A0A5F5XD93;A0A5F5XPZ5;M3WIC2	M3WIC2;A0A2I2U1C1;A0A5F5XC84;A0A5F5XD93;A0A5F5XJ54;A0A5F5XPZ5	EPS15L1	Epidermal growth factor receptor pathway substrate 15 like 1	A0A5F5XC84_FELCA;A0A5F5XD93_FELCA;A0A5F5XPZ5_FELCA;M3WIC2_FELCA	52	65959.9	67549.4	69845.2	67784.8	62960.9	63524.1	57104.7	61196.6	1.10766	0.0481542	GO:0005509(MF:calcium ion binding)				PF12763(Cytoskeletal-regulatory complex EF hand)
A0A5F5XCE4	Large ribosomal subunit protein mL38	MRPL38	A0A5F5XCE4;M3W4N2	A0A5F5XCE4;M3W4N2	MRPL38	Large ribosomal subunit protein mL38	A0A5F5XCE4_FELCA;M3W4N2_FELCA	22	190229	184750	199287	191422	206671	201158	205229	204353	0.936724	0.0467397	GO:0005762(CC:mitochondrial large ribosomal subunit)				PF01161(Phosphatidylethanolamine-binding protein)
A0A5F5XCG3	Golgi brefeldin A resistant guanine nucleotide exchange factor 1	GBF1	A0A5F5XCG3;A0A5F5XH46;A0A5F5XSQ2;A0A5F5XTC7;A0A5F5Y341;M3VWA1	A0A5F5XH46;A0A5F5Y341;A0A2I2V4C1;A0A5F5XCG3;A0A5F5XSQ2;A0A5F5XTC7;M3VWA1	GBF1	Golgi brefeldin A resistant guanine nucleotide exchange factor 1	A0A5F5XCG3_FELCA;A0A5F5XH46_FELCA;A0A5F5XSQ2_FELCA;A0A5F5XTC7_FELCA;A0A5F5Y341_FELCA;M3VWA1_FELCA	85	69337.6	62050.8	59536.9	63641.8	52108.8	54186.4	45984.6	50759.9	1.25378	0.0283027	GO:0015031(BP:protein transport);GO:0032012(BP:regulation of ARF protein signal transduction);GO:0005794(CC:Golgi apparatus);GO:0005085(MF:guanyl-nucleotide exchange factor activity)				PF12783(Mon2/Sec7/BIG1-like, HUS domain);PF01369(Sec7 domain)
A0A5F5XCV2	Eukaryotic translation initiation factor 5B	EIF5B	A0A5F5XCV2;M3WC43	A0A5F5XCV2;M3WC43	EIF5B	Eukaryotic translation initiation factor 5B	A0A5F5XCV2_FELCA;M3WC43_FELCA	77	272860	242685	265163	260236	217795	238237	215778	223937	1.1621	0.034757	GO:0006413(BP:translational initiation);GO:0006446(BP:regulation of translational initiation);GO:0042255(BP:ribosome assembly);GO:0005737(CC:cytoplasm);GO:0045202(CC:synapse);GO:0000049(MF:tRNA binding);GO:0003743(MF:translation initiation factor activity);GO:0003924(MF:GTPase activity);GO:0005525(MF:GTP binding)				PF14578(Elongation factor Tu domain 4);PF11987(Translation-initiation factor 2);PF00009(Elongation factor Tu GTP binding domain)
A0A5F5XDA6	Membrane cofactor protein	LOC102899273	A0A5F5XDA6;A0A5F5XR40	A0A5F5XR40;A0A5F5XDA6	LOC102899273	Membrane cofactor protein	A0A5F5XDA6_FELCA;A0A5F5XR40_FELCA	10	352021	342525	344037	346194	364622	358575	384061	369086	0.937977	0.0498	GO:0007338(BP:single fertilization);GO:0002079(CC:inner acrosomal membrane);GO:0009986(CC:cell surface)				PF00084(Sushi repeat (SCR repeat))
A0A5F5XEC0	Large ribosomal subunit protein eL20	RPL18A	A0A5F5XEC0;A0A5F5XKM4	A0A5F5XEC0;A0A5F5XKM4;M3W7V0;A0A337S721	RPL18A	Large ribosomal subunit protein eL20	A0A5F5XEC0_FELCA;A0A5F5XKM4_FELCA	15	216201	207142	221537	214960	193762	205704	191483	196983	1.09126	0.04191	GO:0006412(BP:translation);GO:0022625(CC:cytosolic large ribosomal subunit);GO:0003735(MF:structural constituent of ribosome)				PF01775(Ribosomal proteins 50S-L18Ae/60S-L20/60S-L18A)
A0A5F5XEE9	Carboxypeptidase Q	CPQ	A0A5F5XEE9	A0A5F5Y5W4;M3WQN1;A0A5F5XEE9;A0A5F5XNV0;A0A5F5XP07;A0A5F5Y2I4	CPQ	Carboxypeptidase Q	A0A5F5XEE9_FELCA	9	23202.3	24596.4	25676.2	24491.6	29635.3	26483	31375.9	29164.7	0.839769	0.0432915	GO:0005764(CC:lysosome);GO:0005783(CC:endoplasmic reticulum);GO:0005794(CC:Golgi apparatus);GO:0070573(MF:metallodipeptidase activity)				PF04389(Peptidase family M28)
A0A5F5XEV7	Syntaxin 16	STX16	A0A5F5XEV7	A0A2I2UJA1;A0A337SI94;A0A5F5XEV7	STX16	Syntaxin 16	A0A5F5XEV7_FELCA	12	50260.8	48888.6	52508.6	50552.7	43622.4	46999.9	44096.7	44906.3	1.12574	0.0193872	GO:0006886(BP:intracellular protein transport);GO:0016192(BP:vesicle-mediated transport);GO:0016020(CC:membrane);GO:0005484(MF:SNAP receptor activity)				PF00804(Syntaxin)
A0A5F5XFM8	UDP-N-acetylglucosamine transferase subunit ALG14	ALG14	A0A5F5XFM8;M3W554	A0A5F5XFM8;M3W554	ALG14	UDP-N-acetylglucosamine transferase subunit ALG14	A0A5F5XFM8_FELCA;M3W554_FELCA	5	12119.7	11418.4	11910.4	11816.2	8084.79	8454.24	10220.7	8919.91	1.3247	0.0137964	GO:0006488(BP:dolichol-linked oligosaccharide biosynthetic process);GO:0031965(CC:nuclear membrane);GO:0043541(CC:UDP-N-acetylglucosamine transferase complex)				PF08660(Oligosaccharide biosynthesis protein Alg14 like)
A0A5F5XG56	WW domain binding protein 11	WBP11	A0A5F5XG56;M3WDZ4	A0A5F5XG56;M3WDZ4	WBP11	WW domain binding protein 11	A0A5F5XG56_FELCA;M3WDZ4_FELCA	34	155931	156408	155370	155903	148557	151293	141861	147237	1.05886	0.0370895	GO:0006396(BP:RNA processing)				PF09429(WW domain binding protein 11)
A0A5F5XHB2	StAR related lipid transfer domain containing 7	STARD7	A0A5F5XHB2	A0A5F5XHB2;M3XAC7	STARD7	StAR related lipid transfer domain containing 7	A0A5F5XHB2_FELCA	4		22688.1	22680.3	22684.2	17099.9	18058.9	17836.5	17665.1	1.28413	0.000895539	GO:0008289(MF:lipid binding)				PF01852(START domain)
A0A5F5XHD7	RB1 inducible coiled-coil 1	RB1CC1	A0A5F5XHD7;A0A5F5XJF3;M3WD43	M3WD43;A0A5F5XHD7;A0A5F5XJF3;A0A5F5Y3Q3	RB1CC1	RB1 inducible coiled-coil 1	A0A5F5XHD7_FELCA;A0A5F5XJF3_FELCA;M3WD43_FELCA	58	233108	243281	229888	235426	221421	202939	208388	210916	1.11621	0.0227593	GO:0000045(BP:autophagosome assembly);GO:0000422(BP:autophagy of mitochondrion)				PF10377(Autophagy-related protein 11)
A0A5F5XHI0	Macrophage migration inhibitory factor	MIF	A0A5F5XHI0;M3W1I3	A0A5F5XHI0;M3W1I3	MIF	Macrophage migration inhibitory factor	A0A5F5XHI0_FELCA;M3W1I3_FELCA	5	203631	212349	216583	210854	154475	181124	178005	171201	1.23162	0.0127096	GO:0005615(CC:extracellular space);GO:0005125(MF:cytokine activity);GO:0050178(MF:phenylpyruvate tautomerase activity)				PF01187(Macrophage migration inhibitory factor (MIF))
A0A5F5XHV5	Craniofacial development protein 1	CFDP1	A0A5F5XHV5;A0A5F5XWP4;M3X5T0	A0A5F5XHV5;A0A5F5XWP4;M3X5T0;A0A5F5XV90;A0A5F5Y4I5	CFDP1	Craniofacial development protein 1	A0A5F5XHV5_FELCA;A0A5F5XWP4_FELCA;M3X5T0_FELCA	14	82554.8	77170.7	83686.7	81137.4	65761.2	64983.8	75521.8	68755.6	1.18008	0.0348036	GO:0006338(BP:chromatin remodeling);GO:0007155(BP:cell adhesion);GO:0008360(BP:regulation of cell shape);GO:0042127(BP:regulation of cell population proliferation);GO:0044346(BP:fibroblast apoptotic process);GO:2000270(BP:negative regulation of fibroblast apoptotic process);GO:0000776(CC:kinetochore);GO:0000812(CC:Swr1 complex);GO:0005634(CC:nucleus)				PF07572(Bucentaur or craniofacial development)
A0A5F5XKA8	Translocon-associated protein subunit delta	SSR4	A0A5F5XKA8;A0A5F5XU23;M3W1G5	A0A5F5XKA8;A0A5F5XU23;M3W1G5	SSR4	Translocon-associated protein subunit delta	A0A5F5XKA8_FELCA;A0A5F5XU23_FELCA;M3W1G5_FELCA	12	1098400	1004920	1001390	1.0349e+06	1305040	1266280	1182490	1251270	0.827082	0.0108632	GO:0005789(CC:endoplasmic reticulum membrane);GO:0012505(CC:endomembrane system)				PF05404(Translocon-associated protein, delta subunit precursor (TRAP-delta))
A0A5F5XKU1	ATP synthase subunit d, mitochondrial	ATP5PD	A0A5F5XKU1;M3XC82	A0A5F5XKU1;M3XC82	ATP5PD	ATP synthase subunit d, mitochondrial	A0A5F5XKU1_FELCA;M3XC82_FELCA	16	669708	710715	683129	687851	745991	741397	723589	736992	0.933321	0.0239481	GO:0015986(BP:proton motive force-driven ATP synthesis);GO:0042776(BP:proton motive force-driven mitochondrial ATP synthesis);GO:0000274(CC:mitochondrial proton-transporting ATP synthase, stator stalk);GO:0046933(MF:proton-transporting ATP synthase activity, rotational mechanism)				PF05873(ATP synthase D chain, mitochondrial (ATP5H))
A0A5F5XL08	Coiled-coil domain containing 9	CCDC9	A0A5F5XL08;M3W2Y3	A0A5F5XL08;M3W2Y3	CCDC9	Coiled-coil domain containing 9	A0A5F5XL08_FELCA;M3W2Y3_FELCA	16	44233.7	42138.2	46001	44124.3	39491.4	41064.2	37640.3	39398.6	1.11994	0.0339313					PF15266(Domain of unknown function (DUF4594))
A0A5F5XLP5	Calsyntenin 1	CLSTN1	A0A5F5XLP5	A0A5F5XLP5;A0A2I2UBK0	CLSTN1	Calsyntenin 1	A0A5F5XLP5_FELCA	5	20763.5	14690.7	19334	18262.7	27155.3	22606.1	26368.5	25376.6	0.719667	0.0368896	GO:0001558(BP:regulation of cell growth);GO:0007156(BP:homophilic cell adhesion via plasma membrane adhesion molecules);GO:0050806(BP:positive regulation of synaptic transmission);GO:0051965(BP:positive regulation of synapse assembly);GO:0090128(BP:regulation of synapse maturation);GO:0098969(BP:neurotransmitter receptor transport to postsynaptic membrane);GO:0099003(BP:vesicle-mediated transport…				PF13385(Concanavalin A-like lectin/glucanases superfamily);PF00028(Cadherin domain);PF19699(Calsyntenin C-terminal);PF06384(Beta-catenin-interacting protein ICAT)
A0A5F5XM61	Myosin heavy chain 10	MYH10	A0A5F5XM61;A0A5F5XZN9	A0A2I2U5G3;A0A2I2UK71;A0A2I2UFS4;A0A2I2V5I8;A0A5F5XM61;A0A5F5XN12;A0A5F5XR60;A0A5F5XVG0;A0A5F5XYA5;A0A5F5XZN9;M3W277	MYH10	Myosin heavy chain 10	A0A5F5XM61_FELCA;A0A5F5XZN9_FELCA	192	266198	257758	259739	261232	238714	245268	243051	242344	1.07794	0.00409184	GO:0016459(CC:myosin complex);GO:0003774(MF:cytoskeletal motor activity);GO:0005524(MF:ATP binding);GO:0051015(MF:actin filament binding)				PF00063(Myosin head (motor domain));PF00612(IQ calmodulin-binding motif);PF02736(Myosin N-terminal SH3-like domain);PF01576(Myosin tail)
A0A5F5XMG7	Polyglutamine-binding protein 1	PQBP1	A0A5F5XMG7	A0A5F5XMG7;A0A2I2UDF6	PQBP1	Polyglutamine-binding protein 1	A0A5F5XMG7_FELCA	9	99567.2	102864	99729.6	100720	92332.9	93545.8	90481.3	92120	1.09336	0.00351083	GO:0000380(BP:alternative mRNA splicing, via spliceosome);GO:0002218(BP:activation of innate immune response);GO:0002230(BP:positive regulation of defense response to virus by host);GO:0031175(BP:neuron projection development);GO:0032481(BP:positive regulation of type I interferon production);GO:0043484(BP:regulation of RNA splicing);GO:0048814(BP:regulation of dendrite morphogenesis);GO:0051607(…
A0A5F5XN39	DOP1 leucine zipper like protein B	DOP1B	A0A5F5XN39	A0A2I2V4V2;A0A5F5XCJ8;A0A5F5XIS8;A0A5F5XN39;A0A5F5XY48	DOP1B	DOP1 leucine zipper like protein B	A0A5F5XN39_FELCA	9	26295.6	26403.7	19675	24124.8	14926.4	15136.8	19674.5	16579.2	1.45512	0.0496546	GO:0006895(BP:Golgi to endosome transport);GO:0005829(CC:cytosol)				PF04118(Dopey, N-terminal)
A0A5F5XNG7	LRR binding FLII interacting protein 1	LRRFIP1	A0A5F5XNG7	A0A5F5XIH8;A0A5F5XJT2;A0A5F5XMH3;A0A5F5XNG7;A0A5F5XUR0;A0A5F5XUX8;A0A5F5Y0P2;A0A5F5Y103;A0A5F5Y1B3	LRRFIP1	LRR binding FLII interacting protein 1	A0A5F5XNG7_FELCA	52	212541	202498	213376	209472	197021	194142	199473	196879	1.06396	0.0300197	GO:0006355(BP:regulation of transcription, DNA-templated)				PF09738(LRRFIP family)
A0A5F5XNM3	DJ-1/PfpI domain-containing protein	GATD3	A0A5F5XNM3;M3WG32	A0A2I2V1U3;A0A5F5XNM3;M3WG32	GATD3	DJ-1/PfpI domain-containing protein	A0A5F5XNM3_FELCA;M3WG32_FELCA	15	186148	183085	191214	186816	212848	217509	223521	217959	0.857112	0.00132497	GO:0005739(CC:mitochondrion)
A0A5F5XNX5	Integrin subunit alpha 2	ITGA2	A0A5F5XNX5;M3WGA2	M3WGA2;A0A5F5XNX5	ITGA2	Integrin subunit alpha 2	A0A5F5XNX5_FELCA;M3WGA2_FELCA	28	40346.3	39804	39078.8	39743	45574.5	43723.1	45717.8	45005.1	0.883078	0.0020653	GO:0007155(BP:cell adhesion);GO:0007229(BP:integrin-mediated signaling pathway);GO:0008305(CC:integrin complex);GO:0046872(MF:metal ion binding)				PF20805(Integrin alpha Ig-like domain 2);PF00092(von Willebrand factor type A domain);PF01839(FG-GAP repeat);PF20806(Integrin alpha Ig-like domain 3)
A0A5F5XPF8	Ribonucleoside-diphosphate reductase subunit M2	RRM2	A0A5F5XPF8;M3W192	A0A5F5XPF8;M3W192	RRM2	Ribonucleoside-diphosphate reductase subunit M2	A0A5F5XPF8_FELCA;M3W192_FELCA	12	30151.2	28020.3	29660.2	29277.2	24777.7	26499.5	22856.2	24711.1	1.18478	0.020821	GO:0009263(BP:deoxyribonucleotide biosynthetic process);GO:0016491(MF:oxidoreductase activity)				PF00268(Ribonucleotide reductase, small chain)
A0A5F5XPV2	Lipase	LIPA	A0A5F5XPV2;A0A5F5XYQ5;M3VXL3	M3VXL3;A0A5F5XPV2;A0A5F5XYQ5	LIPA	Lipase	A0A5F5XPV2_FELCA;A0A5F5XYQ5_FELCA;M3VXL3_FELCA	10	43577.4	42435.9	42945.4	42986.2	46821.8	44534.8	46860.3	46072.3	0.933017	0.0210503	GO:0016042(BP:lipid catabolic process);GO:0016788(MF:hydrolase activity, acting on ester bonds)	fca:101094134(LIPA)	fca00100(Steroid biosynthesis);fca04142(Lysosome);fca04148(Efferocytosis);fca04979(Cholesterol metabolism)		PF00561(alpha/beta hydrolase fold)
A0A5F5XPY4	GB1/RHD3-type G domain-containing protein	LOC101093951	A0A5F5XPY4	A0A5F5XPY4;M3XC39	LOC101093951	GB1/RHD3-type G domain-containing protein	A0A5F5XPY4_FELCA	3	19167.3	18652	19230.7	19016.7	23213.1	23323.3	22110.4	22882.3	0.831066	0.000835565	GO:0045087(BP:innate immune response);GO:0003924(MF:GTPase activity);GO:0005525(MF:GTP binding)				PF02841(Guanylate-binding protein, C-terminal domain);PF02263(Guanylate-binding protein, N-terminal domain)
A0A5F5XRT9	Glutamate rich 1	ERICH1	A0A5F5XRT9;A0A5F5XWX5;M3VYI9	A0A5F5XRT9;A0A5F5XWX5;M3VYI9	ERICH1	Glutamate rich 1	A0A5F5XRT9_FELCA;A0A5F5XWX5_FELCA;M3VYI9_FELCA	4	16492.7	15004.8	15964.5	15820.7	21380.8	19442.3	17780.3	19534.5	0.809885	0.0301372
A0A5F5XS55	Aspartylglucosaminidase	AGA	A0A5F5XS55;M3X0F1	A0A5F5XS55;M3X0F1	AGA	Aspartylglucosaminidase	A0A5F5XS55_FELCA;M3X0F1_FELCA	6	36346.5	36683.1	31332.3	34787.3	39224.8	40794.6	40830.5	40283.3	0.863566	0.0384972	GO:0016787(MF:hydrolase activity)				PF01112(Asparaginase)
A0A5F5XSL2	N-alpha-acetyltransferase 25, NatB auxiliary subunit	NAA25	A0A5F5XSL2;M3W152	A0A5F5XSL2;M3W152	NAA25	N-alpha-acetyltransferase 25, NatB auxiliary subunit	A0A5F5XSL2_FELCA;M3W152_FELCA	26	57827.5	52133.2	56371.2	55444	44506.8	45405.4	50336	46749.4	1.18598	0.0250829					PF09797(N-acetyltransferase B complex (NatB) non catalytic subunit)
A0A5F5XSU2	Replication protein A subunit	RPA1	A0A5F5XSU2;M3W5N4	M3W5N4;A0A5F5XQR4;A0A5F5XSU2;A0A5F5Y6G7	RPA1	Replication protein A subunit	A0A5F5XSU2_FELCA;M3W5N4_FELCA	44	193429	179422	191196	188016	158844	164701	171238	164928	1.13999	0.0148385	GO:0006260(BP:DNA replication);GO:0006281(BP:DNA repair);GO:0006310(BP:DNA recombination);GO:0016605(CC:PML body);GO:0003677(MF:DNA binding);GO:0046872(MF:metal ion binding)				PF16900(Replication protein A OB domain);PF04057(Replication factor-A protein 1, N-terminal domain);PF01336(OB-fold nucleic acid binding domain);PF08646(Replication factor-A C terminal domain)
A0A5F5XSV7	PRKR-like endoplasmic reticulum kinase	EIF2AK3	A0A5F5XSV7;M3WHG0	M3WHG0;A0A5F5XLY0;A0A5F5XMD1;A0A5F5XSV7	EIF2AK3	PRKR-like endoplasmic reticulum kinase	A0A5F5XSV7_FELCA;M3WHG0_FELCA	16	41198.3	41877.1	42443.2	41839.5	36037.3	33948.7	37425.2	35803.7	1.16858	0.00490385	GO:0006468(BP:protein phosphorylation);GO:0010468(BP:regulation of gene expression);GO:0034976(BP:response to endoplasmic reticulum stress);GO:0051171(BP:regulation of nitrogen compound metabolic process);GO:0080090(BP:regulation of primary metabolic process);GO:0005789(CC:endoplasmic reticulum membrane);GO:0004672(MF:protein kinase activity);GO:0005524(MF:ATP binding)				PF00069(Protein kinase domain)
A0A5F5XTY8	F-box protein 28	FBXO28	A0A5F5XTY8;M3WTZ8	A0A2I2UU07;A0A5F5XTY8;M3WTZ8	FBXO28	F-box protein 28	A0A5F5XTY8_FELCA;M3WTZ8_FELCA	16	31835.1	33787.2	30351.4	31991.2	39357.8	37462.3	36457.2	37759.1	0.847246	0.0116279	GO:0000209(BP:protein polyubiquitination);GO:0000776(CC:kinetochore);GO:0042802(MF:identical protein binding)
A0A5F5XUH4	TIA1 cytotoxic granule associated RNA binding protein	TIA1	A0A5F5XUH4	M3WS96;A0A2I2UN05;A0A2I2UUJ6;A0A5F5XUH4	TIA1	TIA1 cytotoxic granule associated RNA binding protein	A0A5F5XUH4_FELCA	13	67985.6	68343.3	68822.1	68383.7	61064.6	64158.2	61350.9	62191.2	1.09957	0.0036687	GO:0003723(MF:RNA binding)				PF00076(RNA recognition motif)
A0A5F5XUV9	Thymidine kinase	TK1	A0A5F5XUV9;M3WI14	A0A337S5Z4;A0A5F5XUV9;M3WI14	TK1	Thymidine kinase	A0A5F5XUV9_FELCA;M3WI14_FELCA	10	42852.5	43956	42459.1	43089.2	30780.5	35108.9	35534.1	33807.8	1.27453	0.00422783	GO:0016310(BP:phosphorylation);GO:0046104(BP:thymidine metabolic process);GO:0046105(BP:thymidine biosynthetic process);GO:0051289(BP:protein homotetramerization);GO:1904860(BP:DNA synthesis involved in mitotic DNA replication);GO:0005634(CC:nucleus);GO:0004797(MF:thymidine kinase activity);GO:0005524(MF:ATP binding);GO:0008270(MF:zinc ion binding);GO:0042802(MF:identical protein binding)				PF00265(Thymidine kinase)
A0A5F5XV41	Mothers against decapentaplegic homolog	SMAD2	A0A5F5XV41;M3WIJ3;M3WWF3	A0A5F5XV41;M3WIJ3;M3WWF3	SMAD2	Mothers against decapentaplegic homolog	A0A5F5XV41_FELCA;M3WIJ3_FELCA;M3WWF3_FELCA	4	25911	23518.4	24721.1	24716.8	20858.3	18120	21071.4	20016.6	1.23482	0.0161164	GO:0007179(BP:transforming growth factor beta receptor signaling pathway);GO:0009653(BP:anatomical structure morphogenesis);GO:0030154(BP:cell differentiation);GO:0032924(BP:activin receptor signaling pathway);GO:0045944(BP:positive regulation of transcription by RNA polymerase II);GO:0060395(BP:SMAD protein signal transduction);GO:0005737(CC:cytoplasm);GO:0071144(CC:heteromeric SMAD protein comp…				PF03166(MH2 domain);PF03165(MH1 domain)
A0A5F5XWL9	Enoyl reductase (ER) domain-containing protein	LOC101083645	A0A5F5XWL9;M3XBY6	A0A337S888;A0A5F5XWL9;M3XBY6	LOC101083645	Enoyl reductase (ER) domain-containing protein	A0A5F5XWL9_FELCA;M3XBY6_FELCA	8	30992	31727.7	32272.8	31664.2	34207.2	33234	33361.2	33600.8	0.942363	0.0157403	GO:0016491(MF:oxidoreductase activity)				PF08240(Alcohol dehydrogenase GroES-like domain);PF00107(Zinc-binding dehydrogenase)
A0A5F5XYI0	Ig-like domain-containing protein		A0A5F5XYI0;M3W0J2	A0A5F5XYI0;M3W0J2		Ig-like domain-containing protein	A0A5F5XYI0_FELCA;M3W0J2_FELCA	2	32315	36339.6	33199.1	33951.2	43580.2	41747.5	41175.1	42167.6	0.80515	0.00443694	GO:0050766(BP:positive regulation of phagocytosis);GO:0050870(BP:positive regulation of T cell activation);GO:0005886(CC:plasma membrane)				PF07686(Immunoglobulin V-set domain)
A0A5F5XYL8	NADH dehydrogenase [ubiquinone] flavoprotein 1, mitochondrial	NDUFV1	A0A5F5XYL8;M3VX83	M3VX83;A0A5F5XYL8	NDUFV1	NADH dehydrogenase [ubiquinone] flavoprotein 1, mitochondrial	A0A5F5XYL8_FELCA;M3VX83_FELCA	28	156664	149197	161300	155720	167874	165493	168431	167266	0.930974	0.0337643	GO:0005743(CC:mitochondrial inner membrane);GO:0045271(CC:respiratory chain complex I);GO:0008137(MF:NADH dehydrogenase (ubiquinone) activity);GO:0010181(MF:FMN binding);GO:0046872(MF:metal ion binding);GO:0051287(MF:NAD binding);GO:0051539(MF:4 iron, 4 sulfur cluster binding)				PF01512(Respiratory-chain NADH dehydrogenase 51 Kd subunit);PF10589(NADH-ubiquinone oxidoreductase-F iron-sulfur binding region)
A0A5F5XZ66	Cytochrome c oxidase subunit 5A, mitochondrial	LOC101081808	A0A5F5XZ66	A0A5F5XTN3;A0A5F5XZ66;A0A5F5Y4I7	LOC101081808	Cytochrome c oxidase subunit 5A, mitochondrial	A0A5F5XZ66_FELCA	12	1317040	1282280	1308270	1302530	1443560	1416900	1425430	1428630	0.911734	0.00064472	GO:0006123(BP:mitochondrial electron transport, cytochrome c to oxygen);GO:0005751(CC:mitochondrial respiratory chain complex IV);GO:0046872(MF:metal ion binding)	fca:101081808	fca00190(Oxidative phosphorylation);fca04260(Cardiac muscle contraction);fca04714(Thermogenesis);;;;;;;;;		PF02284(Cytochrome c oxidase subunit Va)
A0A5F5XZS1	Globin domain-containing protein	LOC101098159	A0A5F5XZS1;M3WND9	A0A5F5XZS1;M3WND9	LOC101098159	Globin domain-containing protein	A0A5F5XZS1_FELCA;M3WND9_FELCA	2	45171.3	41396.5	43767	43444.9	50836.7	61837.6	56326.4	56333.6	0.771209	0.0185479	GO:0005833(CC:hemoglobin complex);GO:0005344(MF:oxygen carrier activity);GO:0019825(MF:oxygen binding);GO:0020037(MF:heme binding);GO:0046872(MF:metal ion binding)				PF00042(Globin)
A0A5F5Y185	Microtubule-associated protein	MAP4	A0A5F5Y185	A0A5F5Y185;C6ZLB4	MAP4	Microtubule-associated protein	A0A5F5Y185_FELCA	83	314272	288850	289423	297515	268857	266489	277203	270850	1.09845	0.041277	GO:0000226(BP:microtubule cytoskeleton organization);GO:0031175(BP:neuron projection development);GO:0005737(CC:cytoplasm);GO:0005874(CC:microtubule);GO:0043005(CC:neuron projection);GO:0008017(MF:microtubule binding)				PF00418(Tau and MAP protein, tubulin-binding repeat)
A0A5F5Y1Y3	Caspase recruitment domain family member 19	CARD19	A0A5F5Y1Y3;M3WM08	A0A5F5XQL4;A0A5F5Y1Y3;M3WM08	CARD19	Caspase recruitment domain family member 19	A0A5F5Y1Y3_FELCA;M3WM08_FELCA	14	51764.4	42637.5	45839.7	46747.2	54912.9	54839.6	55457.4	55070	0.848869	0.036052
A0A5F5Y2R0	CDC42 effector protein 1	CDC42EP1	A0A5F5Y2R0	A0A5F5Y2R0;M3W6C8	CDC42EP1	CDC42 effector protein 1	A0A5F5Y2R0_FELCA	25	286561	286326	284055	285647	264377	261408	259827	261871	1.0908	0.000106634	GO:0007266(BP:Rho protein signal transduction);GO:0008360(BP:regulation of cell shape);GO:0030838(BP:positive regulation of actin filament polymerization);GO:0031274(BP:positive regulation of pseudopodium assembly);GO:0005737(CC:cytoplasm);GO:0005856(CC:cytoskeleton);GO:0005886(CC:plasma membrane);GO:0012505(CC:endomembrane system);GO:0031267(MF:small GTPase binding)				PF00786(P21-Rho-binding domain);PF14957(Cdc42 effector)
A0A5F5Y312	Stratifin	SFN	A0A5F5Y312	A0A5F5Y312	SFN	Stratifin	A0A5F5Y312_FELCA	8	136637	142785	148977	142800	152174	161492	156463	156710	0.911237	0.035698	GO:0000079(BP:regulation of cyclin-dependent protein serine/threonine kinase activity);GO:0000122(BP:negative regulation of transcription by RNA polymerase II);GO:0001836(BP:release of cytochrome c from mitochondria);GO:0003334(BP:keratinocyte development);GO:0006611(BP:protein export from nucleus);GO:0007165(BP:signal transduction);GO:0008630(BP:intrinsic apoptotic signaling pathway in response …				PF00244(14-3-3 protein)
A0A5F5Y348	Rabaptin, RAB GTPase binding effector protein 1	RABEP1	A0A5F5Y348	A0A5F5Y348;A0A337STJ8;A0A5F5XY79;M3WIR2	RABEP1	Rabaptin, RAB GTPase binding effector protein 1	A0A5F5Y348_FELCA	23	27009.1	24307.2	25054.8	25457	23013.2	20383.1	21772.8	21723	1.17189	0.027979	GO:0006893(BP:Golgi to plasma membrane transport);GO:0006897(BP:endocytosis);GO:0015031(BP:protein transport);GO:1903441(BP:protein localization to ciliary membrane);GO:0005768(CC:endosome);GO:0005769(CC:early endosome);GO:0030139(CC:endocytic vesicle);GO:0032991(CC:protein-containing complex);GO:0005096(MF:GTPase activator activity);GO:0008083(MF:growth factor activity);GO:0019904(MF:protein dom…				PF09311(Rabaptin-like protein);PF03528(Rabaptin)
A0A5F5Y3U6	KIAA0319 like	KIAA0319L	A0A5F5Y3U6	M3WJM6;A0A2I2U3F2;A0A5F5XXZ7;A0A5F5Y3U6;A0A5F5Y5Y6	KIAA0319L	KIAA0319 like	A0A5F5Y3U6_FELCA	7	32149.3	35060	29259.1	32156.1	43537.1	38319	39852.7	40569.6	0.792616	0.0210385	GO:0016020(CC:membrane)				PF18911(PKD domain)
A0A5F5Y455	RING-type E3 ubiquitin transferase	MARCHF6	A0A5F5Y455	A0A5F5XNM6;A0A2I2UQT0;A0A5F5Y455	MARCHF6	RING-type E3 ubiquitin transferase	A0A5F5Y455_FELCA	2	17191.5		16506.3	16848.9		14269.4	14903.5	14586.5	1.15511	0.04003	GO:0016020(CC:membrane);GO:0008270(MF:zinc ion binding)				PF12906(RING-variant domain)
A0A5F5Y4Q4	Chromatin licensing and DNA replication factor 1	CDT1	A0A5F5Y4Q4;M3WI19	A0A5F5XM10;A0A5F5Y4Q4;M3WI19	CDT1	Chromatin licensing and DNA replication factor 1	A0A5F5Y4Q4_FELCA;M3WI19_FELCA	1	65872.8	77321	77170.1	73454.6	56103.2	54706.3	59520.4	56776.6	1.29375	0.0146587	GO:0030174(BP:regulation of DNA-templated DNA replication initiation);GO:0071163(BP:DNA replication preinitiation complex assembly);GO:0005634(CC:nucleus);GO:0003677(MF:DNA binding)				PF08839(DNA replication factor CDT1 like);PF16679(DNA replication factor Cdt1 C-terminal domain)
A0A5F5Y668	Alpha-1,3-mannosyl-glycoprotein 2-beta-N-acetylglucosaminyltransferase	MGAT1	A0A5F5Y668	A0A5F5Y668	MGAT1	Alpha-1,3-mannosyl-glycoprotein 2-beta-N-acetylglucosaminyltransferase	A0A5F5Y668_FELCA	14	61166.9	58521.9	59955.5	59881.4	57144.3	55844.6	57067.7	56685.5	1.05638	0.021543	GO:0006487(BP:protein N-linked glycosylation);GO:0018279(BP:protein N-linked glycosylation via asparagine);GO:0000139(CC:Golgi membrane);GO:0005794(CC:Golgi apparatus);GO:0003827(MF:alpha-1,3-mannosylglycoprotein 2-beta-N-acetylglucosaminyltransferase activity);GO:0030145(MF:manganese ion binding)				PF03071(GNT-I family)
A0A5F5Y681	Ankyrin repeat and KH domain containing 1	ANKHD1	A0A5F5Y681	M3WJT3;A0A5F5Y681;A0A2I2UBI3;A0A2I2ULV7;A0A2I2UMK0;A0A2I2V2Z1;A0A5F5XHR6	ANKHD1	Ankyrin repeat and KH domain containing 1	A0A5F5Y681_FELCA	50	47690.1	46990.7	47829.3	47503.4	43306.6	43551.9	42880.2	43246.2	1.09844	0.000196873	GO:0045087(BP:innate immune response);GO:0005737(CC:cytoplasm);GO:0003723(MF:RNA binding)				PF00013(KH domain);PF12796(Ankyrin repeats (3 copies))
A0A5F5Y6F9	NADH dehydrogenase [ubiquinone] 1 alpha subcomplex subunit 10, mitochondrial	NDUFA10	A0A5F5Y6F9	A0A5F5Y6F9;A0A337S8I3	NDUFA10	NADH dehydrogenase [ubiquinone] 1 alpha subcomplex subunit 10, mitochondrial	A0A5F5Y6F9_FELCA	23	175786	178250	181230	178422	184194	192802	185161	187386	0.952165	0.0463776	GO:0006120(BP:mitochondrial electron transport, NADH to ubiquinone);GO:0032981(BP:mitochondrial respiratory chain complex I assembly);GO:0005737(CC:cytoplasm);GO:0005747(CC:mitochondrial respiratory chain complex I);GO:0005759(CC:mitochondrial matrix);GO:0008137(MF:NADH dehydrogenase (ubiquinone) activity)				PF01712(Deoxynucleoside kinase)
A0A5F5Y6L4	Phosphatidylinositol glycan anchor biosynthesis class S	PIGS	A0A5F5Y6L4;M3W999	A0A5F5XFE8;A0A5F5Y6L4;M3W999	PIGS	Phosphatidylinositol glycan anchor biosynthesis class S	A0A5F5Y6L4_FELCA;M3W999_FELCA	27	127401	125670	129401	127491	134578	136162	137475	136072	0.936938	0.00327118	GO:0016255(BP:attachment of GPI anchor to protein);GO:0042765(CC:GPI-anchor transamidase complex)				PF10510(Phosphatidylinositol-glycan biosynthesis class S protein)
A0A5F5Y7U6	Coiled-coil domain containing 90B	CCDC90B	A0A5F5Y7U6;M3X851	A0A5F5Y4H2;A0A5F5Y7U6;M3X851	CCDC90B	Coiled-coil domain containing 90B	A0A5F5Y7U6_FELCA;M3X851_FELCA	23	131958	126825	128597	129127	134251	132678	134306	133745	0.965469	0.044485	GO:0005739(CC:mitochondrion);GO:0016020(CC:membrane)				PF07798(Coiled-coil domain-containing protein 90-like)
A0A5K1UHN5	Pseudouridine synthase 7	PUS7	A0A5K1UHN5;M3WNU3	A0A5K1UHN5;M3WNU3	PUS7	Pseudouridine synthase 7	A0A5K1UHN5_FELCA;M3WNU3_FELCA	32	68157.8	62449.6	69505.5	66704.3	56774	54290.6	59751.3	56938.6	1.17151	0.0218217	GO:0001522(BP:pseudouridine synthesis);GO:0008033(BP:tRNA processing);GO:0003723(MF:RNA binding);GO:0009982(MF:pseudouridine synthase activity)				PF01142(tRNA pseudouridine synthase D (TruD))
M3VU98	ATP synthase subunit gamma	ATP5F1C	M3VU98	A0A337RXB3;M3VU98	ATP5F1C	ATP synthase subunit gamma	M3VU98_FELCA	26	499926	476661	475087	483891	509314	537443	523388	523382	0.924548	0.0258663	GO:0015986(BP:proton motive force-driven ATP synthesis);GO:0042776(BP:proton motive force-driven mitochondrial ATP synthesis);GO:0000275(CC:mitochondrial proton-transporting ATP synthase complex, catalytic sector F(1));GO:0046933(MF:proton-transporting ATP synthase activity, rotational mechanism)	fca:101080547(ATP5F1C)	fca00190(Oxidative phosphorylation);fca04714(Thermogenesis);;;;;;;;		PF00231(ATP synthase)
M3VUJ4	DNA polymerase	POLD1	M3VUJ4	M3VUJ4	POLD1	DNA polymerase	M3VUJ4_FELCA	56	98171.6	100883	99927.2	99660.6	83393.4	88960.6	83454.4	85269.5	1.16877	0.00201106	GO:0006261(BP:DNA-templated DNA replication);GO:0006287(BP:base-excision repair, gap-filling);GO:0006297(BP:nucleotide-excision repair, DNA gap filling);GO:0034644(BP:cellular response to UV);GO:0045004(BP:DNA replication proofreading);GO:0055089(BP:fatty acid homeostasis);GO:0070987(BP:error-free translesion synthesis);GO:0000109(CC:nucleotide-excision repair complex);GO:0000781(CC:chromosome, t…				PF03104(DNA polymerase family B, exonuclease domain);PF00136(DNA polymerase family B);PF14260(C4-type zinc-finger of DNA polymerase delta)
M3VUK6	Cell division cycle 73	CDC73	M3VUK6	M3VUK6;A0A337ST69	CDC73	Cell division cycle 73	M3VUK6_FELCA	33	69865.6	69043.2	68215.5	69041.4	74167.3	72022.2	71874.7	72688.1	0.949832	0.0143731	GO:0000122(BP:negative regulation of transcription by RNA polymerase II);GO:0006368(BP:transcription elongation from RNA polymerase II promoter);GO:0006378(BP:mRNA polyadenylation);GO:0016570(BP:histone modification);GO:0030177(BP:positive regulation of Wnt signaling pathway);GO:0031442(BP:positive regulation of mRNA 3'-end processing);GO:0031648(BP:protein destabilization);GO:0032968(BP:positive…	fca:101090918			PF16050(Paf1 complex subunit CDC73 N-terminal);PF05179(RNA pol II accessory factor, Cdc73 family, C-terminal)
M3VUR5	non-specific serine/threonine protein kinase	STK10	M3VUR5	M3VUR5;A0A5F5Y114	STK10	non-specific serine/threonine protein kinase	M3VUR5_FELCA	47	79667.9	75141.3	77253.7	77354.3	72847.7	73323.6	71781.5	72650.9	1.06474	0.0273723	GO:0006468(BP:protein phosphorylation);GO:0046777(BP:protein autophosphorylation);GO:0071593(BP:lymphocyte aggregation);GO:2000401(BP:regulation of lymphocyte migration);GO:0005737(CC:cytoplasm);GO:0005886(CC:plasma membrane);GO:0004674(MF:protein serine/threonine kinase activity);GO:0005524(MF:ATP binding);GO:0042803(MF:protein homodimerization activity)	fca:101098281(STK10)	fca04914(Progesterone-mediated oocyte maturation)		PF12474(Polo kinase kinase);PF00069(Protein kinase domain)
M3VUX0	Ribosomal protein S6 kinase	RPS6KA4	M3VUX0	M3VUX0	RPS6KA4	Ribosomal protein S6 kinase	M3VUX0_FELCA	32	40331.5	38384.8	38983.3	39233.2	31928.6	36008.5	28057.5	31998.2	1.22611	0.0377646	GO:0006355(BP:regulation of transcription, DNA-templated);GO:0018105(BP:peptidyl-serine phosphorylation);GO:0035556(BP:intracellular signal transduction);GO:0043687(BP:post-translational protein modification);GO:0045944(BP:positive regulation of transcription by RNA polymerase II);GO:0070498(BP:interleukin-1-mediated signaling pathway);GO:0005654(CC:nucleoplasm);GO:0005737(CC:cytoplasm);GO:000582…				PF00069(Protein kinase domain);PF00433(Protein kinase C terminal domain)
M3VV47	Actin filament associated protein 1 like 2	AFAP1L2	M3VV47	M3VV47	AFAP1L2	Actin filament associated protein 1 like 2	M3VV47_FELCA	17	41524.6	40920.2	40035.1	40826.6	31064.9	38224.1	35342.7	34877.2	1.17058	0.0487761	GO:0006954(BP:inflammatory response);GO:0007346(BP:regulation of mitotic cell cycle);GO:0032675(BP:regulation of interleukin-6 production);GO:0032757(BP:positive regulation of interleukin-8 production);GO:0045742(BP:positive regulation of epidermal growth factor receptor signaling pathway);GO:0045893(BP:positive regulation of transcription, DNA-templated);GO:0005829(CC:cytosol);GO:0005886(CC:plas…				PF00169(PH domain)
M3VV86	Cysteine-rich protein 2	CRIP2	M3VV86	M3VV86	CRIP2	Cysteine-rich protein 2	M3VV86_FELCA	17	249541	257335	270705	259194	200433	213452	241904	218596	1.18572	0.0415598	GO:0008284(BP:positive regulation of cell population proliferation);GO:0030097(BP:hemopoiesis);GO:0005938(CC:cell cortex);GO:0046872(MF:metal ion binding)				PF00412(LIM domain)
M3VVA5	DnaJ heat shock protein family (Hsp40) member B12	DNAJB12	M3VVA5	M3VVA5	DNAJB12	DnaJ heat shock protein family (Hsp40) member B12	M3VVA5_FELCA	25	103438	113037	106335	107603	120207	113949	121390	118515	0.907928	0.0407463	GO:0036503(BP:ERAD pathway);GO:0051085(BP:chaperone cofactor-dependent protein refolding);GO:0065003(BP:protein-containing complex assembly);GO:0071218(BP:cellular response to misfolded protein);GO:0005789(CC:endoplasmic reticulum membrane);GO:0031965(CC:nuclear membrane);GO:0030544(MF:Hsp70 protein binding)				PF09320(Domain of unknown function (DUF1977));PF00226(DnaJ domain)
M3VVN9	Splicing factor 3B subunit 5	SF3B5	M3VVN9	M3VVN9	SF3B5	Splicing factor 3B subunit 5	M3VVN9_FELCA	12	140698	148022	140544	143088	161939	158699	154704	158447	0.903063	0.00898619	GO:0000398(BP:mRNA splicing, via spliceosome);GO:0035522(BP:monoubiquitinated histone H2A deubiquitination);GO:0005654(CC:nucleoplasm);GO:0005686(CC:U2 snRNP);GO:0005689(CC:U12-type spliceosomal complex);GO:0071005(CC:U2-type precatalytic spliceosome);GO:0071011(CC:precatalytic spliceosome);GO:0003723(MF:RNA binding);GO:1990935(MF:splicing factor binding)	fca:101092858(SF3B5)	fca03040(Spliceosome)		PF07189(Splicing factor 3B subunit 10 (SF3b10))
M3VW64	Solute carrier family 25 member 24	SLC25A24	M3VW64	M3VW64	SLC25A24	Solute carrier family 25 member 24	M3VW64_FELCA	37	210699	197834	203609	204047	224108	217462	220551	220707	0.924517	0.0164104	GO:0006839(BP:mitochondrial transport);GO:0015866(BP:ADP transport);GO:0015867(BP:ATP transport);GO:0034599(BP:cellular response to oxidative stress);GO:0071277(BP:cellular response to calcium ion);GO:1990544(BP:mitochondrial ATP transmembrane transport);GO:0005743(CC:mitochondrial inner membrane);GO:0005347(MF:ATP transmembrane transporter activity);GO:0005509(MF:calcium ion binding);GO:0140987(…	fca:101095354			PF13499(EF-hand domain pair);PF00153(Mitochondrial carrier protein)
M3VWA2	Nuclear factor kappa B subunit 2	NFKB2	M3VWA2	M3VWA2;A0A5F5XF86	NFKB2	Nuclear factor kappa B subunit 2	M3VWA2_FELCA	41	86760.8	83398.8	87455.4	85871.7	81469.9	78457.5	76753.6	78893.7	1.08845	0.0200182	GO:0002268(BP:follicular dendritic cell differentiation);GO:0002467(BP:germinal center formation);GO:0006357(BP:regulation of transcription by RNA polymerase II);GO:0006954(BP:inflammatory response);GO:0007249(BP:I-kappaB kinase/NF-kappaB signaling);GO:0030198(BP:extracellular matrix organization);GO:0034097(BP:response to cytokine);GO:0038061(BP:NIK/NF-kappaB signaling);GO:0045087(BP:innate immu…				PF00531(Death domain);PF12796(Ankyrin repeats (3 copies));PF00554(Rel homology DNA-binding domain);PF16179(Rel homology dimerisation domain)
M3VWB5	UDP-glucose glycoprotein glucosyltransferase 1	UGGT1	M3VWB5	M3VWB5	UGGT1	UDP-glucose glycoprotein glucosyltransferase 1	M3VWB5_FELCA	103	332434	324916	320823	326058	302898	289850	315034	302594	1.07754	0.0431136	GO:0018279(BP:protein N-linked glycosylation via asparagine);GO:0071712(BP:ER-associated misfolded protein catabolic process);GO:0005783(CC:endoplasmic reticulum);GO:0005788(CC:endoplasmic reticulum lumen);GO:0032991(CC:protein-containing complex);GO:0003980(MF:UDP-glucose:glycoprotein glucosyltransferase activity);GO:0051082(MF:unfolded protein binding)				PF18401(Thioredoxin-like domain);PF18403(Thioredoxin-like domain);PF18400(Thioredoxin-like domain);PF18404(Glucosyltransferase 24);PF18402(Thioredoxin-like domain);PF06427(UDP-glucose:Glycoprotein Glucosyltransferase)
M3VWD9	RNA helicase	RIGI	M3VWD9	M3VWD9	RIGI	RNA helicase	M3VWD9_FELCA	23	76287.8	75474.3	76492.8	76085	93762.8	100899	97217.7	97293.2	0.782018	0.000524877	GO:0002230(BP:positive regulation of defense response to virus by host);GO:0002735(BP:positive regulation of myeloid dendritic cell cytokine production);GO:0009597(BP:detection of virus);GO:0010467(BP:gene expression);GO:0030334(BP:regulation of cell migration);GO:0032725(BP:positive regulation of granulocyte macrophage colony-stimulating factor production);GO:0032727(BP:positive regulation of in…	fca:101095926(DDX58)	fca04064(NF-kappa B signaling pathway);fca04622(RIG-I-like receptor signaling pathway);fca04623(Cytosolic DNA-sensing pathway);;;;;;;		PF18119(RIG-I receptor C-terminal domain);PF00270(DEAD/DEAH box helicase);PF11648(C-terminal domain of RIG-I);PF16739(Caspase recruitment domain);PF00271(Helicase conserved C-terminal domain)
M3VWJ8	Vacuolar protein sorting-associated protein 35	VPS35	M3VWJ8	A0A2I2V0W5;M3VWJ8	VPS35	Vacuolar protein sorting-associated protein 35	M3VWJ8_FELCA	49	161355	144920	157462	154579	138976	141436	137166	139193	1.11054	0.0395241	GO:0015031(BP:protein transport);GO:0042147(BP:retrograde transport, endosome to Golgi);GO:0005829(CC:cytosol);GO:0030906(CC:retromer, cargo-selective complex)	fca:101087369(VPS35)	fca04144(Endocytosis)		PF03635(Vacuolar protein sorting-associated protein 35)
M3VWP3	10-formyltetrahydrofolate dehydrogenase	ALDH1L2	M3VWP3	M3VWP3	ALDH1L2	10-formyltetrahydrofolate dehydrogenase	M3VWP3_FELCA	76	503439	506135	502515	504030	521342	525275	533033	526550	0.95723	0.00333764	GO:0006635(BP:fatty acid beta-oxidation);GO:0006730(BP:one-carbon metabolic process);GO:0006740(BP:NADPH regeneration);GO:0009058(BP:biosynthetic process);GO:0009258(BP:10-formyltetrahydrofolate catabolic process);GO:0046655(BP:folic acid metabolic process);GO:0005654(CC:nucleoplasm);GO:0005739(CC:mitochondrion);GO:0004029(MF:aldehyde dehydrogenase (NAD+) activity);GO:0016155(MF:formyltetrahydrof…				PF00551(Formyl transferase);PF02911(Formyl transferase, C-terminal domain);PF00550(Phosphopantetheine attachment site);PF00171(Aldehyde dehydrogenase family)
M3VWP4	WASH complex subunit 4	WASHC4	M3VWP4	A0A5F5Y027;M3VWP4	WASHC4	WASH complex subunit 4	M3VWP4_FELCA	49	162996	147811	161057	157288	137395	137810	138743	137983	1.13991	0.0157079	GO:0071203(CC:WASH complex)				PF14746(WASH complex subunit 7, C-terminal);PF14744(WASH complex subunit 7);PF14745(WASH complex subunit 4, N-terminal)
M3VWP5	Adaptor protein, phosphotyrosine interacting with PH domain and leucine zipper 2	APPL2	M3VWP5	M3VWP5;A0A5F5XJ81;A0A5F5XIB5;A0A5F5XXQ7;A0A5F5Y0I8	APPL2	Adaptor protein, phosphotyrosine interacting with PH domain and leucine zipper 2	M3VWP5_FELCA	18	21568.5	23234.9	20170	21657.8	24906.5	28313.1	29471.9	27563.8	0.785733	0.0223607	GO:0002024(BP:diet induced thermogenesis);GO:0006606(BP:protein import into nucleus);GO:0007049(BP:cell cycle);GO:0007179(BP:transforming growth factor beta receptor signaling pathway);GO:0009631(BP:cold acclimation);GO:0010762(BP:regulation of fibroblast migration);GO:0023052(BP:signaling);GO:0033211(BP:adiponectin-activated signaling pathway);GO:0034143(BP:regulation of toll-like receptor 4 sig…				PF00169(PH domain);PF00640(Phosphotyrosine interaction domain (PTB/PID));PF16746(BAR domain of APPL family)
M3VX34	Ankyrin repeat domain 45	ANKRD45	M3VX34	M3VX34	ANKRD45	Ankyrin repeat domain 45	M3VX34_FELCA	5	14605.8	16428.3	17024	16019.4	19023.8	21527.1	22281.3	20944.1	0.764864	0.0158226	GO:0008283(BP:cell population proliferation);GO:0005737(CC:cytoplasm);GO:0030496(CC:midbody);GO:0032154(CC:cleavage furrow)				PF12796(Ankyrin repeats (3 copies))
M3VX46	Cytochrome c oxidase subunit 5B, mitochondrial	COX5B	M3VX46	M3VX46	COX5B	Cytochrome c oxidase subunit 5B, mitochondrial	M3VX46_FELCA	17	1439980	1414130	1511660	1.45526e+06	1553070	1570400	1547390	1.55695e+06	0.934682	0.0274807	GO:0006123(BP:mitochondrial electron transport, cytochrome c to oxygen);GO:0005751(CC:mitochondrial respiratory chain complex IV);GO:0046872(MF:metal ion binding)	fca:101090761(COX5B)	fca00190(Oxidative phosphorylation);fca04260(Cardiac muscle contraction);fca04714(Thermogenesis);;;;;;;;;		PF01215(Cytochrome c oxidase subunit Vb)
M3VXC7	Vacuolar protein sorting-associated protein 16 homolog	VPS16	M3VXC7	M3VXC7;A0A337SIC4	VPS16	Vacuolar protein sorting-associated protein 16 homolog	M3VXC7_FELCA	32	52376.5	48871.7	51676.8	50975	44497.9	46932.3	41394.6	44274.9	1.15133	0.0254374	GO:0006886(BP:intracellular protein transport);GO:0008333(BP:endosome to lysosome transport);GO:0016197(BP:endosomal transport);GO:0042144(BP:vacuole fusion, non-autophagic);GO:0097352(BP:autophagosome maturation);GO:0005765(CC:lysosomal membrane);GO:0005768(CC:endosome);GO:0005769(CC:early endosome);GO:0030897(CC:HOPS complex);GO:0031902(CC:late endosome membrane);GO:0033263(CC:CORVET complex);G…	fca:101097716(VPS16)	fca04140(Autophagy - animal);fca04148(Efferocytosis);		PF04840(Vps16, C-terminal region);PF04841(Vps16, N-terminal region)
M3VXF0	Transmembrane protein 43	TMEM43	M3VXF0	M3VXF0	TMEM43	Transmembrane protein 43	M3VXF0_FELCA	32	1124240	1085750	1107060	1.10568e+06	1169240	1166450	1190020	1.17524e+06	0.940818	0.00653618	GO:0006629(BP:lipid metabolic process);GO:0071763(BP:nuclear membrane organization);GO:0005635(CC:nuclear envelope);GO:0005637(CC:nuclear inner membrane);GO:0005788(CC:endoplasmic reticulum lumen);GO:0005794(CC:Golgi apparatus);GO:0042802(MF:identical protein binding);GO:0043621(MF:protein self-association)	fca:101080877(TMEM43)	fca04820(Cytoskeleton in muscle cells)		PF07787(Transmembrane protein 43)
M3VXF9	Ig-like domain-containing protein	LOC105259814	M3VXF9	A0A5F5XYI0;M3VXF9;M3W0J2	LOC105259814	Ig-like domain-containing protein	M3VXF9_FELCA	1	13424.9	18474	14371.9	15423.6	18753.6	24458.3	24224.5	22478.8	0.68614	0.0436431					PF07686(Immunoglobulin V-set domain);PF07654(Immunoglobulin C1-set domain)
M3VXV4	Methionine--tRNA ligase, cytoplasmic	MARS1	M3VXV4	M3VXV4	MARS1	Methionine--tRNA ligase, cytoplasmic	M3VXV4_FELCA	51	148359	149355	147802	148505	132573	141044	142103	138573	1.07167	0.031178	GO:0006431(BP:methionyl-tRNA aminoacylation);GO:0009303(BP:rRNA transcription);GO:0036120(BP:cellular response to platelet-derived growth factor stimulus);GO:0071364(BP:cellular response to epidermal growth factor stimulus);GO:1901838(BP:positive regulation of transcription of nucleolar large rRNA by RNA polymerase I);GO:0005730(CC:nucleolus);GO:0005829(CC:cytosol);GO:0017101(CC:aminoacyl-tRNA sy…				PF00458(WHEP-TRS domain);PF18485(Glutathione S-transferase, N-terminal domain);PF00043(Glutathione S-transferase, C-terminal domain);PF19303(Anticodon binding domain of methionyl tRNA ligase);PF09334(tRNA synthetases class I (M))
M3VXZ7	small monomeric GTPase	RAB5C	M3VXZ7	A0A337SHI5;M3WJU7;M3VXZ7;A0A337SSM4	RAB5C	small monomeric GTPase	M3VXZ7_FELCA	24	1227500	1241050	1225130	1.23123e+06	1321310	1292750	1291280	1301780	0.945802	0.00299597	GO:0006886(BP:intracellular protein transport);GO:0006897(BP:endocytosis);GO:0048227(BP:plasma membrane to endosome transport);GO:0005768(CC:endosome);GO:0005811(CC:lipid droplet);GO:0012505(CC:endomembrane system);GO:0003924(MF:GTPase activity);GO:0005525(MF:GTP binding);GO:0019003(MF:GDP binding)	fca:101094966(RAB5C)	fca04014(Ras signaling pathway);fca04144(Endocytosis);fca04145(Phagosome);fca04137(Mitophagy - animal);fca04148(Efferocytosis);fca04962(Vasopressin-regulated water reabsorption);;;		PF00071(Ras family)
M3VY75	Replication factor C subunit 5	RFC5	M3VY75	M3VY75	RFC5	Replication factor C subunit 5	M3VY75_FELCA	29	130509	132908	132479	131965	115012	127767	119200	120660	1.0937	0.0417524	GO:0006261(BP:DNA-templated DNA replication);GO:0006281(BP:DNA repair);GO:1900264(BP:positive regulation of DNA-directed DNA polymerase activity);GO:0005634(CC:nucleus);GO:0005663(CC:DNA replication factor C complex);GO:0031390(CC:Ctf18 RFC-like complex);GO:0003677(MF:DNA binding);GO:0003689(MF:DNA clamp loader activity);GO:0005524(MF:ATP binding);GO:0016887(MF:ATP hydrolysis activity);GO:0017116…	fca:101092297(RFC5)	fca03030(DNA replication);fca03410(Base excision repair);fca03420(Nucleotide excision repair);fca03430(Mismatch repair)		PF08542(Replication factor C C-terminal domain);PF00004(ATPase family associated with various cellular activities (AAA))
M3VYF9	Short-chain specific acyl-CoA dehydrogenase, mitochondrial	ACADS	M3VYF9	M3VYF9	ACADS	Short-chain specific acyl-CoA dehydrogenase, mitochondrial	M3VYF9_FELCA	22	183063	176291	175124	178159	185106	195465	188819	189797	0.938685	0.0409602	GO:0033539(BP:fatty acid beta-oxidation using acyl-CoA dehydrogenase);GO:0046359(BP:butyrate catabolic process);GO:0005654(CC:nucleoplasm);GO:0005739(CC:mitochondrion);GO:0005813(CC:centrosome);GO:0004085(MF:butyryl-CoA dehydrogenase activity);GO:0050660(MF:flavin adenine dinucleotide binding)				PF02771(Acyl-CoA dehydrogenase, N-terminal domain);PF00441(Acyl-CoA dehydrogenase, C-terminal domain);PF02770(Acyl-CoA dehydrogenase, middle domain)
M3VYH5	Spermine synthase	SMS	M3VYH5	M3VYH5;A0A337STX1	SMS	Spermine synthase	M3VYH5_FELCA	19	86837.9	83697.8	91357.6	87297.8	80055.1	74891.1	81471.2	78805.8	1.10776	0.0468654	GO:0006597(BP:spermine biosynthetic process);GO:0016768(MF:spermine synthase activity)				PF01564(Spermine/spermidine synthase domain);PF17950(S-adenosylmethionine decarboxylase N -terminal);PF17284(Spermidine synthase tetramerisation domain)
M3VYM1	Serine/threonine-protein phosphatase PGAM5, mitochondrial	PGAM5	M3VYM1	M3VYM1	PGAM5	Serine/threonine-protein phosphatase PGAM5, mitochondrial	M3VYM1_FELCA	17	94464.4	97554	93211.6	95076.7	107079	108575	104532	106729	0.890826	0.00263543					PF00300(Histidine phosphatase superfamily (branch 1))
M3VYN1	Coiled-coil and C2 domain containing 1B	CC2D1B	M3VYN1	M3VYN1	CC2D1B	Coiled-coil and C2 domain containing 1B	M3VYN1_FELCA	24	32304.2	33141.4	29831	31758.9	24920.6	29268.8	25855.3	26681.6	1.19029	0.037265	GO:0006357(BP:regulation of transcription by RNA polymerase II);GO:0005634(CC:nucleus);GO:0005654(CC:nucleoplasm);GO:0000978(MF:RNA polymerase II cis-regulatory region sequence-specific DNA binding);GO:0000981(MF:DNA-binding transcription factor activity, RNA polymerase II-specific);GO:0001227(MF:DNA-binding transcription repressor activity, RNA polymerase II-specific)				PF21528(Coiled-coil and C2 domain-containing protein 1, DM14 domain);PF00168(C2 domain)
M3VYQ2	Small ribosomal subunit protein eS6	RPS6	M3VYQ2	M3VYQ2;A0A5F5XG38	RPS6	Small ribosomal subunit protein eS6	M3VYQ2_FELCA	21	511906	494803	531661	512790	424045	446317	460533	443632	1.15589	0.0100402	GO:0000082(BP:G1/S transition of mitotic cell cycle);GO:0001890(BP:placenta development);GO:0002181(BP:cytoplasmic translation);GO:0002309(BP:T cell proliferation involved in immune response);GO:0006364(BP:rRNA processing);GO:0006924(BP:activation-induced cell death of T cells);GO:0007369(BP:gastrulation);GO:0008284(BP:positive regulation of cell population proliferation);GO:0022605(BP:mammalian …	fca:101098495(RPS6)	fca03010(Ribosome);fca04371(Apelin signaling pathway);fca04066(HIF-1 signaling pathway);fca04151(PI3K-Akt signaling pathway);fca04150(mTOR signaling pathway);fca04910(Insulin signaling pathway);fca04714(Thermogenesis);;;		PF01092(Ribosomal protein S6e)
M3VYY7	Catechol O-methyltransferase	COMT	M3VYY7	M3VYY7	COMT	Catechol O-methyltransferase	M3VYY7_FELCA	17	148467	148819	146546	147944	136230	126837	140586	134551	1.09954	0.0313037	GO:0006584(BP:catecholamine metabolic process);GO:0032259(BP:methylation);GO:0042135(BP:neurotransmitter catabolic process);GO:0005886(CC:plasma membrane);GO:0000287(MF:magnesium ion binding);GO:0016206(MF:catechol O-methyltransferase activity);GO:0102084(MF:L-dopa O-methyltransferase activity);GO:0102938(MF:orcinol O-methyltransferase activity)				PF01596(O-methyltransferase)
M3VYZ8	Exportin 1	XPO1	M3VYZ8	M3VYZ8	XPO1	Exportin 1	M3VYZ8_FELCA	79	288255	263989	267279	273174	246022	254439	234268	244910	1.11541	0.0420857	GO:0000055(BP:ribosomal large subunit export from nucleus);GO:0000056(BP:ribosomal small subunit export from nucleus);GO:0006406(BP:mRNA export from nucleus);GO:0006611(BP:protein export from nucleus);GO:0010824(BP:regulation of centrosome duplication);GO:0032434(BP:regulation of proteasomal ubiquitin-dependent protein catabolic process);GO:0034504(BP:protein localization to nucleus);GO:0046825(B…				PF18784(CRM1 / Exportin repeat 2);PF08389(Exportin 1-like protein);PF18787(CRM1 / Exportin repeat 3);PF18777(Chromosome region maintenance or exportin repeat);PF03810(Importin-beta N-terminal domain);PF08767(CRM1 C terminal)
M3VZ68	ER lumen protein-retaining receptor	KDELR3	M3VZ68	M3VZ68	KDELR3	ER lumen protein-retaining receptor	M3VZ68_FELCA	3	13230.9	11521.2	12892.2	12548.1	14954.2	16458.3		15706.2	0.798924	0.0367584	GO:0006621(BP:protein retention in ER lumen);GO:0015031(BP:protein transport);GO:0000139(CC:Golgi membrane);GO:0005789(CC:endoplasmic reticulum membrane);GO:0030663(CC:COPI-coated vesicle membrane);GO:0046923(MF:ER retention sequence binding)	fca:101080390			PF00810(ER lumen protein retaining receptor)
M3VZ89	T-complex protein 1 subunit alpha	TCP1	M3VZ89	M3VZ89;A0A337S9H2	TCP1	T-complex protein 1 subunit alpha	M3VZ89_FELCA	58	1108870	1078740	1073180	1086930	1023750	948168	991603	987840	1.10031	0.0156442	GO:0006457(BP:protein folding);GO:0007339(BP:binding of sperm to zona pellucida);GO:0032212(BP:positive regulation of telomere maintenance via telomerase);GO:0050821(BP:protein stabilization);GO:0051973(BP:positive regulation of telomerase activity);GO:0061077(BP:chaperone-mediated protein folding);GO:0090666(BP:scaRNA localization to Cajal body);GO:1904851(BP:positive regulation of establishment…	fca:101093438			PF00118(TCP-1/cpn60 chaperonin family)
M3VZ93	Insulin like growth factor 2 receptor	IGF2R	M3VZ93	M3VZ93;A0A5F5XQ21	IGF2R	Insulin like growth factor 2 receptor	M3VZ93_FELCA	127	360093	355718	363987	359933	350512	348479	336567	345186	1.04272	0.0410642	GO:0007041(BP:lysosomal transport);GO:0044794(BP:positive regulation by host of viral process);GO:0005641(CC:nuclear envelope lumen);GO:0005769(CC:early endosome);GO:0005770(CC:late endosome);GO:0005802(CC:trans-Golgi network);GO:0005886(CC:plasma membrane);GO:0009986(CC:cell surface);GO:0010008(CC:endosome membrane);GO:0030139(CC:endocytic vesicle);GO:0030140(CC:trans-Golgi network transport ves…				PF00878(Cation-independent mannose-6-phosphate receptor repeat);PF00040(Fibronectin type II domain)
M3VZJ0	GTPase HRas	HRAS	M3VZJ0	M3VZJ0;M3WSA0;A0A2I2UNV5	HRAS	GTPase HRas	M3VZJ0_FELCA	19	236706	243365	237341	239137	266476	254477	263368	261440	0.914692	0.00591612	GO:0006897(BP:endocytosis);GO:0007265(BP:Ras protein signal transduction);GO:0008285(BP:negative regulation of cell population proliferation);GO:0008286(BP:insulin receptor signaling pathway);GO:0010629(BP:negative regulation of gene expression);GO:0010863(BP:positive regulation of phospholipase C activity);GO:0030335(BP:positive regulation of cell migration);GO:0032729(BP:positive regulation of …	fca:751103(HRAS)	fca04010(MAPK signaling pathway);fca04012(ErbB signaling pathway);fca04014(Ras signaling pathway);fca04015(Rap1 signaling pathway);fca04370(VEGF signaling pathway);fca04371(Apelin signaling pathway);fca04630(JAK-STAT signaling pathway);fca04068(FoxO signaling pathway);fca04072(Phospholipase D signaling pathway);fca04071(Sphingolipid signaling pathway);fca04151(PI3K-Akt signaling pathway);fca04150…		PF00071(Ras family)
M3VZL6	Small ribosomal subunit protein RACK1	RACK1	M3VZL6	A0A337SCC3;M3VZL6	RACK1	Small ribosomal subunit protein RACK1	M3VZL6_FELCA	31	1309740	1217610	1285320	1270890	1086960	1170480	1163720	1.14039e+06	1.11444	0.0273793	GO:0001934(BP:positive regulation of protein phosphorylation);GO:0006919(BP:activation of cysteine-type endopeptidase activity involved in apoptotic process);GO:0007369(BP:gastrulation);GO:0010629(BP:negative regulation of gene expression);GO:0016567(BP:protein ubiquitination);GO:0030308(BP:negative regulation of cell growth);GO:0030335(BP:positive regulation of cell migration);GO:0031334(BP:posi…				PF00400(WD domain, G-beta repeat)
M3VZQ0	PML nuclear body scaffold	PML	M3VZQ0	M3VZQ0;A0A2I2UQK8;K7ZLC7	PML	PML nuclear body scaffold	M3VZQ0_FELCA	44	115084	114291	114233	114536	133896	127410	127517	129608	0.883713	0.00222586	GO:0001666(BP:response to hypoxia);GO:0006606(BP:protein import into nucleus);GO:0006919(BP:activation of cysteine-type endopeptidase activity involved in apoptotic process);GO:0006977(BP:DNA damage response, signal transduction by p53 class mediator resulting in cell cycle arrest);GO:0007179(BP:transforming growth factor beta receptor signaling pathway);GO:0007182(BP:common-partner SMAD protein …	fca:101086975(PML)	fca04120(Ubiquitin mediated proteolysis);fca04144(Endocytosis);;;;;		PF00643(B-box zinc finger);PF12126(Protein of unknown function (DUF3583))
M3VZR2	YEATS domain containing 2	YEATS2	M3VZR2	M3VZR2	YEATS2	YEATS domain containing 2	M3VZR2_FELCA	14	92597	109320	102833	101583	85045.3	85508.2	77119.6	82557.7	1.23045	0.0269962	GO:0000122(BP:negative regulation of transcription by RNA polymerase II);GO:0006338(BP:chromatin remodeling);GO:0006357(BP:regulation of transcription by RNA polymerase II);GO:0016573(BP:histone acetylation);GO:0031063(BP:regulation of histone deacetylation);GO:0044154(BP:histone H3-K14 acetylation);GO:0045995(BP:regulation of embryonic development);GO:0051302(BP:regulation of cell division);GO:0…	fca:101091304			PF03366(YEATS family)
M3W059	60S ribosomal protein L13	RPL13	M3W059	A0A337S6S8;M3W059	RPL13	60S ribosomal protein L13	M3W059_FELCA	19	738410	663920	690209	697513	592521	614087	612166	606258	1.15052	0.0162721	GO:0006412(BP:translation);GO:0005840(CC:ribosome);GO:1990904(CC:ribonucleoprotein complex);GO:0003735(MF:structural constituent of ribosome)				PF01294(Ribosomal protein L13e)
M3W0A0	Coronin	CORO1B	M3W0A0	M3W0A0	CORO1B	Coronin	M3W0A0_FELCA	33	465709	434953	456501	452388	425058	425214	423426	424566	1.06553	0.0381483	GO:0007015(BP:actin filament organization);GO:0016477(BP:cell migration);GO:0031529(BP:ruffle organization);GO:0034316(BP:negative regulation of Arp2/3 complex-mediated actin nucleation);GO:0035767(BP:endothelial cell chemotaxis);GO:0036120(BP:cellular response to platelet-derived growth factor stimulus);GO:0042060(BP:wound healing);GO:0051017(BP:actin filament bundle assembly);GO:0071672(BP:nega…				PF00400(WD domain, G-beta repeat);PF16300(Type of WD40 repeat);PF08953(Domain of unknown function (DUF1899))
M3W0D7	MAP7 domain containing 3	MAP7D3	M3W0D7	M3W0D7	MAP7D3	MAP7 domain containing 3	M3W0D7_FELCA	15	27050.7	21857.3	25074.2	24660.7	17165.6	16927.8	19519.9	17871.1	1.37992	0.0170079	GO:0000226(BP:microtubule cytoskeleton organization);GO:0015630(CC:microtubule cytoskeleton)				PF05672(MAP7 (E-MAP-115) family)
M3W0I9	HAUS augmin like complex subunit 2	HAUS2	M3W0I9	A0A337SR73;M3W0I9	HAUS2	HAUS augmin like complex subunit 2	M3W0I9_FELCA	6	24704.8	30142.4	22309.7	25719	16848.1	18514.3	19323.7	18228.7	1.41091	0.036807	GO:0007020(BP:microtubule nucleation);GO:0007098(BP:centrosome cycle);GO:0051225(BP:spindle assembly);GO:0005813(CC:centrosome);GO:0070652(CC:HAUS complex);GO:1990498(CC:mitotic spindle microtubule)	fca:101100645			PF15003(HAUS augmin-like complex subunit 2)
M3W1M7	Vacuolar protein sorting-associated protein 29	VPS29	M3W1M7	A0A337SIK8;M3W1M7	VPS29	Vacuolar protein sorting-associated protein 29	M3W1M7_FELCA	17	176727	166775	169830	171111	151355	145740	157231	151442	1.12988	0.0113788	GO:0015031(BP:protein transport);GO:0042147(BP:retrograde transport, endosome to Golgi);GO:0005829(CC:cytosol);GO:0010008(CC:endosome membrane);GO:0030904(CC:retromer complex)	fca:101099592(VPS29)	fca04144(Endocytosis)		PF12850(Calcineurin-like phosphoesterase superfamily domain)
M3W1U8	Nipsnap homolog 1	NIPSNAP1	M3W1U8	M3W1U8	NIPSNAP1	Nipsnap homolog 1	M3W1U8_FELCA	12	83136.3	77759.2	88754	83216.5	92342.1	95581.4	94922.2	94281.9	0.882635	0.0291481	GO:0019233(BP:sensory perception of pain);GO:0005739(CC:mitochondrion);GO:0097060(CC:synaptic membrane);GO:0042165(MF:neurotransmitter binding)	fca:101093895			PF07978(NIPSNAP)
M3W291	Dihydrolipoyl dehydrogenase	DLD	M3W291	M3W291;A0A337SKJ9	DLD	Dihydrolipoyl dehydrogenase	M3W291_FELCA	28	493596	494531	526209	504779	545773	542445	554711	547643	0.921729	0.0193642	GO:0009083(BP:branched-chain amino acid catabolic process);GO:0106077(BP:histone succinylation);GO:0001669(CC:acrosomal vesicle);GO:0005634(CC:nucleus);GO:0005739(CC:mitochondrion);GO:0005947(CC:mitochondrial alpha-ketoglutarate dehydrogenase complex);GO:0005967(CC:mitochondrial pyruvate dehydrogenase complex);GO:0031514(CC:motile cilium);GO:0045252(CC:oxoglutarate dehydrogenase complex);GO:00041…	fca:101094004(DLD)	fca01240(Biosynthesis of cofactors);fca00010(Glycolysis / Gluconeogenesis);fca00020(Citrate cycle (TCA cycle));fca00620(Pyruvate metabolism);fca00630(Glyoxylate and dicarboxylate metabolism);fca00640(Propanoate metabolism);fca00260(Glycine, serine and threonine metabolism);fca00280(Valine, leucine and isoleucine degradation);fca00310(Lysine degradation);fca00380(Tryptophan metabolism);fca00785(Li…		PF02852(Pyridine nucleotide-disulphide oxidoreductase, dimerisation domain);PF07992(Pyridine nucleotide-disulphide oxidoreductase)
M3W2E9	Integrin subunit alpha 3	ITGA3	M3W2E9	M3W2E9;A0A2I2USG0	ITGA3	Integrin subunit alpha 3	M3W2E9_FELCA	47	415249	420200	434735	423395	445006	451368	459538	451971	0.936775	0.0165766	GO:0001764(BP:neuron migration);GO:0007160(BP:cell-matrix adhesion);GO:0007229(BP:integrin-mediated signaling pathway);GO:0007266(BP:Rho protein signal transduction);GO:0007613(BP:memory);GO:0017015(BP:regulation of transforming growth factor beta receptor signaling pathway);GO:0030111(BP:regulation of Wnt signaling pathway);GO:0030324(BP:lung development);GO:0030510(BP:regulation of BMP signalin…				PF20805(Integrin alpha Ig-like domain 2);PF20806(Integrin alpha Ig-like domain 3);PF08441(Integrin alpha Ig-like domain 1);PF01839(FG-GAP repeat)
M3W2H7	Focadhesin	FOCAD	M3W2H7	M3W2H7	FOCAD	Focadhesin	M3W2H7_FELCA	37	84537.9	82335.7	84963.6	83945.7	75746.5	77664.6	81338.6	78249.9	1.07279	0.0358804	GO:0060147(BP:regulation of post-transcriptional gene silencing);GO:0005925(CC:focal adhesion)				PF11229(Focadhesin);PF12530(Focadhesin/RST1, DUF3730)
M3W2V0	Apolipoprotein E	CLPTM1	M3W2V0	M3W2V0	CLPTM1	Apolipoprotein E	M3W2V0_FELCA	31	388187	396044	409021	397751	450619	431415	425047	435694	0.912914	0.0179455	GO:0006869(BP:lipid transport);GO:0042157(BP:lipoprotein metabolic process);GO:0034364(CC:high-density lipoprotein particle);GO:0008289(MF:lipid binding)				PF01442(Apolipoprotein A1/A4/E domain)
M3W2Y2	Zinc finger CCCH-type containing 4	ZC3H4	M3W2Y2	A0A2I2USK4;M3W2Y2;A0A337STL2	ZC3H4	Zinc finger CCCH-type containing 4	M3W2Y2_FELCA	26	106028	105958	104408	105465	100085	97039	93455.4	96859.8	1.08884	0.0123549	GO:0032785(BP:negative regulation of DNA-templated transcription, elongation);GO:0071027(BP:nuclear RNA surveillance);GO:0110064(BP:lncRNA catabolic process);GO:0140744(BP:negative regulation of lncRNA transcription);GO:0005634(CC:nucleus);GO:0005654(CC:nucleoplasm);GO:0005829(CC:cytosol);GO:0003723(MF:RNA binding);GO:0046872(MF:metal ion binding);GO:1990841(MF:promoter-specific chromatin binding)				PF14608(RNA-binding, Nab2-type zinc finger);PF00642(Zinc finger C-x8-C-x5-C-x3-H type (and similar));PF18044(CCCH-type zinc finger)
M3W313	Choline transporter-like protein	SLC44A2	M3W313	A0A2I2UR09;A0A2I2U4M0;M3W313	SLC44A2	Choline transporter-like protein	M3W313_FELCA	15	48552.1	49932.8	47364.4	48616.4	55588.6	54936.8	53899.9	54808.4	0.887025	0.00224518	GO:0005886(CC:plasma membrane);GO:0015651(MF:quaternary ammonium group transmembrane transporter activity);GO:1901702(MF:salt transmembrane transporter activity)				PF04515(Plasma-membrane choline transporter)
M3W343	Evolutionarily conserved signaling intermediate in Toll pathway, mitochondrial	ECSIT	M3W343	M3W343;A0A337SKB9	ECSIT	Evolutionarily conserved signaling intermediate in Toll pathway, mitochondrial	M3W343_FELCA	16	141722	146195	150350	146089	151780	164152	164445	160126	0.91234	0.0446611	GO:0034142(BP:toll-like receptor 4 signaling pathway);GO:0045087(BP:innate immune response);GO:0051341(BP:regulation of oxidoreductase activity);GO:0061635(BP:regulation of protein complex stability);GO:0005654(CC:nucleoplasm);GO:0005739(CC:mitochondrion);GO:0005829(CC:cytosol);GO:0060090(MF:molecular adaptor activity)	fca:101099619(ECSIT)	fca04010(MAPK signaling pathway)		PF06239(Evolutionarily conserved signalling intermediate in Toll pathway);PF14784(C-terminal domain of the ECSIT protein)
M3W3G8	non-specific serine/threonine protein kinase	DAPK1	M3W3G8	M3W3G8	DAPK1	non-specific serine/threonine protein kinase	M3W3G8_FELCA	8	18571.4	21620.7	20070.8	20087.6	24466.2	24311.2	22985.9	23921.1	0.839745	0.0184284	GO:0002357(BP:defense response to tumor cell);GO:0002834(BP:regulation of response to tumor cell);GO:0008625(BP:extrinsic apoptotic signaling pathway via death domain receptors);GO:0010508(BP:positive regulation of autophagy);GO:0017148(BP:negative regulation of translation);GO:0035556(BP:intracellular signal transduction);GO:0043065(BP:positive regulation of apoptotic process);GO:0043066(BP:nega…				PF00531(Death domain);PF00023(Ankyrin repeat);PF12796(Ankyrin repeats (3 copies));PF13637(Ankyrin repeats (many copies));PF00069(Protein kinase domain)
M3W3K3	Adenosylhomocysteinase like 1	AHCYL1	M3W3K3	M3W3K3	AHCYL1	Adenosylhomocysteinase like 1	M3W3K3_FELCA	34	61168.2	56468.6	58862.1	58833	53462	50940	47154.1	50518.7	1.16458	0.0218537	GO:0006378(BP:mRNA polyadenylation);GO:0006611(BP:protein export from nucleus);GO:0006730(BP:one-carbon metabolic process);GO:0006915(BP:apoptotic process);GO:0010765(BP:positive regulation of sodium ion transport);GO:0031440(BP:regulation of mRNA 3'-end processing);GO:0032412(BP:regulation of ion transmembrane transporter activity);GO:0033353(BP:S-adenosylmethionine cycle);GO:0038166(BP:angioten…	fca:101080313(AHCYL1)	fca00270(Cysteine and methionine metabolism)		PF00670(S-adenosyl-L-homocysteine hydrolase, NAD binding domain);PF05221(S-adenosyl-L-homocysteine hydrolase)
M3W3V8	Phosphatidylinositol 3,4,5-trisphosphate 5-phosphatase 2	INPPL1	M3W3V8	M3W3V8;A0A337SU94	INPPL1	Phosphatidylinositol 3,4,5-trisphosphate 5-phosphatase 2	M3W3V8_FELCA	44	73003	68934	70380.1	70772.4	63049.8	63898.2	65785.5	64244.5	1.10161	0.0105359	GO:0001958(BP:endochondral ossification);GO:0002376(BP:immune system process);GO:0006006(BP:glucose metabolic process);GO:0006661(BP:phosphatidylinositol biosynthetic process);GO:0006897(BP:endocytosis);GO:0007015(BP:actin filament organization);GO:0008285(BP:negative regulation of cell population proliferation);GO:0009791(BP:post-embryonic development);GO:0010629(BP:negative regulation of gene e…				PF00017(SH2 domain);PF00536(SAM domain (Sterile alpha motif))
M3W3W2	Tyrosine--tRNA ligase	YARS2	M3W3W2	M3W3W2;A0A5F5XWH3	YARS2	Tyrosine--tRNA ligase	M3W3W2_FELCA	24	133919	126949	132288	131052	137164	148322	141699	142395	0.920341	0.0425605	GO:0043039(BP:tRNA aminoacylation);GO:0070184(BP:mitochondrial tyrosyl-tRNA aminoacylation);GO:0005739(CC:mitochondrion);GO:0005829(CC:cytosol);GO:0016604(CC:nuclear body);GO:0000049(MF:tRNA binding);GO:0004831(MF:tyrosine-tRNA ligase activity);GO:0005524(MF:ATP binding);GO:0042803(MF:protein homodimerization activity);GO:0072545(MF:tyrosine binding)	fca:101091289(YARS2)	fca00970(Aminoacyl-tRNA biosynthesis)		PF00579(tRNA synthetases class I (W and Y))
M3W3Z6	Eukaryotic translation initiation factor 3 subunit B	EIF3B	M3W3Z6	M3W3Z6	EIF3B	Eukaryotic translation initiation factor 3 subunit B	M3W3Z6_FELCA	55	210944	213227	217636	213936	185092	193039	197873	192001	1.11424	0.0064814	GO:0001732(BP:formation of cytoplasmic translation initiation complex);GO:0006413(BP:translational initiation);GO:0006446(BP:regulation of translational initiation);GO:0075522(BP:IRES-dependent viral translational initiation);GO:0075525(BP:viral translational termination-reinitiation);GO:0005852(CC:eukaryotic translation initiation factor 3 complex);GO:0010494(CC:cytoplasmic stress granule);GO:00…				PF08662(Eukaryotic translation initiation factor eIF2A);PF00076(RNA recognition motif)
M3W420	Coiled-coil domain containing 97	CCDC97	M3W420	A0A5F5XTR6;M3W420	CCDC97	Coiled-coil domain containing 97	M3W420_FELCA	11	57164.1	53984	54720.7	55289.6	50117.8	46769.3	50095.8	48994.3	1.12849	0.0128267		fca:101088447			PF09747(Coiled-coil domain containing protein 97-like, C-terminal)
M3W4A3	Zinc finger protein 687	ZNF687	M3W4A3	M3W4A3	ZNF687	Zinc finger protein 687	M3W4A3_FELCA	11	16557.4	12313.2	13786.3	14219	18721.7	19340.8	16860.8	18307.8	0.776663	0.04786	GO:0005654(CC:nucleoplasm);GO:0005829(CC:cytosol)	fca:101098811			PF16622(zinc-finger C2H2-type);PF00096(Zinc finger, C2H2 type)
M3W4E9	Protein phosphatase 1 regulatory subunit	PPP1R12C	M3W4E9	M3W4E9	PPP1R12C	Protein phosphatase 1 regulatory subunit	M3W4E9_FELCA	18	38091.9	29631.7	35449	34390.9	25621.7	24302.9	25736.2	25220.3	1.36362	0.0225717	GO:0007165(BP:signal transduction);GO:0005737(CC:cytoplasm);GO:0005856(CC:cytoskeleton);GO:0004857(MF:enzyme inhibitor activity);GO:0019208(MF:phosphatase regulator activity);GO:0019901(MF:protein kinase binding)				PF12796(Ankyrin repeats (3 copies));PF15898(cGMP-dependent protein kinase interacting domain)
M3W4N6	Signal recognition particle subunit SRP68	SRP68	M3W4N6	M3W4N6;A0A2I2UZZ2	SRP68	Signal recognition particle subunit SRP68	M3W4N6_FELCA	41	134970	122537	135051	130853	107620	119962	117441	115008	1.13777	0.0475923	GO:0006614(BP:SRP-dependent cotranslational protein targeting to membrane);GO:0009410(BP:response to xenobiotic stimulus);GO:0005730(CC:nucleolus);GO:0005786(CC:signal recognition particle, endoplasmic reticulum targeting);GO:0005829(CC:cytosol);GO:0005925(CC:focal adhesion);GO:0005047(MF:signal recognition particle binding);GO:0008312(MF:7S RNA binding);GO:0019904(MF:protein domain specific bind…	fca:101083221(SRP68)	fca03060(Protein export)		PF16969(RNA-binding signal recognition particle 68)
M3W4Q4	Plasminogen activator inhibitor 1	SERPINE1	M3W4Q4	M3W4Q4	SERPINE1	Plasminogen activator inhibitor 1	M3W4Q4_FELCA	24	116129	115218	117169	116172	135207	125869	135768	132281	0.878219	0.00780289	GO:0001525(BP:angiogenesis);GO:0010469(BP:regulation of signaling receptor activity);GO:0010757(BP:negative regulation of plasminogen activation);GO:0010951(BP:negative regulation of endopeptidase activity);GO:0014912(BP:negative regulation of smooth muscle cell migration);GO:0032757(BP:positive regulation of interleukin-8 production);GO:0033629(BP:negative regulation of cell adhesion mediated by…	fca:100127105(SERPINE1)	fca04390(Hippo signaling pathway);fca04371(Apelin signaling pathway);fca04066(HIF-1 signaling pathway);fca04115(p53 signaling pathway);fca04218(Cellular senescence);fca04610(Complement and coagulation cascades);;		PF00079(Serpin (serine protease inhibitor))
M3W591	Cytochrome c oxidase copper chaperone COX17	COX17	M3W591	M3W591	COX17	Cytochrome c oxidase copper chaperone COX17	M3W591_FELCA	7	94851.2	89786	110512	98383.1	115244	124976	141420	127213	0.773371	0.0431025	GO:0008284(BP:positive regulation of cell population proliferation);GO:0033617(BP:mitochondrial cytochrome c oxidase assembly);GO:1904960(BP:positive regulation of cytochrome-c oxidase activity);GO:0005758(CC:mitochondrial intermembrane space);GO:0008047(MF:enzyme activator activity);GO:0016531(MF:copper chaperone activity);GO:1903136(MF:cuprous ion binding)	fca:101080819(COX17)	fca00190(Oxidative phosphorylation);fca04714(Thermogenesis)		PF05051(Cytochrome C oxidase copper chaperone (COX17))
M3W599	Unc-45 myosin chaperone A	UNC45A	M3W599	A0A337S2R0;M3W599	UNC45A	Unc-45 myosin chaperone A	M3W599_FELCA	50	583442	537644	597626	572904	526370	512776	517405	518850	1.10418	0.0433959	GO:0007517(BP:muscle organ development);GO:0030154(BP:cell differentiation);GO:0048471(CC:perinuclear region of cytoplasm)	fca:101080539			PF13181(Tetratricopeptide repeat);PF13432(Tetratricopeptide repeat);PF11701(Myosin-binding striated muscle assembly central)
M3W5C3	Huntingtin interacting protein 1 related	HIP1R	M3W5C3	M3W5C3	HIP1R	Huntingtin interacting protein 1 related	M3W5C3_FELCA	58	99695.7	95698.3	94127.1	96507	88643	90596.8	88730.9	89323.6	1.08042	0.0155378	GO:0006897(BP:endocytosis);GO:0006898(BP:receptor-mediated endocytosis);GO:0006919(BP:activation of cysteine-type endopeptidase activity involved in apoptotic process);GO:0007015(BP:actin filament organization);GO:0030100(BP:regulation of endocytosis);GO:0030837(BP:negative regulation of actin filament polymerization);GO:0032092(BP:positive regulation of protein binding);GO:0034316(BP:negative re…				PF07651(ANTH domain);PF16515(Clathrin-binding domain of Huntingtin-interacting protein 1);PF01608(I/LWEQ domain)
M3W5D7	DExH-box helicase 34	DHX34	M3W5D7	M3W5D7	DHX34	DExH-box helicase 34	M3W5D7_FELCA	4	96028	88099.3	93032.9	92386.7	75541	84190.1	75672.2	78467.8	1.17738	0.0193696	GO:0000184(BP:nuclear-transcribed mRNA catabolic process, nonsense-mediated decay);GO:0042327(BP:positive regulation of phosphorylation);GO:2000623(BP:negative regulation of nuclear-transcribed mRNA catabolic process, nonsense-mediated decay);GO:0003723(MF:RNA binding);GO:0004386(MF:helicase activity);GO:0005524(MF:ATP binding);GO:0016887(MF:ATP hydrolysis activity);GO:0044877(MF:protein-containi…				PF00270(DEAD/DEAH box helicase);PF07717(Oligonucleotide/oligosaccharide-binding (OB)-fold);PF00271(Helicase conserved C-terminal domain);PF21010(Helicase associated domain (HA2), ratchet-like);PF04408(Helicase associated domain (HA2), winged-helix)
M3W5L9	Hepatoma-derived growth factor-related protein 2	HDGFL2	M3W5L9	M3W5L9;A0A2I2V1Y8	HDGFL2	Hepatoma-derived growth factor-related protein 2	M3W5L9_FELCA	24	193987	191177	189285	191483	170516	180674	183752	178314	1.07385	0.0356532	GO:0006338(BP:chromatin remodeling);GO:0030307(BP:positive regulation of cell growth);GO:0042692(BP:muscle cell differentiation);GO:0043403(BP:skeletal muscle tissue regeneration);GO:1905168(BP:positive regulation of double-strand break repair via homologous recombination);GO:0005634(CC:nucleus);GO:0061628(MF:H3K27me3 modified histone binding);GO:0062072(MF:H3K9me3 modified histone binding);GO:01…				PF11467(Lens epithelium-derived growth factor (LEDGF));PF00855(PWWP domain)
M3W5W5	Eukaryotic translation initiation factor 6	EIF6	M3W5W5	M3W5W5	EIF6	Eukaryotic translation initiation factor 6	M3W5W5_FELCA	13	707072	691480	716504	705019	650716	658745	689065	666175	1.05831	0.0477791	GO:0000054(BP:ribosomal subunit export from nucleus);GO:0000460(BP:maturation of 5.8S rRNA);GO:0000470(BP:maturation of LSU-rRNA);GO:0006110(BP:regulation of glycolytic process);GO:0032868(BP:response to insulin);GO:0035278(BP:miRNA-mediated gene silencing by inhibition of translation);GO:0042256(BP:mature ribosome assembly);GO:0042304(BP:regulation of fatty acid biosynthetic process);GO:0045652(…	fca:101082644(EIF6)	fca03008(Ribosome biogenesis in eukaryotes)		PF01912(eIF-6 family)
M3W5Z5	protein-synthesizing GTPase	EIF2S3B	M3W5Z5	M3W5Z5	EIF2S3B	protein-synthesizing GTPase	M3W5Z5_FELCA	35	464115	437431	459130	453559	364416	398378	381987	381594	1.18859	0.004889	GO:0001731(BP:formation of translation preinitiation complex);GO:0005850(CC:eukaryotic translation initiation factor 2 complex);GO:0000049(MF:tRNA binding);GO:0003743(MF:translation initiation factor activity);GO:0003924(MF:GTPase activity);GO:0005525(MF:GTP binding)				PF00009(Elongation factor Tu GTP binding domain);PF09173(Initiation factor eIF2 gamma, C terminal);PF03144(Elongation factor Tu domain 2)
M3W678	Milk fat globule EGF and factor V/VIII domain containing	MFGE8	M3W678	M3W678;A0A5F5XE10;A0A5F5Y051;A0A5F5Y4V5	MFGE8	Milk fat globule EGF and factor V/VIII domain containing	M3W678_FELCA	40	804715	786795	765507	785672	838946	873259	840698	850968	0.923269	0.0147819	GO:0043277(BP:apoptotic cell clearance);GO:0005615(CC:extracellular space);GO:0009897(CC:external side of plasma membrane);GO:0001786(MF:phosphatidylserine binding);GO:0005178(MF:integrin binding)	fca:101091372(MFGE8)	fca04148(Efferocytosis)		PF00008(EGF-like domain);PF00754(F5/8 type C domain)
M3W690	Protein arginine N-methyltransferase 5	PRMT5	M3W690	A0A5F5XGL8;A0A337STW1;A0A5F5XX71;M3W690	PRMT5	Protein arginine N-methyltransferase 5	M3W690_FELCA	37	550069	534931	556979	547326	503497	523048	521255	515933	1.06085	0.0253252	GO:0035246(BP:peptidyl-arginine N-methylation);GO:0048511(BP:rhythmic process);GO:0005634(CC:nucleus);GO:0005829(CC:cytosol);GO:0035243(MF:protein-arginine omega-N symmetric methyltransferase activity)	fca:101091118			PF05185(PRMT5 arginine-N-methyltransferase);PF17285(PRMT5 TIM barrel domain);PF17286(PRMT5 oligomerisation domain)
M3W6M1	60S ribosomal protein L6	RPL6	M3W6M1	M3W6M1	RPL6	60S ribosomal protein L6	M3W6M1_FELCA	27	833999	776126	794103	801409	694913	746639	705816	715789	1.11962	0.0211384	GO:0000027(BP:ribosomal large subunit assembly);GO:0002181(BP:cytoplasmic translation);GO:0005634(CC:nucleus);GO:0014069(CC:postsynaptic density);GO:0022625(CC:cytosolic large ribosomal subunit);GO:0031090(CC:organelle membrane);GO:0036464(CC:cytoplasmic ribonucleoprotein granule);GO:0042788(CC:polysomal ribosome);GO:0003723(MF:RNA binding);GO:0003735(MF:structural constituent of ribosome)	fca:101084996(RPL6)	fca03010(Ribosome);		PF03868(Ribosomal protein L6, N-terminal domain);PF01159(Ribosomal protein L6e)
M3W6R3	HECT-type E3 ubiquitin transferase	HUWE1	M3W6R3	M3W6R3	HUWE1	HECT-type E3 ubiquitin transferase	M3W6R3_FELCA	205	192705	186411	185612	188243	180950	180065	178394	179803	1.04694	0.0234035	GO:0000209(BP:protein polyubiquitination);GO:0006284(BP:base-excision repair);GO:0006513(BP:protein monoubiquitination);GO:0007030(BP:Golgi organization);GO:0010637(BP:negative regulation of mitochondrial fusion);GO:0031398(BP:positive regulation of protein ubiquitination);GO:0032922(BP:circadian regulation of gene expression);GO:0061025(BP:membrane fusion);GO:0098779(BP:positive regulation of mi…				PF14377(Ubiquitin binding region);PF02825(WWE domain);PF06025(Domain of Unknown Function (DUF913));PF00632(HECT-domain (ubiquitin-transferase));PF06012(Domain of Unknown Function (DUF908));PF00627(UBA/TS-N domain)
M3W6R7	CCR4-NOT transcription complex subunit 11	CNOT11	M3W6R7	A0A5F5XKV5;A0A5F5XYM3;M3W6R7	CNOT11	CCR4-NOT transcription complex subunit 11	M3W6R7_FELCA	8	34018.9	31231.3	33919.6	33056.6	24711.8	27852.8	27050.1	26538.2	1.24562	0.00766144	GO:0031047(BP:gene silencing by RNA);GO:0005634(CC:nucleus);GO:0005737(CC:cytoplasm);GO:0030014(CC:CCR4-NOT complex)				PF10155(CCR4-NOT transcription complex subunit 11)
M3W782	HtrA serine peptidase 2	HTRA2	M3W782	M3W782;M3VYS9;A0A337SUS8;Q005U4	HTRA2	HtrA serine peptidase 2	M3W782_FELCA	10	75192.2	71947.8	75650.9	74263.6	79190.8	86977.7	88159	84775.8	0.876	0.0260034	GO:0006508(BP:proteolysis);GO:0007005(BP:mitochondrion organization);GO:0007628(BP:adult walking behavior);GO:0008630(BP:intrinsic apoptotic signaling pathway in response to DNA damage);GO:0010822(BP:positive regulation of mitochondrion organization);GO:0012501(BP:programmed cell death);GO:0030163(BP:protein catabolic process);GO:0030900(BP:forebrain development);GO:0034599(BP:cellular response t…	fca:768259(HTRA2)	fca04210(Apoptosis);fca04215(Apoptosis - multiple species);;		PF17820(PDZ domain);PF13365(Trypsin-like peptidase domain)
M3W783	Lysyl oxidase homolog	LOXL3	M3W783	M3W783;A0A337SDM5	LOXL3	Lysyl oxidase homolog	M3W783_FELCA	11	14444.2	15852.1	18881.9	16392.7	10686.2	12803.1	11873.2	11787.5	1.39069	0.0333456	GO:0001837(BP:epithelial to mesenchymal transition);GO:0006954(BP:inflammatory response);GO:0018057(BP:peptidyl-lysine oxidation);GO:0021510(BP:spinal cord development);GO:0030199(BP:collagen fibril organization);GO:0030324(BP:lung development);GO:0045892(BP:negative regulation of transcription, DNA-templated);GO:0060021(BP:roof of mouth development);GO:0061053(BP:somite development);GO:1905590(B…				PF00530(Scavenger receptor cysteine-rich domain);PF01186(Lysyl oxidase)
M3W7B7	Golgi integral membrane protein 4	GOLIM4	M3W7B7	A0A2I2UGT7;A0A5F5XDJ4;M3W7B7	GOLIM4	Golgi integral membrane protein 4	M3W7B7_FELCA	43	130920	133490	127657	130689	136357	143462	141418	140412	0.930752	0.0228244	GO:0000139(CC:Golgi membrane);GO:0005794(CC:Golgi apparatus)
M3W7D1	Four and a half LIM domains 3	FHL3	M3W7D1	M3W7D1	FHL3	Four and a half LIM domains 3	M3W7D1_FELCA	7	35817	33270	39642.2	36243.1	25913.5	26926.1	30653.1	27830.9	1.30226	0.0230629	GO:0030036(BP:actin cytoskeleton organization);GO:0001725(CC:stress fiber);GO:0005634(CC:nucleus);GO:0030018(CC:Z disc);GO:0003712(MF:transcription coregulator activity);GO:0003779(MF:actin binding);GO:0046872(MF:metal ion binding)	fca:101093198(FHL3)	fca04820(Cytoskeleton in muscle cells)		PF00412(LIM domain)
M3W7H4	Talin 2	TLN2	M3W7H4	M3W7H4	TLN2	Talin 2	M3W7H4_FELCA	62	47323.9	44698.9	48532.7	46851.8	40202.8	41711.3	41533.1	41149.1	1.13859	0.00969483	GO:0098609(BP:cell-cell adhesion);GO:0001726(CC:ruffle);GO:0005737(CC:cytoplasm);GO:0005856(CC:cytoskeleton);GO:0005886(CC:plasma membrane);GO:0005925(CC:focal adhesion);GO:0005178(MF:integrin binding);GO:0005200(MF:structural constituent of cytoskeleton);GO:0051015(MF:actin filament binding)				PF01608(I/LWEQ domain);PF00373(FERM central domain);PF09379(FERM N-terminal domain);PF21692(Talin, R4 domain);PF16511(N-terminal or F0 domain of Talin-head FERM);PF08913(Vinculin Binding Site);PF09141(Talin, middle domain)
M3W7P3	DNA ligase	LIG1	M3W7P3	A0A5F5Y2Z2;A0A2I2UAF4;M3W7P3	LIG1	DNA ligase	M3W7P3_FELCA	36	62911.8	64853.8	67179.1	64981.6	58560.4	57618.5	61533.1	59237.3	1.09697	0.0281604	GO:0006260(BP:DNA replication);GO:0006281(BP:DNA repair);GO:0006310(BP:DNA recombination);GO:0071897(BP:DNA biosynthetic process);GO:0003677(MF:DNA binding);GO:0003910(MF:DNA ligase (ATP) activity);GO:0005524(MF:ATP binding)				PF01068(ATP dependent DNA ligase domain);PF04679(ATP dependent DNA ligase C terminal region);PF04675(DNA ligase N terminus)
M3W7P7	Thymocyte nuclear protein 1	THYN1	M3W7P7	M3W7P7	THYN1	Thymocyte nuclear protein 1	M3W7P7_FELCA	17	149099	140433	143721	144418	119848	134659	126475	126994	1.1372	0.0248087	GO:0005634(CC:nucleus)	fca:101097516			PF01878(EVE domain)
M3W7Q1	Vasodilator stimulated phosphoprotein	VASP	M3W7Q1	M3W7Q1	VASP	Vasodilator stimulated phosphoprotein	M3W7Q1_FELCA	30	343151	323183	341564	335966	301981	291675	321331	304996	1.10154	0.0455681	GO:0001843(BP:neural tube closure);GO:0007411(BP:axon guidance);GO:0008154(BP:actin polymerization or depolymerization);GO:0030036(BP:actin cytoskeleton organization);GO:0030838(BP:positive regulation of actin filament polymerization);GO:0051289(BP:protein homotetramerization);GO:0005829(CC:cytosol);GO:0005856(CC:cytoskeleton);GO:0005886(CC:plasma membrane);GO:0005925(CC:focal adhesion);GO:003002…				PF08776(VASP tetramerisation domain);PF00568(WH1 domain)
M3W854	ATP binding cassette subfamily F member 1	ABCF1	M3W854	A0A337SLX1;M3W854	ABCF1	ATP binding cassette subfamily F member 1	M3W854_FELCA	37	100943	88981.8	93196	94373.6	82194.6	81805.9	81437.2	81812.6	1.15353	0.0231866	GO:0005829(CC:cytosol);GO:0005524(MF:ATP binding);GO:0016887(MF:ATP hydrolysis activity)				PF00005(ABC transporter)
M3W8E0	Eukaryotic translation initiation factor 4 gamma 1	EIF4G1	M3W8E0	M3W8E0;A0A337SIK2;Q7YS39	EIF4G1	Eukaryotic translation initiation factor 4 gamma 1	M3W8E0_FELCA	108	344229	318714	330703	331215	292633	299770	259764	284056	1.16602	0.0303546	GO:0001662(BP:behavioral fear response);GO:0006446(BP:regulation of translational initiation);GO:0010507(BP:negative regulation of autophagy);GO:0010801(BP:negative regulation of peptidyl-threonine phosphorylation);GO:0030182(BP:neuron differentiation);GO:0030307(BP:positive regulation of cell growth);GO:0031669(BP:cellular response to nutrient levels);GO:0033138(BP:positive regulation of peptidy…				PF02020(eIF4-gamma/eIF5/eIF2-epsilon);PF02854(MIF4G domain);PF02847(MA3 domain)
M3W8G8	Cell division cycle 34, ubiqiutin conjugating enzyme	CDC34	M3W8G8	A0A2I2UT95;M3W8G8	CDC34	Cell division cycle 34, ubiqiutin conjugating enzyme	M3W8G8_FELCA	7	60769.2	53681	62509.3	58986.5	48399.8	50020	53098	50505.9	1.16791	0.0489209	GO:0000209(BP:protein polyubiquitination);GO:0006511(BP:ubiquitin-dependent protein catabolic process);GO:0035458(BP:cellular response to interferon-beta);GO:0043161(BP:proteasome-mediated ubiquitin-dependent protein catabolic process);GO:0043951(BP:negative regulation of cAMP-mediated signaling);GO:0070936(BP:protein K48-linked ubiquitination);GO:0005829(CC:cytosol);GO:0016607(CC:nuclear speck);…				PF00179(Ubiquitin-conjugating enzyme)
M3W8Q7	Glutamate dehydrogenase 1, mitochondrial		M3W8Q7	M3W8Q7		Glutamate dehydrogenase 1, mitochondrial	M3W8Q7_FELCA	60	1806280	1774660	1760940	1.78063e+06	1922450	1889640	1978020	1.93004e+06	0.922587	0.00679935	GO:0006538(BP:glutamate catabolic process);GO:0006541(BP:glutamine metabolic process);GO:0032024(BP:positive regulation of insulin secretion);GO:0072350(BP:tricarboxylic acid metabolic process);GO:0005739(CC:mitochondrion);GO:0005759(CC:mitochondrial matrix);GO:0004352(MF:glutamate dehydrogenase (NAD+) activity)				PF02812(Glu/Leu/Phe/Val dehydrogenase, dimerisation domain);PF00208(Glutamate/Leucine/Phenylalanine/Valine dehydrogenase)
M3W8W0	Origin recognition complex subunit 3	ORC3	M3W8W0	M3W8W0	ORC3	Origin recognition complex subunit 3	M3W8W0_FELCA	17	33356.1	32661.9	29489.8	31835.9	28249.6	28425.6	26613.7	27763	1.14671	0.0369414	GO:0006270(BP:DNA replication initiation);GO:0006275(BP:regulation of DNA replication);GO:0014009(BP:glial cell proliferation);GO:0061351(BP:neural precursor cell proliferation);GO:0000785(CC:chromatin);GO:0005656(CC:nuclear pre-replicative complex);GO:0005664(CC:nuclear origin of replication recognition complex);GO:0016604(CC:nuclear body);GO:0031261(CC:DNA replication preinitiation complex);GO:…	fca:101090017(ORC3)	fca04110(Cell cycle)		PF18137(Origin recognition complex winged helix C-terminal);PF07034(Origin recognition complex (ORC) subunit 3 N-terminus);PF19675(Origin recognition complex subunit 3 insertion domain)
M3W935	DNA polymerase delta subunit 3	POLD3	M3W935	M3W935;A0A5F5XQS5	POLD3	DNA polymerase delta subunit 3	M3W935_FELCA	11	44137.6	39582.8	42726.8	42149.1	34028.7	35773.3	36404.3	35402.1	1.19058	0.0114005	GO:0006271(BP:DNA strand elongation involved in DNA replication);GO:0006297(BP:nucleotide-excision repair, DNA gap filling);GO:0042276(BP:error-prone translesion synthesis);GO:1904161(BP:DNA synthesis involved in UV-damage excision repair);GO:0005654(CC:nucleoplasm);GO:0016035(CC:zeta DNA polymerase complex);GO:0043625(CC:delta DNA polymerase complex);GO:0030674(MF:protein-macromolecule adaptor a…				PF09507(DNA polymerase subunit Cdc27)
M3W962	Zinc finger CCCH domain-containing protein 15	ZC3H15	M3W962	M3W962	ZC3H15	Zinc finger CCCH domain-containing protein 15	M3W962_FELCA	19	64182.5	68861.7	71000.2	68014.8	52706.7	59571.7	59601.3	57293.2	1.18713	0.024594	GO:0002181(BP:cytoplasmic translation);GO:0019221(BP:cytokine-mediated signaling pathway);GO:0043547(BP:positive regulation of GTPase activity);GO:0005829(CC:cytosol);GO:0046872(MF:metal ion binding)				PF16543(DRG Family Regulatory Proteins, Tma46);PF00642(Zinc finger C-x8-C-x5-C-x3-H type (and similar))
M3W9G8	Dedicator of cytokinesis 1	DOCK1	M3W9G8	M3W9G8	DOCK1	Dedicator of cytokinesis 1	M3W9G8_FELCA	51	74828.8	72332.5	69854.8	72338.7	62746.8	67864.4	66610.6	65740.6	1.10037	0.0350621	GO:0002244(BP:hematopoietic progenitor cell differentiation);GO:0007264(BP:small GTPase mediated signal transduction);GO:0007520(BP:myoblast fusion);GO:0016477(BP:cell migration);GO:0005737(CC:cytoplasm);GO:0005829(CC:cytosol);GO:0005886(CC:plasma membrane);GO:0016607(CC:nuclear speck);GO:0005085(MF:guanyl-nucleotide exchange factor activity);GO:0031267(MF:small GTPase binding)	fca:101084320(DOCK1)	fca04148(Efferocytosis);fca04510(Focal adhesion);fca04810(Regulation of actin cytoskeleton);fca04666(Fc gamma R-mediated phagocytosis);;		PF20421(DHR-2, Lobe C);PF16172(DOCK N-terminus);PF06920(DHR-2, Lobe A);PF00018(SH3 domain);PF14429(C2 domain in Dock180 and Zizimin proteins);PF20422(DHR-2, Lobe B)
M3W9W5	L1 cell adhesion molecule	L1CAM	M3W9W5	M3W9W5;A0A2I2U6T7;A0A2I2UZB1	L1CAM	L1 cell adhesion molecule	M3W9W5_FELCA	44	226799	229535	238589	231641	302625	267424	274797	281615	0.822544	0.0114707	GO:0007160(BP:cell-matrix adhesion);GO:0007411(BP:axon guidance);GO:0016477(BP:cell migration);GO:0050808(BP:synapse organization);GO:0005886(CC:plasma membrane);GO:0009986(CC:cell surface);GO:0030424(CC:axon);GO:0043025(CC:neuronal cell body);GO:0019904(MF:protein domain specific binding)				PF07679(Immunoglobulin I-set domain);PF13882(Bravo-like intracellular region);PF13927(Immunoglobulin domain);PF00041(Fibronectin type III domain)
M3WAK8	EARP and GARP complex-interacting protein 1	EIPR1	M3WAK8	A0A5F5XCF9;M3WAK8	EIPR1	EARP and GARP complex-interacting protein 1	M3WAK8_FELCA	15	44255.4	48595.6	47304.5	46718.5	40490.7	39975.6	40198.4	40221.6	1.16153	0.00740795	GO:0005794(CC:Golgi apparatus)	fca:101098218			PF00400(WD domain, G-beta repeat)
M3WAM2	AP-1 complex subunit mu-1	AP1M1	M3WAM2	A0A337SBY9;A0A337SPP6;M3WAM2	AP1M1	AP-1 complex subunit mu-1	M3WAM2_FELCA	29	246053	223499	228725	232759	209657	212195	215648	212500	1.09534	0.0450004	GO:0006886(BP:intracellular protein transport);GO:0016192(BP:vesicle-mediated transport);GO:0005794(CC:Golgi apparatus);GO:0030131(CC:clathrin adaptor complex);GO:0030665(CC:clathrin-coated vesicle membrane)	fca:101093585(AP1M1)	fca04142(Lysosome);		PF00928(Adaptor complexes medium subunit family);PF01217(Clathrin adaptor complex small chain)
M3WAY9	Large ribosomal subunit protein uL13	RPL13A	M3WAY9	M3WAY9	RPL13A	Large ribosomal subunit protein uL13	M3WAY9_FELCA	15	489951	456326	459240	468506	407394	425932	406052	413126	1.13405	0.0114917	GO:0006412(BP:translation);GO:0017148(BP:negative regulation of translation);GO:0032496(BP:response to lipopolysaccharide);GO:0042592(BP:homeostatic process);GO:0048246(BP:macrophage chemotaxis);GO:0060425(BP:lung morphogenesis);GO:0071346(BP:cellular response to interferon-gamma);GO:1901194(BP:negative regulation of formation of translation preinitiation complex);GO:0005840(CC:ribosome);GO:00226…	fca:101081773(RPL13A)	fca03010(Ribosome);		PF00572(Ribosomal protein L13)
M3WAZ1	Small ribosomal subunit protein uS17	RPS11	M3WAZ1	M3WAZ1	RPS11	Small ribosomal subunit protein uS17	M3WAZ1_FELCA	18	1169110	1077720	1084310	1110380	938635	997919	817212	917922	1.20967	0.0339757	GO:0006412(BP:translation);GO:0042274(BP:ribosomal small subunit biogenesis);GO:0022627(CC:cytosolic small ribosomal subunit);GO:0032040(CC:small-subunit processome);GO:0045202(CC:synapse);GO:0003735(MF:structural constituent of ribosome)	fca:101096935(RPS11)	fca03010(Ribosome);		PF00366(Ribosomal protein S17);PF16205(Ribosomal_S17 N-terminal)
M3WBL9	Four and a half LIM domains 2	FHL2	M3WBL9	M3WBL9	FHL2	Four and a half LIM domains 2	M3WBL9_FELCA	31	231339	228675	252082	237365	209563	214680	209610	211284	1.12344	0.0263927	GO:0000122(BP:negative regulation of transcription by RNA polymerase II);GO:0001649(BP:osteoblast differentiation);GO:0009725(BP:response to hormone);GO:0043066(BP:negative regulation of apoptotic process);GO:0055014(BP:atrial cardiac muscle cell development);GO:0055015(BP:ventricular cardiac muscle cell development);GO:0060347(BP:heart trabecula formation);GO:0070885(BP:negative regulation of ca…	fca:101100121(FHL2)	fca04820(Cytoskeleton in muscle cells);fca04380(Osteoclast differentiation)		PF00412(LIM domain)
M3WBY8	rRNA biogenesis protein RRP36	RRP36	M3WBY8	M3WBY8	RRP36	rRNA biogenesis protein RRP36	M3WBY8_FELCA	5	31221.2	29207.2	26816.5	29081.6	24689.7	23738.2	25920.5	24782.8	1.17346	0.0389779	GO:0000462(BP:maturation of SSU-rRNA from tricistronic rRNA transcript (SSU-rRNA, 5.8S rRNA, LSU-rRNA));GO:0005654(CC:nucleoplasm);GO:0005730(CC:nucleolus);GO:0030686(CC:90S preribosome)				PF06102(rRNA biogenesis protein RRP36)
M3WC56	F-box protein 7	FBXO7	M3WC56	M3WC56	FBXO7	F-box protein 7	M3WC56_FELCA	7	29946.8	33547.9	33567.4	32354	26283.8	23668.6	29260.7	26404.4	1.22533	0.0418286	GO:0000422(BP:autophagy of mitochondrion);GO:0006626(BP:protein targeting to mitochondrion);GO:0010975(BP:regulation of neuron projection development);GO:0030098(BP:lymphocyte differentiation);GO:0031647(BP:regulation of protein stability);GO:0040012(BP:regulation of locomotion);GO:0043161(BP:proteasome-mediated ubiquitin-dependent protein catabolic process);GO:0045620(BP:negative regulation of l…				PF11566(PI31 proteasome regulator N-terminal);PF12937(F-box-like)
M3WC73	Ubiquitin-fold modifier-conjugating enzyme 1	UFC1	M3WC73	M3WC73	UFC1	Ubiquitin-fold modifier-conjugating enzyme 1	M3WC73_FELCA	11	64575.1	62121.9	66090.4	64262.5	47123.9	48951.9	58300.6	51458.8	1.24881	0.0247062	GO:0007420(BP:brain development);GO:0034976(BP:response to endoplasmic reticulum stress);GO:0061709(BP:reticulophagy);GO:1990592(BP:protein K69-linked ufmylation);GO:0061657(MF:UFM1 conjugating enzyme activity);GO:0071568(MF:UFM1 transferase activity)	fca:101091171			PF08694(Ubiquitin-fold modifier-conjugating enzyme 1)
M3WCG3	Kinesin-like protein	KIF2C	M3WCG3	M3WCG3;A0A2I2US90;A0A337S7F1	KIF2C	Kinesin-like protein	M3WCG3_FELCA	26	36243.5	37267.3	37479.8	36996.9	25192.6	28962.1	33547.8	29234.2	1.26554	0.033729	GO:0007018(BP:microtubule-based movement);GO:0007019(BP:microtubule depolymerization);GO:0030951(BP:establishment or maintenance of microtubule cytoskeleton polarity);GO:0051315(BP:attachment of mitotic spindle microtubules to kinetochore);GO:0051983(BP:regulation of chromosome segregation);GO:0000776(CC:kinetochore);GO:0005813(CC:centrosome);GO:0005819(CC:spindle);GO:0005871(CC:kinesin complex);…				PF00225(Kinesin motor domain)
M3WCM7	Voltage-dependent anion-selective channel protein 3	VDAC3	M3WCM7	A0A2I2V1K5;A0A5F5XPL4;M3WCM7	VDAC3	Voltage-dependent anion-selective channel protein 3	M3WCM7_FELCA	15	80816.6	79142.8	76495.9	78818.4	88945.8	85909.5	81870.8	85575.4	0.921041	0.0483063	GO:0005741(CC:mitochondrial outer membrane);GO:0046930(CC:pore complex);GO:0008308(MF:voltage-gated anion channel activity);GO:0015288(MF:porin activity)				PF01459(Eukaryotic porin)
M3WCU4	Ciliary rootlet coiled-coil, rootletin	CROCC	M3WCU4	M3WCU4;A0A5F5XNP3;A0A5F5Y6A0	CROCC	Ciliary rootlet coiled-coil, rootletin	M3WCU4_FELCA	33	30416.9	31616.8	29864.9	30632.9	25445.8	26267.8	25988	25900.5	1.18271	0.00115442	GO:0007098(BP:centrosome cycle);GO:0010457(BP:centriole-centriole cohesion);GO:0010669(BP:epithelial structure maintenance);GO:0019725(BP:cellular homeostasis);GO:0032053(BP:ciliary basal body organization);GO:0033365(BP:protein localization to organelle);GO:0045494(BP:photoreceptor cell maintenance);GO:0045724(BP:positive regulation of cilium assembly);GO:0051649(BP:establishment of localization…				PF15035(Ciliary rootlet component, centrosome cohesion)
M3WCV0	Regulator of chromosome condensation 2	RCC2	M3WCV0	M3WCV0;A0A337S7U3	RCC2	Regulator of chromosome condensation 2	M3WCV0_FELCA	26	611312	581642	595611	596188	459072	517039	493755	489955	1.21682	0.00492198	GO:0007229(BP:integrin-mediated signaling pathway);GO:0010762(BP:regulation of fibroblast migration);GO:0010971(BP:positive regulation of G2/M transition of mitotic cell cycle);GO:0034260(BP:negative regulation of GTPase activity);GO:0045184(BP:establishment of protein localization);GO:0048041(BP:focal adhesion assembly);GO:0051895(BP:negative regulation of focal adhesion assembly);GO:0051987(BP:…				PF00415(Regulator of chromosome condensation (RCC1) repeat)
M3WCW1	CD2 cytoplasmic tail binding protein 2	CD2BP2	M3WCW1	M3WCW1	CD2BP2	CD2 cytoplasmic tail binding protein 2	M3WCW1_FELCA	12	116256	110646	117499	114800	126817	123325	124432	124858	0.919447	0.0127797	GO:0001650(CC:fibrillar center);GO:0005682(CC:U5 snRNP);GO:0005829(CC:cytosol);GO:0016607(CC:nuclear speck);GO:0043021(MF:ribonucleoprotein complex binding)	fca:101095066			PF02213(GYF domain)
M3WCZ2	2-oxoglutarate dehydrogenase complex component E1	OGDH	M3WCZ2	A0A337SRK5;A0A2I2ULW6;A0A337RVJ8;A0A337S1W2;A0A337SVV8;M3WCZ2	OGDH	2-oxoglutarate dehydrogenase complex component E1	M3WCZ2_FELCA	68	306911	305260	315357	309176	325409	338859	334251	332840	0.928904	0.00930973	GO:0006099(BP:tricarboxylic acid cycle);GO:0004591(MF:oxoglutarate dehydrogenase (succinyl-transferring) activity);GO:0030976(MF:thiamine pyrophosphate binding)	fca:101096048(OGDH)	fca00020(Citrate cycle (TCA cycle));fca00785(Lipoic acid metabolism)		PF02779(Transketolase, pyrimidine binding domain);PF16870(2-oxoglutarate dehydrogenase C-terminal);PF00676(Dehydrogenase E1 component);PF16078(2-oxoglutarate dehydrogenase N-terminus)
M3WD04	heparosan-N-sulfate-glucuronate 5-epimerase	GLCE	M3WD04	M3WD04	GLCE	heparosan-N-sulfate-glucuronate 5-epimerase	M3WD04_FELCA	29	62498.1	60914.2	59844.8	61085.7	65762.5	69500.7	66474.2	67245.8	0.908394	0.0111572	GO:0015012(BP:heparan sulfate proteoglycan biosynthetic process);GO:0030210(BP:heparin biosynthetic process);GO:0005794(CC:Golgi apparatus);GO:0016020(CC:membrane);GO:0005509(MF:calcium ion binding);GO:0042803(MF:protein homodimerization activity);GO:0047464(MF:heparosan-N-sulfate-glucuronate 5-epimerase activity)				PF06662(D-glucuronyl C5-epimerase C-terminus);PF21174(D-glucuronyl C5-epimerase, beta-sandwich domain)
M3WDG1	Transcriptional adapter 1	TADA1	M3WDG1	M3WDG1	TADA1	Transcriptional adapter 1	M3WDG1_FELCA	4	10043.8	11146.3	12476.7	11222.3	12888.7	15517.1	15011.6	14472.5	0.775422	0.038402	GO:0005634(CC:nucleus);GO:0070461(CC:SAGA-type complex)				PF12767(Transcriptional regulator of RNA polII, SAGA, subunit)
M3WDJ5	CWF19-like protein 1	CWF19L1	M3WDJ5	M3WDJ5	CWF19L1	CWF19-like protein 1	M3WDJ5_FELCA	28	77810.7	75658.4	82354.4	78607.8	52331.2	65520.5	64655.4	60835.7	1.29213	0.0193411	GO:0000398(BP:mRNA splicing, via spliceosome);GO:0071014(CC:post-mRNA release spliceosomal complex);GO:0061632(MF:RNA lariat debranching enzyme activator activity)	fca:101090898			PF04677(Protein similar to CwfJ C-terminus 1);PF04676(Protein similar to CwfJ C-terminus 2)
M3WDN7	Eukaryotic translation initiation factor 3 subunit A	EIF3A	M3WDN7	M3WDN7	EIF3A	Eukaryotic translation initiation factor 3 subunit A	M3WDN7_FELCA	140	586370	579857	586918	584382	501157	526770	495516	507814	1.15078	0.00149401	GO:0001732(BP:formation of cytoplasmic translation initiation complex);GO:0002188(BP:translation reinitiation);GO:0075522(BP:IRES-dependent viral translational initiation);GO:0075525(BP:viral translational termination-reinitiation);GO:0005654(CC:nucleoplasm);GO:0005730(CC:nucleolus);GO:0005829(CC:cytosol);GO:0014069(CC:postsynaptic density);GO:0016282(CC:eukaryotic 43S preinitiation complex);GO:0…				PF01399(PCI domain)
M3WDY7	RNA methyltransferase	MEPCE	M3WDY7	M3WDY7	MEPCE	RNA methyltransferase	M3WDY7_FELCA	17	216660	227852	206607	217040	186362	202657	189873	192964	1.12477	0.0378958	GO:0000122(BP:negative regulation of transcription by RNA polymerase II);GO:0035562(BP:negative regulation of chromatin binding);GO:0040031(BP:snRNA modification);GO:1900087(BP:positive regulation of G1/S transition of mitotic cell cycle);GO:1904871(BP:positive regulation of protein localization to Cajal body);GO:1905382(BP:positive regulation of snRNA transcription by RNA polymerase II);GO:01202…	fca:101090162			PF06859(Bicoid-interacting protein 3 (Bin3))
M3WE80	Mannose receptor C type 2	MRC2	M3WE80	M3WE80	MRC2	Mannose receptor C type 2	M3WE80_FELCA	47	94299.5	94867.2	93100.8	94089.2	88529.1	89274	89809.8	89204.3	1.05476	0.00157784	GO:0006897(BP:endocytosis);GO:0030574(BP:collagen catabolic process);GO:0016020(CC:membrane);GO:0005518(MF:collagen binding);GO:0030246(MF:carbohydrate binding);GO:0038023(MF:signaling receptor activity)				PF00040(Fibronectin type II domain);PF00059(Lectin C-type domain)
M3WEE8	poly(ADP-ribose) glycohydrolase	PARG	M3WEE8	M3WEE8	PARG	poly(ADP-ribose) glycohydrolase	M3WEE8_FELCA	14	12648.1	14105	15776.5	14176.5	10834.9	10805.5	9472.09	10370.8	1.36696	0.0195991	GO:0005975(BP:carbohydrate metabolic process);GO:0006282(BP:regulation of DNA repair);GO:0009225(BP:nucleotide-sugar metabolic process);GO:1990966(BP:ATP generation from poly-ADP-D-ribose);GO:0005634(CC:nucleus);GO:0005654(CC:nucleoplasm);GO:0005737(CC:cytoplasm);GO:0005829(CC:cytosol);GO:0004649(MF:poly(ADP-ribose) glycohydrolase activity)	fca:101093549(PARG)	fca03410(Base excision repair)		PF20811(Poly (ADP-ribose) glycohydrolase (PARG), helical domain);PF05028(Poly (ADP-ribose) glycohydrolase (PARG), Macro domain fold)
M3WEG0	Ribosome binding protein 1	RRBP1	M3WEG0	A0A2I2UM64;A5YW92;M3WEG0	RRBP1	Ribosome binding protein 1	M3WEG0_FELCA	122	313086	321961	324159	319735	337985	334217	342077	338093	0.945702	0.0107834	GO:0015031(BP:protein transport);GO:0005789(CC:endoplasmic reticulum membrane)				PF05104(Ribosome receptor lysine/proline rich region)
M3WEU6	Glycosylated integral membrane protein 1	GINM1	M3WEU6	M3WEU6	GINM1	Glycosylated integral membrane protein 1	M3WEU6_FELCA	2	18057.1	20924.2	18713	19231.4	12692.9	16085.9	9975.87	12918.2	1.48871	0.0326908	GO:0016020(CC:membrane)
M3WF48	Maspardin	SPG21	M3WF48	A0A2I2V172;M3WF48	SPG21	Maspardin	M3WF48_FELCA	15	70443.5	63169.9	72674.7	68762.7	56976.8	60567	59573.1	59039	1.1647	0.0336998	GO:0005829(CC:cytosol);GO:0030140(CC:trans-Golgi network transport vesicle);GO:0042609(MF:CD4 receptor binding)				PF00561(alpha/beta hydrolase fold)
M3WFI4	Homologous-pairing protein 2 homolog	PSMC3IP	M3WFI4	M3WFI4	PSMC3IP	Homologous-pairing protein 2 homolog	M3WFI4_FELCA	8	30565.5	27268.5	31213.7	29682.6	19279.8	24775.6	19296.5	21117.3	1.4056	0.0176277	GO:0000709(BP:meiotic joint molecule formation);GO:0007129(BP:homologous chromosome pairing at meiosis);GO:0010774(BP:meiotic strand invasion involved in reciprocal meiotic recombination);GO:0000794(CC:condensed nuclear chromosome);GO:0005654(CC:nucleoplasm);GO:0120231(CC:DNA recombinase auxiliary factor complex);GO:0003690(MF:double-stranded DNA binding);GO:0030374(MF:nuclear receptor coactivato…	fca:101098417			PF07106(TBPIP/Hop2 winged helix domain);PF18517(Leucine zipper with capping helix domain)
M3WFV1	MICOS complex subunit MIC13	MICOS13	M3WFV1	M3WFV1	MICOS13	MICOS complex subunit MIC13	M3WFV1_FELCA	10	157196	160622	159159	158992	161966	168557	171588	167370	0.949943	0.0495858	GO:0042407(BP:cristae formation);GO:0044284(CC:mitochondrial crista junction);GO:0061617(CC:MICOS complex)	fca:101092498			PF15884(MICOS complex subunit MIC13, QIL1)
M3WFV8	protein-ribulosamine 3-kinase	FN3KRP	M3WFV8	M3WFV8	FN3KRP	protein-ribulosamine 3-kinase	M3WFV8_FELCA	15	43596.4	38422.8	42647.7	41555.6	31355.6	34429.6	36385.4	34056.9	1.22018	0.0255974	GO:0016310(BP:phosphorylation);GO:0016301(MF:kinase activity);GO:0102193(MF:protein-ribulosamine 3-kinase activity)	fca:101092971			PF03881(Fructosamine kinase)
M3WG22	Small ribosomal subunit protein uS3	RPS3	M3WG22	M3WG22;A0A2I2UXL1	RPS3	Small ribosomal subunit protein uS3	M3WG22_FELCA	44	804029	748467	772419	774972	653151	730839	676846	686945	1.12814	0.0349446	GO:0006281(BP:DNA repair);GO:0006412(BP:translation);GO:0006915(BP:apoptotic process);GO:0017148(BP:negative regulation of translation);GO:0031116(BP:positive regulation of microtubule polymerization);GO:0031397(BP:negative regulation of protein ubiquitination);GO:0032079(BP:positive regulation of endodeoxyribonuclease activity);GO:0032743(BP:positive regulation of interleukin-2 production);GO:00…	fca:101092047(RPS3)	fca03010(Ribosome);;		PF00189(Ribosomal protein S3, C-terminal domain);PF07650(KH domain)
M3WG86	Solute carrier family 7 member 5	SLC7A5	M3WG86	M3WG86	SLC7A5	Solute carrier family 7 member 5	M3WG86_FELCA	12	132797	118547	132958	128101	143140	155161	150382	149561	0.856511	0.0222413	GO:0003333(BP:amino acid transmembrane transport);GO:0010629(BP:negative regulation of gene expression);GO:0015804(BP:neutral amino acid transport);GO:0015818(BP:isoleucine transport);GO:0015821(BP:methionine transport);GO:0015823(BP:phenylalanine transport);GO:0015824(BP:proline transport);GO:0015828(BP:tyrosine transport);GO:0015829(BP:valine transport);GO:0032328(BP:alanine transport);GO:00327…				PF13520(Amino acid permease)
M3WGD9	Myb-like domain-containing protein	LOC101087446	M3WGD9	M3WGD9;A0A2I2U340;A0A5F5XIE4	LOC101087446	Myb-like domain-containing protein	M3WGD9_FELCA	7	1017220	990071	1077130	1.02814e+06	907712	956751	934664	933042	1.10192	0.0317294	GO:0006355(BP:regulation of transcription, DNA-templated);GO:0030183(BP:B cell differentiation);GO:0005634(CC:nucleus);GO:0003712(MF:transcription coregulator activity);GO:0003714(MF:transcription corepressor activity)				PF02671(Paired amphipathic helix repeat);PF21227(Myb-like DNA-binding domain)
M3WGL4	ANKH inorganic pyrophosphate transport regulator	ANKH	M3WGL4	M3WGL4;A0A5F5Y790	ANKH	ANKH inorganic pyrophosphate transport regulator	M3WGL4_FELCA	13	128761	125224	130653	128213	141755	134177	136434	137455	0.932759	0.0283676	GO:0010467(BP:gene expression);GO:0030282(BP:bone mineralization);GO:0030500(BP:regulation of bone mineralization);GO:0046716(BP:muscle cell cellular homeostasis);GO:0055062(BP:phosphate ion homeostasis);GO:0055074(BP:calcium ion homeostasis);GO:0071344(BP:diphosphate metabolic process);GO:0071529(BP:cementum mineralization);GO:1904383(BP:response to sodium phosphate);GO:0005576(CC:extracellular …	fca:101090416			PF07260(Progressive ankylosis protein (ANKH))
M3WGV3	heme oxygenase (biliverdin-producing)	HMOX2	M3WGV3	M3WGV3	HMOX2	heme oxygenase (biliverdin-producing)	M3WGV3_FELCA	28	130920	129997	133689	131535	138275	142165	140804	140415	0.936763	0.00504747	GO:0001666(BP:response to hypoxia);GO:0006788(BP:heme oxidation);GO:0006979(BP:response to oxidative stress);GO:0042167(BP:heme catabolic process);GO:0005886(CC:plasma membrane);GO:0004392(MF:heme oxygenase (decyclizing) activity);GO:0020037(MF:heme binding);GO:0046872(MF:metal ion binding)	fca:101093823(HMOX2)	fca00860(Porphyrin metabolism);fca04978(Mineral absorption)		PF01126(Heme oxygenase)
M3WGZ5	Anaphase-promoting complex subunit 5	ANAPC5	M3WGZ5	M3WGZ5	ANAPC5	Anaphase-promoting complex subunit 5	M3WGZ5_FELCA	16	26268	28978.3	26405.9	27217.4	22378.1	24327.3	19430.7	22045.4	1.23461	0.0365923	GO:0007049(BP:cell cycle);GO:0031145(BP:anaphase-promoting complex-dependent catabolic process);GO:0045842(BP:positive regulation of mitotic metaphase/anaphase transition);GO:0051301(BP:cell division);GO:0070979(BP:protein K11-linked ubiquitination);GO:0005680(CC:anaphase-promoting complex);GO:0005819(CC:spindle);GO:0019903(MF:protein phosphatase binding)	fca:101101670(ANAPC5)	fca04120(Ubiquitin mediated proteolysis);fca04110(Cell cycle);fca04114(Oocyte meiosis);fca04657(IL-17 signaling pathway);fca04914(Progesterone-mediated oocyte maturation);		PF21371(Anaphase-promoting complex subunit 5, N-terminal domain);PF12862(Anaphase-promoting complex subunit 5)
M3WH10	Scaffold protein involved in DNA repair	SPIDR	M3WH10	M3WH10	SPIDR	Scaffold protein involved in DNA repair	M3WH10_FELCA	1	186084	190035	195320	190480	168206	152538	162158	160967	1.18334	0.00505614	GO:0000724(BP:double-strand break repair via homologous recombination);GO:0010569(BP:regulation of double-strand break repair via homologous recombination);GO:0031334(BP:positive regulation of protein-containing complex assembly);GO:0070202(BP:regulation of establishment of protein localization to chromosome);GO:0071479(BP:cellular response to ionizing radiation);GO:0072711(BP:cellular response t…	fca:101089326			PF14951(Domain of unknown function (DUF4503));PF14950(Domain of unknown function (DUF4502))
M3WH32	AlkB homolog 7	ALKBH7	M3WH32	M3WH32	ALKBH7	AlkB homolog 7	M3WH32_FELCA	4	17750.1	16270	15710.5	16576.9	26395.2	21050	20784.1	22743.1	0.728875	0.0328661	GO:0006631(BP:fatty acid metabolic process);GO:0006974(BP:cellular response to DNA damage stimulus);GO:0005759(CC:mitochondrial matrix)				PF13532(2OG-Fe(II) oxygenase superfamily)
M3WH34	Transcription initiation factor IIF subunit alpha	GTF2F1	M3WH34	M3WH34;A0A5F5XT55	GTF2F1	Transcription initiation factor IIF subunit alpha	M3WH34_FELCA	22	97535.7	91977	108786	99432.9	74849.9	81530.7	75902.5	77427.7	1.2842	0.0148012	GO:0006367(BP:transcription initiation from RNA polymerase II promoter);GO:0006368(BP:transcription elongation from RNA polymerase II promoter);GO:0009615(BP:response to virus);GO:0032091(BP:negative regulation of protein binding);GO:0032968(BP:positive regulation of transcription elongation from RNA polymerase II promoter);GO:0005669(CC:transcription factor TFIID complex);GO:0005674(CC:transcrip…				PF05793(Transcription initiation factor IIF, alpha subunit (TFIIF-alpha))
M3WH98	RNA polymerase II associated protein 1	RPAP1	M3WH98	M3WH98	RPAP1	RNA polymerase II associated protein 1	M3WH98_FELCA	21	25460.5	24267.6	24814.1	24847.4	21310.3	22647.6	23781.3	22579.7	1.10043	0.0459461	GO:0006366(BP:transcription by RNA polymerase II)				PF08620(RPAP1-like, C-terminal);PF08621(RPAP1-like, N-terminal)
M3WHC6	NOP2/Sun RNA methyltransferase 5	NSUN5	M3WHC6	M3WHC6	NSUN5	NOP2/Sun RNA methyltransferase 5	M3WHC6_FELCA	24	54016	52970.9	57525.9	54837.6	51208.4	50348.9	46882.1	49479.8	1.10828	0.0485234	GO:0014003(BP:oligodendrocyte development);GO:0021987(BP:cerebral cortex development);GO:0022038(BP:corpus callosum development);GO:0031641(BP:regulation of myelination);GO:0045727(BP:positive regulation of translation);GO:0050890(BP:cognition);GO:0070475(BP:rRNA base methylation);GO:0005654(CC:nucleoplasm);GO:0005730(CC:nucleolus);GO:0003723(MF:RNA binding);GO:0009383(MF:rRNA (cytosine-C5-)-meth…				PF01189(16S rRNA methyltransferase RsmB/F);PF21148(NOL1/NOP2/Sun domain family member 5, ferredoxin-like domain);PF21153(NOL1/NOP2/Sun domain family member 5, N-terminal domain)
M3WHG7	LRR binding FLII interacting protein 1	LRRFIP1	M3WHG7	M3WHG7	LRRFIP1	LRR binding FLII interacting protein 1	M3WHG7_FELCA	6	15924.2	14704.8	16994	15874.3	11459.7	10803.4	12181.8	11481.6	1.38258	0.00470865	GO:0006355(BP:regulation of transcription, DNA-templated)				PF09738(LRRFIP family)
M3WHJ9	Tissue factor	F3	M3WHJ9	M3WHJ9	F3	Tissue factor	M3WHJ9_FELCA	12	65790.6	71598.1	64345	67244.6	82561.3	74281.4	74715.1	77185.9	0.871202	0.0463093	GO:0001938(BP:positive regulation of endothelial cell proliferation);GO:0002541(BP:activation of plasma proteins involved in acute inflammatory response);GO:0006919(BP:activation of cysteine-type endopeptidase activity involved in apoptotic process);GO:0007596(BP:blood coagulation);GO:0010641(BP:positive regulation of platelet-derived growth factor receptor signaling pathway);GO:0019221(BP:cytoki…				PF09294(Interferon-alpha/beta receptor, fibronectin type III);PF01108(Tissue factor)
M3WHR6	Ras homolog, mTORC1 binding	RHEB	M3WHR6	M3WHR6	RHEB	Ras homolog, mTORC1 binding	M3WHR6_FELCA	12	129666	111432	123669	121589	104388	100573	106556	103839	1.17094	0.0346691	GO:0007264(BP:small GTPase mediated signal transduction);GO:0032008(BP:positive regulation of TOR signaling);GO:0048709(BP:oligodendrocyte differentiation);GO:0048714(BP:positive regulation of oligodendrocyte differentiation);GO:0120163(BP:negative regulation of cold-induced thermogenesis);GO:2000074(BP:regulation of type B pancreatic cell development);GO:0005681(CC:spliceosomal complex);GO:00058…				PF00071(Ras family)
M3WHR8	2-oxoadipate dehydrogenase complex component E1	DHTKD1	M3WHR8	M3WHR8	DHTKD1	2-oxoadipate dehydrogenase complex component E1	M3WHR8_FELCA	13	29850.8	32271.7	25749.7	29290.7	23051	24656.3	23626.4	23777.9	1.23185	0.048222	GO:0002244(BP:hematopoietic progenitor cell differentiation);GO:0006099(BP:tricarboxylic acid cycle);GO:0005739(CC:mitochondrion);GO:0004591(MF:oxoglutarate dehydrogenase (succinyl-transferring) activity);GO:0030976(MF:thiamine pyrophosphate binding)	fca:101086155(DHTKD1)	fca00310(Lysine degradation);fca00380(Tryptophan metabolism);fca00785(Lipoic acid metabolism)		PF16870(2-oxoglutarate dehydrogenase C-terminal);PF02779(Transketolase, pyrimidine binding domain);PF00676(Dehydrogenase E1 component)
M3WHT5	FA complementation group I	FANCI	M3WHT5	A0A2I2U2F4;M3WHT5	FANCI	FA complementation group I	M3WHT5_FELCA	75	124418	126868	123244	124843	112258	117825	103177	111087	1.12384	0.035312	GO:0006281(BP:DNA repair);GO:0031398(BP:positive regulation of protein ubiquitination);GO:0005654(CC:nucleoplasm);GO:0005829(CC:cytosol);GO:1990391(CC:DNA repair complex);GO:0070182(MF:DNA polymerase binding)				PF14680(FANCI helical domain 2);PF14679(FANCI helical domain 1);PF14674(FANCI solenoid 1 cap);PF14675(FANCI solenoid 1);PF14677(FANCI solenoid 3);PF14676(FANCI solenoid 2);PF14678(FANCI solenoid 4)
M3WHU7	Pyruvate dehydrogenase E1 component subunit alpha	PDHA1	M3WHU7	M3WHU7;A0A337SMN6	PDHA1	Pyruvate dehydrogenase E1 component subunit alpha	M3WHU7_FELCA	35	357001	358339	359648	358329	365079	375893	385993	375655	0.953879	0.0465609	GO:0006006(BP:glucose metabolic process);GO:0006086(BP:acetyl-CoA biosynthetic process from pyruvate);GO:0005730(CC:nucleolus);GO:0005967(CC:mitochondrial pyruvate dehydrogenase complex);GO:0004739(MF:pyruvate dehydrogenase (acetyl-transferring) activity);GO:0034604(MF:pyruvate dehydrogenase (NAD+) activity)				PF00676(Dehydrogenase E1 component)
M3WI34	Synthesis of cytochrome C oxidase 2	SCO2	M3WI34	M3WI34	SCO2	Synthesis of cytochrome C oxidase 2	M3WI34_FELCA	4	34543	31479.8	35796.3	33939.7	40392.5	44425.8	39727.5	41515.3	0.817523	0.0177351	GO:0001654(BP:eye development);GO:0001701(BP:in utero embryonic development);GO:0003012(BP:muscle system process);GO:0006878(BP:cellular copper ion homeostasis);GO:0014823(BP:response to activity);GO:0022904(BP:respiratory electron transport chain);GO:0033617(BP:mitochondrial cytochrome c oxidase assembly);GO:0005743(CC:mitochondrial inner membrane);GO:0030016(CC:myofibril);GO:0005507(MF:copper i…				PF02630(SCO1/SenC)
M3WIA9	Vesicle amine transport 1	VAT1	M3WIA9	M3WIA9	VAT1	Vesicle amine transport 1	M3WIA9_FELCA	34	527740	492668	513570	511326	453970	469100	486268	469779	1.08844	0.0396391	GO:0010637(BP:negative regulation of mitochondrial fusion);GO:0005741(CC:mitochondrial outer membrane);GO:0008270(MF:zinc ion binding);GO:0016491(MF:oxidoreductase activity)				PF08240(Alcohol dehydrogenase GroES-like domain);PF13602(Zinc-binding dehydrogenase)
M3WIB5	Mannosyltransferase	ALG12	M3WIB5	A0A2I2V329;M3WIB5	ALG12	Mannosyltransferase	M3WIB5_FELCA	15	70419.1	72071	67442.6	69977.6	61965.4	65987.1	65268.6	64407	1.08649	0.0385656	GO:0006486(BP:protein glycosylation);GO:0005789(CC:endoplasmic reticulum membrane);GO:0052917(MF:dolichyl-P-Man:Man(7)GlcNAc(2)-PP-dolichol alpha-1,6-mannosyltransferase)				PF03901(Alg9-like mannosyltransferase family)
M3WIV8	DNA mismatch repair protein	MSH2	M3WIV8	M3WIV8	MSH2	DNA mismatch repair protein	M3WIV8_FELCA	52	96195.3	98389.1	99150.1	97911.5	80748.6	85663.7	93073.7	86495.3	1.13199	0.0364408	GO:0001701(BP:in utero embryonic development);GO:0002204(BP:somatic recombination of immunoglobulin genes involved in immune response);GO:0006119(BP:oxidative phosphorylation);GO:0006298(BP:mismatch repair);GO:0006301(BP:postreplication repair);GO:0006302(BP:double-strand break repair);GO:0006312(BP:mitotic recombination);GO:0007281(BP:germ cell development);GO:0008340(BP:determination of adult l…				PF00488(MutS domain V);PF05192(MutS domain III);PF01624(MutS domain I);PF05188(MutS domain II);PF05190(MutS family domain IV)
M3WJC5	T-complex protein 1 subunit eta	CCT7	M3WJC5	A0A337SWI2;M3WJC5;A0A337SH28	CCT7	T-complex protein 1 subunit eta	M3WJC5_FELCA	61	810182	785678	765998	787286	715589	705558	737064	719404	1.09436	0.0126864	GO:0006457(BP:protein folding);GO:0007339(BP:binding of sperm to zona pellucida);GO:0032212(BP:positive regulation of telomere maintenance via telomerase);GO:0050821(BP:protein stabilization);GO:0061077(BP:chaperone-mediated protein folding);GO:1904851(BP:positive regulation of establishment of protein localization to telomere);GO:0005832(CC:chaperonin-containing T-complex);GO:0005874(CC:microtub…	fca:101080777			PF00118(TCP-1/cpn60 chaperonin family)
M3WJU2	Diacylglycerol kinase	DGKA	M3WJU2	M3WJU2	DGKA	Diacylglycerol kinase	M3WJU2_FELCA	10	40132.8	37725.5	42369.1	40075.8	34647.7	29953.5	25757.5	30119.6	1.33056	0.026364	GO:0006654(BP:phosphatidic acid biosynthetic process);GO:0007205(BP:protein kinase C-activating G protein-coupled receptor signaling pathway);GO:0035556(BP:intracellular signal transduction);GO:0046339(BP:diacylglycerol metabolic process);GO:0046834(BP:lipid phosphorylation);GO:0005829(CC:cytosol);GO:0005886(CC:plasma membrane);GO:0004143(MF:diacylglycerol kinase activity);GO:0005509(MF:calcium i…	fca:101092526(DGKA)	fca00561(Glycerolipid metabolism);fca00564(Glycerophospholipid metabolism);fca04070(Phosphatidylinositol signaling system);fca04072(Phospholipase D signaling pathway);		PF14513(Diacylglycerol kinase N-terminus);PF00609(Diacylglycerol kinase accessory domain);PF00781(Diacylglycerol kinase catalytic domain);PF13499(EF-hand domain pair);PF00130(Phorbol esters/diacylglycerol binding domain (C1 domain))
M3WJU7	small monomeric GTPase	RAB5B	M3WJU7	M3WJU7;A0A337SSM4	RAB5B	small monomeric GTPase	M3WJU7_FELCA	11	790619	793924	756397	780313	890526	881701	843048	871758	0.895103	0.00837948	GO:0006886(BP:intracellular protein transport);GO:0006897(BP:endocytosis);GO:0007032(BP:endosome organization);GO:0019882(BP:antigen processing and presentation);GO:0030100(BP:regulation of endocytosis);GO:0048227(BP:plasma membrane to endosome transport);GO:0005769(CC:early endosome);GO:0005886(CC:plasma membrane);GO:0012505(CC:endomembrane system);GO:0030139(CC:endocytic vesicle);GO:0070062(CC:…	fca:101093783(RAB5B)	fca04014(Ras signaling pathway);fca04144(Endocytosis);fca04145(Phagosome);fca04137(Mitophagy - animal);fca04148(Efferocytosis);fca04962(Vasopressin-regulated water reabsorption);;;		PF00071(Ras family)
M3WJY1	Tubulin-specific chaperone D	TBCD	M3WJY1	M3WJY1	TBCD	Tubulin-specific chaperone D	M3WJY1_FELCA	50	56387.9	53177.6	60621.2	56728.9	50060.4	49690.1	49492.2	49747.6	1.14034	0.0320007	GO:0000226(BP:microtubule cytoskeleton organization);GO:0000278(BP:mitotic cell cycle);GO:0006457(BP:protein folding);GO:0007021(BP:tubulin complex assembly);GO:0007023(BP:post-chaperonin tubulin folding pathway);GO:0031115(BP:negative regulation of microtubule polymerization);GO:0034333(BP:adherens junction assembly);GO:0048667(BP:cell morphogenesis involved in neuron differentiation);GO:0070830…				PF12612(Tubulin folding cofactor D C terminal)
M3WJZ7	Small ribosomal subunit protein uS4	RPS9	M3WJZ7	A0A2I2UU28;A0A337SPM1;A0A5F5XLA8;M3WJZ7	RPS9	Small ribosomal subunit protein uS4	M3WJZ7_FELCA	25	1122450	1065390	1121990	1.10328e+06	972061	1005190	879786	952346	1.15848	0.0229414	GO:0006412(BP:translation);GO:0008284(BP:positive regulation of cell population proliferation);GO:0042274(BP:ribosomal small subunit biogenesis);GO:0005730(CC:nucleolus);GO:0022627(CC:cytosolic small ribosomal subunit);GO:0032040(CC:small-subunit processome);GO:0003735(MF:structural constituent of ribosome);GO:0019843(MF:rRNA binding);GO:0045182(MF:translation regulator activity)	fca:101080497(RPS9)	fca03010(Ribosome);		PF01479(S4 domain);PF00163(Ribosomal protein S4/S9 N-terminal domain)
M3WKD7	Ribonuclease H2 subunit B	RNASEH2B	M3WKD7	M3WKD7;A0A5F5XMU3;A0A5F5XNX3;A0A5F5XWH2;A0A5F5Y310	RNASEH2B	Ribonuclease H2 subunit B	M3WKD7_FELCA	6	19829.4	20317	20877.6	20341.3	16036	13951.1	15658.8	15215.3	1.3369	0.00194474	GO:0001701(BP:in utero embryonic development);GO:0006401(BP:RNA catabolic process);GO:0009259(BP:ribonucleotide metabolic process);GO:0010389(BP:regulation of G2/M transition of mitotic cell cycle);GO:0010467(BP:gene expression);GO:0010629(BP:negative regulation of gene expression);GO:0048144(BP:fibroblast proliferation);GO:0048146(BP:positive regulation of fibroblast proliferation);GO:2000001(BP…				PF09468(Ydr279p protein family (RNase H2 complex component) wHTH domain);PF17745(Ydr279p protein triple barrel domain)
M3WKR2	Isocitrate dehydrogenase [NAD] subunit, mitochondrial	IDH3B	M3WKR2	A0A337S6Z4;A0A5F5XC98;A0A5F5XFX5;M3WKR2	IDH3B	Isocitrate dehydrogenase [NAD] subunit, mitochondrial	M3WKR2_FELCA	42	418832	414470	414814	416039	446185	453389	457418	452331	0.919767	0.000528173	GO:0006099(BP:tricarboxylic acid cycle);GO:0005739(CC:mitochondrion);GO:0000287(MF:magnesium ion binding);GO:0016616(MF:oxidoreductase activity, acting on the CH-OH group of donors, NAD or NADP as acceptor);GO:0051287(MF:NAD binding)	fca:101099035(IDH3B)	fca00020(Citrate cycle (TCA cycle))		PF00180(Isocitrate/isopropylmalate dehydrogenase)
M3WKW4	ATPase 13A1	ATP13A1	M3WKW4	M3WKW4	ATP13A1	ATPase 13A1	M3WKW4_FELCA	41	127634	123823	125631	125696	128863	135238	133249	132450	0.949007	0.0363463	GO:0006874(BP:cellular calcium ion homeostasis);GO:0055085(BP:transmembrane transport);GO:0140569(BP:extraction of mislocalized protein from ER membrane);GO:0016020(CC:membrane);GO:0005524(MF:ATP binding);GO:0015662(MF:P-type ion transporter activity);GO:0016887(MF:ATP hydrolysis activity);GO:0019829(MF:ATPase-coupled cation transmembrane transporter activity);GO:0046872(MF:metal ion binding);GO:…				PF00122(E1-E2 ATPase)
M3WKW5	Acetyl-coenzyme A synthetase	ACSS1	M3WKW5	M3WKW5;A0A5F5XCR3;A0A5F5Y2L2	ACSS1	Acetyl-coenzyme A synthetase	M3WKW5_FELCA	34	119506	114318	116893	116906	121173	122495	121687	121785	0.959935	0.0343321	GO:0006085(BP:acetyl-CoA biosynthetic process);GO:0006629(BP:lipid metabolic process);GO:0019427(BP:acetyl-CoA biosynthetic process from acetate);GO:0005739(CC:mitochondrion);GO:0005759(CC:mitochondrial matrix);GO:0003987(MF:acetate-CoA ligase activity);GO:0005524(MF:ATP binding);GO:0016208(MF:AMP binding);GO:0050218(MF:propionate-CoA ligase activity)	fca:101089092(ACSS1)	fca00010(Glycolysis / Gluconeogenesis);fca00620(Pyruvate metabolism);fca00630(Glyoxylate and dicarboxylate metabolism);fca00640(Propanoate metabolism)		PF00501(AMP-binding enzyme);PF16177(Acetyl-coenzyme A synthetase N-terminus);PF13193(AMP-binding enzyme C-terminal domain)
M3WL77	Vacuolar protein sorting-associated protein 18 homolog	VPS18	M3WL77	A0A5F5XEZ3;M3WL77	VPS18	Vacuolar protein sorting-associated protein 18 homolog	M3WL77_FELCA	40	85672.3	89889	83902.7	86488	77414.3	79661.6	78543.8	78539.9	1.1012	0.0136463	GO:0006886(BP:intracellular protein transport);GO:0016192(BP:vesicle-mediated transport);GO:0016020(CC:membrane);GO:0046872(MF:metal ion binding)	fca:101087236(VPS18)	fca04140(Autophagy - animal);fca04148(Efferocytosis);		PF05131(Pep3/Vps18/deep orange beta-propeller domain)
M3WLH2	Aspartate beta-hydroxylase domain-containing protein 2	ASPHD2	M3WLH2	M3WLH2	ASPHD2	Aspartate beta-hydroxylase domain-containing protein 2	M3WLH2_FELCA	5	23676.3	20570.1	21083.2	21776.5	12009.2	16215.4	18684.8	15636.5	1.39268	0.047552	GO:0018193(BP:peptidyl-amino acid modification);GO:0016020(CC:membrane);GO:0051213(MF:dioxygenase activity)				PF05118(Aspartyl/Asparaginyl beta-hydroxylase)
M3WLK5	Mini-chromosome maintenance complex-binding protein	MCMBP	M3WLK5	M3WLK5	MCMBP	Mini-chromosome maintenance complex-binding protein	M3WLK5_FELCA	34	83934	77101.1	77940.1	79658.4	57747.2	70441.4	66370.6	64853.1	1.22829	0.0265393	GO:0006261(BP:DNA-templated DNA replication);GO:0007062(BP:sister chromatid cohesion);GO:0005654(CC:nucleoplasm);GO:0005829(CC:cytosol);GO:0030054(CC:cell junction);GO:0042555(CC:MCM complex);GO:0003682(MF:chromatin binding)				PF09739(Mini-chromosome maintenance replisome factor)
M3WLM2	enoyl-CoA hydratase	HADHA	M3WLM2	M3WLM2	HADHA	enoyl-CoA hydratase	M3WLM2_FELCA	92	720145	731382	726057	725861	750262	751872	750598	750911	0.966641	0.00158293	GO:0006635(BP:fatty acid beta-oxidation);GO:0032868(BP:response to insulin);GO:0035965(BP:cardiolipin acyl-chain remodeling);GO:0005743(CC:mitochondrial inner membrane);GO:0016507(CC:mitochondrial fatty acid beta-oxidation multienzyme complex);GO:0042645(CC:mitochondrial nucleoid);GO:0004300(MF:enoyl-CoA hydratase activity);GO:0016509(MF:long-chain-3-hydroxyacyl-CoA dehydrogenase activity);GO:007…	fca:101084701(HADHA)	fca00640(Propanoate metabolism);fca00650(Butanoate metabolism);fca00062(Fatty acid elongation);fca00071(Fatty acid degradation);fca00280(Valine, leucine and isoleucine degradation);fca00310(Lysine degradation);fca00380(Tryptophan metabolism);fca00410(beta-Alanine metabolism)		PF00378(Enoyl-CoA hydratase/isomerase);PF02737(3-hydroxyacyl-CoA dehydrogenase, NAD binding domain);PF00725(3-hydroxyacyl-CoA dehydrogenase, C-terminal domain)
M3WM53	CDK5 regulatory subunit associated protein 1	CDK5RAP1	M3WM53	M3WM53;A0A337SQL7	CDK5RAP1	CDK5 regulatory subunit associated protein 1	M3WM53_FELCA	21	32006.5	31710.1	34970.2	32895.6	36034.5	36676	35751.9	36154.1	0.909871	0.0388562	GO:0045736(BP:negative regulation of cyclin-dependent protein serine/threonine kinase activity);GO:0045903(BP:positive regulation of translational fidelity);GO:0070131(BP:positive regulation of mitochondrial translation);GO:0070900(BP:mitochondrial tRNA modification);GO:0005654(CC:nucleoplasm);GO:0005739(CC:mitochondrion);GO:0005829(CC:cytosol);GO:0035597(MF:N6-isopentenyladenosine methylthiotran…	fca:101091009			PF01938(TRAM domain);PF00919(Uncharacterized protein family UPF0004);PF04055(Radical SAM superfamily)
M3WMK1	LLGL scribble cell polarity complex component 1	LLGL1	M3WMK1	M3WMK1	LLGL1	LLGL scribble cell polarity complex component 1	M3WMK1_FELCA	41	68695.6	71307.4	70957	70320	62761.2	67215	65874.8	65283.7	1.07715	0.0315545	GO:0006887(BP:exocytosis);GO:0008593(BP:regulation of Notch signaling pathway);GO:0030866(BP:cortical actin cytoskeleton organization);GO:0032878(BP:regulation of establishment or maintenance of cell polarity);GO:0050708(BP:regulation of protein secretion);GO:0051294(BP:establishment of spindle orientation);GO:0065003(BP:protein-containing complex assembly);GO:0005737(CC:cytoplasm);GO:0005886(CC:…	fca:101086763(LLGL1)	fca04390(Hippo signaling pathway);fca04530(Tight junction);		PF08366(LLGL2)
M3WN11	Protein phosphatase 2 scaffold subunit Abeta	PPP2R1B	M3WN11	A0A5F5XR97;A0A2I2V231;M3WN11	PPP2R1B	Protein phosphatase 2 scaffold subunit Abeta	M3WN11_FELCA	26	45404.2	42568.3	47689.6	45220.7	38682.4	39836.7	41679.6	40066.2	1.12865	0.0400175					PF02985(HEAT repeat);PF13646(HEAT repeats)
M3WN36	Sidoreflexin	SFXN3	M3WN36	M3WN36	SFXN3	Sidoreflexin	M3WN36_FELCA	21	289639	286991	288046	288225	304814	299996	305155	303322	0.95023	0.00119004	GO:0006730(BP:one-carbon metabolic process);GO:0140300(BP:serine import into mitochondrion);GO:1990542(BP:mitochondrial transmembrane transport);GO:0031966(CC:mitochondrial membrane);GO:0015075(MF:ion transmembrane transporter activity);GO:0022889(MF:serine transmembrane transporter activity)				PF03820(Sideroflexins)
M3WN96	Eukaryotic translation initiation factor 3 subunit C	SPNS1	M3WN96	M3WN96	SPNS1	Eukaryotic translation initiation factor 3 subunit C	M3WN96_FELCA	67	481544	469128	484865	478512	399129	429081	406870	411693	1.1623	0.00278112	GO:0001732(BP:formation of cytoplasmic translation initiation complex);GO:0005852(CC:eukaryotic translation initiation factor 3 complex);GO:0016282(CC:eukaryotic 43S preinitiation complex);GO:0033290(CC:eukaryotic 48S preinitiation complex);GO:0003723(MF:RNA binding);GO:0003743(MF:translation initiation factor activity);GO:0031369(MF:translation initiation factor binding)	fca:101090225			PF05470(Eukaryotic translation initiation factor 3 subunit 8 N-terminus);PF01399(PCI domain)
M3WNH4	Acidic leucine-rich nuclear phosphoprotein 32 family member	ANP32B	M3WNH4	M3WNH4;A0A2I2UW24;A0A5F5XX31	ANP32B	Acidic leucine-rich nuclear phosphoprotein 32 family member	M3WNH4_FELCA	15	584482	520652	568009	557714	431621	470559	498569	466916	1.19446	0.0290672	GO:0001944(BP:vasculature development);GO:0006334(BP:nucleosome assembly);GO:0006919(BP:activation of cysteine-type endopeptidase activity involved in apoptotic process);GO:0021591(BP:ventricular system development);GO:0042981(BP:regulation of apoptotic process);GO:0045596(BP:negative regulation of cell differentiation);GO:0046827(BP:positive regulation of protein export from nucleus);GO:0048839(…				PF14580(Leucine-rich repeat)
M3WNP1	peptidyl-tRNA hydrolase	PTRH2	M3WNP1	M3WNP1	PTRH2	peptidyl-tRNA hydrolase	M3WNP1_FELCA	10	176449	174034	169339	173274	185943	180312	188987	185081	0.936208	0.0229561	GO:0010629(BP:negative regulation of gene expression);GO:2000210(BP:positive regulation of anoikis);GO:2000811(BP:negative regulation of anoikis);GO:0005739(CC:mitochondrion);GO:0005741(CC:mitochondrial outer membrane);GO:0005829(CC:cytosol);GO:0004045(MF:aminoacyl-tRNA hydrolase activity)	fca:101093219			PF01981(Peptidyl-tRNA hydrolase PTH2)
M3WNY6	Chloride intracellular channel protein	CLIC1	M3WNY6	M3WNY6	CLIC1	Chloride intracellular channel protein	M3WNY6_FELCA	19	514014	493470	523454	510313	444783	441090	484404	456759	1.11725	0.0312013	GO:0006821(BP:chloride transport);GO:0034765(BP:regulation of ion transmembrane transport);GO:0045669(BP:positive regulation of osteoblast differentiation);GO:0051881(BP:regulation of mitochondrial membrane potential);GO:0005737(CC:cytoplasm);GO:0005739(CC:mitochondrion);GO:0005886(CC:plasma membrane);GO:0016020(CC:membrane);GO:0031965(CC:nuclear membrane);GO:0034707(CC:chloride channel complex);…	fca:101089516			PF13410(Glutathione S-transferase, C-terminal domain);PF13409(Glutathione S-transferase, N-terminal domain)
M3WP41	Zinc finger protein 622	ZNF622	M3WP41	M3WP41	ZNF622	Zinc finger protein 622	M3WP41_FELCA	26	74508.6	68054.9	72911.2	71824.9	65236.5	66919.6	66519.8	66225.3	1.08455	0.049233	GO:0008631(BP:intrinsic apoptotic signaling pathway in response to oxidative stress);GO:0033674(BP:positive regulation of kinase activity);GO:0042273(BP:ribosomal large subunit biogenesis);GO:0043065(BP:positive regulation of apoptotic process);GO:0046330(BP:positive regulation of JNK cascade);GO:0005654(CC:nucleoplasm);GO:0005730(CC:nucleolus);GO:0005794(CC:Golgi apparatus);GO:0005829(CC:cytosol…				PF12171(Zinc-finger double-stranded RNA-binding);PF12756(C2H2 type zinc-finger (2 copies))
M3WPG6	Apolipoprotein A-I	APOA1	M3WPG6	M3WPG6;A0A337S837	APOA1	Apolipoprotein A-I	M3WPG6_FELCA	14	38355.7	39629.2	40808	39597.6	49258.4	48356.1	42261.5	46625.3	0.849273	0.0382508	GO:0001932(BP:regulation of protein phosphorylation);GO:0001935(BP:endothelial cell proliferation);GO:0002719(BP:negative regulation of cytokine production involved in immune response);GO:0006656(BP:phosphatidylcholine biosynthetic process);GO:0006695(BP:cholesterol biosynthetic process);GO:0007186(BP:G protein-coupled receptor signaling pathway);GO:0007229(BP:integrin-mediated signaling pathway)…				PF01442(Apolipoprotein A1/A4/E domain)
M3WPR8	Signal-induced proliferation-associated 1	SIPA1	M3WPR8	M3WPR8;A0A337SS69	SIPA1	Signal-induced proliferation-associated 1	M3WPR8_FELCA	28	84308	80049.7	88016.3	84124.7	71444	76614.3	71534	73197.4	1.14928	0.0189065	GO:0003382(BP:epithelial cell morphogenesis);GO:0051056(BP:regulation of small GTPase mediated signal transduction);GO:0090162(BP:establishment of epithelial cell polarity);GO:0090630(BP:activation of GTPase activity);GO:0005737(CC:cytoplasm);GO:0005794(CC:Golgi apparatus);GO:0005886(CC:plasma membrane);GO:0005096(MF:GTPase activator activity)				PF02145(Rap/ran-GAP);PF21022(Rap/Ran-GAP protein dimerization domain);PF00595(PDZ domain)
M3WPX5	Cysteine dioxygenase	CDO1	M3WPX5	M3WPX5	CDO1	Cysteine dioxygenase	M3WPX5_FELCA	7	36442.4	30816.8	37140.2	34799.8	22339	27317.5	24833.6	24830	1.40152	0.0155282	GO:0019448(BP:L-cysteine catabolic process);GO:0042412(BP:taurine biosynthetic process);GO:0005829(CC:cytosol);GO:0008198(MF:ferrous iron binding);GO:0008270(MF:zinc ion binding);GO:0016151(MF:nickel cation binding);GO:0017172(MF:cysteine dioxygenase activity)	fca:101090583(CDO1)	fca00270(Cysteine and methionine metabolism);fca00430(Taurine and hypotaurine metabolism)		PF05995(Cysteine dioxygenase type I)
M3WPZ2	Acyl-CoA binding domain containing 3	ACBD3	M3WPZ2	M3WPZ2	ACBD3	Acyl-CoA binding domain containing 3	M3WPZ2_FELCA	28	101629	94459.5	99060.3	98382.9	76544	87097.1	83971.7	82537.6	1.19198	0.0136304	GO:0000139(CC:Golgi membrane);GO:0000062(MF:fatty-acyl-CoA binding);GO:0034237(MF:protein kinase A regulatory subunit binding)				PF13897(Golgi-dynamics membrane-trafficking);PF00887(Acyl CoA binding protein)
M3WQ04	Y-box binding protein 3	YBX3	M3WQ04	M3WQ04	YBX3	Y-box binding protein 3	M3WQ04_FELCA	16	445832	418143	443817	435931	409485	393359	365503	389449	1.11935	0.0410274	GO:0000122(BP:negative regulation of transcription by RNA polymerase II);GO:0001701(BP:in utero embryonic development);GO:0006915(BP:apoptotic process);GO:0007283(BP:spermatogenesis);GO:0008584(BP:male gonad development);GO:0009566(BP:fertilization);GO:0010468(BP:regulation of gene expression);GO:0035234(BP:ectopic germ cell programmed cell death);GO:0046622(BP:positive regulation of organ growth…				PF00313('Cold-shock' DNA-binding domain)
M3WQH7	Transforming acidic coiled-coil containing protein 1	TACC1	M3WQH7	M3WQH7;A0A2I2U0F6	TACC1	Transforming acidic coiled-coil containing protein 1	M3WQH7_FELCA	29	108432	106276	118417	111042	88172	99176.5	95373.2	94240.6	1.17828	0.0272426	GO:0000226(BP:microtubule cytoskeleton organization);GO:0007052(BP:mitotic spindle organization);GO:0008283(BP:cell population proliferation);GO:0021987(BP:cerebral cortex development);GO:0005737(CC:cytoplasm);GO:0005829(CC:cytosol);GO:0005856(CC:cytoskeleton);GO:0030331(MF:nuclear estrogen receptor binding);GO:0030374(MF:nuclear receptor coactivator activity);GO:0035259(MF:nuclear glucocorticoid…				PF05010(Transforming acidic coiled-coil-containing protein (TACC), C-terminal)
M3WQL1	Hook microtubule tethering protein 3	HOOK3	M3WQL1	M3WQL1;A0A337SV01	HOOK3	Hook microtubule tethering protein 3	M3WQL1_FELCA	31	47891.1	47035.5	48318.4	47748.3	42660.5	46067.5	45255.1	44661	1.06913	0.0477837	GO:0007032(BP:endosome organization);GO:0007040(BP:lysosome organization);GO:0008333(BP:endosome to lysosome transport);GO:0022027(BP:interkinetic nuclear migration);GO:0030705(BP:cytoskeleton-dependent intracellular transport);GO:0031122(BP:cytoplasmic microtubule organization);GO:0034454(BP:microtubule anchoring at centrosome);GO:0045022(BP:early endosome to late endosome transport);GO:0050768(…				PF19047(HOOK domain);PF05622(HOOK protein coiled-coil region)
M3WQL8	Family with sequence similarity 114 member A2	FAM114A2	M3WQL8	M3WQL8	FAM114A2	Family with sequence similarity 114 member A2	M3WQL8_FELCA	36	98137.7	91214.4	100082	96478	82642.1	88439.2	88640.3	86573.9	1.1144	0.0410849					PF05334(Protein of unknown function (DUF719))
M3WQZ6	Mitochondrial transcription termination factor 3	MTERF3	M3WQZ6	M3WQZ6;A0A2I2U0D8	MTERF3	Mitochondrial transcription termination factor 3	M3WQZ6_FELCA	8	31477.6	31209.3	31572.7	31419.9	26131.8	27363	28743.9	27412.9	1.14617	0.00626876	GO:0006390(BP:mitochondrial transcription);GO:0045892(BP:negative regulation of transcription, DNA-templated);GO:0061668(BP:mitochondrial ribosome assembly);GO:0005739(CC:mitochondrion);GO:0005829(CC:cytosol);GO:0000976(MF:transcription cis-regulatory region binding)	fca:101090841			PF02536(mTERF)
M3WRD9	Ras-related protein Rab-7a	RAB7A	M3WRD9	M3WRD9;A0A2I2V232;A0A337S1U0;A0A337SFP3	RAB7A	Ras-related protein Rab-7a	M3WRD9_FELCA	29	860573	880216	861600	867463	909856	904062	931024	914981	0.948067	0.0102246	GO:0008333(BP:endosome to lysosome transport);GO:0090385(BP:phagosome-lysosome fusion);GO:0005764(CC:lysosome);GO:0005770(CC:late endosome);GO:0045335(CC:phagocytic vesicle);GO:0003924(MF:GTPase activity);GO:0005525(MF:GTP binding)	fca:101085959(RAB7A)	fca04144(Endocytosis);fca04145(Phagosome);fca04140(Autophagy - animal);fca04137(Mitophagy - animal);fca04148(Efferocytosis);;;		PF00071(Ras family)
M3WRZ8	BICD cargo adaptor 2	BICD2	M3WRZ8	A0A5F5XLE2;M3WRZ8	BICD2	BICD cargo adaptor 2	M3WRZ8_FELCA	36	172753	172182	178139	174358	168744	155505	158396	160882	1.08377	0.0386939	GO:0008093(MF:cytoskeletal anchor activity);GO:0070840(MF:dynein complex binding)				PF09730(Microtubule-associated protein Bicaudal-D)
M3WS36	Poly(rC) binding protein 1	PCBP1	M3WS36	M3WS36	PCBP1	Poly(rC) binding protein 1	M3WS36_FELCA	36	1172150	1141870	1154540	1.15619e+06	1111070	1034840	1030550	1058820	1.09196	0.0242474	GO:0039694(BP:viral RNA genome replication);GO:0045944(BP:positive regulation of transcription by RNA polymerase II);GO:0005634(CC:nucleus);GO:0005654(CC:nucleoplasm);GO:0005737(CC:cytoplasm);GO:0005829(CC:cytosol);GO:0014069(CC:postsynaptic density);GO:0016607(CC:nuclear speck);GO:0036464(CC:cytoplasmic ribonucleoprotein granule);GO:0000981(MF:DNA-binding transcription factor activity, RNA polym…	fca:101095571(PCBP1)	fca03040(Spliceosome);fca04216(Ferroptosis);fca04623(Cytosolic DNA-sensing pathway)		PF00013(KH domain)
M3WSB2	Signal recognition particle 54 kDa protein	SRP54	M3WSB2	M3WSB2	SRP54	Signal recognition particle 54 kDa protein	M3WSB2_FELCA	39	119407	107317	113052	113259	96554.6	101319	87922.4	95265.3	1.18888	0.0266016	GO:0006616(BP:SRP-dependent cotranslational protein targeting to membrane, translocation);GO:0030851(BP:granulocyte differentiation);GO:0005783(CC:endoplasmic reticulum);GO:0005786(CC:signal recognition particle, endoplasmic reticulum targeting);GO:0005829(CC:cytosol);GO:0016607(CC:nuclear speck);GO:0003924(MF:GTPase activity);GO:0005525(MF:GTP binding);GO:0008312(MF:7S RNA binding);GO:0019003(MF…	fca:101089523(SRP54)	fca03060(Protein export)		PF02978(Signal peptide binding domain);PF02881(SRP54-type protein, helical bundle domain);PF00448(SRP54-type protein, GTPase domain)
M3WSH0	Small nuclear ribonucleoprotein polypeptide B2	SNRPB2	M3WSH0	M3WSH0	SNRPB2	Small nuclear ribonucleoprotein polypeptide B2	M3WSH0_FELCA	11	230896	224263	233488	229549	238374	253456	244006	245279	0.93587	0.0386867	GO:0000398(BP:mRNA splicing, via spliceosome);GO:0005685(CC:U1 snRNP);GO:0030619(MF:U1 snRNA binding)	fca:101097472(SNRPB2)	fca03040(Spliceosome)		PF00076(RNA recognition motif)
M3WSL1	Nucleolar protein 16	NOP16	M3WSL1	M3WSL1	NOP16	Nucleolar protein 16	M3WSL1_FELCA	19	189102	192384	194446	191977	204769	217807	205914	209497	0.916374	0.0169942	GO:0042273(BP:ribosomal large subunit biogenesis);GO:0005654(CC:nucleoplasm);GO:0005730(CC:nucleolus)	fca:101082464			PF09420(Ribosome biogenesis protein Nop16)
M3WSL5	Actin-related protein 2/3 complex subunit 4	ARPC4	M3WSL5	M3WSL5	ARPC4	Actin-related protein 2/3 complex subunit 4	M3WSL5_FELCA	10	402846	416884	382220	400650	362089	376813	361250	366717	1.09253	0.0394536	GO:0030041(BP:actin filament polymerization);GO:0034314(BP:Arp2/3 complex-mediated actin nucleation);GO:0005737(CC:cytoplasm);GO:0005885(CC:Arp2/3 protein complex);GO:0042995(CC:cell projection);GO:0005200(MF:structural constituent of cytoskeleton);GO:0019899(MF:enzyme binding);GO:0030674(MF:protein-macromolecule adaptor activity);GO:0051015(MF:actin filament binding)				PF05856(ARP2/3 complex 20 kDa subunit (ARPC4))
M3WSM7	Histone H4	H4C4	M3WSM7	M3WSM7;A0A337S723	H4C4	Histone H4	M3WSM7_FELCA	30	18760500	17666800	18296500	1.82413e+07	20473200	19725800	19044100	19747700	0.923716	0.0443366	GO:0006334(BP:nucleosome assembly);GO:0000786(CC:nucleosome);GO:0005654(CC:nucleoplasm);GO:0003677(MF:DNA binding);GO:0030527(MF:structural constituent of chromatin);GO:0046982(MF:protein heterodimerization activity)	fca:101082491	fca04613(Neutrophil extracellular trap formation);;;		PF15511(Centromere kinetochore component CENP-T histone fold)
M3WSQ3	DnaJ heat shock protein family (Hsp40) member C9	DNAJC9	M3WSQ3	M3WSQ3	DNAJC9	DnaJ heat shock protein family (Hsp40) member C9	M3WSQ3_FELCA	14	56384.6	57624	59446.1	57818.2	45496.4	51018.5	51527	49347.3	1.17166	0.0163375	GO:0006334(BP:nucleosome assembly);GO:0032781(BP:positive regulation of ATP-dependent activity);GO:0005615(CC:extracellular space);GO:0005634(CC:nucleus);GO:0005654(CC:nucleoplasm);GO:0005737(CC:cytoplasm);GO:0005886(CC:plasma membrane);GO:0101031(CC:chaperone complex);GO:0031072(MF:heat shock protein binding);GO:0042393(MF:histone binding);GO:0051087(MF:chaperone binding)	fca:101085154			PF00226(DnaJ domain)
M3WT23	ubiquitinyl hydrolase 1	ATXN3	M3WT23	M3WT23;A0A337S8J2;A0A337SMY3;A0A337SN16;A0A337SPY1	ATXN3	ubiquitinyl hydrolase 1	M3WT23_FELCA	9	49222.2	49565.5	42526.9	47104.9	35533.8	36290.3	39480.7	37101.6	1.26962	0.0181295	GO:0000226(BP:microtubule cytoskeleton organization);GO:0006515(BP:protein quality control for misfolded or incompletely synthesized proteins);GO:0010810(BP:regulation of cell-substrate adhesion);GO:0016579(BP:protein deubiquitination);GO:0030036(BP:actin cytoskeleton organization);GO:0034605(BP:cellular response to heat);GO:0035520(BP:monoubiquitinated protein deubiquitination);GO:0035640(BP:exp…				PF16619(Unstructured region C-term to UIM in Ataxin3);PF02809(Ubiquitin interaction motif);PF02099(Josephin)
M3WT89	Ribosome biogenesis protein WDR12	WDR12	M3WT89	M3WT89	WDR12	Ribosome biogenesis protein WDR12	M3WT89_FELCA	26	324982	340074	327846	330967	296777	305479	309147	303801	1.08942	0.010028	GO:0000463(BP:maturation of LSU-rRNA from tricistronic rRNA transcript (SSU-rRNA, 5.8S rRNA, LSU-rRNA));GO:0000466(BP:maturation of 5.8S rRNA from tricistronic rRNA transcript (SSU-rRNA, 5.8S rRNA, LSU-rRNA));GO:0007219(BP:Notch signaling pathway);GO:0051726(BP:regulation of cell cycle);GO:0005654(CC:nucleoplasm);GO:0030687(CC:preribosome, large subunit precursor);GO:0070545(CC:PeBoW complex);GO:…	fca:101097082			PF00400(WD domain, G-beta repeat);PF08154(NLE (NUC135) domain)
M3WTJ1	Cyclin-dependent kinases regulatory subunit	CKS2	M3WTJ1	M3WTJ1	CKS2	Cyclin-dependent kinases regulatory subunit	M3WTJ1_FELCA	7	75103.8	69380.6	73274.2	72586.2	65184	67785	62157.7	65042.2	1.11599	0.0323065	GO:0006357(BP:regulation of transcription by RNA polymerase II);GO:0007127(BP:meiosis I);GO:0007346(BP:regulation of mitotic cell cycle);GO:0044772(BP:mitotic cell cycle phase transition);GO:0048144(BP:fibroblast proliferation);GO:0051301(BP:cell division);GO:0000307(CC:cyclin-dependent protein kinase holoenzyme complex);GO:0019005(CC:SCF ubiquitin ligase complex);GO:0003682(MF:chromatin binding)…	fca:101086011(CKS2)	;		PF01111(Cyclin-dependent kinase regulatory subunit)
M3WTM8	Kelch repeat and BTB domain containing 2	KBTBD2	M3WTM8	M3WTM8	KBTBD2	Kelch repeat and BTB domain containing 2	M3WTM8_FELCA	3	13992	15311.2	16883.2	15395.5	10459.5		10532.8	10496.1	1.46677	0.0200113	GO:0006006(BP:glucose metabolic process);GO:0006629(BP:lipid metabolic process);GO:0010467(BP:gene expression);GO:0014065(BP:phosphatidylinositol 3-kinase signaling);GO:0032868(BP:response to insulin)				PF00651(BTB/POZ domain);PF01344(Kelch motif);PF07707(BTB And C-terminal Kelch)
M3WTW7	Dihydroorotate dehydrogenase (quinone), mitochondrial	DHODH	M3WTW7	M3WTW7	DHODH	Dihydroorotate dehydrogenase (quinone), mitochondrial	M3WTW7_FELCA	28	67827.2	65901.3	73226.5	68985	75832.2	78809.8	76644.9	77095.6	0.894798	0.0265722	GO:0006207(BP:'de novo' pyrimidine nucleobase biosynthetic process);GO:0006225(BP:UDP biosynthetic process);GO:0009220(BP:pyrimidine ribonucleotide biosynthetic process);GO:0044205(BP:'de novo' UMP biosynthetic process);GO:0005654(CC:nucleoplasm);GO:0005743(CC:mitochondrial inner membrane);GO:0005829(CC:cytosol);GO:0004151(MF:dihydroorotase activity);GO:0004152(MF:dihydroorotate dehydrogenase act…	fca:101100354(DHODH)	fca01240(Biosynthesis of cofactors);fca00240(Pyrimidine metabolism)		PF01180(Dihydroorotate dehydrogenase)
M3WTY8	Nudix hydrolase 7	NUDT7	M3WTY8	M3WTY8;A0A337SA24	NUDT7	Nudix hydrolase 7	M3WTY8_FELCA	16	44548.8	46652.4	47005.2	46068.8	48619.4	50009.7	50019.5	49549.5	0.929752	0.0178225	GO:0009132(BP:nucleoside diphosphate metabolic process);GO:0015938(BP:coenzyme A catabolic process);GO:0036114(BP:medium-chain fatty-acyl-CoA catabolic process);GO:0044580(BP:butyryl-CoA catabolic process);GO:0046356(BP:acetyl-CoA catabolic process);GO:0050873(BP:brown fat cell differentiation);GO:1901289(BP:succinyl-CoA catabolic process);GO:1902859(BP:propionyl-CoA catabolic process);GO:2001294…	fca:101098839(NUDT7)	fca04146(Peroxisome)		PF00293(NUDIX domain)
M3WU44	Eukaryotic peptide chain release factor subunit 1	ETF1	M3WU44	M3WU44	ETF1	Eukaryotic peptide chain release factor subunit 1	M3WU44_FELCA	35	212224	195936	186041	198067	169392	170629	176912	172311	1.14947	0.0320523	GO:0000184(BP:nuclear-transcribed mRNA catabolic process, nonsense-mediated decay);GO:0002184(BP:cytoplasmic translational termination);GO:0006449(BP:regulation of translational termination);GO:0006479(BP:protein methylation);GO:0018444(CC:translation release factor complex);GO:0022626(CC:cytosolic ribosome);GO:0004045(MF:aminoacyl-tRNA hydrolase activity);GO:0016149(MF:translation release factor…	fca:101088644(ETF1)	fca03015(mRNA surveillance pathway)		PF03464(eRF1 domain 2);PF03465(eRF1 domain 3);PF03463(eRF1 domain 1)
M3WU54	Vesicle associated membrane protein 5	VAMP5	M3WU54	M3WU54	VAMP5	Vesicle associated membrane protein 5	M3WU54_FELCA	6	82052.4	72644.5	75456.4	76717.8	89277.2	84086.8	85563.7	86309.2	0.888871	0.0395703	GO:0007519(BP:skeletal muscle tissue development);GO:0043001(BP:Golgi to plasma membrane protein transport);GO:0005770(CC:late endosome);GO:0005886(CC:plasma membrane);GO:0009986(CC:cell surface);GO:0014704(CC:intercalated disc);GO:0030659(CC:cytoplasmic vesicle membrane);GO:0048471(CC:perinuclear region of cytoplasm)				PF00957(Synaptobrevin)
M3WVD4	Ras-related protein Rab-2A	RAB2A	M3WVD4	M3WVD4;A0A337S569;M3W8A2	RAB2A	Ras-related protein Rab-2A	M3WVD4_FELCA	35	589439	588393	592892	590241	624649	602759	623145	616851	0.956862	0.0208095	GO:0003924(MF:GTPase activity);GO:0005525(MF:GTP binding)				PF00071(Ras family)
M3WVJ8	Protein FAM3C	FAM3C	M3WVJ8	M3WVJ8;A0A2I2UZV7	FAM3C	Protein FAM3C	M3WVJ8_FELCA	15	84466.1	84915.2	86276.6	85219.3	87800.1	92508.7	93902.5	91403.8	0.932339	0.0324936	GO:0005615(CC:extracellular space);GO:0005794(CC:Golgi apparatus)	fca:101090506			PF15711(Interleukin-like EMT inducer)
M3WVQ6	Argonaute RISC catalytic component 3	AGO3	M3WVQ6	M3W5I1;A0A5F5XJA9;M3WVQ6	AGO3	Argonaute RISC catalytic component 3	M3WVQ6_FELCA	9	13012.7	11033.2	13042.7	12362.9	16715.4	17426.9	16840.8	16994.4	0.727469	0.00270718	GO:0006417(BP:regulation of translation);GO:0031047(BP:gene silencing by RNA);GO:0000932(CC:P-body);GO:1990904(CC:ribonucleoprotein complex);GO:0003723(MF:RNA binding)				PF02171(Piwi domain);PF02170(PAZ domain);PF08699(Argonaute linker 1 domain);PF16487(Mid domain of argonaute);PF16488(Argonaute linker 2 domain);PF16486(N-terminal domain of argonaute)
M3WVT7	Starch binding domain 1	STBD1	M3WVT7	M3WVT7	STBD1	Starch binding domain 1	M3WVT7_FELCA	21	50855.5	50541.8	47431.6	49609.6	56092.3	53448.2	53899.4	54480	0.910603	0.0233733	GO:0046907(BP:intracellular transport);GO:0061723(BP:glycophagy);GO:0061753(BP:substrate localization to autophagosome);GO:0005783(CC:endoplasmic reticulum);GO:0016020(CC:membrane);GO:0030315(CC:T-tubule);GO:0048471(CC:perinuclear region of cytoplasm);GO:0019899(MF:enzyme binding);GO:0038024(MF:cargo receptor activity);GO:2001069(MF:glycogen binding);GO:2001070(MF:starch binding)				PF00686(Starch binding domain)
M3WVZ5	Apoptosis inhibitor 5	API5	M3WVZ5	M3WVZ5;A0A337SIU5	API5	Apoptosis inhibitor 5	M3WVZ5_FELCA	32	308725	318118	304226	310356	275823	281778	280498	279366	1.11093	0.00228163	GO:0043066(BP:negative regulation of apoptotic process);GO:0044346(BP:fibroblast apoptotic process);GO:2000270(BP:negative regulation of fibroblast apoptotic process);GO:0005634(CC:nucleus);GO:0005681(CC:spliceosomal complex);GO:0016607(CC:nuclear speck);GO:0003723(MF:RNA binding);GO:0017134(MF:fibroblast growth factor binding)	fca:101081754			PF05918(Apoptosis inhibitory protein 5 (API5))
M3WW86	Taxilin alpha	TXLNA	M3WW86	M3WW86	TXLNA	Taxilin alpha	M3WW86_FELCA	33	77222.7	76311.7	74036.5	75857	67241.2	64408	61534.1	64394.4	1.17801	0.00380926	GO:0042113(BP:B cell activation);GO:0005737(CC:cytoplasm);GO:0019905(MF:syntaxin binding)	fca:101080724			PF09728(Myosin-like coiled-coil protein)
M3WWG3	2',3'-cyclic-nucleotide 3'-phosphodiesterase	CNP	M3WWG3	M3WWG3	CNP	2',3'-cyclic-nucleotide 3'-phosphodiesterase	M3WWG3_FELCA	35	301087	306346	304685	304039	311254	319399	310558	313737	0.96909	0.0400239	GO:0007409(BP:axonogenesis);GO:0008344(BP:adult locomotory behavior);GO:0009214(BP:cyclic nucleotide catabolic process);GO:0009636(BP:response to toxic substance);GO:0048709(BP:oligodendrocyte differentiation);GO:0005615(CC:extracellular space);GO:0005737(CC:cytoplasm);GO:0005886(CC:plasma membrane);GO:0042470(CC:melanosome);GO:0043209(CC:myelin sheath);GO:0003723(MF:RNA binding);GO:0004113(MF:2'…	fca:101093220			PF05881(2',3'-cyclic nucleotide 3'-phosphodiesterase (CNP or CNPase));PF13671(AAA domain)
M3WWS1	Protein arginine methyltransferase 3	PRMT3	M3WWS1	M3WWS1;A0A337S725	PRMT3	Protein arginine methyltransferase 3	M3WWS1_FELCA	15	25505.2	21531.9	22141.8	23059.6	15647.6	18156.2	17783.5	17195.8	1.34101	0.0159795	GO:0018216(BP:peptidyl-arginine methylation);GO:0031397(BP:negative regulation of protein ubiquitination);GO:1900053(BP:negative regulation of retinoic acid biosynthetic process);GO:0005634(CC:nucleus);GO:0005829(CC:cytosol);GO:0016274(MF:protein-arginine N-methyltransferase activity);GO:0043022(MF:ribosome binding)	fca:101084735			PF06325(Ribosomal protein L11 methyltransferase (PrmA));PF21137(Protein arginine N-methyltransferase 3, C2H2 zinc finger domain);PF21336(Protein arginine N-methyltransferase 3, C2H2 zinc finger)
M3WWZ0	Thymopoietin	TMPO	M3WWZ0	A0A2I2UQ45;A0A337S4L8;A0A337SIW7;A0A5F5XEC8;M3WWZ0	TMPO	Thymopoietin	M3WWZ0_FELCA	22	1405810	1440690	1469140	1.43855e+06	1584400	1535470	1486310	1.53539e+06	0.936924	0.0453813	GO:0005635(CC:nuclear envelope);GO:0016020(CC:membrane);GO:0003677(MF:DNA binding)				PF08198(Thymopoietin protein);PF03020(LEM domain)
M3WX80	Eukaryotic translation initiation factor 2 subunit 2	EIF2S2	M3WX80	M3WX80;A0A5F5XYB3	EIF2S2	Eukaryotic translation initiation factor 2 subunit 2	M3WX80_FELCA	52	289264	288467	309398	295710	237471	252939	261292	250567	1.18016	0.00990169	GO:0001701(BP:in utero embryonic development);GO:0001731(BP:formation of translation preinitiation complex);GO:0001732(BP:formation of cytoplasmic translation initiation complex);GO:0002176(BP:male germ cell proliferation);GO:0008584(BP:male gonad development);GO:0005850(CC:eukaryotic translation initiation factor 2 complex);GO:0045202(CC:synapse);GO:0003729(MF:mRNA binding);GO:0003743(MF:transla…	fca:101097715			PF01873(Domain found in IF2B/IF5)
M3WXU7	Ubiquitin-like protein	UBL3	M3WXU7	M3WXU7	UBL3	Ubiquitin-like protein	M3WXU7_FELCA	4	27757.3	26452.6	32780.9	28996.9	22865.2	23250	23216.8	23110.7	1.2547	0.0382111	GO:0005886(CC:plasma membrane)				PF13881(Ubiquitin-2 like Rad60 SUMO-like)
M3WXV4	GTP-binding nuclear protein Ran	RAN	M3WXV4	M3WXV4	RAN	GTP-binding nuclear protein Ran	M3WXV4_FELCA	20	677016	665018	701976	681337	616266	637176	656420	636621	1.07024	0.0482356	GO:0000054(BP:ribosomal subunit export from nucleus);GO:0000055(BP:ribosomal large subunit export from nucleus);GO:0000056(BP:ribosomal small subunit export from nucleus);GO:0000070(BP:mitotic sister chromatid segregation);GO:0006606(BP:protein import into nucleus);GO:0006611(BP:protein export from nucleus);GO:0030036(BP:actin cytoskeleton organization);GO:0032092(BP:positive regulation of protei…				PF00071(Ras family)
M3WXX6	Synthesis of cytochrome C oxidase 1	SCO1	M3WXX6	M3WXX6	SCO1	Synthesis of cytochrome C oxidase 1	M3WXX6_FELCA	7	139855	134426	152031	142104	176294	167375	165234	169634	0.837708	0.0113926	GO:0033617(BP:mitochondrial cytochrome c oxidase assembly);GO:0005743(CC:mitochondrial inner membrane);GO:0030016(CC:myofibril)	fca:101084915			PF02630(SCO1/SenC)
M3WYQ7	3-ketoacyl-[acyl-carrier-protein] reductase beta subunit	CBR4	M3WYQ7	M3WYQ7	CBR4	3-ketoacyl-[acyl-carrier-protein] reductase beta subunit	M3WYQ7_FELCA	14	97366	97671.5	97751.7	97596.4	104367	105967	103297	104544	0.933547	0.000898571	GO:0006633(BP:fatty acid biosynthetic process);GO:0044597(BP:daunorubicin metabolic process);GO:0044598(BP:doxorubicin metabolic process);GO:0051289(BP:protein homotetramerization);GO:0051290(BP:protein heterotetramerization);GO:0005759(CC:mitochondrial matrix);GO:1990204(CC:oxidoreductase complex);GO:0004316(MF:3-oxoacyl-[acyl-carrier-protein] reductase (NADPH) activity);GO:0008753(MF:NADPH dehy…				PF13561(Enoyl-(Acyl carrier protein) reductase)
M3WYU5	Eukaryotic translation initiation factor 2 subunit 1	EIF2S1	M3WYU5	M3WYU5	EIF2S1	Eukaryotic translation initiation factor 2 subunit 1	M3WYU5_FELCA	45	373292	354926	385410	371209	306240	329572	344571	326794	1.13591	0.03559	GO:0006413(BP:translational initiation);GO:0032057(BP:negative regulation of translational initiation in response to stress);GO:0034063(BP:stress granule assembly);GO:0034198(BP:cellular response to amino acid starvation);GO:0034599(BP:cellular response to oxidative stress);GO:0034644(BP:cellular response to UV);GO:0036490(BP:regulation of translation in response to endoplasmic reticulum stress);…	fca:101091455(EIF2S1)	fca04141(Protein processing in endoplasmic reticulum);fca04140(Autophagy - animal);fca04137(Mitophagy - animal);fca04210(Apoptosis);;;;;;;;;;;		PF00575(S1 RNA binding domain);PF07541(Eukaryotic translation initiation factor 2 alpha subunit)
M3WYY3	BRCA1 associated ATM activator 1	BRAT1	M3WYY3	M3WYY3	BRAT1	BRCA1 associated ATM activator 1	M3WYY3_FELCA	23	31279.6	31059.3	28261.8	30200.2	24184.5	22759	23752.4	23565.3	1.28156	0.00331156	GO:0001934(BP:positive regulation of protein phosphorylation);GO:0006006(BP:glucose metabolic process);GO:0006915(BP:apoptotic process);GO:0006974(BP:cellular response to DNA damage stimulus);GO:0008283(BP:cell population proliferation);GO:0010212(BP:response to ionizing radiation);GO:0016477(BP:cell migration);GO:0030307(BP:positive regulation of cell growth);GO:0051646(BP:mitochondrion localiza…
M3WZ01	mitogen-activated protein kinase kinase	MAP2K3	M3WZ01	A0A5F5Y294;M3WZ01	MAP2K3	mitogen-activated protein kinase kinase	M3WZ01_FELCA	32	124747	109824	114492	116354	97892.1	103949	100765	100869	1.15352	0.0309126	GO:0006468(BP:protein phosphorylation);GO:0004674(MF:protein serine/threonine kinase activity);GO:0005524(MF:ATP binding)	fca:101082274(MAP2K3)	fca04010(MAPK signaling pathway);fca04015(Rap1 signaling pathway);fca04668(TNF signaling pathway);fca04218(Cellular senescence);fca04620(Toll-like receptor signaling pathway);fca04664(Fc epsilon RI signaling pathway);fca04912(GnRH signaling pathway);fca04935(Growth hormone synthesis, secretion and action);fca04750(Inflammatory mediator regulation of TRP channels);fca04714(Thermogenesis);;;;;;;;;;…		PF00069(Protein kinase domain)
M3WZB0	ATP synthase subunit alpha	ATP5F1A	M3WZB0	M3WZB0	ATP5F1A	ATP synthase subunit alpha	M3WZB0_FELCA	63	1895920	1933010	1911140	1.91336e+06	2029710	1985490	2031920	2.01571e+06	0.949224	0.0052793	GO:0001937(BP:negative regulation of endothelial cell proliferation);GO:0006629(BP:lipid metabolic process);GO:0015986(BP:proton motive force-driven ATP synthesis);GO:0042776(BP:proton motive force-driven mitochondrial ATP synthesis);GO:0043536(BP:positive regulation of blood vessel endothelial cell migration);GO:0005754(CC:mitochondrial proton-transporting ATP synthase, catalytic core);GO:000588…	fca:101101674(ATP5F1A)	fca00190(Oxidative phosphorylation);fca04714(Thermogenesis);;;;;;;;		PF02874(ATP synthase alpha/beta family, beta-barrel domain);PF00306(ATP synthase alpha/beta chain, C terminal domain);PF00006(ATP synthase alpha/beta family, nucleotide-binding domain)
M3WZI4	Protein phosphatase 1 regulatory subunit	PPP1R12A	M3WZI4	M3WZI4;A0A2I2U7C8;A0A2I2UGC7	PPP1R12A	Protein phosphatase 1 regulatory subunit	M3WZI4_FELCA	72	240867	248073	248824	245921	228408	227148	226487	227348	1.0817	0.00202613	GO:0000278(BP:mitotic cell cycle);GO:0006470(BP:protein dephosphorylation);GO:0007098(BP:centrosome cycle);GO:0007165(BP:signal transduction);GO:0030155(BP:regulation of cell adhesion);GO:0035508(BP:positive regulation of myosin-light-chain-phosphatase activity);GO:0043086(BP:negative regulation of catalytic activity);GO:0045944(BP:positive regulation of transcription by RNA polymerase II);GO:004…	fca:101089624(PPP1R12A)	fca04024(cAMP signaling pathway);fca04022(cGMP-PKG signaling pathway);fca04510(Focal adhesion);fca04810(Regulation of actin cytoskeleton);fca04611(Platelet activation);fca04921(Oxytocin signaling pathway);fca04270(Vascular smooth muscle contraction);		PF12796(Ankyrin repeats (3 copies));PF15898(cGMP-dependent protein kinase interacting domain)
M3WZN7	Eukaryotic translation initiation factor 4 gamma 2	EIF4G2	M3WZN7	A0A2I2UYJ8;M3WZN7	EIF4G2	Eukaryotic translation initiation factor 4 gamma 2	M3WZN7_FELCA	63	179205	169214	170437	172952	152960	161201	141634	151932	1.13835	0.0316493	GO:0006446(BP:regulation of translational initiation);GO:0010507(BP:negative regulation of autophagy);GO:0030307(BP:positive regulation of cell growth);GO:0005829(CC:cytosol);GO:0016281(CC:eukaryotic translation initiation factor 4F complex);GO:0003729(MF:mRNA binding);GO:0003743(MF:translation initiation factor activity)				PF02854(MIF4G domain);PF02847(MA3 domain);PF02020(eIF4-gamma/eIF5/eIF2-epsilon)
M3X046	DNA replication licensing factor MCM3	MCM3	M3X046	M3X046	MCM3	DNA replication licensing factor MCM3	M3X046_FELCA	83	415135	403883	425973	414997	354709	365400	398298	372802	1.11318	0.0444216	GO:0000727(BP:double-strand break repair via break-induced replication);GO:0006268(BP:DNA unwinding involved in DNA replication);GO:0006271(BP:DNA strand elongation involved in DNA replication);GO:1902975(BP:mitotic DNA replication initiation);GO:0005634(CC:nucleus);GO:0005813(CC:centrosome);GO:0042555(CC:MCM complex);GO:0048471(CC:perinuclear region of cytoplasm);GO:0071162(CC:CMG complex);GO:00…	fca:101083515(MCM3)	fca03030(DNA replication);fca04110(Cell cycle)		PF14551(MCM N-terminal domain);PF17855(MCM AAA-lid domain);PF17207(MCM OB domain);PF00493(MCM P-loop domain)
M3X0D6	Coiled-coil domain-containing protein 102A	CCDC102A	M3X0D6	M3X0D6	CCDC102A	Coiled-coil domain-containing protein 102A	M3X0D6_FELCA	12	31009.8	31287.6	30441.6	30913	26187	23028.1	23464.3	24226.5	1.276	0.00279215	GO:0016459(CC:myosin complex)				PF01576(Myosin tail)
M3X0M0	Nocturnin	NOCT	M3X0M0	M3X0M0	NOCT	Nocturnin	M3X0M0_FELCA	8	16109.8	16417.8	17093.8	16540.5	14602.1	13957	13018.5	13859.2	1.19346	0.00787432	GO:0000290(BP:deadenylation-dependent decapping of nuclear-transcribed mRNA);GO:0006739(BP:NADP metabolic process);GO:0009991(BP:response to extracellular stimulus);GO:0032496(BP:response to lipopolysaccharide);GO:0032922(BP:circadian regulation of gene expression);GO:0033962(BP:P-body assembly);GO:0042752(BP:regulation of circadian rhythm);GO:0045600(BP:positive regulation of fat cell differenti…				PF03372(Endonuclease/Exonuclease/phosphatase family)
M3X0T0	Interleukin 13 receptor subunit alpha 1	IL13RA1	M3X0T0	M3X0T0	IL13RA1	Interleukin 13 receptor subunit alpha 1	M3X0T0_FELCA	10	24247.6	23311.8	23632.8	23730.7	27492	26020.4	25335.3	26282.6	0.902908	0.0211556	GO:0008284(BP:positive regulation of cell population proliferation);GO:0019221(BP:cytokine-mediated signaling pathway);GO:0009897(CC:external side of plasma membrane);GO:0043235(CC:receptor complex);GO:0004896(MF:cytokine receptor activity);GO:0019955(MF:cytokine binding)				PF18001(Interleukin-13 receptor subunit alpha Ig-like domain);PF09240(Interleukin-6 receptor alpha chain, binding)
M3X130	Small ribosomal subunit protein mS26	MRPS26	M3X130	M3X130	MRPS26	Small ribosomal subunit protein mS26	M3X130_FELCA	12	386583	403710	398112	396135	428098	435238	413922	425753	0.930435	0.0211439	GO:0005654(CC:nucleoplasm);GO:0005763(CC:mitochondrial small ribosomal subunit)	fca:101097228			PF14943(Mitochondrial ribosome subunit S26)
M3X133	Deoxycytidine kinase	DCK	M3X133	M3X133	DCK	Deoxycytidine kinase	M3X133_FELCA	14	84376	79049.3	91504.8	84976.7	68026.5	74377.2	74291.9	72231.9	1.17644	0.0379613	GO:0106383(BP:dAMP salvage);GO:0005654(CC:nucleoplasm);GO:0005737(CC:cytoplasm);GO:0005739(CC:mitochondrion);GO:0004136(MF:deoxyadenosine kinase activity);GO:0004137(MF:deoxycytidine kinase activity);GO:0004138(MF:deoxyguanosine kinase activity);GO:0005524(MF:ATP binding);GO:0042803(MF:protein homodimerization activity);GO:0043771(MF:cytidine kinase activity)	fca:101083845(DCK)	fca01232(Nucleotide metabolism);fca00230(Purine metabolism);fca00240(Pyrimidine metabolism)		PF01712(Deoxynucleoside kinase)
M3X169	Kinesin-like protein	KIF3B	M3X169	M3X169;A0A5K1TZQ1	KIF3B	Kinesin-like protein	M3X169_FELCA	35	169381	157688	166816	164628	152068	142313	145861	146747	1.12185	0.017124	GO:0007018(BP:microtubule-based movement);GO:0016192(BP:vesicle-mediated transport);GO:0036372(BP:opsin transport);GO:0042073(BP:intraciliary transport);GO:0060271(BP:cilium assembly);GO:0090307(BP:mitotic spindle assembly);GO:0098971(BP:anterograde dendritic transport of neurotransmitter receptor complex);GO:0005813(CC:centrosome);GO:0005871(CC:kinesin complex);GO:0005874(CC:microtubule);GO:0005…	fca:101094089(KIF3B)	fca04814(Motor proteins)		PF00225(Kinesin motor domain)
M3X1A3	NADH dehydrogenase [ubiquinone] iron-sulfur protein 7, mitochondrial	NDUFS7	M3X1A3	M3X1A3	NDUFS7	NADH dehydrogenase [ubiquinone] iron-sulfur protein 7, mitochondrial	M3X1A3_FELCA	15	112601	113435	107873	111303	121516	118209	115888	118538	0.938967	0.038424	GO:0009060(BP:aerobic respiration);GO:0015990(BP:electron transport coupled proton transport);GO:0032981(BP:mitochondrial respiratory chain complex I assembly);GO:0005747(CC:mitochondrial respiratory chain complex I);GO:0008137(MF:NADH dehydrogenase (ubiquinone) activity);GO:0046872(MF:metal ion binding);GO:0048038(MF:quinone binding);GO:0051539(MF:4 iron, 4 sulfur cluster binding)				PF01058(NADH ubiquinone oxidoreductase, 20 Kd subunit)
M3X1I7	Cold shock domain containing E1	CSDE1	M3X1I7	M3X1I7;A0A337SS24	CSDE1	Cold shock domain containing E1	M3X1I7_FELCA	60	231315	221863	226922	226700	212761	214954	201814	209843	1.08033	0.0262274	GO:0034063(BP:stress granule assembly);GO:0070934(BP:CRD-mediated mRNA stabilization);GO:0070966(BP:nuclear-transcribed mRNA catabolic process, no-go decay);GO:0075522(BP:IRES-dependent viral translational initiation);GO:1900152(BP:negative regulation of nuclear-transcribed mRNA catabolic process, deadenylation-dependent decay);GO:2000767(BP:positive regulation of cytoplasmic translation);GO:0005…	fca:101098614			PF12901(SUZ-C motif);PF00313('Cold-shock' DNA-binding domain)
M3X1L6	Zinc finger HIT domain-containing protein 3	ZNHIT3	M3X1L6	M3X1L6	ZNHIT3	Zinc finger HIT domain-containing protein 3	M3X1L6_FELCA	3	24285.9	23619.8	25637.9	24514.5	21184.8	22871.9	22056.1	22037.6	1.1124	0.0321153	GO:0000463(BP:maturation of LSU-rRNA from tricistronic rRNA transcript (SSU-rRNA, 5.8S rRNA, LSU-rRNA));GO:0000492(BP:box C/D snoRNP assembly);GO:0048254(BP:snoRNA localization);GO:0005634(CC:nucleus);GO:0070761(CC:pre-snoRNP complex)	fca:101088283			PF04438(HIT zinc finger);PF21373(Zinc finger HIT domain-containing protein 3, C-terminal domain)
M3X1P4	Hypoxanthine phosphoribosyltransferase	LOC768284	M3X1P4	M3X1P4;A8D004	LOC768284	Hypoxanthine phosphoribosyltransferase	M3X1P4_FELCA	5	41284.8	37951.1	39816.9	39684.3	33643.2	25967.4	33220.1	30943.6	1.28247	0.0307301	GO:0006166(BP:purine ribonucleoside salvage);GO:0006178(BP:guanine salvage);GO:0032263(BP:GMP salvage);GO:0032264(BP:IMP salvage);GO:0046100(BP:hypoxanthine metabolic process);GO:0005829(CC:cytosol);GO:0000166(MF:nucleotide binding);GO:0000287(MF:magnesium ion binding);GO:0004422(MF:hypoxanthine phosphoribosyltransferase activity);GO:0052657(MF:guanine phosphoribosyltransferase activity)	fca:768284	fca01232(Nucleotide metabolism);fca00230(Purine metabolism);fca00983(Drug metabolism - other enzymes)		PF00156(Phosphoribosyl transferase domain)
M3X233	HEAT repeat-containing protein 6	HEATR6	M3X233	A0A2I2UPF9;M3X233	HEATR6	HEAT repeat-containing protein 6	M3X233_FELCA	17	953380	1082120	1016630	1.01738e+06	922106	900634	818894	880545	1.15539	0.0482807					PF13251(Domain of unknown function (DUF4042))
M3X258	Caldesmon 1	CALD1	M3X258	A0A2I2UX31;A0A2I2U2L0;A0A5F5XFH5;A0A5F5XX98;M3X258	CALD1	Caldesmon 1	M3X258_FELCA	60	899245	930646	929598	919830	823555	828891	853618	835355	1.10112	0.00365424	GO:0006936(BP:muscle contraction);GO:0003779(MF:actin binding);GO:0005516(MF:calmodulin binding);GO:0017022(MF:myosin binding)				PF02029(Caldesmon)
M3X2Q9	Small ribosomal subunit protein eS28	RPS28	M3X2Q9	M3X2Q9	RPS28	Small ribosomal subunit protein eS28	M3X2Q9_FELCA	5	395172	406641	403817	401877	384250	371589	348788	368209	1.09144	0.0369626	GO:0000028(BP:ribosomal small subunit assembly);GO:0002181(BP:cytoplasmic translation);GO:0030490(BP:maturation of SSU-rRNA);GO:0022627(CC:cytosolic small ribosomal subunit);GO:0032040(CC:small-subunit processome);GO:0042788(CC:polysomal ribosome);GO:0045202(CC:synapse);GO:0003735(MF:structural constituent of ribosome)				PF01200(Ribosomal protein S28e)
M3X2R7	Cytoskeleton associated protein 5	CKAP5	M3X2R7	M3X2R7;A0A337S3M0	CKAP5	Cytoskeleton associated protein 5	M3X2R7_FELCA	137	100148	92639.8	95330.8	96039.5	85605	85765.4	75323.7	82231.4	1.16792	0.0279549	GO:0007052(BP:mitotic spindle organization);GO:0030951(BP:establishment or maintenance of microtubule cytoskeleton polarity);GO:0046785(BP:microtubule polymerization);GO:0051298(BP:centrosome duplication);GO:0090063(BP:positive regulation of microtubule nucleation);GO:0000776(CC:kinetochore);GO:0000922(CC:spindle pole);GO:0005730(CC:nucleolus);GO:0005737(CC:cytoplasm);GO:0005813(CC:centrosome);GO…	fca:101090894			PF21041(XMAP215/Dis1/CLASP, TOG domain);PF12348(CLASP N terminal)
M3X2S1	Endophilin-A2	SH3GL1	M3X2S1	M3X2S1;M3W2G8	SH3GL1	Endophilin-A2	M3X2S1_FELCA	17	79318.1	76171.2	76378.2	77289.2	69591.3	70212.7	73338.3	71047.4	1.08785	0.0154943	GO:0016191(BP:synaptic vesicle uncoating);GO:0005737(CC:cytoplasm);GO:0005829(CC:cytosol);GO:0098793(CC:presynapse);GO:0098978(CC:glutamatergic synapse);GO:0042802(MF:identical protein binding)				PF03114(BAR domain);PF00018(SH3 domain)
M3X3H9	Alpha-endosulfine	ENSA	M3X3H9	A0A337SRG9;M3X3H9	ENSA	Alpha-endosulfine	M3X3H9_FELCA	11	76381.2	83714.8	75504.5	78533.5	63949.9	67247.6	66462.5	65886.7	1.19195	0.0105084	GO:0007049(BP:cell cycle);GO:0051301(BP:cell division);GO:0005737(CC:cytoplasm);GO:0004864(MF:protein phosphatase inhibitor activity)	fca:101085485			PF04667(cAMP-regulated phosphoprotein/endosulfine conserved region)
M3X3N6	Syntrophin alpha 1	SNTA1	M3X3N6	M3X3N6	SNTA1	Syntrophin alpha 1	M3X3N6_FELCA	22	95588	100249	97035	97624	90711.6	92071.8	89331.3	90704.9	1.07628	0.0120998	GO:0002027(BP:regulation of heart rate);GO:0003117(BP:regulation of vasoconstriction by circulating norepinephrine);GO:0007528(BP:neuromuscular junction development);GO:0060307(BP:regulation of ventricular cardiac muscle cell membrane repolarization);GO:0086005(BP:ventricular cardiac muscle cell action potential);GO:1902083(BP:negative regulation of peptidyl-cysteine S-nitrosylation);GO:1902305(B…				PF00595(PDZ domain);PF00169(PH domain);PF18012(PH domain)
M3X430	Pseudopodium enriched atypical kinase 1	PEAK1	M3X430	M3X430	PEAK1	Pseudopodium enriched atypical kinase 1	M3X430_FELCA	67	114726	111219	108594	111513	100549	102860	96850.3	100086	1.11417	0.0101659	GO:0006468(BP:protein phosphorylation);GO:0016477(BP:cell migration);GO:0034446(BP:substrate adhesion-dependent cell spreading);GO:0046777(BP:protein autophosphorylation);GO:0048041(BP:focal adhesion assembly);GO:0051893(BP:regulation of focal adhesion assembly);GO:0005925(CC:focal adhesion);GO:0015629(CC:actin cytoskeleton);GO:0004672(MF:protein kinase activity);GO:0004715(MF:non-membrane spanni…				PF00069(Protein kinase domain)
M3X4B3	Protection of telomeres protein 1	POT1	M3X4B3	M3X4B3;A0A5F5XZT7	POT1	Protection of telomeres protein 1	M3X4B3_FELCA	8	17566.3	18636.9	18047	18083.4	21040.1	20672.6	18832	20181.6	0.896035	0.0489251	GO:0007004(BP:telomere maintenance via telomerase);GO:0016233(BP:telomere capping);GO:0032202(BP:telomere assembly);GO:0032210(BP:regulation of telomere maintenance via telomerase);GO:0032211(BP:negative regulation of telomere maintenance via telomerase);GO:0032212(BP:positive regulation of telomere maintenance via telomerase);GO:0032508(BP:DNA duplex unwinding);GO:0051973(BP:positive regulation …	fca:101097225			PF16686(ssDNA-binding domain of telomere protection protein);PF21375(Protection of telomeres protein 1 (POT1), C-terminal insertion domain);PF02765(Telomeric single stranded DNA binding POT1/CDC13)
M3X4M6	Small ribosomal subunit protein uS5	RPS2	M3X4M6	M3X4M6;M3X837	RPS2	Small ribosomal subunit protein uS5	M3X4M6_FELCA	26	962525	891154	973677	942452	818684	858398	808014	828365	1.13773	0.0191676	GO:0006412(BP:translation);GO:0015935(CC:small ribosomal subunit);GO:0003723(MF:RNA binding);GO:0003735(MF:structural constituent of ribosome)				PF00333(Ribosomal protein S5, N-terminal domain);PF03719(Ribosomal protein S5, C-terminal domain)
M3X4Y3	Cytochrome b-c1 complex subunit Rieske, mitochondrial	UQCRFS1	M3X4Y3	M3X4Y3	UQCRFS1	Cytochrome b-c1 complex subunit Rieske, mitochondrial	M3X4Y3_FELCA	28	634721	649584	645190	643165	692072	681217	686989	686759	0.936522	0.00128782	GO:0006122(BP:mitochondrial electron transport, ubiquinol to cytochrome c);GO:0034551(BP:mitochondrial respiratory chain complex III assembly);GO:0005750(CC:mitochondrial respiratory chain complex III);GO:0005751(CC:mitochondrial respiratory chain complex IV);GO:0008121(MF:ubiquinol-cytochrome-c reductase activity);GO:0016491(MF:oxidoreductase activity);GO:0046872(MF:metal ion binding);GO:0051537…	fca:101094311	fca00190(Oxidative phosphorylation);fca04148(Efferocytosis);fca04260(Cardiac muscle contraction);fca04714(Thermogenesis);;;;;;;;;		PF02921(Ubiquinol cytochrome reductase transmembrane region);PF09165(Ubiquinol-cytochrome c reductase 8 kDa, N-terminal);PF00355(Rieske [2Fe-2S] domain)
M3X5H8	Synembryn	RIC8A	M3X5H8	A0A5F5XIT8;A0A2I2U4E2;A0A2I2URZ0;A0A337S3E7;A0A337SBG7;M3WS26;M3X5H8	RIC8A	Synembryn	M3X5H8_FELCA	21	48272.7	46146.4	47011.8	47143.6	33248.4	38943.5	37086.1	36426	1.29423	0.00388726	GO:0005737(CC:cytoplasm);GO:0001965(MF:G-protein alpha-subunit binding);GO:0005085(MF:guanyl-nucleotide exchange factor activity)				PF10165(Guanine nucleotide exchange factor synembryn)
M3X5X6	Sushi domain-containing protein		M3X5X6	M3X5X6		Sushi domain-containing protein	M3X5X6_FELCA	32	93864.1	94921.1	95555.7	94780.3	86883.1	85044.4	91602.8	87843.4	1.07897	0.026212					PF00084(Sushi repeat (SCR repeat))
M3X633	FAST kinase domains 1	FASTKD1	M3X633	A0A5F5XNI6;M3X633	FASTKD1	FAST kinase domains 1	M3X633_FELCA	3	19360.8		18554.3	18957.5	21429.3	22591.3		22010.3	0.861304	0.0497032	GO:0000963(BP:mitochondrial RNA processing);GO:0044528(BP:regulation of mitochondrial mRNA stability);GO:0005759(CC:mitochondrial matrix);GO:0035770(CC:ribonucleoprotein granule);GO:0003723(MF:RNA binding)				PF06743(FAST kinase-like protein, subdomain 1);PF08368(FAST kinase-like protein, subdomain 2);PF08373(RAP domain)
M3X673	Nucleophosmin	NPM1	M3X673	M3X673;A0A2I2V1F6;A0A337S3P6	NPM1	Nucleophosmin	M3X673_FELCA	40	7808360	8098650	7548890	7.81863e+06	8493210	8785890	8343400	8.54083e+06	0.915442	0.0244512	GO:0000055(BP:ribosomal large subunit export from nucleus);GO:0000056(BP:ribosomal small subunit export from nucleus);GO:0001558(BP:regulation of cell growth);GO:0006338(BP:chromatin remodeling);GO:0006407(BP:rRNA export from nucleus);GO:0006884(BP:cell volume homeostasis);GO:0008104(BP:protein localization);GO:0008284(BP:positive regulation of cell population proliferation);GO:0010608(BP:post-tr…	fca:101094904			PF03066(Nucleoplasmin/nucleophosmin domain);PF16276(Nucleophosmin C-terminal domain)
M3X681	Adipocyte plasma membrane-associated protein	APMAP	M3X681	M3X681	APMAP	Adipocyte plasma membrane-associated protein	M3X681_FELCA	38	506899	472763	485585	488416	511151	547283	546535	534990	0.912944	0.0399936	GO:0009058(BP:biosynthetic process);GO:0009986(CC:cell surface);GO:0016020(CC:membrane);GO:0004064(MF:arylesterase activity);GO:0016844(MF:strictosidine synthase activity)	fca:101090092			PF20067(Strictosidine synthase-like, N-terminal);PF03088(Strictosidine synthase)
M3X6L5	DR1 associated protein 1	DRAP1	M3X6L5	M3X6L5	DRAP1	DR1 associated protein 1	M3X6L5_FELCA	8	50411.7	50899.9	61999.8	54437.1	38790.9	38595.4	45595.5	40993.9	1.32793	0.0385781	GO:0000122(BP:negative regulation of transcription by RNA polymerase II);GO:0006366(BP:transcription by RNA polymerase II);GO:0005634(CC:nucleus);GO:0017054(CC:negative cofactor 2 complex);GO:0090575(CC:RNA polymerase II transcription regulator complex);GO:0001046(MF:core promoter sequence-specific DNA binding);GO:0001091(MF:RNA polymerase II general transcription initiation factor binding);GO:00…				PF00808(Histone-like transcription factor (CBF/NF-Y) and archaeal histone)
M3X6M9	Syndecan 4	SDC4	M3X6M9	M3X6M9	SDC4	Syndecan 4	M3X6M9_FELCA	13	96805.9	99862.1	102489	99719	107086	108848	117366	111100	0.897561	0.033385	GO:0001843(BP:neural tube closure);GO:0010762(BP:regulation of fibroblast migration);GO:0016477(BP:cell migration);GO:0042060(BP:wound healing);GO:0042130(BP:negative regulation of T cell proliferation);GO:0060122(BP:inner ear receptor cell stereocilium organization);GO:1903543(BP:positive regulation of exosomal secretion);GO:1903553(BP:positive regulation of extracellular exosome assembly);GO:00…	fca:101090430(SDC4)	fca04512(ECM-receptor interaction);fca04514(Cell adhesion molecules);fca04820(Cytoskeleton in muscle cells);;		PF01034(Syndecan domain)
M3X6R2	Tubulin folding cofactor C	TBCC	M3X6R2	M3X6R2	TBCC	Tubulin folding cofactor C	M3X6R2_FELCA	8	19785.6	20466.7	23596.3	21282.9	16094.3	15128.2	18631.1	16617.9	1.28072	0.0411587	GO:0006457(BP:protein folding);GO:0007021(BP:tubulin complex assembly);GO:0007023(BP:post-chaperonin tubulin folding pathway);GO:0005737(CC:cytoplasm);GO:0005829(CC:cytosol);GO:0032391(CC:photoreceptor connecting cilium);GO:0003924(MF:GTPase activity);GO:0015631(MF:tubulin binding)				PF07986(Tubulin binding cofactor C);PF16752(Tubulin-specific chaperone C N-terminal domain)
M3X765	E3 ubiquitin-protein ligase RNF114	RNF114	M3X765	M3X765	RNF114	E3 ubiquitin-protein ligase RNF114	M3X765_FELCA	15	80281.2	78950.8	89918.8	83050.3	70981.6	71144	69906.7	70677.4	1.17506	0.0236271	GO:0000209(BP:protein polyubiquitination);GO:0006511(BP:ubiquitin-dependent protein catabolic process);GO:0007283(BP:spermatogenesis);GO:0030154(BP:cell differentiation);GO:0005634(CC:nucleus);GO:0005829(CC:cytosol);GO:0005886(CC:plasma membrane);GO:0046872(MF:metal ion binding);GO:0061630(MF:ubiquitin protein ligase activity)				PF18574(C2HC Zing finger domain);PF13445(RING-type zinc-finger);PF05605(Drought induced 19 protein (Di19), zinc-binding)
M3X768	LIM and SH3 domain protein 1	LASP1	M3X768	M3X768;A0A5F5XYW8	LASP1	LIM and SH3 domain protein 1	M3X768_FELCA	29	404821	372641	377932	385131	333751	339110	353844	342235	1.12534	0.0210685	GO:0006811(BP:ion transport);GO:0005856(CC:cytoskeleton);GO:0005925(CC:focal adhesion);GO:0005938(CC:cell cortex);GO:0046872(MF:metal ion binding);GO:0051015(MF:actin filament binding)	fca:101088284			PF14604(Variant SH3 domain);PF00880(Nebulin repeat);PF00412(LIM domain)
M3X772	Calponin	CNN1	M3X772	M3X772	CNN1	Calponin	M3X772_FELCA	16	416949	360335	425401	400895	293071	341988	345004	326688	1.22715	0.0486252	GO:0007015(BP:actin filament organization);GO:0031032(BP:actomyosin structure organization);GO:1904706(BP:negative regulation of vascular associated smooth muscle cell proliferation);GO:0015629(CC:actin cytoskeleton);GO:0005516(MF:calmodulin binding);GO:0051015(MF:actin filament binding)				PF00402(Calponin family repeat);PF00307(Calponin homology (CH) domain)
M3X830	EFR3 homolog A	EFR3A	M3X830	A0A2I2U3W4;A0A2I2UMJ7;A0A5F5XE49;A0A5F5XI09;A0A5F5Y6B2;M3X830	EFR3A	EFR3 homolog A	M3X830_FELCA	31	112464	109178	108892	110178	100173	103545	103329	102349	1.07649	0.00775785					PF21052(EFR3, armadillo repeat)
M3X837	Small ribosomal subunit protein uS5 C-terminal domain-containing protein		M3X837	M3X837		Small ribosomal subunit protein uS5 C-terminal domain-containing protein	M3X837_FELCA	1	13976.3	16697.5	17430.6	16034.8	10945.6	10128	13914.7	11662.8	1.37487	0.0485132	GO:0006412(BP:translation);GO:0015935(CC:small ribosomal subunit);GO:0003723(MF:RNA binding);GO:0003735(MF:structural constituent of ribosome)				PF03719(Ribosomal protein S5, C-terminal domain)
M3X8Y2	Gap junction protein	GJA1	M3X8Y2	M3X8Y2	GJA1	Gap junction protein	M3X8Y2_FELCA	18	129430	129021	122488	126980	132612	146265	141180	140019	0.906875	0.0463827	GO:0000132(BP:establishment of mitotic spindle orientation);GO:0007165(BP:signal transduction);GO:0007267(BP:cell-cell signaling);GO:0007507(BP:heart development);GO:0008104(BP:protein localization);GO:0010628(BP:positive regulation of gene expression);GO:0010644(BP:cell communication by electrical coupling);GO:0032277(BP:negative regulation of gonadotropin secretion);GO:1901164(BP:negative regul…	fca:101100211(GJA1)	fca04540(Gap junction);		PF03508(Gap junction alpha-1 protein (Cx43));PF00029(Connexin)
M3X8Z5	Histone PARylation factor 1	HPF1	M3X8Z5	M3X8Z5	HPF1	Histone PARylation factor 1	M3X8Z5_FELCA	25	54457.2	49501.2	51917.9	51958.8	40955.7	41502.6	47470.8	43309.7	1.1997	0.0268143	GO:0006302(BP:double-strand break repair);GO:0006974(BP:cellular response to DNA damage stimulus);GO:0010835(BP:regulation of protein ADP-ribosylation);GO:0031056(BP:regulation of histone modification);GO:0000785(CC:chromatin);GO:0005634(CC:nucleus);GO:0090734(CC:site of DNA damage);GO:0003682(MF:chromatin binding);GO:0042393(MF:histone binding);GO:0072572(MF:poly-ADP-D-ribose binding);GO:0140768…	fca:101092264			PF10228(Histone PARylation factor 1)
M3X9J4	choline-phosphate cytidylyltransferase	PCYT1A	M3X9J4	M3X9J4	PCYT1A	choline-phosphate cytidylyltransferase	M3X9J4_FELCA	21	111745	115863	117206	114938	99548.2	97237.6	107674	101487	1.13254	0.0195651	GO:0005634(CC:nucleus);GO:0005783(CC:endoplasmic reticulum);GO:0005789(CC:endoplasmic reticulum membrane);GO:0042587(CC:glycogen granule);GO:0004105(MF:choline-phosphate cytidylyltransferase activity);GO:0031210(MF:phosphatidylcholine binding);GO:0042802(MF:identical protein binding)	fca:101099320(PCYT1A)	fca00564(Glycerophospholipid metabolism);fca00440(Phosphonate and phosphinate metabolism);		PF01467(Cytidylyltransferase-like)
M3X9U8	tRNA-dihydrouridine(47) synthase [NAD(P)(+)]	DUS3L	M3X9U8	M3X9U8;A0A337SP67	DUS3L	tRNA-dihydrouridine(47) synthase [NAD(P)(+)]	M3X9U8_FELCA	22	82331.7	81057.9	85099.5	82829.7	64375.5	67488.9	76293.3	69385.9	1.19375	0.0233178	GO:0006417(BP:regulation of translation);GO:0017150(MF:tRNA dihydrouridine synthase activity);GO:0046872(MF:metal ion binding);GO:0050660(MF:flavin adenine dinucleotide binding);GO:0106414(MF:mRNA dihydrouridine synthase activity)	fca:101084938			PF01207(Dihydrouridine synthase (Dus))
M3XA23	Importin 7	IPO7	M3XA23	M3XA23	IPO7	Importin 7	M3XA23_FELCA	55	318723	304362	319194	314093	277072	291615	300992	289893	1.08348	0.0464074	GO:0006606(BP:protein import into nucleus);GO:0045087(BP:innate immune response);GO:0005635(CC:nuclear envelope);GO:0005654(CC:nucleoplasm);GO:0005829(CC:cytosol);GO:0031267(MF:small GTPase binding);GO:0042393(MF:histone binding);GO:0046332(MF:SMAD binding)	fca:101091652(IPO7)	fca03013(Nucleocytoplasmic transport)		PF08506(Cse1);PF03810(Importin-beta N-terminal domain)
M3XBJ5	NADH dehydrogenase [ubiquinone] 1 subunit C2	NDUFC2	M3XBJ5	M3XBJ5	NDUFC2	NADH dehydrogenase [ubiquinone] 1 subunit C2	M3XBJ5_FELCA	13	251163	242759	249226	247716	262202	274727	270598	269176	0.920276	0.00868352	GO:0006120(BP:mitochondrial electron transport, NADH to ubiquinone);GO:0005747(CC:mitochondrial respiratory chain complex I)	fca:101080736(NDUFC2)	fca00190(Oxidative phosphorylation);fca04723(Retrograde endocannabinoid signaling);fca04714(Thermogenesis);;;;;;;;;		PF06374(NADH-ubiquinone oxidoreductase subunit b14.5b (NDUFC2))
M3XBL3	Ectonucleotide pyrophosphatase/phosphodiesterase 1	ENPP1	M3XBL3	A0A5F5Y3U1;M3XBL3	ENPP1	Ectonucleotide pyrophosphatase/phosphodiesterase 1	M3XBL3_FELCA	38	131371	130088	131090	130850	150254	146680	147911	148282	0.88244	9.88673e-05	GO:0006955(BP:immune response);GO:0005576(CC:extracellular region);GO:0003676(MF:nucleic acid binding);GO:0005044(MF:scavenger receptor activity);GO:0016788(MF:hydrolase activity, acting on ester bonds);GO:0030247(MF:polysaccharide binding);GO:0046872(MF:metal ion binding)				PF01223(DNA/RNA non-specific endonuclease);PF01663(Type I phosphodiesterase / nucleotide pyrophosphatase);PF01033(Somatomedin B domain)
M3XC69	glutaminase	GLS	M3XC69	A0A2I2UQB3;A0A337S1P9;A0A5F5XLY7;M3XC69	GLS	glutaminase	M3XC69_FELCA	31	283260	292689	283018	286322	300922	304627	307864	304471	0.940393	0.00850528	GO:0006541(BP:glutamine metabolic process);GO:0004359(MF:glutaminase activity)				PF12796(Ankyrin repeats (3 copies));PF04960(Glutaminase);PF17959(EF-hand domain)
M3XC93	Actin, alpha skeletal muscle	ACTA1	M3XC93	M3W7A1;M3WK07;M3XC93	ACTA1	Actin, alpha skeletal muscle	M3XC93_FELCA	3	1336060	1286710	1384270	1335680	1565580	1521610	1573030	1.55341e+06	0.859839	0.00255727					PF00022(Actin)
M3XCR1	tRNA (34-2'-O)-methyltransferase regulator WDR6	WDR6	M3XCR1	M3XCR1	WDR6	tRNA (34-2'-O)-methyltransferase regulator WDR6	M3XCR1_FELCA	12	35050.6	41319.1	37991.2	38120.3	45331.8	47123.3	45748.9	46068	0.827479	0.0136361	GO:0002130(BP:wobble position ribose methylation);GO:0008285(BP:negative regulation of cell population proliferation);GO:0010507(BP:negative regulation of autophagy);GO:0030488(BP:tRNA methylation);GO:0070314(BP:G1 to G0 transition);GO:0005737(CC:cytoplasm);GO:0005829(CC:cytosol);GO:0005886(CC:plasma membrane);GO:0008180(CC:COP9 signalosome);GO:0000049(MF:tRNA binding);GO:0030234(MF:enzyme regula…	fca:101101370			PF00400(WD domain, G-beta repeat)
M3XD00	Glutaredoxin-like protein	CA1H5orf63	M3XD00	M3XD00	CA1H5orf63	Glutaredoxin-like protein	M3XD00_FELCA	2	24581.1	19595.8	19611.1	21262.7	27086.4	25820.1	32190.6	28365.7	0.749591	0.0499904					PF05768(Glutaredoxin-like domain (DUF836))
M3XDT4	Pro-apoptotic WT1 regulator	PAWR	M3XDT4	M3XDT4	PAWR	Pro-apoptotic WT1 regulator	M3XDT4_FELCA	10	73707.8	65212.8	74262.3	71061	46570.7	53473.3	57689.1	52577.7	1.35154	0.0133521	GO:0000122(BP:negative regulation of transcription by RNA polymerase II);GO:0010628(BP:positive regulation of gene expression);GO:0010629(BP:negative regulation of gene expression);GO:0030889(BP:negative regulation of B cell proliferation);GO:0042130(BP:negative regulation of T cell proliferation);GO:0042986(BP:positive regulation of amyloid precursor protein biosynthetic process);GO:0043065(BP:p…
M3XDV7	DNA damage-binding protein 1	DDB1	M3XDV7	M3XDV7	DDB1	DNA damage-binding protein 1	M3XDV7_FELCA	90	325352	329067	328117	327512	323095	323171	323909	323392	1.01274	0.0227312	GO:0006281(BP:DNA repair);GO:0006915(BP:apoptotic process);GO:0007056(BP:spindle assembly involved in female meiosis);GO:0016055(BP:Wnt signaling pathway);GO:0016567(BP:protein ubiquitination);GO:0019076(BP:viral release from host cell);GO:0035234(BP:ectopic germ cell programmed cell death);GO:0042752(BP:regulation of circadian rhythm);GO:0043066(BP:negative regulation of apoptotic process);GO:00…	fca:101081079(DDB1)	fca04120(Ubiquitin mediated proteolysis);fca03420(Nucleotide excision repair);;;		PF10433(Mono-functional DNA-alkylating methyl methanesulfonate N-term);PF03178(CPSF A subunit region)
M3XE07	Protein-serine/threonine kinase	PDK1	M3XE07	M3XE07	PDK1	Protein-serine/threonine kinase	M3XE07_FELCA	22	58388.1	57878.8	60886.5	59051.1	64810.2	62898.7	65117.3	64275.4	0.918721	0.01079	GO:0006468(BP:protein phosphorylation);GO:0008283(BP:cell population proliferation);GO:0008631(BP:intrinsic apoptotic signaling pathway in response to oxidative stress);GO:0010510(BP:regulation of acetyl-CoA biosynthetic process from pyruvate);GO:0010906(BP:regulation of glucose metabolic process);GO:0097411(BP:hypoxia-inducible factor-1alpha signaling pathway);GO:0005739(CC:mitochondrion);GO:000…				PF10436(Mitochondrial branched-chain alpha-ketoacid dehydrogenase kinase);PF02518(Histidine kinase-, DNA gyrase B-, and HSP90-like ATPase)
M3XE20	40S ribosomal protein S8	RPS8	M3XE20	M3XE20	RPS8	40S ribosomal protein S8	M3XE20_FELCA	18	601693	553280	591509	582161	493664	527075	526873	515871	1.1285	0.0229069	GO:0000462(BP:maturation of SSU-rRNA from tricistronic rRNA transcript (SSU-rRNA, 5.8S rRNA, LSU-rRNA));GO:0006412(BP:translation);GO:0005783(CC:endoplasmic reticulum);GO:0022627(CC:cytosolic small ribosomal subunit);GO:0032040(CC:small-subunit processome);GO:0003735(MF:structural constituent of ribosome)	fca:101088094(RPS8)	fca03010(Ribosome);		PF01201(Ribosomal protein S8e)
M3XE42	Aspartate aminotransferase	GOT2	M3XE42	M3XE42;A0A337S4H3	GOT2	Aspartate aminotransferase	M3XE42_FELCA	50	957806	972158	972105	967356	1036670	1018410	1093560	1.04955e+06	0.92169	0.0237177	GO:0006107(BP:oxaloacetate metabolic process);GO:0006532(BP:aspartate biosynthetic process);GO:0006533(BP:aspartate catabolic process);GO:0015908(BP:fatty acid transport);GO:0019550(BP:glutamate catabolic process to aspartate);GO:0019551(BP:glutamate catabolic process to 2-oxoglutarate);GO:0045471(BP:response to ethanol);GO:0005739(CC:mitochondrion);GO:0005759(CC:mitochondrial matrix);GO:0005886(…	fca:101090160(GOT2)	fca00250(Alanine, aspartate and glutamate metabolism);fca00270(Cysteine and methionine metabolism);fca00220(Arginine biosynthesis);fca00330(Arginine and proline metabolism);fca00350(Tyrosine metabolism);fca00360(Phenylalanine metabolism);fca00400(Phenylalanine, tyrosine and tryptophan biosynthesis);fca04975(Fat digestion and absorption)		PF00155(Aminotransferase class I and II)
M3XF64	Metadherin	MTDH	M3XF64	M3X121;A0A2I2UKZ6;M3XF64	MTDH	Metadherin	M3XF64_FELCA	36	157782	151975	158021	155926	148759	146195	150193	148382	1.05084	0.0303701	GO:0043066(BP:negative regulation of apoptotic process);GO:0043123(BP:positive regulation of I-kappaB kinase/NF-kappaB signaling);GO:0045766(BP:positive regulation of angiogenesis);GO:0016020(CC:membrane)				PF15686(Lysine-rich CEACAM1 co-isolated protein family)
M3XFH0	Elongation factor 1-delta	EEF1D	M3XFH0	A0A337SQZ3;M3XFH0	EEF1D	Elongation factor 1-delta	M3XFH0_FELCA	33	1453520	1409350	1430320	1.43106e+06	1273440	1241090	1349820	1.28812e+06	1.11097	0.0145708	GO:0006414(BP:translational elongation);GO:0071479(BP:cellular response to ionizing radiation);GO:0001650(CC:fibrillar center);GO:0005654(CC:nucleoplasm);GO:0005783(CC:endoplasmic reticulum);GO:0005829(CC:cytosol);GO:0005853(CC:eukaryotic translation elongation factor 1 complex);GO:0003746(MF:translation elongation factor activity);GO:0005085(MF:guanyl-nucleotide exchange factor activity)				PF10587(Eukaryotic elongation factor 1 beta central acidic region);PF00736(EF-1 guanine nucleotide exchange domain)
M3XFZ3	Annexin	ANXA11	M3XFZ3	A0A5F5XPA1;M3XFZ3	ANXA11	Annexin	M3XFZ3_FELCA	29	237263	220329	219527	225706	197999	188566	184853	190473	1.18498	0.00725085	GO:0005509(MF:calcium ion binding);GO:0005544(MF:calcium-dependent phospholipid binding)				PF00191(Annexin)
M3XGC0	GPALPP motifs-containing protein 1	GPALPP1	M3XGC0	M3XGC0	GPALPP1	GPALPP motifs-containing protein 1	M3XGC0_FELCA	8	45424.7	45723.6	44467.7	45205.3	43314.2	42386	41504.6	42401.6	1.06612	0.0122067		fca:101084336			PF12572(Protein of unknown function (DUF3752))
M5AXY1	Retinol binding protein 4	RBP4	M5AXY1	M5AXY1;A0A337SJC5;A0A5F5Y0P5	RBP4	Retinol binding protein 4	RET4_FELCA	13	225144	231605	230254	229001	280087	247814	283042	270314	0.847166	0.022611	GO:0034633(BP:retinol transport);GO:0005615(CC:extracellular space);GO:0016918(MF:retinal binding);GO:0019841(MF:retinol binding);GO:0034632(MF:retinol transmembrane transporter activity)	fca:101094377			PF00061(Lipocalin / cytosolic fatty-acid binding protein family)
P48912	NADH-ubiquinone oxidoreductase chain 3	MT-ND3	P48912	P48912;A0A7D5UF19	MT-ND3	NADH-ubiquinone oxidoreductase chain 3	NU3M_FELCA	2	45813.6	42905.9	46968.7	45229.4	37456.5	41880.3	40982.9	40106.6	1.12773	0.047488	GO:0006120(BP:mitochondrial electron transport, NADH to ubiquinone);GO:0005743(CC:mitochondrial inner membrane);GO:0005747(CC:mitochondrial respiratory chain complex I);GO:0008137(MF:NADH dehydrogenase (ubiquinone) activity)	fca:807938(ND3)	fca00190(Oxidative phosphorylation);fca04723(Retrograde endocannabinoid signaling);fca04714(Thermogenesis);;;;;;;;		PF00507(NADH-ubiquinone/plastoquinone oxidoreductase, chain 3)
P61246	Small ribosomal subunit protein eS1 (Fragment)	RPS3A	P61246	A0A0A0MQ24;P61246;A0A2I2UIQ2;M3WV06;M3X6T5	RPS3A	Small ribosomal subunit protein eS1 (Fragment)	RS3A_FELCA	40	1214960	1142540	1157190	1.17156e+06	1038500	1111380	1057400	1.06909e+06	1.09585	0.0299965	GO:0006412(BP:translation);GO:0030154(BP:cell differentiation);GO:0042274(BP:ribosomal small subunit biogenesis);GO:0005730(CC:nucleolus);GO:0005829(CC:cytosol);GO:0005840(CC:ribosome);GO:0032040(CC:small-subunit processome);GO:1990904(CC:ribonucleoprotein complex);GO:0003735(MF:structural constituent of ribosome)				PF01015(Ribosomal S3Ae family)
P63275	Small ribosomal subunit protein eS17	RPS17	P63275	P63275	RPS17	Small ribosomal subunit protein eS17	RS17_FELCA	14	489347	460063	489970	479793	429716	442836	444266	438939	1.09307	0.0199755	GO:0006412(BP:translation);GO:0042274(BP:ribosomal small subunit biogenesis);GO:0005730(CC:nucleolus);GO:0022627(CC:cytosolic small ribosomal subunit);GO:0032040(CC:small-subunit processome);GO:0045202(CC:synapse);GO:0003735(MF:structural constituent of ribosome)	fca:751111(RPS17)	fca03010(Ribosome);		PF00833(Ribosomal S17)
Q66WF5	Large ribosomal subunit protein eL24	RPL24	Q66WF5	Q66WF5;A0A5F5XRW6;A0A5S7RZJ9;A0A2I2UGY2;A0A5F5XU89	RPL24	Large ribosomal subunit protein eL24	RL24_FELCA	16	407337	386574	396283	396731	366583	362897	359283	362921	1.09316	0.00601256	GO:0000027(BP:ribosomal large subunit assembly);GO:0002181(BP:cytoplasmic translation);GO:0010458(BP:exit from mitosis);GO:0021554(BP:optic nerve development);GO:0031290(BP:retinal ganglion cell axon guidance);GO:0060041(BP:retina development in camera-type eye);GO:0005783(CC:endoplasmic reticulum);GO:0022625(CC:cytosolic large ribosomal subunit);GO:0042788(CC:polysomal ribosome);GO:0045202(CC:sy…	fca:100169965(RPL24)	fca03010(Ribosome);		PF01246(Ribosomal protein L24e)
Q9N1F2	Choline/ethanolamine transporter FLVCR1	FLVCR1	Q9N1F2	Q9N1F2;A0A5F5XZ42	FLVCR1	Choline/ethanolamine transporter FLVCR1	FLVC1_FELCA	1	19891.4	22309.2	20404.6	20868.4		16929	15201.3	16065.1	1.29899	0.0248373	GO:0001568(BP:blood vessel development);GO:0001701(BP:in utero embryonic development);GO:0006839(BP:mitochondrial transport);GO:0030218(BP:erythrocyte differentiation);GO:0035264(BP:multicellular organism growth);GO:0042733(BP:embryonic digit morphogenesis);GO:0043249(BP:erythrocyte maturation);GO:0046620(BP:regulation of organ growth);GO:0048536(BP:spleen development);GO:0048704(BP:embryonic ske…	fca:493854			PF07690(Major Facilitator Superfamily)
A0A060PNW6	Thrombomodulin	THBD	A0A060PNW6;M3WF86	A0A060PNW6;M3WF86	THBD;fTM	Thrombomodulin	A0A060PNW6_FELCA;M3WF86_FELCA	7	116714	137386	134994	129698	112924	127860	130510	123765	1.04794	0.524519	GO:0007596(BP:blood coagulation);GO:0016020(CC:membrane);GO:0004888(MF:transmembrane signaling receptor activity);GO:0005509(MF:calcium ion binding)				PF12662(Complement Clr-like EGF-like);PF00059(Lectin C-type domain);PF14670(Coagulation Factor Xa inhibitory site);PF09064(Thrombomodulin like fifth domain, EGF-like);PF07645(Calcium-binding EGF domain)
A0A077DAU5	Core-binding factor subunit beta	CBF-beta	A0A077DAU5	A0A077DAU5	CBF-beta	Core-binding factor subunit beta	A0A077DAU5_FELCA	1	10520.6	15857.9	12955.4	13111.3	10512	12477.3	12949.3	11979.5	1.09448	0.545089	GO:0005634(CC:nucleus);GO:0003713(MF:transcription coactivator activity)	fca:101087541			PF02312(Core binding factor beta subunit)
A0A097HWG4	Alpha-L-iduronidase	IDUA	A0A097HWG4;M3W2Q1	A0A097HWG4;A0A337SI07;M3W2Q1	IDUA	Alpha-L-iduronidase	A0A097HWG4_FELCA;M3W2Q1_FELCA	5	21476.8	29228.8	20631.2	23778.9	16448.7	20502.5	22140.8	19697.3	1.20722	0.273292	GO:0005975(BP:carbohydrate metabolic process);GO:0003940(MF:L-iduronidase activity)	fca:101095896(IDUA)	fca00531(Glycosaminoglycan degradation);fca04142(Lysosome)		PF21200(Alpha-L-iduronidase C-terminal domain);PF01229(Glycosyl hydrolases family 39)
A0A0A0MPX8	Amyloid-beta A4 protein	APP	A0A0A0MPX8;A0A337RWW4;A0A337SBH3	A0A0A0MPX8;A0A337RWW4;A0A337S9D6;A0A337SBH3;A0A337S958;A0A337SNH8;A0A337SPG2;A0A337SML6	APP	Amyloid-beta A4 protein	A0A0A0MPX8_FELCA;A0A337RWW4_FELCA;A0A337SBH3_FELCA	27	27605.8	24379.4	30666.9	27550.7	30199.4	30691.6	31856.9	30916	0.891148	0.148044	GO:0000086(BP:G2/M transition of mitotic cell cycle);GO:0001774(BP:microglial cell activation);GO:0001967(BP:suckling behavior);GO:0002265(BP:astrocyte activation involved in immune response);GO:0006417(BP:regulation of translation);GO:0006468(BP:protein phosphorylation);GO:0006878(BP:cellular copper ion homeostasis);GO:0006897(BP:endocytosis);GO:0006979(BP:response to oxidative stress);GO:000717…				PF12925(E2 domain of amyloid precursor protein);PF12924(Copper-binding of amyloid precursor, CuBD);PF03494(Beta-amyloid peptide (beta-APP));PF00014(Kunitz/Bovine pancreatic trypsin inhibitor domain);PF10515(Beta-amyloid precursor protein C-terminus);PF02177(Amyloid A4 N-terminal heparin-binding)
A0A0A0MPZ5	Glyceraldehyde-3-phosphate dehydrogenase	GAPDH	A0A0A0MPZ5;A0A337S4V3	A0A0A0MPZ5;A0A337S4V3	GAPDH	Glyceraldehyde-3-phosphate dehydrogenase	A0A0A0MPZ5_FELCA;A0A337S4V3_FELCA	12	1739160	1459570	1569950	1589560	1552070	1509920	1772420	1611470	0.986404	0.85823	GO:0006006(BP:glucose metabolic process);GO:0006096(BP:glycolytic process);GO:0010951(BP:negative regulation of endopeptidase activity);GO:0017148(BP:negative regulation of translation);GO:0032481(BP:positive regulation of type I interferon production);GO:0043123(BP:positive regulation of I-kappaB kinase/NF-kappaB signaling);GO:0050832(BP:defense response to fungus);GO:0051873(BP:killing by host …				PF00044(Glyceraldehyde 3-phosphate dehydrogenase, NAD binding domain);PF02800(Glyceraldehyde 3-phosphate dehydrogenase, C-terminal domain)
A0A0A0MPZ6	Ferritin	FTH1	A0A0A0MPZ6	A0A0A0MPZ6	FTH1	Ferritin	A0A0A0MPZ6_FELCA	9	105917	103051	99335	102768	100269	108703	117331	108768	0.944837	0.319359	GO:0006826(BP:iron ion transport);GO:0006880(BP:intracellular sequestering of iron ion);GO:0005737(CC:cytoplasm);GO:0008198(MF:ferrous iron binding);GO:0008199(MF:ferric iron binding)				PF00210(Ferritin-like domain)
A0A0A0MPZ9	Peptidyl-prolyl cis-trans isomerase	PPIA	A0A0A0MPZ9	A0A0A0MPZ9	PPIA	Peptidyl-prolyl cis-trans isomerase	A0A0A0MPZ9_FELCA	3	2245440	1673690	1950890	1.95667e+06	1825900	1800180	1988640	1.87157e+06	1.04547	0.652751	GO:0000413(BP:protein peptidyl-prolyl isomerization);GO:0006457(BP:protein folding);GO:0003755(MF:peptidyl-prolyl cis-trans isomerase activity)				PF00160(Cyclophilin type peptidyl-prolyl cis-trans isomerase/CLD)
A0A0A0Y800	Vomeronasal type-1 receptor	V1R	A0A0A0Y800	A0A0A0Y800	V1R	Vomeronasal type-1 receptor	A0A0A0Y800_FELCA	1	20268	27293.7	26780.9	24780.9	21161.1	26793.6	26453.6	24802.8	0.999117	0.994346	GO:0007606(BP:sensory perception of chemical stimulus);GO:0019236(BP:response to pheromone);GO:0005886(CC:plasma membrane);GO:0016503(MF:pheromone receptor activity)				PF03402(Vomeronasal organ pheromone receptor family, V1R)
A0A0D5ZXZ6	Env protein	env	A0A0D5ZXZ6;A0A0D5ZXZ9;A0A0D5ZY93	A0A0D5ZXZ6;A0A0D5ZXZ9;A0A0D5ZY93	env	Env protein	A0A0D5ZXZ6_FELCA;A0A0D5ZXZ9_FELCA;A0A0D5ZY93_FELCA	25	213379	204659	225859	214632	229189	214538	225020	222916	0.962841	0.333591	GO:0016020(CC:membrane)				PF00429(ENV polyprotein (coat polyprotein))
A0A0D5ZY06	Gag-Pol polyprotein	gag-pol	A0A0D5ZY06;A0A0D5ZYC1	A0A0D5ZY06;A0A0D5ZYC1;A0A8D5LPM2;I7GU46;I7HGJ5;A0A5F5Y5R9	gag-pol	Gag-Pol polyprotein	A0A0D5ZY06_FELCA;A0A0D5ZYC1_FELCA	79	422232	447279	468424	445978	423891	445212	425365	431489	1.03358	0.389244	GO:0006310(BP:DNA recombination);GO:0006508(BP:proteolysis);GO:0015074(BP:DNA integration);GO:0019068(BP:virion assembly);GO:0044826(BP:viral genome integration into host DNA);GO:0046718(BP:viral entry into host cell);GO:0075713(BP:establishment of integrated proviral latency);GO:0016020(CC:membrane);GO:0003723(MF:RNA binding);GO:0003887(MF:DNA-directed DNA polymerase activity);GO:0003964(MF:RNA-…				PF09337(H2C2 zinc finger);PF00075(RNase H);PF00665(Integrase core domain);PF17919(RNase H-like domain found in reverse transcriptase);PF02093(Gag P30 core shell protein);PF18697(Murine leukemia virus (MLV) integrase (IN) C-terminal domain);PF01140(Matrix protein (MA), p15);PF00078(Reverse transcriptase (RNA-dependent DNA polymerase));PF00077(Retroviral aspartyl protease)
A0A0D6CBM2	RELA proto-onco, NF-kB subunit	RELA	A0A0D6CBM2;A0A337SRL6;M3W4J0	A0A0D6CBM2;A0A337SRL6;M3W4J0	RELA	RELA proto-onco, NF-kB subunit	A0A0D6CBM2_FELCA;A0A337SRL6_FELCA;M3W4J0_FELCA	16	45090.9	54696.3	47008.6	48931.9	50572.5	51647.8	42122.4	48114.2	1.01699	0.855307	GO:0001889(BP:liver development);GO:0001942(BP:hair follicle development);GO:0002357(BP:defense response to tumor cell);GO:0006325(BP:chromatin organization);GO:0006357(BP:regulation of transcription by RNA polymerase II);GO:0006954(BP:inflammatory response);GO:0007218(BP:neuropeptide signaling pathway);GO:0007249(BP:I-kappaB kinase/NF-kappaB signaling);GO:0008284(BP:positive regulation of cell p…				PF16179(Rel homology dimerisation domain);PF00554(Rel homology DNA-binding domain)
A0A0G2Y7A0	Ubiquitin-like modifier-activating enzyme 1	UBE1Y	A0A0G2Y7A0	A0A0G2Y7A0;Q1WF17	UBE1Y	Ubiquitin-like modifier-activating enzyme 1	A0A0G2Y7A0_FELCA	1	150714	179041	206184	178646	176366	132371	194279	167672	1.06545	0.676016	GO:0004839(MF:ubiquitin activating enzyme activity);GO:0005524(MF:ATP binding)				PF16191(Ubiquitin-activating enzyme E1 four-helix bundle);PF10585(Ubiquitin-activating enzyme, SCCH domain);PF16190(Ubiquitin-activating enzyme E1 FCCH domain);PF00899(ThiF family);PF09358(Ubiquitin fold domain)
A0A0U1VMQ6	TATA-box-binding protein (Fragment)	TBP	A0A0U1VMQ6;M3W6Z0	M3W6Z0;A0A0U1VMQ6	TBP	TATA-box-binding protein (Fragment)	A0A0U1VMQ6_FELCA;M3W6Z0_FELCA	4	18286.7	16666.6	16697.8	17217	17765.7	18118.8	17475.7	17786.7	0.967971	0.371336	GO:0006352(BP:DNA-templated transcription, initiation);GO:0005634(CC:nucleus);GO:0003677(MF:DNA binding)				PF00352(Transcription factor TFIID (or TATA-binding protein, TBP))
A0A0X9Q7C2	Mitochondrial antiviral signaling protein variant 1	MAVS	A0A0X9Q7C2	A0A0X9Q7C2;A0A337S3B9;A0A5F5Y3A8;M3XC21	MAVS	Mitochondrial antiviral signaling protein variant 1	A0A0X9Q7C2_FELCA	24	123358	130529	124039	125975	137071	122318	139069	132819	0.948471	0.30015	GO:0002376(BP:immune system process);GO:0050896(BP:response to stimulus);GO:0016020(CC:membrane)				PF16739(Caspase recruitment domain)
A0A143RHU3	RAC-alpha serine/threonine-protein kinase	AKT1	A0A143RHU3	A0A143RHU3	AKT1	RAC-alpha serine/threonine-protein kinase	A0A143RHU3_FELCA	19	28134.6	22617.7	23825.5	24859.3	23047	26020.7	24595.3	24554.3	1.01242	0.879122	GO:0001649(BP:osteoblast differentiation);GO:0001893(BP:maternal placenta development);GO:0001938(BP:positive regulation of endothelial cell proliferation);GO:0002042(BP:cell migration involved in sprouting angiogenesis);GO:0003376(BP:sphingosine-1-phosphate receptor signaling pathway);GO:0005977(BP:glycogen metabolic process);GO:0006006(BP:glucose metabolic process);GO:0006469(BP:negative regula…	fca:101087931(AKT1)	fca04010(MAPK signaling pathway);fca04012(ErbB signaling pathway);fca04014(Ras signaling pathway);fca04015(Rap1 signaling pathway);fca04370(VEGF signaling pathway);fca04371(Apelin signaling pathway);fca04630(JAK-STAT signaling pathway);fca04668(TNF signaling pathway);fca04066(HIF-1 signaling pathway);fca04068(FoxO signaling pathway);fca04072(Phospholipase D signaling pathway);fca04071(Sphingolipi…		PF00433(Protein kinase C terminal domain);PF00169(PH domain);PF00069(Protein kinase domain)
A0A1W7GKK0	NADH-cytochrome b5 reductase	CYB5R3	A0A1W7GKK0;A0A337RZ16	A0A337RZ16;A0A1W7GKK0	CYB5R3	NADH-cytochrome b5 reductase	A0A1W7GKK0_FELCA;A0A337RZ16_FELCA	34	3119790	3185450	2926030	3077090	3404870	3146460	2766840	3.10606e+06	0.990674	0.892374	GO:0004128(MF:cytochrome-b5 reductase activity, acting on NAD(P)H)				PF00175(Oxidoreductase NAD-binding domain);PF00970(Oxidoreductase FAD-binding domain)
A0A222NT34	Integrin beta	ITGB2	A0A222NT34;A0A5K1TUQ9;M3VY84	A0A5K1TUQ9;A0A222NT34;A0A337SAY1;M3VY84	ITGB2	Integrin beta	A0A222NT34_FELCA;A0A5K1TUQ9_FELCA;M3VY84_FELCA	2	23338.7	30272.3	23094.4	25568.5	23587.2	23988.1	17234.4	21603.2	1.18355	0.284672	GO:0006909(BP:phagocytosis);GO:0007155(BP:cell adhesion);GO:0007229(BP:integrin-mediated signaling pathway);GO:0007517(BP:muscle organ development);GO:0009986(CC:cell surface);GO:0030027(CC:lamellipodium);GO:0032587(CC:ruffle membrane);GO:0042470(CC:melanosome);GO:0055037(CC:recycling endosome);GO:0046872(MF:metal ion binding)				PF17205(Integrin plexin domain);PF08725(Integrin beta cytoplasmic domain);PF07974(EGF-like domain);PF00362(Integrin beta chain VWA domain)
A0A2D0UF13	Proteasome subunit beta type-4 (Fragment)	PSMB4	A0A2D0UF13;M3VXE9	M3VXE9;A0A2D0UF13	PSMB4	Proteasome subunit beta type-4 (Fragment)	A0A2D0UF13_FELCA;M3VXE9_FELCA	15	340534	374118	368445	361032	351636	352593	443057	382429	0.944051	0.540852	GO:0051603(BP:proteolysis involved in cellular protein catabolic process);GO:0005634(CC:nucleus);GO:0005737(CC:cytoplasm);GO:0005839(CC:proteasome core complex)				PF00227(Proteasome subunit)
A0A2D0UF23	17beta-estradiol 17-dehydrogenase (Fragment)	HSD17B3	A0A2D0UF23;M3VZ12	A0A2D0UF23;M3VZ12;A0A5F5XDN4	HSD17B3	17beta-estradiol 17-dehydrogenase (Fragment)	A0A2D0UF23_FELCA;M3VZ12_FELCA	1	10003.2	7002.38	9196.7	8734.09		8607.54	9892.29	9249.92	0.944235	0.708148	GO:0016020(CC:membrane);GO:0016616(MF:oxidoreductase activity, acting on the CH-OH group of donors, NAD or NADP as acceptor)				PF00106(short chain dehydrogenase)
A0A2D0UJY9	Proteasome subunit beta (Fragment)	PSMB2	A0A2D0UJY9;M3XCX1	A0A2D0UJY9;M3XCX1	PSMB2	Proteasome subunit beta (Fragment)	A0A2D0UJY9_FELCA;M3XCX1_FELCA	11	254177	259712	262344	258744	253216	233081	274152	253483	1.02076	0.686092	GO:0010498(BP:proteasomal protein catabolic process);GO:0005634(CC:nucleus);GO:0005737(CC:cytoplasm);GO:0005839(CC:proteasome core complex)				PF00227(Proteasome subunit)
A0A2D0UMG5	Proteasome activator complex subunit 2 (Fragment)	PSME2	A0A2D0UMG5;A0A337ST64;A0A337STN2	A0A2D0UMG5;A0A337ST64;A0A337STN2;M3W4B8	PSME2	Proteasome activator complex subunit 2 (Fragment)	A0A2D0UMG5_FELCA;A0A337ST64_FELCA;A0A337STN2_FELCA	21	155510	140901	166113	154175	150413	147303	178624	158780	0.970996	0.728264	GO:0008537(CC:proteasome activator complex)				PF02252(Proteasome activator pa28 beta subunit);PF02251(Proteasome activator pa28 alpha subunit)
A0A2D0UUN5	Proteasome subunit beta (Fragment)	PSMB8	A0A2D0UUN5;M3XF92	M3XF92;A0A2D0UUN5	PSMB8	Proteasome subunit beta (Fragment)	A0A2D0UUN5_FELCA;M3XF92_FELCA	4		11586.7	9785.08	10685.9	5786.83	17179.7	17226.7	13397.7	0.797589	0.622498	GO:0051603(BP:proteolysis involved in cellular protein catabolic process);GO:0005634(CC:nucleus);GO:0005737(CC:cytoplasm);GO:0005839(CC:proteasome core complex);GO:0004298(MF:threonine-type endopeptidase activity)				PF00227(Proteasome subunit)
A0A2D0UUP6	Proteasome 26S subunit non-ATPase 14	PSMD14	A0A2D0UUP6;A0A337S6G5;M3X474	A0A337S6G5;A0A2D0UUP6;M3X474	PSMD14	Proteasome 26S subunit non-ATPase 14	A0A2D0UUP6_FELCA;A0A337S6G5_FELCA;M3X474_FELCA	21	277660	266822	287183	277222	261431	281887	307926	283748	0.977	0.679697	GO:0000502(CC:proteasome complex);GO:0008237(MF:metallopeptidase activity)				PF01398(JAB1/Mov34/MPN/PAD-1 ubiquitin protease)
A0A2I2TZU9	dynamin GTPase	DNM1	A0A2I2TZU9;A0A5F5XHC2	A0A5F5XHC2;A0A2I2U4Z8;A0A5F5XTU0;A0A2I2TZU9;A0A2I2U5J6;A0A2I2U8N0;A0A5F5XDN3;A0A5F5XU15;M3W4S7	DNM1	dynamin GTPase	A0A2I2TZU9_FELCA;A0A5F5XHC2_FELCA	3	37935.1		52865.4	45400.2	36991.3	38792.7	52887.1	42890.4	1.05852	0.788163	GO:0006897(BP:endocytosis);GO:0045087(BP:innate immune response);GO:0051607(BP:defense response to virus);GO:0005874(CC:microtubule);GO:0003924(MF:GTPase activity);GO:0005525(MF:GTP binding)				PF01031(Dynamin central region);PF02212(Dynamin GTPase effector domain);PF00350(Dynamin family);PF00169(PH domain)
A0A2I2TZV6	Centriolar satellite-associated tubulin polyglutamylase complex regulator 1	CSTPP1	A0A2I2TZV6;M3VYN8	A0A2I2TZV6;M3VYN8	CSTPP1	Centriolar satellite-associated tubulin polyglutamylase complex regulator 1	A0A2I2TZV6_FELCA;M3VYN8_FELCA	4	7159.5	4923.27	8799.71	6960.83	6137.95	8196.92		7167.44	0.971174	0.907762	GO:0061635(BP:regulation of protein complex stability);GO:0005737(CC:cytoplasm);GO:0034451(CC:centriolar satellite);GO:0030674(MF:protein-macromolecule adaptor activity)
A0A2I2TZW3	Nucleolar protein 7	NOL7	A0A2I2TZW3;A0A5F5XV69	A0A2I2TZW3;A0A5F5XV69	NOL7	Nucleolar protein 7	A0A2I2TZW3_FELCA;A0A5F5XV69_FELCA	12	141482	133535	153192	142736	152404	160033	143965	152134	0.938228	0.270577	GO:0042274(BP:ribosomal small subunit biogenesis);GO:0005694(CC:chromosome);GO:0005730(CC:nucleolus);GO:0005739(CC:mitochondrion);GO:0032040(CC:small-subunit processome)	fca:101089611			PF08157(NUC129 domain)
A0A2I2TZX1	Rho guanine nucleotide exchange factor 7	ARHGEF7	A0A2I2TZX1;A0A337RVE5;A0A337SBY4;A0A337SCL9;M3WKV7	A0A2I2TZX1;A0A337RVE5;A0A337RZW4;A0A337S201;A0A337SBY4;A0A337SCL9;A0A5F5XL83;A0A5F5Y388;M3WKV7	ARHGEF7	Rho guanine nucleotide exchange factor 7	A0A2I2TZX1_FELCA;A0A337RVE5_FELCA;A0A337SBY4_FELCA;A0A337SCL9_FELCA;M3WKV7_FELCA	28	96781.3	97595.3	92286.2	95554.3	94906.7	93284.9	89947.2	92712.9	1.03065	0.266803	GO:0002244(BP:hematopoietic progenitor cell differentiation);GO:0030032(BP:lamellipodium assembly);GO:0032092(BP:positive regulation of protein binding);GO:0035556(BP:intracellular signal transduction);GO:0043547(BP:positive regulation of GTPase activity);GO:0060124(BP:positive regulation of growth hormone secretion);GO:0000322(CC:storage vacuole);GO:0005737(CC:cytoplasm);GO:0005829(CC:cytosol);G…				PF16615(Unstructured region one on RhoGEF 6 and 7);PF16614(Unstructured region two on RhoGEF 6 and 7);PF00621(RhoGEF domain);PF07653(Variant SH3 domain);PF16523(betaPIX coiled coil);PF00169(PH domain)
A0A2I2TZX8	Galactokinase 2	GALK2	A0A2I2TZX8;A0A5F5Y5C8;M3W563	A0A2I2TZX8;A0A5F5XVK2;A0A5F5Y5C8;M3W563	GALK2	Galactokinase 2	A0A2I2TZX8_FELCA;A0A5F5Y5C8_FELCA;M3W563_FELCA	14	95123.1	88792.9	86291.4	90069.1	74695.3	90552.9	87921.6	84389.9	1.0673	0.365259	GO:0006012(BP:galactose metabolic process);GO:0005737(CC:cytoplasm);GO:0004335(MF:galactokinase activity);GO:0005524(MF:ATP binding)				PF10509(Galactokinase galactose-binding signature);PF00288(GHMP kinases N terminal domain);PF08544(GHMP kinases C terminal)
A0A2I2TZZ2	Oxysterol-binding protein	OSBPL6	A0A2I2TZZ2;A0A2I2U6Z4;A0A2I2UR10;A0A337RUC7;A0A337SKY7;M3WH48	A0A2I2TZZ2;A0A2I2U6Z4;A0A2I2UR10;A0A337RUC7;A0A337SKY7;M3WH48	OSBPL6	Oxysterol-binding protein	A0A2I2TZZ2_FELCA;A0A2I2U6Z4_FELCA;A0A2I2UR10_FELCA;A0A337RUC7_FELCA;A0A337SKY7_FELCA;M3WH48_FELCA	7	8976.9	7095.59	11211	9094.5	13583.3	6690.97	8242.52	9505.6	0.956752	0.872446	GO:0006869(BP:lipid transport);GO:0008289(MF:lipid binding)				PF01237(Oxysterol-binding protein);PF15409(Pleckstrin homology domain)
A0A2I2U011	Fibronectin	FN1	A0A2I2U011	M3WB06;A0A2I2U011;A0A2I2UAM2;A0A337S9C4;A0A337SC01;A0A337SWF2	FN1	Fibronectin	A0A2I2U011_FELCA	158	797609	757556	561371	705512	927580	896444	366903	730309	0.966046	0.905439	GO:0006953(BP:acute-phase response);GO:0007155(BP:cell adhesion);GO:0008360(BP:regulation of cell shape);GO:0005576(CC:extracellular region);GO:0008201(MF:heparin binding)				PF00041(Fibronectin type III domain);PF00039(Fibronectin type I domain);PF00040(Fibronectin type II domain)
A0A2I2U028	Exostosin like glycosyltransferase 3	EXTL3	A0A2I2U028;M3WRR9	A0A2I2U028;M3WRR9	EXTL3	Exostosin like glycosyltransferase 3	A0A2I2U028_FELCA;M3WRR9_FELCA	5	15289	8407.45	9974.45	11223.6	7263.86	7870.37	6907.94	7347.39	1.52757	0.138838	GO:0006486(BP:protein glycosylation);GO:0005789(CC:endoplasmic reticulum membrane);GO:0016757(MF:glycosyltransferase activity)				PF09258(Glycosyl transferase family 64 domain);PF03016(Exostosin family)
A0A2I2U029	cysteine--tRNA ligase	CARS2	A0A2I2U029	A0A2I2U029;M3X7N9	CARS2	cysteine--tRNA ligase	A0A2I2U029_FELCA	12	31007.4	29068.8	31684	30586.7	26543.9	28383.3	32269.9	29065.7	1.05233	0.459602	GO:0006423(BP:cysteinyl-tRNA aminoacylation);GO:0004817(MF:cysteine-tRNA ligase activity);GO:0005524(MF:ATP binding);GO:0046872(MF:metal ion binding)				PF01406(tRNA synthetases class I (C) catalytic domain)
A0A2I2U033	Myosin regulatory light polypeptide 9	MYL9	A0A2I2U033	A0A2I2U033	MYL9	Myosin regulatory light polypeptide 9	A0A2I2U033_FELCA	30	995375	944251	941110	960245	945213	904405	987624	945747	1.01533	0.651791	GO:0030239(BP:myofibril assembly);GO:0001725(CC:stress fiber);GO:0005737(CC:cytoplasm);GO:0016460(CC:myosin II complex);GO:0030016(CC:myofibril);GO:0030018(CC:Z disc);GO:0005509(MF:calcium ion binding);GO:0032036(MF:myosin heavy chain binding)	fca:101097882(MYL9)	fca04024(cAMP signaling pathway);fca04022(cGMP-PKG signaling pathway);fca04510(Focal adhesion);fca04520(Adherens junction);fca04530(Tight junction);fca04814(Motor proteins);fca04820(Cytoskeleton in muscle cells);fca04810(Regulation of actin cytoskeleton);fca04670(Leukocyte transendothelial migration);fca04921(Oxytocin signaling pathway);fca04270(Vascular smooth muscle contraction);fca04360(Axon g…		PF13499(EF-hand domain pair)
A0A2I2U042	Transforming acidic coiled-coil containing protein 2	TACC2	A0A2I2U042;A0A2I2UUW3;A0A337SGV2;A0A5F5XKE8;A0A5F5XPG0;A0A5F5Y129;A0A5F5Y699;A0A5F5Y7W9	A0A2I2U042;A0A2I2UUW3;A0A2I2V1Q8;A0A337SGV2;A0A5F5XKE8;A0A5F5XPG0;A0A5F5Y129;A0A5F5Y699;A0A5F5Y7W9;M3X454	TACC2	Transforming acidic coiled-coil containing protein 2	A0A2I2U042_FELCA;A0A2I2UUW3_FELCA;A0A337SGV2_FELCA;A0A5F5XKE8_FELCA;A0A5F5XPG0_FELCA;A0A5F5Y129_FELCA;A0A5F5Y699_FELCA;A0A5F5Y7W9_FELCA	18	40968.2	38029.9	32230.2	37076.1	32883.1	36826.9	33006.3	34238.8	1.08287	0.379573	GO:0007052(BP:mitotic spindle organization);GO:0005737(CC:cytoplasm);GO:0005856(CC:cytoskeleton)				PF05010(Transforming acidic coiled-coil-containing protein (TACC), C-terminal)
A0A2I2U043	Heteroous nuclear ribonucleoprotein D like	HNRNPDL	A0A2I2U043;A0A5F5Y6C4;M3VUT2	M3VUT2;A0A2I2U043;A0A5F5Y6C4	HNRNPDL	Heteroous nuclear ribonucleoprotein D like	A0A2I2U043_FELCA;A0A5F5Y6C4_FELCA;M3VUT2_FELCA	30	733333	728552	724665	728850	764709	779247	733756	759237	0.959977	0.0899314	GO:0005634(CC:nucleus);GO:0005737(CC:cytoplasm);GO:0003677(MF:DNA binding);GO:0003723(MF:RNA binding)				PF00076(RNA recognition motif)
A0A2I2U047	Coronin	CORO1C	A0A2I2U047;A0A337SSG6	A0A2I2U047;A0A337SSG6	CORO1C	Coronin	A0A2I2U047_FELCA;A0A337SSG6_FELCA	46	552524	561791	571111	561809	514962	572430	581216	556203	1.01008	0.806791	GO:0001755(BP:neural crest cell migration);GO:0007015(BP:actin filament organization);GO:0010633(BP:negative regulation of epithelial cell migration);GO:0010762(BP:regulation of fibroblast migration);GO:0016197(BP:endosomal transport);GO:0021591(BP:ventricular system development);GO:0022038(BP:corpus callosum development);GO:0044387(BP:negative regulation of protein kinase activity by regulation …				PF08953(Domain of unknown function (DUF1899));PF16300(Type of WD40 repeat);PF00400(WD domain, G-beta repeat)
A0A2I2U067	Gephyrin	GPHN	A0A2I2U067;A0A2I2U0L9;A0A2I2U0Q9;A0A5F5XH93;M3WIY2	A0A2I2U067;A0A5F5XH93;M3WIY2;A0A2I2U0L9;A0A2I2U0Q9	GPHN	Gephyrin	A0A2I2U067_FELCA;A0A2I2U0L9_FELCA;A0A2I2U0Q9_FELCA;A0A5F5XH93_FELCA;M3WIY2_FELCA	34	61476.7	57262	55563	58100.6	44529.8	45508.4	60228.7	50089	1.15995	0.210231	GO:0006777(BP:Mo-molybdopterin cofactor biosynthetic process);GO:0005524(MF:ATP binding);GO:0046872(MF:metal ion binding);GO:0061598(MF:molybdopterin adenylyltransferase activity);GO:0061599(MF:molybdopterin molybdotransferase activity)				PF03453(MoeA N-terminal region (domain I and II));PF03454(MoeA C-terminal region (domain IV));PF00994(Probable molybdopterin binding domain)
A0A2I2U069	PDZ domain-containing protein 11	PDZD11	A0A2I2U069	A0A337SDI3;A0A2I2U069	PDZD11	PDZ domain-containing protein 11	A0A2I2U069_FELCA	4	44457	49765	54148.9	49457	35747.5	50788.5	50875	45803.7	1.07976	0.560128		fca:101088144			PF00595(PDZ domain)
A0A2I2U077	Mpv17-like protein 2	MPV17L2	A0A2I2U077;A0A5F5XCI0	A0A2I2U077;A0A5F5XCI0	MPV17L2	Mpv17-like protein 2	A0A2I2U077_FELCA;A0A5F5XCI0_FELCA	2	64284.9	66354.4	59456.2	63365.2	52769.7	67976.1	55928.4	58891.4	1.07597	0.426873	GO:0016020(CC:membrane)	fca:101094083(MPV17L2)	fca04146(Peroxisome)		PF04117(Mpv17 / PMP22 family)
A0A2I2U093	Large ribosomal subunit protein uL18	RPL5	A0A2I2U093	A0A2I2U093;A0A337SAA8;A0A5F5Y2G3	RPL5	Large ribosomal subunit protein uL18	A0A2I2U093_FELCA	42	823809	740933	773635	779459	689600	729626	733090	717439	1.08645	0.0899121	GO:0006412(BP:translation);GO:0005737(CC:cytoplasm);GO:0005840(CC:ribosome);GO:1990904(CC:ribonucleoprotein complex);GO:0003735(MF:structural constituent of ribosome);GO:0008097(MF:5S rRNA binding)				PF14204(Ribosomal L18 C-terminal region);PF17144(Ribosomal large subunit proteins 60S L5, and 50S L18)
A0A2I2U098	Rho GTPase activating protein 12	ARHGAP12	A0A2I2U098	A0A2I2U3J3;A0A2I2U098;A0A2I2UH41;A0A2I2UTR0;A0A5F5XD06;A0A5F5XZZ0;M3WSI2	ARHGAP12	Rho GTPase activating protein 12	A0A2I2U098_FELCA	16	13347.8	13841.5	15668	14285.8	13180.9	13585.3	15907.3	14224.5	1.00431	0.958418	GO:0007165(BP:signal transduction);GO:0005096(MF:GTPase activator activity)				PF16618(Linker region between SH3 and WW domains on ARHGAP12);PF00018(SH3 domain);PF00397(WW domain);PF00169(PH domain);PF00620(RhoGAP domain)
A0A2I2U0B6	GULP PTB domain containing engulfment adaptor 1	GULP1	A0A2I2U0B6	A0A2I2U0B6;A0A2I2UAD3;A0A2I2V543;A0A337S870;M3WXY1	GULP1	GULP PTB domain containing engulfment adaptor 1	A0A2I2U0B6_FELCA	18	55060.3	47470.4	54393.1	52307.9	51055.4	53037.4	60302.3	54798.4	0.954553	0.539155					PF00640(Phosphotyrosine interaction domain (PTB/PID))
A0A2I2U0C4	Alpha-(1,6)-fucosyltransferase	FUT8	A0A2I2U0C4	A0A2I2U0C4	FUT8	Alpha-(1,6)-fucosyltransferase	A0A2I2U0C4_FELCA	16	44789.5	45376.5	40732.1	43632.7	37748.1	43637.2	46593.4	42659.6	1.02281	0.760513	GO:0006487(BP:protein N-linked glycosylation);GO:0006491(BP:N-glycan processing);GO:0007179(BP:transforming growth factor beta receptor signaling pathway);GO:0007229(BP:integrin-mediated signaling pathway);GO:0007585(BP:respiratory gaseous exchange by respiratory system);GO:0010468(BP:regulation of gene expression);GO:0010761(BP:fibroblast migration);GO:0018279(BP:protein N-linked glycosylation v…	fca:101089525(FUT8)	fca00510(N-Glycan biosynthesis);fca00513(Various types of N-glycan biosynthesis);fca00533(Glycosaminoglycan biosynthesis - keratan sulfate);		PF19745(Alpha-(1,6)-fucosyltransferase N- and catalytic domains);PF14604(Variant SH3 domain)
A0A2I2U0D2	Adenylate cyclase type 6	ADCY6	A0A2I2U0D2;A0A2I2U4G9;A0A2I2UV71;M3VU21	A0A2I2U0D2;A0A2I2U4G9;A0A2I2UV71;M3VU21	ADCY6	Adenylate cyclase type 6	A0A2I2U0D2_FELCA;A0A2I2U4G9_FELCA;A0A2I2UV71_FELCA;M3VU21_FELCA	1	13081.6	13029.1	4390.66	10167.1	9512.27	13197.4		11354.8	0.8954	0.784526	GO:0006171(BP:cAMP biosynthetic process);GO:0035556(BP:intracellular signal transduction);GO:0005886(CC:plasma membrane);GO:0004016(MF:adenylate cyclase activity);GO:0005524(MF:ATP binding);GO:0046872(MF:metal ion binding)				PF06327(Adenylate cyclase, conserved domain);PF16214(Adenylyl cyclase N-terminal extracellular and transmembrane region);PF00211(Adenylate and Guanylate cyclase catalytic domain)
A0A2I2U0D5	SH3 domain containing kinase binding protein 1	SH3KBP1	A0A2I2U0D5;A0A2I2UX20;A0A337RTZ6;A0A337S1J4;A0A337SC45	A0A2I2UX20;A0A2I2U0D5;A0A2I2UEU6;A0A337RTZ6;A0A337S1J4;A0A337SB91;A0A337SC45;A0A337SD86;A0A337SWK0;M3W166	SH3KBP1	SH3 domain containing kinase binding protein 1	A0A2I2U0D5_FELCA;A0A2I2UX20_FELCA;A0A337RTZ6_FELCA;A0A337S1J4_FELCA;A0A337SC45_FELCA	30	70987.7	67607.8	72644.9	70413.5	62670.1	68170	71750.1	67530.1	1.0427	0.394917					PF14604(Variant SH3 domain)
A0A2I2U0E2	Farnesyl pyrophosphate synthase	FDPS	A0A2I2U0E2;A0A5F5XN41	A0A2I2U0E2;A0A5F5XN41	FDPS	Farnesyl pyrophosphate synthase	A0A2I2U0E2_FELCA;A0A5F5XN41_FELCA	19	270307	248226	283584	267372	263256	243309	280001	262189	1.01977	0.743692	GO:0008299(BP:isoprenoid biosynthetic process);GO:0005654(CC:nucleoplasm);GO:0005829(CC:cytosol);GO:0031410(CC:cytoplasmic vesicle);GO:0016765(MF:transferase activity, transferring alkyl or aryl (other than methyl) groups)				PF00348(Polyprenyl synthetase)
A0A2I2U0F1	Nuclear transcription factor Y subunit beta	NFYB	A0A2I2U0F1;A0A2I2UR54;M3XFA4	A0A2I2UR54;A0A2I2U0F1;M3XFA4	NFYB	Nuclear transcription factor Y subunit beta	A0A2I2U0F1_FELCA;A0A2I2UR54_FELCA;M3XFA4_FELCA	4	89321.9	91302	85107.7	88577.2	83394	93233.1	70815.1	82480.7	1.07391	0.416861	GO:0016602(CC:CCAAT-binding factor complex);GO:0001228(MF:DNA-binding transcription activator activity, RNA polymerase II-specific);GO:0043565(MF:sequence-specific DNA binding);GO:0046982(MF:protein heterodimerization activity)	fca:101083016(NFYB)	fca04612(Antigen processing and presentation);;		PF00808(Histone-like transcription factor (CBF/NF-Y) and archaeal histone)
A0A2I2U0F4	Serine-protein kinase ATM	ATM	A0A2I2U0F4	A0A2I2U0F4;A0A5F5XWA0	ATM	Serine-protein kinase ATM	A0A2I2U0F4_FELCA	86	49875.7	45965.5	49152.2	48331.1	47230.9	50782.5	41970.5	46661.3	1.03579	0.586562	GO:0000077(BP:DNA damage checkpoint signaling);GO:0000425(BP:pexophagy);GO:0000723(BP:telomere maintenance);GO:0000724(BP:double-strand break repair via homologous recombination);GO:0001541(BP:ovarian follicle development);GO:0001756(BP:somitogenesis);GO:0002331(BP:pre-B cell allelic exclusion);GO:0006468(BP:protein phosphorylation);GO:0007094(BP:mitotic spindle assembly checkpoint signaling);GO:…	fca:101089291(ATM)	fca03440(Homologous recombination);fca04064(NF-kappa B signaling pathway);fca04068(FoxO signaling pathway);fca04110(Cell cycle);fca04210(Apoptosis);fca04115(p53 signaling pathway);fca04218(Cellular senescence);;;;;;		PF11640(Telomere-length maintenance and DNA damage repair);PF02260(FATC domain);PF00454(Phosphatidylinositol 3- and 4-kinase);PF02259(FAT domain)
A0A2I2U0H5	Tubulin polyglutamylase complex subunit 1	TPGS1	A0A2I2U0H5	A0A2I2U0H5	TPGS1	Tubulin polyglutamylase complex subunit 1	A0A2I2U0H5_FELCA	7	15730.3	16358.1	17185.1	16424.5	14791.3	15146.2	17259.1	15732.2	1.04401	0.474494	GO:0007268(BP:chemical synaptic transmission);GO:0007288(BP:sperm axoneme assembly);GO:0018095(BP:protein polyglutamylation);GO:0030534(BP:adult behavior);GO:0051648(BP:vesicle localization);GO:0005813(CC:centrosome);GO:0045202(CC:synapse);GO:0008017(MF:microtubule binding);GO:0070740(MF:tubulin-glutamic acid ligase activity)
A0A2I2U0I1	Centrosomal protein 78	CEP78	A0A2I2U0I1;A0A2I2UTH0;A0A5F5XCE2;A0A5F5XY35;M3W8B3	A0A2I2U0I1;A0A2I2UTH0;A0A5F5XCE2;A0A5F5XG28;A0A5F5XY35;M3W8B3	CEP78	Centrosomal protein 78	A0A2I2U0I1_FELCA;A0A2I2UTH0_FELCA;A0A5F5XCE2_FELCA;A0A5F5XY35_FELCA;M3W8B3_FELCA	4	2598.19	3909.3	4216.13	3574.54	2402.05	3056.63	4273.11	3243.93	1.10192	0.677911					PF13516(Leucine Rich repeat)
A0A2I2U0I2	Cell cycle exit and neuronal differentiation 1	CEND1	A0A2I2U0I2	A0A2I2U0I2	CEND1	Cell cycle exit and neuronal differentiation 1	A0A2I2U0I2_FELCA	9	189275	180760	189282	186439	166696	163962	199776	176811	1.05445	0.462272	GO:0007628(BP:adult walking behavior);GO:0021686(BP:cerebellar granular layer maturation);GO:0021702(BP:cerebellar Purkinje cell differentiation);GO:0021933(BP:radial glia guided migration of cerebellar granule cell);GO:0021941(BP:negative regulation of cerebellar granule cell precursor proliferation);GO:0005739(CC:mitochondrion);GO:0016020(CC:membrane);GO:0031982(CC:vesicle)	fca:101099247			PF15677(Cell cycle exit and neuronal differentiation protein 1)
A0A2I2U0I4	RNA helicase	YTHDC2	A0A2I2U0I4;M3WVZ7	M3WVZ7;A0A2I2U0I4	YTHDC2	RNA helicase	A0A2I2U0I4_FELCA;M3WVZ7_FELCA	19	15609.2	17357.7	11354.8	14773.9	12255.7	12932	11540.1	12242.6	1.20676	0.238201	GO:0003723(MF:RNA binding);GO:0003724(MF:RNA helicase activity);GO:0005524(MF:ATP binding);GO:0016787(MF:hydrolase activity)				PF00270(DEAD/DEAH box helicase);PF04408(Helicase associated domain (HA2), winged-helix);PF04146(YT521-B-like domain);PF07717(Oligonucleotide/oligosaccharide-binding (OB)-fold);PF00271(Helicase conserved C-terminal domain);PF21010(Helicase associated domain (HA2), ratchet-like);PF01424(R3H domain)
A0A2I2U0I8	Early endosome antigen 1	EEA1	A0A2I2U0I8;M3X609	A0A2I2USR6;A0A2I2U0I8;A0A5F5XNY8;A0A5F5XTR9;A0A5F5Y4K9;A0A5F5Y6U8;M3X609	EEA1	Early endosome antigen 1	A0A2I2U0I8_FELCA;M3X609_FELCA	110	200113	220104	225286	215168	193693	186842	219307	199947	1.07612	0.290626	GO:0046872(MF:metal ion binding)				PF01363(FYVE zinc finger)
A0A2I2U0K0	[histone H3]-trimethyl-L-lysine(9) demethylase	KDM4B	A0A2I2U0K0;M3W7C9	M3W7C9;A0A2I2U0K0;A0A5F5XGB6	KDM4B	[histone H3]-trimethyl-L-lysine(9) demethylase	A0A2I2U0K0_FELCA;M3W7C9_FELCA	3	4759.84	11242.6	13155.5	9719.31		7078.11	10518.6	8798.35	1.10467	0.810614	GO:0005634(CC:nucleus);GO:0008270(MF:zinc ion binding);GO:0140684(MF:histone H3-tri/dimethyl-lysine-9 demethylase activity)				PF02373(JmjC domain, hydroxylase);PF13831(PHD-finger);PF02375(jmjN domain);PF18104(Jumonji domain-containing protein 2A Tudor domain);PF13832(PHD-zinc-finger like domain)
A0A2I2U0K3	DDB1 and CUL4 associated factor 1	DCAF1	A0A2I2U0K3	A0A2I2U0K3	DCAF1	DDB1 and CUL4 associated factor 1	A0A2I2U0K3_FELCA	50	65081.3	61740.9	65726.6	64182.9	62893.4	62408.4	60326	61875.9	1.03728	0.190396	GO:0000122(BP:negative regulation of transcription by RNA polymerase II);GO:0016567(BP:protein ubiquitination);GO:0030183(BP:B cell differentiation);GO:0033151(BP:V(D)J recombination);GO:0035212(BP:cell competition in a multicellular organism);GO:0043687(BP:post-translational protein modification);GO:0045732(BP:positive regulation of protein catabolic process);GO:0001650(CC:fibrillar center);GO:0…
A0A2I2U0K4	Sarcospan	SSPN	A0A2I2U0K4;A0A337SC02	A0A2I2U0K4;A0A337SC02	SSPN	Sarcospan	A0A2I2U0K4_FELCA;A0A337SC02_FELCA	2	2201.32		3085.72	2643.52	511.132	1099.91	2943.17	1518.07	1.74137	0.34292	GO:0016010(CC:dystrophin-associated glycoprotein complex);GO:0030133(CC:transport vesicle);GO:0042383(CC:sarcolemma)	fca:101098965(SSPN)	fca04820(Cytoskeleton in muscle cells);;;;		PF04103(CD20-like family)
A0A2I2U0K9	Trinucleotide repeat containing adaptor 6A	TNRC6A	A0A2I2U0K9;A0A2I2US95;A0A2I2UYN3;A0A2I2V1F7;A0A5F5XLL1;A0A5F5XLU1;M3X231	A0A5F5XLL1;A0A2I2U0K9;A0A2I2US95;A0A2I2UYN3;A0A2I2V1F7;A0A5F5XLU1;A0A5F5Y1J3;M3X231	TNRC6A	Trinucleotide repeat containing adaptor 6A	A0A2I2U0K9_FELCA;A0A2I2US95_FELCA;A0A2I2UYN3_FELCA;A0A2I2V1F7_FELCA;A0A5F5XLL1_FELCA;A0A5F5XLU1_FELCA;M3X231_FELCA	11	13155.5	9519.29	9866.52	10847.1	14565.3	12597.9	11882.6	13015.3	0.833414	0.198705	GO:0003676(MF:nucleic acid binding)				PF10427(Argonaute hook);PF16608(TNRC6-PABC binding domain)
A0A2I2U0L3	FUN14 domain containing 1	FUNDC1	A0A2I2U0L3	A0A2I2U0L3	FUNDC1	FUN14 domain containing 1	A0A2I2U0L3_FELCA	4	56283.7	34964.3	58025.5	49757.8	52119.6	60970.2	50359.4	54483.1	0.913272	0.591322	GO:0000422(BP:autophagy of mitochondrion);GO:0001666(BP:response to hypoxia);GO:0005741(CC:mitochondrial outer membrane)	fca:101092745(FUNDC1)	fca04137(Mitophagy - animal)		PF04930(FUN14 family)
A0A2I2U0M0	Epsin 1	EPN1	A0A2I2U0M0;M3X7X9	M3X7X9;A0A2I2U0M0	EPN1	Epsin 1	A0A2I2U0M0_FELCA;M3X7X9_FELCA	15	101019	109080	113094	107731	101994	105005	107857	104952	1.02648	0.518838	GO:0005737(CC:cytoplasm);GO:0008289(MF:lipid binding)				PF01417(ENTH domain)
A0A2I2U0M1	WASP like actin nucleation promoting factor	WASL	A0A2I2U0M1	A0A2I2U0M1	WASL	WASP like actin nucleation promoting factor	A0A2I2U0M1_FELCA	12	46676.7	45918	52610.9	48401.9	45353.6	40085.9	50586.3	45341.9	1.06749	0.454333	GO:0009617(BP:response to bacterium);GO:0030041(BP:actin filament polymerization);GO:0031503(BP:protein-containing complex localization);GO:0032880(BP:regulation of protein localization);GO:0045944(BP:positive regulation of transcription by RNA polymerase II);GO:0051653(BP:spindle localization);GO:0060997(BP:dendritic spine morphogenesis);GO:0099175(BP:regulation of postsynapse organization);GO:1…	fca:101095243(WASL)	fca04144(Endocytosis);fca04520(Adherens junction);fca04810(Regulation of actin cytoskeleton);;;		PF02205(WH2 motif);PF00568(WH1 domain);PF00786(P21-Rho-binding domain)
A0A2I2U0M5	Syncoilin, intermediate filament protein	SYNC	A0A2I2U0M5;M3WVW2	M3WVW2;A0A2I2U0M5	SYNC	Syncoilin, intermediate filament protein	A0A2I2U0M5_FELCA;M3WVW2_FELCA	19	100103	100101	115577	105260	111602	97876.1	104469	104649	1.00584	0.92965	GO:0005882(CC:intermediate filament)				PF00038(Intermediate filament protein)
A0A2I2U0M6	VPS26 endosomal protein sorting factor C	VPS26C	A0A2I2U0M6;A0A5F5Y7I8	A0A2I2U0M6;A0A337S8D3;A0A337SJJ5;A0A5F5Y7I8;M3WHP7	VPS26C	VPS26 endosomal protein sorting factor C	A0A2I2U0M6_FELCA;A0A5F5Y7I8_FELCA	9	20635.2	19014.3	21153	20267.5	14331.9	20009.7	17865.7	17402.4	1.16464	0.182044	GO:0006886(BP:intracellular protein transport);GO:0005768(CC:endosome)	fca:101081072			PF03643(Vacuolar protein sorting-associated protein 26)
A0A2I2U0M8	Necdin, MAGE family member	NDN	A0A2I2U0M8	A0A2I2U0M8	NDN	Necdin, MAGE family member	A0A2I2U0M8_FELCA	11	23951.9	20733.3	18804	21163.1	27468	21470.1	20429.1	23122.4	0.915263	0.501962	GO:0000122(BP:negative regulation of transcription by RNA polymerase II);GO:0001764(BP:neuron migration);GO:0003016(BP:respiratory system process);GO:0007413(BP:axonal fasciculation);GO:0007417(BP:central nervous system development);GO:0008347(BP:glial cell migration);GO:0009791(BP:post-embryonic development);GO:0019233(BP:sensory perception of pain);GO:0043433(BP:negative regulation of DNA-bindi…				PF01454(MAGE homology domain)
A0A2I2U0N6	TBC1 domain family member 9B	TBC1D9B	A0A2I2U0N6;A0A2I2USE0;A0A5F5XJX4	A0A2I2U0N6;A0A2I2USE0;A0A5F5XH16;A0A5F5XJX4	TBC1D9B	TBC1 domain family member 9B	A0A2I2U0N6_FELCA;A0A2I2USE0_FELCA;A0A5F5XJX4_FELCA	22	42103.4	35916.2	39719.9	39246.5	35432.3	34902.6	33011.7	34448.9	1.13927	0.0692647	GO:0005509(MF:calcium ion binding)				PF02893(GRAM domain);PF00566(Rab-GTPase-TBC domain)
A0A2I2U0P6	F-box protein 4	FBXO4	A0A2I2U0P6;A0A2I2U575	A0A2I2U0P6;A0A2I2U575	FBXO4	F-box protein 4	A0A2I2U0P6_FELCA;A0A2I2U575_FELCA	8	18571.1	17716.1	22891.6	19726.3	19039.5	14859.9	23310.4	19069.9	1.03442	0.833081	GO:0000423(BP:mitophagy)				PF17716(RAB7A-interacting MON1-CCZ1 complex subunit 1)
A0A2I2U0R9	5-hydroxytryptamine receptor 2A	HTR2A	A0A2I2U0R9;A0A5F5XUJ6;A0A5F5Y0X7	A0A2I2U0R9;A0A5F5XUJ6;A0A5F5Y0X7	HTR2A	5-hydroxytryptamine receptor 2A	A0A2I2U0R9_FELCA;A0A5F5XUJ6_FELCA;A0A5F5Y0X7_FELCA	2	12877.4	11250.8	7424.94	10517.7	5870.33	10125	13554.6	9849.98	1.06779	0.819963	GO:0006096(BP:glycolytic process);GO:0006874(BP:cellular calcium ion homeostasis);GO:0007187(BP:G protein-coupled receptor signaling pathway, coupled to cyclic nucleotide second messenger);GO:0007200(BP:phospholipase C-activating G protein-coupled receptor signaling pathway);GO:0007202(BP:activation of phospholipase C activity);GO:0007268(BP:chemical synaptic transmission);GO:0009410(BP:response …				PF00001(7 transmembrane receptor (rhodopsin family))
A0A2I2U0T0	Retinoic acid receptor RXR	RXRA	A0A2I2U0T0;A0A2I2UEY0;A0A2I2UN57;A0A337SPZ3;M3VYH3	A0A337SPZ3;A0A2I2U0T0;A0A2I2UEY0;A0A2I2UN57;M3VYH3	RXRA	Retinoic acid receptor RXR	A0A2I2U0T0_FELCA;A0A2I2UEY0_FELCA;A0A2I2UN57_FELCA;A0A337SPZ3_FELCA;M3VYH3_FELCA	4	9420.77	6724.51	6032.43	7392.57	11598.4	14449.2	6083.09	10710.2	0.690234	0.281004	GO:0005634(CC:nucleus);GO:0003700(MF:DNA-binding transcription factor activity);GO:0003707(MF:nuclear steroid receptor activity);GO:0008270(MF:zinc ion binding);GO:0043565(MF:sequence-specific DNA binding)	fca:101085757(RXRA)	fca04151(PI3K-Akt signaling pathway);fca04148(Efferocytosis);fca04659(Th17 cell differentiation);fca04920(Adipocytokine signaling pathway);fca03320(PPAR signaling pathway);fca04919(Thyroid hormone signaling pathway);fca04928(Parathyroid hormone synthesis, secretion and action);fca04976(Bile secretion);;;;;;;;;;		PF11825(Nuclear/hormone receptor activator site AF-1);PF00105(Zinc finger, C4 type (two domains));PF00104(Ligand-binding domain of nuclear hormone receptor)
A0A2I2U0T9	Notch receptor 2	NOTCH2	A0A2I2U0T9;A0A2I2UD82;A0A5F5XSJ4;M3WBU4	M3WBU4;A0A2I2U0T9;A0A2I2UD82;A0A2I2UWB2;A0A337S5I0;A0A5F5XSJ4;A0A5F5Y284	NOTCH2	Notch receptor 2	A0A2I2U0T9_FELCA;A0A2I2UD82_FELCA;A0A5F5XSJ4_FELCA;M3WBU4_FELCA	63	109465	117044	122612	116374	114119	112658	121894	116224	1.00129	0.976409	GO:0006355(BP:regulation of transcription, DNA-templated);GO:0006915(BP:apoptotic process);GO:0007219(BP:Notch signaling pathway);GO:0030154(BP:cell differentiation);GO:0050793(BP:regulation of developmental process);GO:0071228(BP:cellular response to tumor cell);GO:0005634(CC:nucleus);GO:0005886(CC:plasma membrane);GO:0043235(CC:receptor complex);GO:0005509(MF:calcium ion binding);GO:0038023(MF:…	fca:101091800(NOTCH2)	fca04330(Notch signaling pathway);fca04658(Th1 and Th2 cell differentiation);fca04919(Thyroid hormone signaling pathway);;;;;;		PF00023(Ankyrin repeat);PF12661(Human growth factor-like EGF);PF06816(NOTCH protein);PF07645(Calcium-binding EGF domain);PF00066(LNR domain);PF07684(NOTCH protein);PF12796(Ankyrin repeats (3 copies));PF00008(EGF-like domain)
A0A2I2U0U0	Serine and arginine rich splicing factor 6	SRSF6	A0A2I2U0U0	A0A2I2U0U0;M3X8K9;A0A5F5Y1F6	SRSF6	Serine and arginine rich splicing factor 6	A0A2I2U0U0_FELCA	21	1306770	1414980	1421990	1.38125e+06	1492520	1382680	1421520	1432240	0.964396	0.358915	GO:0000380(BP:alternative mRNA splicing, via spliceosome);GO:0000381(BP:regulation of alternative mRNA splicing, via spliceosome);GO:0006376(BP:mRNA splice site selection);GO:0010837(BP:regulation of keratinocyte proliferation);GO:0045617(BP:negative regulation of keratinocyte differentiation);GO:0048025(BP:negative regulation of mRNA splicing, via spliceosome);GO:0060501(BP:positive regulation o…				PF00076(RNA recognition motif)
A0A2I2U0V7	Calcium/calmodulin dependent protein kinase kinase 2	CAMKK2	A0A2I2U0V7;A0A337SI08	A0A5F5XRI8;A0A2I2U0V7;A0A2I2UP44;A0A337SI08;M3WGZ4	CAMKK2	Calcium/calmodulin dependent protein kinase kinase 2	A0A2I2U0V7_FELCA;A0A337SI08_FELCA	5	8666.13	5268.29	17203.5	10379.3	7869.92	24364.2	8560.94	13598.4	0.763277	0.643993	GO:0006468(BP:protein phosphorylation);GO:0004672(MF:protein kinase activity);GO:0005524(MF:ATP binding)				PF00069(Protein kinase domain)
A0A2I2U0V8	GIT ArfGAP 1	GIT1	A0A2I2U0V8	A0A2I2UE84;A0A2I2U0V8	GIT1	GIT ArfGAP 1	A0A2I2U0V8_FELCA	15	20905.6	18721.1	25812.6	21813.1	21060.2	19133.7	11852	17348.6	1.25734	0.271306	GO:0007420(BP:brain development);GO:0032012(BP:regulation of ARF protein signal transduction);GO:0110165(CC:cellular anatomical entity);GO:0005096(MF:GTPase activator activity);GO:0046872(MF:metal ion binding)				PF12205(G protein-coupled receptor kinase-interacting protein 1 C term);PF12796(Ankyrin repeats (3 copies));PF01412(Putative GTPase activating protein for Arf);PF16559(GIT coiled-coil Rho guanine nucleotide exchange factor);PF08518(Spa2 homology domain (SHD) of GIT)
A0A2I2U0Y6	Myosin light chain 1/3, skeletal muscle isoform	MYL1	A0A2I2U0Y6;A0A2I2UTB7;A0A337S6T9	A0A2I2UUY2;A0A2I2U0Y6;A0A2I2UTB7;A0A337S6T9	MYL1	Myosin light chain 1/3, skeletal muscle isoform	A0A2I2U0Y6_FELCA;A0A2I2UTB7_FELCA;A0A337S6T9_FELCA	4	323486	313139	279903	305509	360107	270557	354235	328300	0.930581	0.512804	GO:0006936(BP:muscle contraction);GO:0016460(CC:myosin II complex);GO:0030016(CC:myofibril);GO:0043292(CC:contractile fiber);GO:0005509(MF:calcium ion binding);GO:0008307(MF:structural constituent of muscle)
A0A2I2U0Z2	Protocadherin 10	PCDH10	A0A2I2U0Z2;M3WRR5	A0A2I2U0Z2;M3WRR5	PCDH10	Protocadherin 10	A0A2I2U0Z2_FELCA;M3WRR5_FELCA	15	40836	34671.1	39339.9	38282.3	30759.8	36965.4	37986.3	35237.2	1.08642	0.356365	GO:0007156(BP:homophilic cell adhesion via plasma membrane adhesion molecules);GO:0005886(CC:plasma membrane);GO:0005509(MF:calcium ion binding)				PF16492(Cadherin cytoplasmic C-terminal);PF00028(Cadherin domain);PF08266(Cadherin-like)
A0A2I2U0Z7	STE20-related kinase adapter protein alpha	STRADA	A0A2I2U0Z7;A0A337SAZ9;A0A337SQP1;M3W0G1	M3W0G1;A0A2I2U0Z7;A0A337S536;A0A337SAT7;A0A337SAZ9;A0A337SQP1;A0A337SR70	STRADA	STE20-related kinase adapter protein alpha	A0A2I2U0Z7_FELCA;A0A337SAZ9_FELCA;A0A337SQP1_FELCA;M3W0G1_FELCA	2		3664.5	4498.72	4081.61	2175.69	2551.8		2363.74	1.72676	0.0641847	GO:0006468(BP:protein phosphorylation);GO:0004672(MF:protein kinase activity);GO:0005524(MF:ATP binding);GO:0043539(MF:protein serine/threonine kinase activator activity)				PF00069(Protein kinase domain)
A0A2I2U0Z9	Glutamyl-tRNA(Gln) amidotransferase subunit C, mitochondrial	GATC	A0A2I2U0Z9	A0A2I2U0Z9	GATC	Glutamyl-tRNA(Gln) amidotransferase subunit C, mitochondrial	A0A2I2U0Z9_FELCA	4	31228.4	30736.4	26732.9	29565.9	23643.7	24245.1	33732.8	27207.2	1.08669	0.544281	GO:0006450(BP:regulation of translational fidelity);GO:0032543(BP:mitochondrial translation);GO:0070681(BP:glutaminyl-tRNAGln biosynthesis via transamidation);GO:0005739(CC:mitochondrion);GO:0030956(CC:glutamyl-tRNA(Gln) amidotransferase complex);GO:0005524(MF:ATP binding);GO:0050567(MF:glutaminyl-tRNA synthase (glutamine-hydrolyzing) activity)	fca:101096266(GATC)	fca00970(Aminoacyl-tRNA biosynthesis)		PF02686(Glu-tRNAGln amidotransferase C subunit)
A0A2I2U103	Cytosolic purine 5'-nucleotidase	NT5C2	A0A2I2U103	A0A2I2U103	NT5C2	Cytosolic purine 5'-nucleotidase	A0A2I2U103_FELCA	33	72221.6	58607.6	64614	65147.7	58812.8	62460.3	60906.6	60726.6	1.0728	0.339313	GO:0000255(BP:allantoin metabolic process);GO:0006204(BP:IMP catabolic process);GO:0046037(BP:GMP metabolic process);GO:0046040(BP:IMP metabolic process);GO:0046054(BP:dGMP metabolic process);GO:0046085(BP:adenosine metabolic process);GO:0050689(BP:negative regulation of defense response to virus by host);GO:0070936(BP:protein K48-linked ubiquitination);GO:0005829(CC:cytosol);GO:0005524(MF:ATP bi…				PF05761(5' nucleotidase family)
A0A2I2U123	Fibrosin	FBRS	A0A2I2U123	A0A2I2U123	FBRS	Fibrosin	A0A2I2U123_FELCA	2	2180.99	6355.72	4467.84	4334.85	2927.85	4134.15	5057.73	4039.91	1.07301	0.838384					PF15336(Autism susceptibility gene 2 protein)
A0A2I2U124	RNA binding motif protein 39	RBM39	A0A2I2U124;M3WUX8	M3WUX8;A0A2I2U124;A0A337SED9	RBM39	RNA binding motif protein 39	A0A2I2U124_FELCA;M3WUX8_FELCA	34	299225	318572	308514	308770	313326	306239	293494	304353	1.01451	0.612564	GO:0006397(BP:mRNA processing);GO:0005634(CC:nucleus);GO:0003723(MF:RNA binding)				PF15519(linker between RRM2 and RRM3 domains in RBM39 protein);PF00076(RNA recognition motif)
A0A2I2U125	RNA binding motif protein 45	RBM45	A0A2I2U125	A0A2I2U125	RBM45	RNA binding motif protein 45	A0A2I2U125_FELCA	41	222978	227438	235844	228753	247137	240690	222854	236894	0.965637	0.376169	GO:0005654(CC:nucleoplasm);GO:0005737(CC:cytoplasm);GO:1990904(CC:ribonucleoprotein complex);GO:0003723(MF:RNA binding)	fca:101100498			PF00076(RNA recognition motif)
A0A2I2U126	Nuclear transcription factor Y subunit	NFYA	A0A2I2U126;A0A5F5XER1;M3WUH0	A0A2I2U126;A0A5F5XER1;A0A5F5XYX1;M3WUH0	NFYA	Nuclear transcription factor Y subunit	A0A2I2U126_FELCA;A0A5F5XER1_FELCA;M3WUH0_FELCA	4	18084.9	17084.1	16484.6	17217.9	15614.3	15468	10215.5	13765.9	1.25076	0.133267	GO:0016602(CC:CCAAT-binding factor complex);GO:0003677(MF:DNA binding);GO:0003700(MF:DNA-binding transcription factor activity)	fca:101098871(NFYA)	fca04612(Antigen processing and presentation);;		PF02045(CCAAT-binding transcription factor (CBF-B/NF-YA) subunit B)
A0A2I2U129	Nardilysin convertase	NRDC	A0A2I2U129;M3X115	A0A2I2U129;M3X115	NRDC	Nardilysin convertase	A0A2I2U129_FELCA;M3X115_FELCA	44	61542.3	58788	64614.2	61648.2	49588.2	57169.2	63731.6	56829.7	1.08479	0.336846	GO:0006508(BP:proteolysis);GO:0051044(BP:positive regulation of membrane protein ectodomain proteolysis);GO:0052548(BP:regulation of endopeptidase activity);GO:0005739(CC:mitochondrion);GO:0004222(MF:metalloendopeptidase activity);GO:0046872(MF:metal ion binding)	fca:101088678			PF05193(Peptidase M16 inactive domain);PF00675(Insulinase (Peptidase family M16));PF16187(Middle or third domain of peptidase_M16)
A0A2I2U141	Syntaxin binding protein 5	STXBP5	A0A2I2U141;A0A2I2UC31;A0A2I2UQ89;A0A2I2UWW2;M3WC49	A0A2I2UC31;A0A2I2U141;A0A2I2UQ89;A0A2I2UWW2;M3WC49	STXBP5	Syntaxin binding protein 5	A0A2I2U141_FELCA;A0A2I2UC31_FELCA;A0A2I2UQ89_FELCA;A0A2I2UWW2_FELCA;M3WC49_FELCA	1	2017.67	1667.54		1842.61		4403.92	1814.18	3109.05	0.592659	0.434677	GO:0006887(BP:exocytosis);GO:0005737(CC:cytoplasm);GO:0005886(CC:plasma membrane)				PF08366(LLGL2);PF00400(WD domain, G-beta repeat);PF08596(Lethal giant larvae(Lgl) like, C-terminal)
A0A2I2U142	Septin	SEPTIN6	A0A2I2U142;A0A2I2UB14;A0A2I2UPK0;A0A2I2UYB4	A0A2I2U142;A0A2I2UB14;A0A2I2UPK0;A0A2I2UYB4	SEPTIN6	Septin	A0A2I2U142_FELCA;A0A2I2UB14_FELCA;A0A2I2UPK0_FELCA;A0A2I2UYB4_FELCA	8	57322.6	54563.3	60404.6	57430.2	50160.1	58640.5	63120.9	57307.2	1.00215	0.977818	GO:0005856(CC:cytoskeleton);GO:0005525(MF:GTP binding)				PF00735(Septin)
A0A2I2U150	Solute carrier family 37 member 4	SLC37A4	A0A2I2U150;A0A5F5XYT0;M3VW29	A0A2I2U150;A0A5F5XYT0;M3VW29	SLC37A4	Solute carrier family 37 member 4	A0A2I2U150_FELCA;A0A5F5XYT0_FELCA;M3VW29_FELCA	4	20434.5	13340.5	14466.8	16080.6	19204.6	16222.8	16713.5	17380.3	0.92522	0.61501	GO:0001780(BP:neutrophil homeostasis);GO:0002318(BP:myeloid progenitor cell differentiation);GO:0005977(BP:glycogen metabolic process);GO:0006089(BP:lactate metabolic process);GO:0006094(BP:gluconeogenesis);GO:0006641(BP:triglyceride metabolic process);GO:0006874(BP:cellular calcium ion homeostasis);GO:0008202(BP:steroid metabolic process);GO:0015760(BP:glucose-6-phosphate transport);GO:0030593(B…				PF07690(Major Facilitator Superfamily)
A0A2I2U154	S100 calcium binding protein A13	S100A13	A0A2I2U154	A0A2I2U154	S100A13	S100 calcium binding protein A13	A0A2I2U154_FELCA	8	83799.1	68908.8	82927.2	78545	73272.7	74794.1	78289.5	75452.1	1.04099	0.5732	GO:0008284(BP:positive regulation of cell population proliferation);GO:0032730(BP:positive regulation of interleukin-1 alpha production);GO:0043123(BP:positive regulation of I-kappaB kinase/NF-kappaB signaling);GO:0005615(CC:extracellular space);GO:0005654(CC:nucleoplasm);GO:0005730(CC:nucleolus);GO:0005829(CC:cytosol);GO:0005886(CC:plasma membrane);GO:0048471(CC:perinuclear region of cytoplasm);…				PF01023(S-100/ICaBP type calcium binding domain)
A0A2I2U158	Pseudouridine synthase 1	PUS1	A0A2I2U158;A0A5F5Y4Z8	A0A2I2U158;A0A5F5Y4Z8	PUS1	Pseudouridine synthase 1	A0A2I2U158_FELCA;A0A5F5Y4Z8_FELCA	29	59892.7	56117.5	59028.5	58346.2	48302.9	54771	61574.7	54882.9	1.0631	0.43523	GO:0031119(BP:tRNA pseudouridine synthesis);GO:0043231(CC:intracellular membrane-bounded organelle);GO:0003723(MF:RNA binding);GO:0009982(MF:pseudouridine synthase activity)				PF01416(tRNA pseudouridine synthase)
A0A2I2U159	RALY heteroous nuclear ribonucleoprotein	RALY	A0A2I2U159;A0A337S8F9;A0A337SGX1;A0A337STN1;A0A5F5XHL0;A0A5F5XKP0;M3XC01	A0A337S8F9;A0A2I2U159;A0A337SGX1;A0A337STN1;A0A5F5XHL0;A0A5F5XKP0;M3XC01	RALY	RALY heteroous nuclear ribonucleoprotein	A0A2I2U159_FELCA;A0A337S8F9_FELCA;A0A337SGX1_FELCA;A0A337STN1_FELCA;A0A5F5XHL0_FELCA;A0A5F5XKP0_FELCA;M3XC01_FELCA	20	350403	357978	346413	351598	350189	366063	359164	358472	0.980824	0.295124	GO:0003723(MF:RNA binding)				PF00076(RNA recognition motif)
A0A2I2U160	La-related protein 7	LARP7	A0A2I2U160	A0A2I2U160	LARP7	La-related protein 7	A0A2I2U160_FELCA	40	100835	100168	111104	104036	82169.3	99758.3	100484	94137.2	1.10515	0.22779	GO:0000122(BP:negative regulation of transcription by RNA polymerase II);GO:0000494(BP:box C/D RNA 3'-end processing);GO:0006397(BP:mRNA processing);GO:0008380(BP:RNA splicing);GO:0032897(BP:negative regulation of viral transcription);GO:0048024(BP:regulation of mRNA splicing, via spliceosome);GO:1904871(BP:positive regulation of protein localization to Cajal body);GO:1905382(BP:positive regulati…				PF00076(RNA recognition motif);PF05383(La domain);PF08777(RNA binding motif)
A0A2I2U164	WD repeat domain 53	WDR53	A0A2I2U164	A0A2I2U164	WDR53	WD repeat domain 53	A0A2I2U164_FELCA	7	17452.7	31801	17164.2	22139.3	18563.6	18021	12682.2	16422.3	1.34813	0.331926		fca:101087168			PF12894(Anaphase-promoting complex subunit 4 WD40 domain);PF00400(WD domain, G-beta repeat)
A0A2I2U188	Carbamoyl-phosphate synthetase 2, aspartate transcarbamylase, and dihydroorotase	CAD	A0A2I2U188	A0A2I2U188;A0A2I2UTI8	CAD	Carbamoyl-phosphate synthetase 2, aspartate transcarbamylase, and dihydroorotase	A0A2I2U188_FELCA	133	1059340	887124	931405	959290	950691	932234	866478	916468	1.04673	0.498589	GO:0006207(BP:'de novo' pyrimidine nucleobase biosynthetic process);GO:0006541(BP:glutamine metabolic process);GO:0044205(BP:'de novo' UMP biosynthetic process);GO:0004070(MF:aspartate carbamoyltransferase activity);GO:0004088(MF:carbamoyl-phosphate synthase (glutamine-hydrolyzing) activity);GO:0004151(MF:dihydroorotase activity);GO:0005524(MF:ATP binding);GO:0016597(MF:amino acid binding);GO:004…				PF02787(Carbamoyl-phosphate synthetase large chain, oligomerisation domain);PF00988(Carbamoyl-phosphate synthase small chain, CPSase domain);PF00185(Aspartate/ornithine carbamoyltransferase, Asp/Orn binding domain);PF02729(Aspartate/ornithine carbamoyltransferase, carbamoyl-P binding domain);PF02786(Carbamoyl-phosphate synthase L chain, ATP binding domain);PF00117(Glutamine amidotransferase class…
A0A2I2U189	Gap junction protein	GJC1	A0A2I2U189	A0A2I2U189	GJC1	Gap junction protein	A0A2I2U189_FELCA	1	5370.19		10832.6	8101.4	6378.6	5140.38	10351.3	7290.09	1.11129	0.796098	GO:0001570(BP:vasculogenesis);GO:0007267(BP:cell-cell signaling);GO:0007268(BP:chemical synaptic transmission);GO:0007601(BP:visual perception);GO:0016264(BP:gap junction assembly);GO:0048468(BP:cell development);GO:0048738(BP:cardiac muscle tissue development);GO:0005922(CC:connexin complex);GO:0045202(CC:synapse);GO:0005216(MF:ion channel activity);GO:0005243(MF:gap junction channel activity);G…	fca:101080495			PF00029(Connexin)
A0A2I2U1A3	phosphatidate phosphatase	LPIN1	A0A2I2U1A3;A0A2I2UNZ2;A0A2I2UV17;A0A5F5XFL8;A0A5F5XL63;A0A5F5XMQ7;A0A5F5Y247;A0A5F5Y375	A0A2I2UV17;A0A2I2U1A3;A0A5F5XFL8;A0A5F5XL63;A0A5F5XMQ7;A0A5F5XTZ4;A0A5F5Y1R1;A0A5F5Y247;A0A5F5Y375;A0A2I2UNZ2	LPIN1	phosphatidate phosphatase	A0A2I2U1A3_FELCA;A0A2I2UNZ2_FELCA;A0A2I2UV17_FELCA;A0A5F5XFL8_FELCA;A0A5F5XL63_FELCA;A0A5F5XMQ7_FELCA;A0A5F5Y247_FELCA;A0A5F5Y375_FELCA	7	10670.5	8773	9716.03	9719.84	9835.92	11773.5	10075.6	10561.7	0.920294	0.362484	GO:0008195(MF:phosphatidate phosphatase activity)				PF04571(lipin, N-terminal conserved region);PF16876(Lipin/Ned1/Smp2 multi-domain protein middle domain);PF08235(LNS2 (Lipin/Ned1/Smp2))
A0A2I2U1B3	MLLT10 histone lysine methyltransferase DOT1L cofactor	MLLT10	A0A2I2U1B3;A0A2I2U604;A0A2I2U7N5;A0A2I2UE79;A0A2I2UJJ7;A0A2I2UUD2;M3WPI9	A0A2I2UJJ7;A0A2I2U1B3;A0A2I2U604;A0A2I2U7N5;A0A2I2UE79;A0A2I2UUD2;M3WPI9	MLLT10	MLLT10 histone lysine methyltransferase DOT1L cofactor	A0A2I2U1B3_FELCA;A0A2I2U604_FELCA;A0A2I2U7N5_FELCA;A0A2I2UE79_FELCA;A0A2I2UJJ7_FELCA;A0A2I2UUD2_FELCA;M3WPI9_FELCA	2	4044.69	3121.46	2679.42	3281.86		5528.95	2114.38	3821.66	0.85875	0.720739	GO:0005634(CC:nucleus);GO:0046872(MF:metal ion binding)				PF13832(PHD-zinc-finger like domain);PF13831(PHD-finger)
A0A2I2U1B5	Uncharacterized protein		A0A2I2U1B5	A0A2I2U1B5		Uncharacterized protein	A0A2I2U1B5_FELCA	3	86923	108809	96688.7	97473.6	84449.4	92942.9	123212	100201	0.972776	0.848164
A0A2I2U1D1	E3 ubiquitin-protein transferase MAEA	MAEA	A0A2I2U1D1;A0A337SBD5	A0A2I2U1D1;A0A2I2UVJ3;A0A337SBD5;M3VZG2	MAEA	E3 ubiquitin-protein transferase MAEA	A0A2I2U1D1_FELCA;A0A337SBD5_FELCA	22	28148.3	30213	29569.3	29310.2	29796.2	29284.9	29622.5	29567.9	0.991286	0.702676	GO:0007010(BP:cytoskeleton organization);GO:0007155(BP:cell adhesion);GO:0033033(BP:negative regulation of myeloid cell apoptotic process);GO:0043161(BP:proteasome-mediated ubiquitin-dependent protein catabolic process);GO:0048822(BP:enucleate erythrocyte development);GO:0005634(CC:nucleus);GO:0005654(CC:nucleoplasm);GO:0005737(CC:cytoplasm);GO:0005819(CC:spindle);GO:0005826(CC:actomyosin contrac…				PF10607(CTLH/CRA C-terminal to LisH motif domain)
A0A2I2U1D2	Secretory carrier-associated membrane protein	SCAMP4	A0A2I2U1D2;A0A337SF54;A0A5F5XWB7	A0A2I2U1D2;A0A337SF54;A0A5F5XWB7	SCAMP4	Secretory carrier-associated membrane protein	A0A2I2U1D2_FELCA;A0A337SF54_FELCA;A0A5F5XWB7_FELCA	2	111104	121533	126959	119865	101742	108867	125038	111882	1.07135	0.391396	GO:0015031(BP:protein transport);GO:0032588(CC:trans-Golgi network membrane);GO:0055038(CC:recycling endosome membrane)	fca:101099940			PF04144(SCAMP family)
A0A2I2U1D4	Chromosome E1 C17orf80 homolog	MTNAP1	A0A2I2U1D4;M3W2R6	A0A2I2U1D4;M3W2R6	MTNAP1	Chromosome E1 C17orf80 homolog	A0A2I2U1D4_FELCA;M3W2R6_FELCA	11	20855.3	25586.1	23854	23431.8	29422.3	21252.5	19021.5	23232.1	1.0086	0.95662	GO:0016020(CC:membrane)
A0A2I2U1D5	Cytochrome P450 family 4 subfamily F member 140	CYP4F140	A0A2I2U1D5	A0A2I2U1D5;A0A5F5XGF1;A0A5F5XVH1;M3X2B3	CYP4F140	Cytochrome P450 family 4 subfamily F member 140	A0A2I2U1D5_FELCA	12	63038.6	54923.4	64027.7	60663.2	49516.8	66155.6	55542.6	57071.7	1.06293	0.559835	GO:0005783(CC:endoplasmic reticulum);GO:0016020(CC:membrane);GO:0004497(MF:monooxygenase activity);GO:0005506(MF:iron ion binding);GO:0016705(MF:oxidoreductase activity, acting on paired donors, with incorporation or reduction of molecular oxygen);GO:0020037(MF:heme binding)				PF00067(Cytochrome P450)
A0A2I2U1D6	Hexokinase-1	HK1	A0A2I2U1D6;A0A2I2UHA4;M3W346	M3W346;A0A2I2U1D6;A0A2I2UHA4	HK1	Hexokinase-1	A0A2I2U1D6_FELCA;A0A2I2UHA4_FELCA;M3W346_FELCA	90	974287	960610	977095	970664	977820	988548	1036850	1.00107e+06	0.969624	0.182097	GO:0001678(BP:cellular glucose homeostasis);GO:0006096(BP:glycolytic process);GO:0019318(BP:hexose metabolic process);GO:0005741(CC:mitochondrial outer membrane);GO:0005829(CC:cytosol);GO:0004396(MF:hexokinase activity);GO:0005524(MF:ATP binding);GO:0005536(MF:glucose binding)				PF00349(Hexokinase);PF03727(Hexokinase)
A0A2I2U1E5	Forkhead box J3	FOXJ3	A0A2I2U1E5;A0A2I2UU10	A0A2I2UU10;A0A2I2U1E5	FOXJ3	Forkhead box J3	A0A2I2U1E5_FELCA;A0A2I2UU10_FELCA	5	41645.8	43670.5	35162.1	40159.5	41109.6	42390.3	32960	38820	1.03451	0.749301	GO:0005634(CC:nucleus);GO:0003700(MF:DNA-binding transcription factor activity);GO:0043565(MF:sequence-specific DNA binding)				PF00250(Forkhead domain)
A0A2I2U1F4	Neuronal vesicle trafficking-associated protein 1	NSG1	A0A2I2U1F4	A0A5F5XPI8;A0A2I2U1F4	NSG1	Neuronal vesicle trafficking-associated protein 1	A0A2I2U1F4_FELCA	5	42425.5	44433.2	35620.6	40826.4	36296.5	35234.6	43077.8	38203	1.06867	0.509382	GO:0007212(BP:dopamine receptor signaling pathway);GO:0048268(BP:clathrin coat assembly);GO:0016020(CC:membrane);GO:0032051(MF:clathrin light chain binding)				PF06387(D1 dopamine receptor-interacting protein (calcyon))
A0A2I2U1F8	A-kinase anchoring protein 11	AKAP11	A0A2I2U1F8;A0A2I2UXL9;A0A5F5XPM9	A0A2I2UXL9;A0A2I2U1F8;A0A5F5XPM9	AKAP11	A-kinase anchoring protein 11	A0A2I2U1F8_FELCA;A0A2I2UXL9_FELCA;A0A5F5XPM9_FELCA	26	24331.2	21211.7	23022.8	22855.2	18490	19532.6	22601.7	20208.1	1.13099	0.158653		fca:101087548
A0A2I2U1G7	Signal recognition particle 9	SRP9	A0A2I2U1G7	A0A2I2U1G7	SRP9	Signal recognition particle 9	A0A2I2U1G7_FELCA	8	75176.3	69105.4	79139.9	74473.9	66007.4	74727.5	77077.6	72604.2	1.02575	0.696325	GO:0006614(BP:SRP-dependent cotranslational protein targeting to membrane);GO:0005786(CC:signal recognition particle, endoplasmic reticulum targeting);GO:0008312(MF:7S RNA binding)				PF05486(Signal recognition particle 9 kDa protein (SRP9))
A0A2I2U1G8	Protein-L-isoaspartate (D-aspartate) O-methyltransferase domain containing 2	PCMTD2	A0A2I2U1G8;M3WX93	A0A2I2U1G8;A0A337SSA0;M3WX93	PCMTD2	Protein-L-isoaspartate (D-aspartate) O-methyltransferase domain containing 2	A0A2I2U1G8_FELCA;M3WX93_FELCA	2	9171.99	5660.81		7416.4	8229.38	6951.11	9625.01	8268.5	0.896946	0.640235	GO:0036211(BP:protein modification process);GO:0005737(CC:cytoplasm);GO:0004719(MF:protein-L-isoaspartate (D-aspartate) O-methyltransferase activity)				PF01135(Protein-L-isoaspartate(D-aspartate) O-methyltransferase (PCMT))
A0A2I2U1H3	Sarcolemma associated protein	SLMAP	A0A2I2U1H3;A0A2I2U3G1;A0A2I2U692;A0A2I2UYD0;M3X417	A0A2I2U1H3;A0A2I2U3G1;A0A2I2U692;A0A2I2ULI9;A0A2I2UP69;A0A2I2UYD0;A0A337S475;A0A337SSW1;M3X417	SLMAP	Sarcolemma associated protein	A0A2I2U1H3_FELCA;A0A2I2U3G1_FELCA;A0A2I2U692_FELCA;A0A2I2UYD0_FELCA;M3X417_FELCA	31	56388.5	53234.4	57626.4	55749.8	72089.9	56740.8	47682.6	58837.8	0.947517	0.691776	GO:0072659(BP:protein localization to plasma membrane);GO:1900825(BP:regulation of membrane depolarization during cardiac muscle cell action potential);GO:1905150(BP:regulation of voltage-gated sodium channel activity);GO:0005615(CC:extracellular space);GO:0016020(CC:membrane)				PF00498(FHA domain)
A0A2I2U1I3	Mediator of RNA polymerase II transcription subunit 25	MED25	A0A2I2U1I3;A0A5F5Y0E7	A0A5F5Y0E7;A0A2I2U1I3;A0A2I2U7U3	MED25	Mediator of RNA polymerase II transcription subunit 25	A0A2I2U1I3_FELCA;A0A5F5Y0E7_FELCA	5	59618.3	61071.9	58889.3	59859.8	44440.9	61368	45221.5	50343.5	1.18903	0.161793	GO:0005667(CC:transcription regulator complex);GO:0016592(CC:mediator complex)	fca:101094064			PF11265(Mediator complex subunit 25 von Willebrand factor type A);PF11235(Mediator complex subunit 25 synapsin 1);PF11232(Mediator complex subunit 25 PTOV activation and synapsin 2)
A0A2I2U1I4	Tyrosine-protein kinase receptor	NTRK3	A0A2I2U1I4;A0A2I2U264;A0A337RW69;M3WLP2	M3WLP2;A0A2I2U1I4;A0A2I2U264;A0A337RW69	NTRK3	Tyrosine-protein kinase receptor	A0A2I2U1I4_FELCA;A0A2I2U264_FELCA;A0A337RW69_FELCA;M3WLP2_FELCA	2	22948.9	15712.9	16942.7	18534.8	14358.3	19725.8	19157.9	17747.3	1.04437	0.793173	GO:0006468(BP:protein phosphorylation);GO:0007169(BP:transmembrane receptor protein tyrosine kinase signaling pathway);GO:0007399(BP:nervous system development);GO:0030154(BP:cell differentiation);GO:0005886(CC:plasma membrane);GO:0004714(MF:transmembrane receptor protein tyrosine kinase activity);GO:0005030(MF:neurotrophin receptor activity);GO:0005524(MF:ATP binding)				PF00047(Immunoglobulin domain);PF01462(Leucine rich repeat N-terminal domain);PF07714(Protein tyrosine and serine/threonine kinase);PF13855(Leucine rich repeat);PF16920(Leucine rich repeat C-terminal motif);PF07679(Immunoglobulin I-set domain)
A0A2I2U1I6	Zinc finger E-box binding homeobox 1	ZEB1	A0A2I2U1I6;A0A2I2UAU6;A0A2I2URF8;A0A2I2V0M7;A0A337SQP8	A0A2I2UAU6;A0A2I2U1I6;A0A2I2URF8;A0A2I2V0M7;A0A337SQP8	ZEB1	Zinc finger E-box binding homeobox 1	A0A2I2U1I6_FELCA;A0A2I2UAU6_FELCA;A0A2I2URF8_FELCA;A0A2I2V0M7_FELCA;A0A337SQP8_FELCA	7	8324.14	7108.55	7571.98	7668.22	9034.52	8620.51	7306.53	8320.52	0.921604	0.35891	GO:0000122(BP:negative regulation of transcription by RNA polymerase II);GO:0044271(BP:cellular nitrogen compound biosynthetic process);GO:0003677(MF:DNA binding)				PF00096(Zinc finger, C2H2 type);PF05605(Drought induced 19 protein (Di19), zinc-binding)
A0A2I2U1J6	GATOR complex protein NPRL3	NPRL3	A0A2I2U1J6;M3WAU2;M3X2E9	M3X2E9;A0A2I2U1J6;M3WAU2	NPRL3	GATOR complex protein NPRL3	A0A2I2U1J6_FELCA;M3WAU2_FELCA;M3X2E9_FELCA	3	11610.7	5868.72	9534.11	9004.51		13475.8	11861.2	12668.5	0.710779	0.201772	GO:0032007(BP:negative regulation of TOR signaling);GO:0034198(BP:cellular response to amino acid starvation);GO:0005764(CC:lysosome);GO:1990130(CC:GATOR1 complex)				PF03666(Nitrogen Permease regulator of amino acid transport activity 3)
A0A2I2U1K1	40S ribosomal protein S12	RPS12	A0A2I2U1K1	A0A2I2U1K1;A0A2I2UFC1	RPS12	40S ribosomal protein S12	A0A2I2U1K1_FELCA	14	1522380	1390510	1509200	1474030	1394160	1346360	1404700	1381740	1.06679	0.11307	GO:0006412(BP:translation);GO:0022627(CC:cytosolic small ribosomal subunit);GO:0003735(MF:structural constituent of ribosome)	fca:101097727(RPS12)	fca03010(Ribosome);		PF01248(Ribosomal protein L7Ae/L30e/S12e/Gadd45 family)
A0A2I2U1K8	Intersectin 1	ITSN1	A0A2I2U1K8;A0A337SVV7	A0A2I2U1K8;A0A337SVV7;A0A337STU2;A0A5F5XT09;A0A5F5Y2D6;M3WD40	ITSN1	Intersectin 1	A0A2I2U1K8_FELCA;A0A337SVV7_FELCA	31	50638.1	46605.5	47043.7	48095.8	47963.2	49461.8	46490.4	47971.8	1.00258	0.939658	GO:0008104(BP:protein localization);GO:0016197(BP:endosomal transport);GO:0035556(BP:intracellular signal transduction);GO:0150007(BP:clathrin-dependent synaptic vesicle endocytosis);GO:0005737(CC:cytoplasm);GO:0005886(CC:plasma membrane);GO:0005905(CC:clathrin-coated pit);GO:0042734(CC:presynaptic membrane);GO:0042995(CC:cell projection);GO:0097708(CC:intracellular vesicle);GO:0005085(MF:guanyl-…				PF00018(SH3 domain);PF07653(Variant SH3 domain);PF16617(Intersectin and clathrin adaptor AP2 binding region);PF12763(Cytoskeletal-regulatory complex EF hand);PF00168(C2 domain);PF14604(Variant SH3 domain);PF16652(Pleckstrin homology domain);PF00621(RhoGEF domain)
A0A2I2U1M7	FYVE, RhoGEF and PH domain containing 6	FGD6	A0A2I2U1M7;A0A5F5XL88;A0A5F5XQM0;A0A5F5Y029;A0A5F5Y6C8	A0A2I2U1M7;A0A5F5XL88;A0A5F5XQM0;A0A5F5XRZ0;A0A5F5Y029;A0A5F5Y6C8	FGD6	FYVE, RhoGEF and PH domain containing 6	A0A2I2U1M7_FELCA;A0A5F5XL88_FELCA;A0A5F5XQM0_FELCA;A0A5F5Y029_FELCA;A0A5F5Y6C8_FELCA	15	23109.4	18007.9	20364.6	20494	16149.8	23190.8	15489.4	18276.7	1.12132	0.483123	GO:0043087(BP:regulation of GTPase activity);GO:0005737(CC:cytoplasm);GO:0005856(CC:cytoskeleton);GO:0005085(MF:guanyl-nucleotide exchange factor activity);GO:0046872(MF:metal ion binding)	fca:101082166			PF00621(RhoGEF domain);PF00169(PH domain);PF01363(FYVE zinc finger)
A0A2I2U1N7	Queuosine 5'-phosphate N-glycosylase/hydrolase	QNG1	A0A2I2U1N7	A0A2I2U1N7	QNG1	Queuosine 5'-phosphate N-glycosylase/hydrolase	A0A2I2U1N7_FELCA	6	45385.7	41072.4	31923.8	39460.6	29765.3	27491.5	40533.8	32596.9	1.21057	0.291293	GO:0043174(BP:nucleoside salvage);GO:0101030(BP:tRNA-guanine transglycosylation)	fca:101099665			PF10343(Queuosine salvage protein)
A0A2I2U1P2	Collectin-12	COLEC12	A0A2I2U1P2;A0A337SC65;M3WN82	A0A2I2U1P2;A0A337SC65;M3WN82	COLEC12	Collectin-12	A0A2I2U1P2_FELCA;A0A337SC65_FELCA;M3WN82_FELCA	6	12801.9	8431.9	7795.85	9676.55	8426.14	11322	9774.43	9840.86	0.983304	0.93097	GO:0006910(BP:phagocytosis, recognition);GO:0034138(BP:toll-like receptor 3 signaling pathway);GO:0042742(BP:defense response to bacterium);GO:0044857(BP:plasma membrane raft organization);GO:0071360(BP:cellular response to exogenous dsRNA);GO:0005581(CC:collagen trimer);GO:0016020(CC:membrane);GO:0005044(MF:scavenger receptor activity);GO:0030169(MF:low-density lipoprotein particle binding);GO:0…				PF00059(Lectin C-type domain);PF01391(Collagen triple helix repeat (20 copies))
A0A2I2U1P9	Runt-related transcription factor	RUNX1	A0A2I2U1P9;A0A5F5XS80;M3W6G6	M3W6G6;A0A2I2U1P9;A0A5F5XS80;M3WYT6;A0A337RW76	RUNX1	Runt-related transcription factor	A0A2I2U1P9_FELCA;A0A5F5XS80_FELCA;M3W6G6_FELCA	7	150190	129846	142877	140971	238628	119603	123211	160481	0.87843	0.647564	GO:0045944(BP:positive regulation of transcription by RNA polymerase II);GO:0051094(BP:positive regulation of developmental process);GO:0005634(CC:nucleus);GO:0003677(MF:DNA binding);GO:0003700(MF:DNA-binding transcription factor activity);GO:0005524(MF:ATP binding)				PF08504(Runx inhibition domain);PF00853(Runt domain)
A0A2I2U1Q0	SLIT-ROBO Rho GTPase activating protein 2	SRGAP2	A0A2I2U1Q0	A0A2I2V0F8;M3WPB8;A0A2I2U1Q0;A0A2I2UNM8;A0A5F5XDT5;A0A5F5XYI1;M3WJG2	SRGAP2	SLIT-ROBO Rho GTPase activating protein 2	A0A2I2U1Q0_FELCA	33	35364.3	28644.9	36584.2	33531.1	29579.3	33634.9	36921	33378.4	1.00458	0.964834	GO:0007165(BP:signal transduction)	fca:101089234(SRGAP2)	fca04360(Axon guidance)		PF00018(SH3 domain);PF00611(Fes/CIP4, and EFC/F-BAR homology domain);PF00620(RhoGAP domain)
A0A2I2U1Q1	RELB proto-onco, NF-kB subunit	RELB	A0A2I2U1Q1	A0A2I2U1Q1	RELB	RELB proto-onco, NF-kB subunit	A0A2I2U1Q1_FELCA	5	12062.8	11858.3	14870.1	12930.4	14898.3	11464.2	15450.7	13937.7	0.927726	0.558635	GO:0006357(BP:regulation of transcription by RNA polymerase II);GO:0006954(BP:inflammatory response);GO:0007249(BP:I-kappaB kinase/NF-kappaB signaling);GO:0019882(BP:antigen processing and presentation);GO:0032688(BP:negative regulation of interferon-beta production);GO:0032922(BP:circadian regulation of gene expression);GO:0034097(BP:response to cytokine);GO:0038061(BP:NIK/NF-kappaB signaling);G…				PF16179(Rel homology dimerisation domain);PF00554(Rel homology DNA-binding domain);PF16181(RelB transactivation domain)
A0A2I2U1Q5	Upstream binding protein 1	UBP1	A0A2I2U1Q5;M3W5B7	A0A2I2U1Q5;M3W5B7	UBP1	Upstream binding protein 1	A0A2I2U1Q5_FELCA;M3W5B7_FELCA	6	12660.7	12493.6	9891.86	11682.1	18819	10397.6	8304.35	12507	0.934042	0.816866	GO:0006357(BP:regulation of transcription by RNA polymerase II);GO:0005634(CC:nucleus);GO:0003677(MF:DNA binding);GO:0003700(MF:DNA-binding transcription factor activity)				PF18016(SAM domain (Sterile alpha motif));PF04516(CP2 transcription factor)
A0A2I2U1R0	Abl interactor 1	ABI1	A0A2I2U1R0;A0A2I2U302;A0A337SAV3;A0A337SW62;M3WZB5	M3WZB5;M3WHZ8;A0A2I2U1R0;A0A2I2U302;A0A2I2UPZ5;A0A2I2V3N8;A0A337S1B2;A0A337SAV3;A0A337SB56;A0A337SDU6;A0A337SW62;A0A5F5XUX5;A0A5F5XWM1;A0A5F5Y176;A0A5F5Y6F1	ABI1	Abl interactor 1	A0A2I2U1R0_FELCA;A0A2I2U302_FELCA;A0A337SAV3_FELCA;A0A337SW62_FELCA;M3WZB5_FELCA	22	71744.3	72285.2	75371.7	73133.7	66195.1	66891.1	72185.8	68424	1.06883	0.0993605	GO:0005856(CC:cytoskeleton);GO:0030027(CC:lamellipodium);GO:0030175(CC:filopodium)				PF00018(SH3 domain);PF07815(Abl-interactor HHR)
A0A2I2U1R1	Lysine demethylase 2A	KDM2A	A0A2I2U1R1;A0A2I2ULA9;A0A337SC48;A0A337SE15	A0A337SC48;A0A2I2U1R1;A0A2I2ULA9;A0A337SE15;M3W091	KDM2A	Lysine demethylase 2A	A0A2I2U1R1_FELCA;A0A2I2ULA9_FELCA;A0A337SC48_FELCA;A0A337SE15_FELCA	19	42949.4	38673.3	43076	41566.2	36306.9	42456.2	37348.5	38703.9	1.07396	0.296876	GO:0006325(BP:chromatin organization);GO:0005634(CC:nucleus);GO:0003677(MF:DNA binding);GO:0008270(MF:zinc ion binding);GO:0051213(MF:dioxygenase activity)	fca:101090549(KDM2A)	fca03083(Polycomb repressive complex)		PF16866(PHD-finger);PF02008(CXXC zinc finger domain);PF12937(F-box-like);PF17811(Jumonji helical domain)
A0A2I2U1R5	Probable cytosolic iron-sulfur protein assembly protein CIAO1	CIAO1	A0A2I2U1R5	A0A2I2U1R5	CIAO1	Probable cytosolic iron-sulfur protein assembly protein CIAO1	A0A2I2U1R5_FELCA	12	47551.4	47121.7	53462.5	49378.5	43688.3	44928.8	51141.3	46586.1	1.05994	0.416204	GO:0007059(BP:chromosome segregation);GO:0016226(BP:iron-sulfur cluster assembly);GO:0097428(BP:protein maturation by iron-sulfur cluster transfer);GO:0005737(CC:cytoplasm);GO:0071817(CC:MMXD complex);GO:0097361(CC:CIA complex)	fca:101091438			PF00400(WD domain, G-beta repeat)
A0A2I2U1S4	Hexosyltransferase	CHPF	A0A2I2U1S4	A0A2I2U1S4	CHPF	Hexosyltransferase	A0A2I2U1S4_FELCA	9	20386.4	21125.2	24722	22077.9	22218.2	25106.3	21879.1	23067.9	0.957083	0.588567	GO:0030206(BP:chondroitin sulfate biosynthetic process);GO:0032580(CC:Golgi cisterna membrane);GO:0047238(MF:glucuronosyl-N-acetylgalactosaminyl-proteoglycan 4-beta-N-acetylgalactosaminyltransferase activity);GO:0050510(MF:N-acetylgalactosaminyl-proteoglycan 3-beta-glucuronosyltransferase activity)				PF05679(Chondroitin N-acetylgalactosaminyltransferase)
A0A2I2U1S6	CCR4-NOT transcription complex subunit 4	CNOT4	A0A2I2U1S6;A0A2I2UYL7;M3WFZ3	A0A2I2U1S6;A0A2I2UYL7;M3WFZ3	CNOT4	CCR4-NOT transcription complex subunit 4	A0A2I2U1S6_FELCA;A0A2I2UYL7_FELCA;M3WFZ3_FELCA	6	9583.57	3255.43	8630.85	7156.62	6519.63	9116.29	8143.22	7926.38	0.902886	0.733775	GO:0030014(CC:CCR4-NOT complex);GO:0003723(MF:RNA binding);GO:0004842(MF:ubiquitin-protein transferase activity);GO:0046872(MF:metal ion binding)				PF14570(RING/Ubox like zinc-binding domain);PF00076(RNA recognition motif)
A0A2I2U1T3	Four and a half LIM domains 1	FHL1	A0A2I2U1T3;A0A2I2U7V8;A0A337SBI6	A0A2I2U1T3;A0A2I2U7V8;A0A2I2V4B5;A0A337SBI6;A0A337SUE1;M3XCC0	FHL1	Four and a half LIM domains 1	A0A2I2U1T3_FELCA;A0A2I2U7V8_FELCA;A0A337SBI6_FELCA	19	147848	126681	140850	138460	121790	129227	128968	126662	1.09315	0.152405	GO:0007517(BP:muscle organ development);GO:0046872(MF:metal ion binding)				PF00412(LIM domain)
A0A2I2U1T9	40S ribosomal protein S27	RPS27	A0A2I2U1T9	A0A2I2U1T9;A0A2I2UEY8;A0A337STA4;A0A337SX47	RPS27	40S ribosomal protein S27	A0A2I2U1T9_FELCA	9	716965	642816	706468	688750	598335	646423	603552	616103	1.11791	0.0587916	GO:0000028(BP:ribosomal small subunit assembly);GO:0006364(BP:rRNA processing);GO:0006412(BP:translation);GO:0005634(CC:nucleus);GO:0014069(CC:postsynaptic density);GO:0022627(CC:cytosolic small ribosomal subunit);GO:0032040(CC:small-subunit processome);GO:0003723(MF:RNA binding);GO:0003735(MF:structural constituent of ribosome);GO:0046872(MF:metal ion binding)				PF01667(Ribosomal protein S27)
A0A2I2U1U3	Cyclic AMP-dependent transcription factor ATF-7	ATF7	A0A2I2U1U3;M3WHL0	A0A2I2U1U3;M3WHL0	ATF7	Cyclic AMP-dependent transcription factor ATF-7	A0A2I2U1U3_FELCA;M3WHL0_FELCA	4	14774.6	14529.4	11077.1	13460.4	5495.79	13986.8		9741.3	1.38178	0.36824	GO:0005634(CC:nucleus);GO:0003677(MF:DNA binding);GO:0003700(MF:DNA-binding transcription factor activity)				PF00170(bZIP transcription factor)
A0A2I2U1U8	1-acyl-sn-glycerol-3-phosphate acyltransferase	AGPAT1	A0A2I2U1U8	A0A2I2U1U8	AGPAT1	1-acyl-sn-glycerol-3-phosphate acyltransferase	A0A2I2U1U8_FELCA	2	39246.2	47719.5	45051.8	44005.8	31205.2	41856.2	33001.6	35354.3	1.24471	0.104533	GO:0001819(BP:positive regulation of cytokine production);GO:0006654(BP:phosphatidic acid biosynthetic process);GO:0005783(CC:endoplasmic reticulum);GO:0016020(CC:membrane);GO:0003841(MF:1-acylglycerol-3-phosphate O-acyltransferase activity)				PF01553(Acyltransferase)
A0A2I2U1V5	Alpha-galactosidase	GLA	A0A2I2U1V5	A0A2I2U1V5	GLA	Alpha-galactosidase	A0A2I2U1V5_FELCA	5	17507.8	32864.1	21235.5	23869.1	13744.2	17321.9	23883.9	18316.7	1.30314	0.369474	GO:0009311(BP:oligosaccharide metabolic process);GO:0016139(BP:glycoside catabolic process);GO:0046479(BP:glycosphingolipid catabolic process);GO:0005576(CC:extracellular region);GO:0005737(CC:cytoplasm);GO:0005764(CC:lysosome);GO:0005794(CC:Golgi apparatus);GO:0004557(MF:alpha-galactosidase activity);GO:0005102(MF:signaling receptor binding);GO:0017041(MF:galactosylgalactosylglucosylceramidase a…	fca:101091428(GLA)	fca00052(Galactose metabolism);fca00561(Glycerolipid metabolism);fca00600(Sphingolipid metabolism);fca00603(Glycosphingolipid biosynthesis - globo and isoglobo series);fca04142(Lysosome)		PF16499(Alpha galactosidase A);PF17450(Alpha galactosidase A C-terminal beta sandwich domain)
A0A2I2U1V9	SPT20 homolog, SAGA complex component	SUPT20H	A0A2I2U1V9;A0A337STH8;A0A5F5XJE9	A0A2I2U1V9;A0A337SM38;A0A337STH8;A0A337SX72;A0A5F5XJE9;M3W111	SUPT20H	SPT20 homolog, SAGA complex component	A0A2I2U1V9_FELCA;A0A337STH8_FELCA;A0A5F5XJE9_FELCA	6	7311.96	10007.9	6744.99	8021.62	10222.3	9459.38	9669.08	9783.59	0.819906	0.16293	GO:0000124(CC:SAGA complex);GO:0003712(MF:transcription coregulator activity)				PF12090(Spt20, SEP domain)
A0A2I2U1W1	Solute carrier family 30 member 6	SLC30A6	A0A2I2U1W1;M3WWR5	A0A2I2U1W1;A0A337RT82;M3WWR5	SLC30A6	Solute carrier family 30 member 6	A0A2I2U1W1_FELCA;M3WWR5_FELCA	6	48929.6	50978.1	48059.1	49322.3	47285.2	44167.8	60384.8	50612.6	0.974506	0.810676	GO:0016020(CC:membrane);GO:0008324(MF:cation transmembrane transporter activity)				PF01545(Cation efflux family)
A0A2I2U1W7	NHS like 1	NHSL1	A0A2I2U1W7;A0A5F5XGK4;A0A5F5Y271;M3WYV3	A0A2I2U1W7;A0A5F5XGK4;A0A5F5Y271;M3WYV3	NHSL1	NHS like 1	A0A2I2U1W7_FELCA;A0A5F5XGK4_FELCA;A0A5F5Y271_FELCA;M3WYV3_FELCA	1	56821.7	48673	42320.2	49271.6	59997.1	51741.1	65184.3	58974.2	0.835478	0.166167					PF15273(NHS-like protein)
A0A2I2U1X3	E3 ubiquitin-protein ligase	NEDD4	A0A2I2U1X3	A0A2I2U1X3	NEDD4	E3 ubiquitin-protein ligase	A0A2I2U1X3_FELCA	34	58341.6	54488.4	55259.9	56030	44825.1	53233.8	46445.1	48168	1.16322	0.0500129	GO:0006511(BP:ubiquitin-dependent protein catabolic process);GO:0016567(BP:protein ubiquitination);GO:0061630(MF:ubiquitin protein ligase activity)				PF00397(WW domain);PF00168(C2 domain);PF00632(HECT-domain (ubiquitin-transferase))
A0A2I2U1X7	cullin-RING-type E3 NEDD8 transferase	RNF7	A0A2I2U1X7	A0A2I2U1X7	RNF7	cullin-RING-type E3 NEDD8 transferase	A0A2I2U1X7_FELCA	3	27611.3	26611.5	29200.3	27807.7	24147.1	35327.7	33075.8	30850.2	0.901378	0.433286	GO:0006511(BP:ubiquitin-dependent protein catabolic process);GO:0016567(BP:protein ubiquitination);GO:0045116(BP:protein neddylation);GO:0005634(CC:nucleus);GO:0005654(CC:nucleoplasm);GO:0005829(CC:cytosol);GO:0031466(CC:Cul5-RING ubiquitin ligase complex);GO:0008270(MF:zinc ion binding);GO:0061630(MF:ubiquitin protein ligase activity);GO:0061663(MF:NEDD8 ligase activity);GO:0097602(MF:cullin fam…				PF12678(RING-H2 zinc finger domain)
A0A2I2U1Y2	PurE domain-containing protein	PAICS	A0A2I2U1Y2;A0A5F5XRB9;A0A5F5XZZ3	A0A2I2U1Y2;A0A5F5XRB9;A0A5F5XZZ3	PAICS	PurE domain-containing protein	A0A2I2U1Y2_FELCA;A0A5F5XRB9_FELCA;A0A5F5XZZ3_FELCA	33	344608	339921	340250	341593	292459	304466	360511	319145	1.07034	0.345836	GO:0006189(BP:'de novo' IMP biosynthetic process);GO:0004638(MF:phosphoribosylaminoimidazole carboxylase activity);GO:0004639(MF:phosphoribosylaminoimidazolesuccinocarboxamide synthase activity);GO:0005524(MF:ATP binding);GO:0043727(MF:5-amino-4-imidazole carboxylate lyase activity)				PF00731(AIR carboxylase);PF01259(SAICAR synthetase);PF13837(Myb/SANT-like DNA-binding domain)
A0A2I2U1Y3	Centrosomal protein 120	CEP120	A0A2I2U1Y3;A0A2I2UJQ0;A0A5F5XIX1;A0A5F5XN21;A0A5F5XTG4;A0A5F5XUJ8;A0A5F5XVM6;A0A5K1VTE1;M3W3B7	A0A5F5XUJ8;A0A2I2U1Y3;A0A2I2UJQ0;A0A5F5XIX1;A0A5F5XN21;A0A5F5XTG4;A0A5F5XVM6;A0A5K1VTE1;M3W3B7	CEP120	Centrosomal protein 120	A0A2I2U1Y3_FELCA;A0A2I2UJQ0_FELCA;A0A5F5XIX1_FELCA;A0A5F5XN21_FELCA;A0A5F5XTG4_FELCA;A0A5F5XUJ8_FELCA;A0A5F5XVM6_FELCA;A0A5K1VTE1_FELCA;M3W3B7_FELCA	2	7210.63	6881.96	10289.1	8127.23	5873.19	5200.36	5478.81	5517.45	1.473	0.0770615					PF12416(Cep120 protein);PF00168(C2 domain)
A0A2I2U200	Transforming growth factor beta	TGFB2	A0A2I2U200;A0A2I2UJQ9	A0A2I2UJQ9;A0A2I2U200	TGFB2	Transforming growth factor beta	A0A2I2U200_FELCA;A0A2I2UJQ9_FELCA	4	3938.15		4290.18	4114.16		5852.91	4140.31	4996.61	0.823391	0.419038	GO:0009790(BP:embryo development);GO:0009888(BP:tissue development);GO:0042221(BP:response to chemical);GO:0051781(BP:positive regulation of cell division);GO:0005615(CC:extracellular space);GO:0005160(MF:transforming growth factor beta receptor binding);GO:0008083(MF:growth factor activity)	fca:101093414(TGFB2)	fca04010(MAPK signaling pathway);fca04350(TGF-beta signaling pathway);fca04390(Hippo signaling pathway);fca04068(FoxO signaling pathway);fca04060(Cytokine-cytokine receptor interaction);fca04110(Cell cycle);fca04218(Cellular senescence);fca04380(Osteoclast differentiation);;;;;;;;;;;;;;;;;;;;;;;		PF00688(TGF-beta propeptide);PF00019(Transforming growth factor beta like domain)
A0A2I2U215	RUN and FYVE domain containing 1	RUFY1	A0A2I2U215	A0A2I2U215	RUFY1	RUN and FYVE domain containing 1	A0A2I2U215_FELCA	29	103102	94662.8	97106.5	98290.4	84348.8	95819.8	108188	96118.9	1.02259	0.781656	GO:0007264(BP:small GTPase mediated signal transduction);GO:0015031(BP:protein transport);GO:0030100(BP:regulation of endocytosis);GO:0005737(CC:cytoplasm);GO:0005768(CC:endosome);GO:0005829(CC:cytosol);GO:0016607(CC:nuclear speck);GO:0043231(CC:intracellular membrane-bounded organelle);GO:0017124(MF:SH3 domain binding);GO:0042169(MF:SH2 domain binding);GO:0046872(MF:metal ion binding)	fca:101086369(RUFY1)	fca04144(Endocytosis)		PF02759(RUN domain);PF01363(FYVE zinc finger)
[truncated: 7,232 more rows]
