# Supplementary material for: The ORF1ab of Feline Coronavirus Plays a Critical Role in Regulating the Innate Immune Response
Source: Viruses. 2025 Sep 22;17(9):1282. doi: 10.3390/v17091282 (PMC12474328; doi:10.3390/v17091282)
Supplement: Supplementary file 1 [file viruses-17-01282-s001.zip › Supplementary Material/Table S2.xlsx]

## Sheet: Sheet1
Protein	Protein Description	Gene Name	PG.ProteinGroups	PG.ProteinAccessions	PG.Genes	PG.ProteinDescriptions	PG.ProteinNames	SequenceNumber	recFECV-SDF-2-1	recFECV-SDF-2-2	recFECV-SDF-2-3	average recFECV-SDF-2	CTL-1	CTL-2	CTL-3	average CTL	recFECV-SDF-2/CTL	p value	FDR	GO annotations	KO(Name)	Pathways	Subcellular localization	Domain
M3X343	Transcription factor Jun	JUN	M3X343	M3X343	JUN	Transcription factor Jun	M3X343_FELCA	9	32089.5	40129.2	34455	35557.9	3638.76	9193.25	9402.84	7411.62	4.79759	0.000758453	0.0155225	GO:0006357(BP:regulation of transcription by RNA polymerase II);GO:0007179(BP:transforming growth factor beta receptor signaling pathway);GO:0019046(BP:release from viral latency);GO:0034614(BP:cellular response to reactive oxygen species);GO:0042127(BP:regulation of cell population proliferation);GO:0043065(BP:positive regulation of apoptotic process);GO:0043392(BP:negative regulation of DNA bin…				PF00170(bZIP transcription factor);PF03957(Jun-like transcription factor)
A0A337SJ90	TNF receptor superfamily member 12A	TNFRSF12A	A0A337SJ90	A0A337SJ90	TNFRSF12A	TNF receptor superfamily member 12A	A0A337SJ90_FELCA	4	329225	343387	290372	320995	86657.3	113634	83003.6	94431.6	3.39923	0.000258496	0.0138038	GO:0061041(BP:regulation of wound healing);GO:2001238(BP:positive regulation of extrinsic apoptotic signaling pathway);GO:0005886(CC:plasma membrane)				PF12191(Tumour necrosis factor receptor stn_TNFRSF12A_TNFR domain)
A0A2I2URF4	Store-operated calcium entry-associated regulatory factor	SARAF	A0A2I2URF4;A0A5F5XWT2	A0A2I2URF4;A0A5F5XWT2	SARAF	Store-operated calcium entry-associated regulatory factor	A0A2I2URF4_FELCA;A0A5F5XWT2_FELCA	10	41260.5	44130.1	42007.5	42466	10742.9	15075.4	13714.7	13177.7	3.22258	4.51604e-05	0.0137697	GO:0006816(BP:calcium ion transport);GO:2001256(BP:regulation of store-operated calcium entry);GO:0005789(CC:endoplasmic reticulum membrane)	fca:101089096			PF06682(SOCE-associated regulatory factor of calcium homoeostasis)
M3WHT9	Solute carrier family 35 member B4	SLC35B4	M3WHT9	M3WHT9	SLC35B4	Solute carrier family 35 member B4	M3WHT9_FELCA	2	19511.1	14558.8		17035	5303.82	4581.08	6032.08	5305.66	3.21071	0.00885557	0.034414	GO:0006111(BP:regulation of gluconeogenesis);GO:0005783(CC:endoplasmic reticulum);GO:0005794(CC:Golgi apparatus);GO:0016020(CC:membrane);GO:0005462(MF:UDP-N-acetylglucosamine transmembrane transporter activity);GO:0005464(MF:UDP-xylose transmembrane transporter activity)	fca:101095162			PF08449(UAA transporter family)
M3WHJ9	Tissue factor	F3	M3WHJ9	M3WHJ9	F3	Tissue factor	M3WHJ9_FELCA	12	82561.3	74281.4	74715.1	77185.9	21851.9	29572.1	21153	24192.3	3.19051	0.000154918	0.0137697	GO:0001938(BP:positive regulation of endothelial cell proliferation);GO:0002541(BP:activation of plasma proteins involved in acute inflammatory response);GO:0006919(BP:activation of cysteine-type endopeptidase activity involved in apoptotic process);GO:0007596(BP:blood coagulation);GO:0010641(BP:positive regulation of platelet-derived growth factor receptor signaling pathway);GO:0019221(BP:cytoki…				PF09294(Interferon-alpha/beta receptor, fibronectin type III);PF01108(Tissue factor)
A0A5F5XWS4	Interferon-induced GTP-binding protein Mx1	MX1	A0A5F5XWS4;M3W8X0	A0A5F5XWS4;A0A5F5Y2U9;M3W8X0	MX1	Interferon-induced GTP-binding protein Mx1	A0A5F5XWS4_FELCA;M3W8X0_FELCA	20	57384.5	54851.3	38681.9	50305.9	12994	14107.1	20652.8	15918	3.16032	0.00555879	0.0273037	GO:0045071(BP:negative regulation of viral genome replication);GO:0051607(BP:defense response to virus);GO:0070106(BP:interleukin-27-mediated signaling pathway);GO:0140374(BP:antiviral innate immune response);GO:0005634(CC:nucleus);GO:0005737(CC:cytoplasm);GO:0005829(CC:cytosol);GO:0005874(CC:microtubule);GO:0016020(CC:membrane);GO:0031965(CC:nuclear membrane);GO:0048471(CC:perinuclear region of …				PF01031(Dynamin central region);PF02212(Dynamin GTPase effector domain);PF00350(Dynamin family)
A0A5F5XZM6	Activating transcription factor 3	ATF3	A0A5F5XZM6;M3XF78	M3XF78;A0A337SE45;A0A337SPA0;A0A5F5XZM6	ATF3	Activating transcription factor 3	A0A5F5XZM6_FELCA;M3XF78_FELCA	6	26197.1	27331	28016.5	27181.5	8099.31	10695.1	7458.06	8750.82	3.10617	8.06446e-05	0.0137697	GO:0006357(BP:regulation of transcription by RNA polymerase II);GO:0005634(CC:nucleus);GO:0003677(MF:DNA binding);GO:0003700(MF:DNA-binding transcription factor activity)				PF00170(bZIP transcription factor)
A0A5F5XKU6	Bone marrow stromal cell antigen 2	BST2	A0A5F5XKU6;F1SXA8	A0A5F5XKU6;F1SXA8;F8R0X8	BST2	Bone marrow stromal cell antigen 2	A0A5F5XKU6_FELCA;F1SXA8_FELCA	3	18668.1	16465.5	18197.3	17777	1898.44	7444.58	8079.69	5807.57	3.061	0.00447691	0.0246799	GO:0051607(BP:defense response to virus);GO:0016020(CC:membrane)				PF16716(Bone marrow stromal antigen 2)
M3WC01	Growth differentiation factor 15	GDF15	M3WC01	M3WC01	GDF15	Growth differentiation factor 15	M3WC01_FELCA	14	53322.2	63468.3	59429.2	58739.9	16059.3	24782.4	18851.5	19897.7	2.95209	0.000578334	0.0147264	GO:0002023(BP:reduction of food intake in response to dietary excess);GO:0010862(BP:positive regulation of pathway-restricted SMAD protein phosphorylation);GO:0035860(BP:glial cell-derived neurotrophic factor receptor signaling pathway);GO:0043410(BP:positive regulation of MAPK cascade);GO:0051897(BP:positive regulation of protein kinase B signaling);GO:0060395(BP:SMAD protein signal transduction…				PF00019(Transforming growth factor beta like domain)
A0A337SD37	Alpha-2-HS-glycoprotein	AHSG	A0A337SD37;A0A5F5XVZ8;A0A5F5Y4L1	A0A337SD37;A0A5F5XVZ8;A0A5F5Y4L1	AHSG	Alpha-2-HS-glycoprotein	A0A337SD37_FELCA;A0A5F5XVZ8_FELCA;A0A5F5Y4L1_FELCA	5	113540	115175	136405	121707	40248.2	47339.5	39874.9	42487.5	2.86453	0.000517332	0.0142476	GO:0004869(MF:cysteine-type endopeptidase inhibitor activity)				PF00031(Cystatin domain)
A0A337SIN8	MAF bZIP transcription factor F	MAFF	A0A337SIN8;A0A5F5XJK4	A0A2I2U7D0;A0A5F5XJK4;A0A337SD06;A0A337SIN8;A0A5F5XE89;A0A5F5XHW1	MAFF	MAF bZIP transcription factor F	A0A337SIN8_FELCA;A0A5F5XJK4_FELCA	7	175931	189426	200259	188539	57901.4	73260.6	67525.8	66229.3	2.84676	0.000125933	0.0137697	GO:0005634(CC:nucleus);GO:0003677(MF:DNA binding);GO:0003700(MF:DNA-binding transcription factor activity)				PF03131(bZIP Maf transcription factor)
M3WS52	Transcription factor JunB	JUNB	M3WS52	M3WS52	JUNB	Transcription factor JunB	M3WS52_FELCA	16	141090	148254	128999	139448	46625	58382.9	49020.1	51342.7	2.71602	0.000189364	0.0137697	GO:0001570(BP:vasculogenesis);GO:0001649(BP:osteoblast differentiation);GO:0001829(BP:trophectodermal cell differentiation);GO:0002158(BP:osteoclast proliferation);GO:0006357(BP:regulation of transcription by RNA polymerase II);GO:0030316(BP:osteoclast differentiation);GO:0033687(BP:osteoblast proliferation);GO:0042127(BP:regulation of cell population proliferation);GO:0045597(BP:positive regulat…	fca:101085606(JUNB)	fca04668(TNF signaling pathway);fca04935(Growth hormone synthesis, secretion and action);fca04380(Osteoclast differentiation)		PF03957(Jun-like transcription factor);PF00170(bZIP transcription factor)
M3W4L8	Transmembrane protein 94	TMEM94	M3W4L8	M3W4L8	TMEM94	Transmembrane protein 94	M3W4L8_FELCA	2	9214.65	14909.8	13184	12436.1	3708.25	4510.3	5863.33	4693.96	2.64939	0.0126214	0.0419197	GO:0016020(CC:membrane)
A0A337SHX7	Apolipoprotein B	APOB	A0A337SHX7;M3X9R6	M3X9R6;A0A337SHX7	APOB	Apolipoprotein B	A0A337SHX7_FELCA;M3X9R6_FELCA	25	95230.3	114072	115431	108244	42399.9	52062.3	31705.6	42055.9	2.57382	0.0016572	0.0178182	GO:0005319(MF:lipid transporter activity)				PF06448(Domain of Unknown Function (DUF1081));PF01347(Lipoprotein amino terminal region);PF12491(Apolipoprotein B100 C terminal);PF09172(Vitellinogen, open beta-sheet)
M3X7J8	SH3 domain-binding protein 5	SH3BP5L	M3X7J8	M3X7J8	SH3BP5L	SH3 domain-binding protein 5	M3X7J8_FELCA	2	17040.1	15614.4		16327.2	4405.36	8449.02	6866.97	6573.78	2.48369	0.00901004	0.0347978	GO:0035556(BP:intracellular signal transduction);GO:0061099(BP:negative regulation of protein tyrosine kinase activity);GO:0005737(CC:cytoplasm);GO:0004860(MF:protein kinase inhibitor activity);GO:0005085(MF:guanyl-nucleotide exchange factor activity);GO:0017124(MF:SH3 domain binding)	fca:101081517			PF05276(SH3 domain-binding protein 5 (SH3BP5))
A0A2I2U3G0	FOS like 1, AP-1 transcription factor subunit	FOSL1	A0A2I2U3G0	A0A2I2U3G0	FOSL1	FOS like 1, AP-1 transcription factor subunit	A0A2I2U3G0_FELCA	10	394848	330251	281802	335634	144985	152647	133613	143748	2.33487	0.00445508	0.0246104	GO:0001701(BP:in utero embryonic development);GO:0006357(BP:regulation of transcription by RNA polymerase II);GO:0007296(BP:vitellogenesis);GO:0031668(BP:cellular response to extracellular stimulus);GO:0060674(BP:placenta blood vessel development);GO:1902895(BP:positive regulation of miRNA transcription);GO:2000144(BP:positive regulation of DNA-templated transcription, initiation);GO:0005634(CC:n…	fca:101101337(FOSL1)	fca04310(Wnt signaling pathway);fca04657(IL-17 signaling pathway);fca04380(Osteoclast differentiation);		PF00170(bZIP transcription factor)
Q9TST5	Beta-2 adrenergic receptor	ADRB2	Q9TST5	Q9TST5	ADRB2	Beta-2 adrenergic receptor	ADRB2_FELCA	7	67100.1	85792.5	73075.5	75322.7	35239.4	34196.9	28733.3	32723.2	2.30181	0.00191362	0.0187335	GO:0002024(BP:diet induced thermogenesis);GO:0002025(BP:norepinephrine-epinephrine-mediated vasodilation involved in regulation of systemic arterial blood pressure);GO:0002028(BP:regulation of sodium ion transport);GO:0002032(BP:desensitization of G protein-coupled receptor signaling pathway by arrestin);GO:0006366(BP:transcription by RNA polymerase II);GO:0006898(BP:receptor-mediated endocytosis…	fca:493767(ADRB2)	fca04020(Calcium signaling pathway);fca04024(cAMP signaling pathway);fca04022(cGMP-PKG signaling pathway);fca04080(Neuroactive ligand-receptor interaction);fca04923(Regulation of lipolysis in adipocytes);fca04924(Renin secretion);fca04261(Adrenergic signaling in cardiomyocytes);fca04970(Salivary secretion);		PF00001(7 transmembrane receptor (rhodopsin family))
A0A5F5XPZ8	Zinc finger protein 444	ZNF444	A0A5F5XPZ8;M3WZ78	A0A5F5XPZ8;M3WZ78	ZNF444	Zinc finger protein 444	A0A5F5XPZ8_FELCA;M3WZ78_FELCA	2		15374.6	15544.1	15459.4	6819.49	7844.26	5513.06	6725.6	2.29858	0.00212705	0.0192662	GO:0005634(CC:nucleus)				PF02023(SCAN domain);PF00096(Zinc finger, C2H2 type)
A0A5F5XYI0	Ig-like domain-containing protein		A0A5F5XYI0;M3W0J2	A0A5F5XYI0;M3W0J2		Ig-like domain-containing protein	A0A5F5XYI0_FELCA;M3W0J2_FELCA	2	43580.2	41747.5	41175.1	42167.6	12452.6	18856.9	24897	18735.5	2.25068	0.00307374	0.0210782	GO:0050766(BP:positive regulation of phagocytosis);GO:0050870(BP:positive regulation of T cell activation);GO:0005886(CC:plasma membrane)				PF07686(Immunoglobulin V-set domain)
M3W9W2	methenyltetrahydrofolate cyclohydrolase	MTHFD2	M3W9W2	M3W9W2;A0A337SRE9	MTHFD2	methenyltetrahydrofolate cyclohydrolase	M3W9W2_FELCA	20	436078	449447	482575	456033	179196	230861	204768	204942	2.22519	0.000247132	0.0138038	GO:0035999(BP:tetrahydrofolate interconversion);GO:0005739(CC:mitochondrion);GO:0004477(MF:methenyltetrahydrofolate cyclohydrolase activity);GO:0004487(MF:methylenetetrahydrofolate dehydrogenase (NAD+) activity);GO:0004488(MF:methylenetetrahydrofolate dehydrogenase (NADP+) activity)	fca:101083836(MTHFD2)	fca01240(Biosynthesis of cofactors);fca00670(One carbon pool by folate)		PF00763(Tetrahydrofolate dehydrogenase/cyclohydrolase, catalytic domain);PF02882(Tetrahydrofolate dehydrogenase/cyclohydrolase, NAD(P)-binding domain)
M3W0K7	Exonuclease 3'-5' domain containing 3	EXD3	M3W0K7	M3W0K7	EXD3	Exonuclease 3'-5' domain containing 3	M3W0K7_FELCA	1	154075	150814	168270	157720	60929.9	84860.7	70180.4	71990.3	2.19085	0.000618959	0.0149508	GO:0006139(BP:nucleobase-containing compound metabolic process);GO:0003676(MF:nucleic acid binding);GO:0008408(MF:3'-5' exonuclease activity)				PF01927(Mut7-C RNAse domain);PF01612(3'-5' exonuclease)
A0A337S388	Urokinase plasminogen activator surface receptor	PLAUR	A0A337S388;A0A337SME8;M3W3P7	M3W3P7;A0A337S388;A0A337SCL2;A0A337SME8	PLAUR	Urokinase plasminogen activator surface receptor	A0A337S388_FELCA;A0A337SME8_FELCA;M3W3P7_FELCA	15	431907	367474	414939	404773	144965	216896	193420	185094	2.18686	0.00155334	0.0176081					PF00021(u-PAR/Ly-6 domain)
M3VZF5	MORC family CW-type zinc finger 3	MORC3	M3VZF5	M3VZF5;A0A5F5Y5D1	MORC3	MORC family CW-type zinc finger 3	M3VZF5_FELCA	7	11053.2	9837.32	11548	10812.8	3974.45	4062.07	6863.65	4966.72	2.17706	0.00557464	0.0273314	GO:0000122(BP:negative regulation of transcription by RNA polymerase II);GO:0009791(BP:post-embryonic development);GO:0018105(BP:peptidyl-serine phosphorylation);GO:0032688(BP:negative regulation of interferon-beta production);GO:0048147(BP:negative regulation of fibroblast proliferation);GO:0050821(BP:protein stabilization);GO:0051457(BP:maintenance of protein location in nucleus);GO:0140374(BP:…				PF07496(CW-type Zinc Finger);PF13589(Histidine kinase-, DNA gyrase B-, and HSP90-like ATPase);PF17942(Morc6 ribosomal protein S5 domain 2-like)
A0A5F5XZS1	Globin domain-containing protein	LOC101098159	A0A5F5XZS1;M3WND9	A0A5F5XZS1;M3WND9	LOC101098159	Globin domain-containing protein	A0A5F5XZS1_FELCA;M3WND9_FELCA	2	50836.7	61837.6	56326.4	56333.6	24447.6	35338.4	18328.6	26038.2	2.1635	0.00682224	0.0300307	GO:0005833(CC:hemoglobin complex);GO:0005344(MF:oxygen carrier activity);GO:0019825(MF:oxygen binding);GO:0020037(MF:heme binding);GO:0046872(MF:metal ion binding)				PF00042(Globin)
A0A2I2U935	Tropomodulin 3	TMOD3	A0A2I2U935	A0A2I2U935;A0A5F5XWP5;A0A5F5Y0V6;A0A5F5Y144;M3X1Q9	TMOD3	Tropomodulin 3	A0A2I2U935_FELCA	4	11849	15237.4	14805.7	13964	5131.93	7610.15	7081.03	6607.7	2.1133	0.00486735	0.0256925	GO:0051694(BP:pointed-end actin filament capping);GO:0005856(CC:cytoskeleton);GO:0005523(MF:tropomyosin binding)				PF03250(Tropomodulin)
A0A5F5XWU1	CUB domain containing protein 1	CDCP1	A0A5F5XWU1;M3X665	A0A5F5XWU1;M3X665	CDCP1	CUB domain containing protein 1	A0A5F5XWU1_FELCA;M3X665_FELCA	25	88100.3	100509	99430	96013.1	41233.7	53170.2	42481.5	45628.5	2.10424	0.000780729	0.0155225	GO:0016020(CC:membrane)
M3X558	Interferon related developmental regulator 1	IFRD1	M3X558	M3X558	IFRD1	Interferon related developmental regulator 1	M3X558_FELCA	10	16397.5	14904.1	14950.7	15417.4	6152.95	8370.57	7467.39	7330.3	2.10325	0.00056336	0.0146028	GO:0014706(BP:striated muscle tissue development);GO:0030517(BP:negative regulation of axon extension);GO:0042692(BP:muscle cell differentiation);GO:0043403(BP:skeletal muscle tissue regeneration);GO:0048671(BP:negative regulation of collateral sprouting);GO:0005634(CC:nucleus);GO:0016528(CC:sarcoplasm)	fca:101083070			PF04836(Interferon-related protein conserved region);PF05004(Interferon-related developmental regulator (IFRD))
M3VTZ2	RELT like 1	RELL1	M3VTZ2	M3VTZ2	RELL1	RELT like 1	M3VTZ2_FELCA	6	33257.1	37218	39267.5	36580.9	14720.1	20033.4	17428.4	17394	2.10308	0.00120082	0.0169959	GO:1900745(BP:positive regulation of p38MAPK cascade);GO:0005886(CC:plasma membrane);GO:0015630(CC:microtubule cytoskeleton)				PF12606(Tumour necrosis factor receptor superfamily member 19)
M3WBF1	Intercellular adhesion molecule 1	ICAM1	M3WBF1	M3WBF1	ICAM1	Intercellular adhesion molecule 1	M3WBF1_FELCA	21	496318	486421	513028	498589	225061	262269	225119	237483	2.09947	5.78305e-05	0.0137697	GO:0002291(BP:T cell activation via T cell receptor contact with antigen bound to MHC molecule on antigen presenting cell);GO:0002457(BP:T cell antigen processing and presentation);GO:0002693(BP:positive regulation of cellular extravasation);GO:0007155(BP:cell adhesion);GO:0007159(BP:leukocyte cell-cell adhesion);GO:0022614(BP:membrane to membrane docking);GO:0033627(BP:cell adhesion mediated by …				PF03921(Intercellular adhesion molecule (ICAM), N-terminal domain);PF21146(ICAM-1/3/5, D2 domain)
M3WBF4	Ferredoxin-2, mitochondrial	FDX2	M3WBF4	M3WBF4	FDX2	Ferredoxin-2, mitochondrial	M3WBF4_FELCA	6	117294	142669	133335	131099	50717.5	75672.4	62203.4	62864.4	2.08543	0.00273185	0.0203053	GO:0022900(BP:electron transport chain);GO:0044571(BP:[2Fe-2S] cluster assembly);GO:0044572(BP:[4Fe-4S] cluster assembly);GO:0051353(BP:positive regulation of oxidoreductase activity);GO:0140647(BP:P450-containing electron transport chain);GO:0005739(CC:mitochondrion);GO:0009055(MF:electron transfer activity);GO:0051537(MF:2 iron, 2 sulfur cluster binding)	fca:101089923			PF00111(2Fe-2S iron-sulfur cluster binding domain)
A0A5F5XCP1	1-alkyl-2-acetylglycerophosphocholine esterase	PLA2G7	A0A5F5XCP1;M3WAT6	M3WAT6;A0A5F5XCP1	PLA2G7	1-alkyl-2-acetylglycerophosphocholine esterase	A0A5F5XCP1_FELCA;M3WAT6_FELCA	4	28015.9	32092	24043.8	28050.6	13170.9	15107	12342.6	13540.2	2.07166	0.00415436	0.0238046	GO:0034374(BP:low-density lipoprotein particle remodeling);GO:0034440(BP:lipid oxidation);GO:0034441(BP:plasma lipoprotein particle oxidation);GO:0034638(BP:phosphatidylcholine catabolic process);GO:0062234(BP:platelet activating factor catabolic process);GO:0090026(BP:positive regulation of monocyte chemotaxis);GO:0034362(CC:low-density lipoprotein particle);GO:0034364(CC:high-density lipoprotei…				PF03403(Platelet-activating factor acetylhydrolase, isoform II)
A0A2I2UUL1	Solute carrier family 2, facilitated glucose transporter member 3	SLC2A3	A0A2I2UUL1;A0A2I2UY86;A0A5F5XSG5;M3VWZ7	A0A2I2UUL1;A0A2I2UY86;A0A5F5XSG5;M3VWZ7	SLC2A3	Solute carrier family 2, facilitated glucose transporter member 3	A0A2I2UUL1_FELCA;A0A2I2UY86_FELCA;A0A5F5XSG5_FELCA;M3VWZ7_FELCA	10	272048	287047	298192	285762	119295	150099	145145	138180	2.06805	0.000266933	0.013903	GO:0005886(CC:plasma membrane);GO:0042995(CC:cell projection);GO:0043204(CC:perikaryon);GO:0005355(MF:glucose transmembrane transporter activity);GO:0005536(MF:glucose binding)	fca:101096740			PF00083(Sugar (and other) transporter)
A0A5F5Y0P1	Tubulin tyrosine ligase like 11	TTLL11	A0A5F5Y0P1	M3WIT5;A0A5F5Y0P1	TTLL11	Tubulin tyrosine ligase like 11	A0A5F5Y0P1_FELCA	2	32502.3	21059.4	29906.2	27822.6	13023.7	13597	13965.5	13528.7	2.05656	0.0146846	0.0455792	GO:0036211(BP:protein modification process)				PF03133(Tubulin-tyrosine ligase family)
B3IX46	ISG15 ubiquitin-like modifier	ISG15	B3IX46	A0A2I2UUQ0;B3IX46	ISG15	ISG15 ubiquitin-like modifier	B3IX46_FELCA	9	69095.4	79146.2	59687.9	69309.8	31755.3	32662.7	38435.3	34284.4	2.02161	0.0042793	0.0241041	GO:0006620(BP:post-translational protein targeting to endoplasmic reticulum membrane);GO:0005829(CC:cytosol)	fca:100174787(ISG15)	fca04622(RIG-I-like receptor signaling pathway);;;		PF00240(Ubiquitin family)
A0A2I2UD18	Chromosome B3 C15orf48 homolog	CB3H15orf48	A0A2I2UD18	A0A2I2UD18	CB3H15orf48	Chromosome B3 C15orf48 homolog	A0A2I2UD18_FELCA	7	139149	143891	144828	142623	56867	87860.1	69637.1	71454.7	1.99599	0.00148135	0.017525	GO:0009617(BP:response to bacterium);GO:0005634(CC:nucleus);GO:0005751(CC:mitochondrial respiratory chain complex IV)	fca:101090364			PF06522(NADH-ubiquinone reductase complex 1 MLRQ subunit)
Q5KQT7	Cytochrome P450 1A1	CYP1A1	Q5KQT7	Q5KQT7	CYP1A1	Cytochrome P450 1A1	CP1A1_FELCA	35	902686	937905	816399	885663	434847	491363	406484	444231	1.9937	0.000548964	0.0144225	GO:0006631(BP:fatty acid metabolic process);GO:0006694(BP:steroid biosynthetic process);GO:0008210(BP:estrogen metabolic process);GO:0042572(BP:retinol metabolic process);GO:0005743(CC:mitochondrial inner membrane);GO:0005789(CC:endoplasmic reticulum membrane);GO:0043231(CC:intracellular membrane-bounded organelle);GO:0004497(MF:monooxygenase activity);GO:0005506(MF:iron ion binding);GO:0020037(M…	fca:554347(CYP1A1)	fca00140(Steroid hormone biosynthesis);fca00380(Tryptophan metabolism);fca00830(Retinol metabolism);fca00980(Metabolism of xenobiotics by cytochrome P450);fca04913(Ovarian steroidogenesis);;;;		PF00067(Cytochrome P450)
A0A2I2UAC5	Cytochrome c oxidase subunit 7C, mitochondrial	COX7C	A0A2I2UAC5;A0A5F5Y124	A0A2I2UAC5;A0A5F5Y124	COX7C	Cytochrome c oxidase subunit 7C, mitochondrial	A0A2I2UAC5_FELCA;A0A5F5Y124_FELCA	2	545454	468094	601501	538350	254240	344405	213904	270850	1.98763	0.00806133	0.0327204	GO:0006123(BP:mitochondrial electron transport, cytochrome c to oxygen);GO:0005751(CC:mitochondrial respiratory chain complex IV)	fca:102899183	fca00190(Oxidative phosphorylation);fca04260(Cardiac muscle contraction);fca04714(Thermogenesis);;;;;;;;;		PF02935(Cytochrome c oxidase subunit VIIc)
A0A337SD06	MAF bZIP transcription factor K	MAFK	A0A337SD06;A0A5F5XE89;A0A5F5XHW1	A0A337SD06;A0A5F5XE89;A0A5F5XHW1	MAFK	MAF bZIP transcription factor K	A0A337SD06_FELCA;A0A5F5XE89_FELCA;A0A5F5XHW1_FELCA	5	40608.5	35736.3	32378.5	36241.1	13148.9	20069.1	21517.9	18245.3	1.98633	0.00690845	0.0301812	GO:0005634(CC:nucleus);GO:0003677(MF:DNA binding);GO:0003700(MF:DNA-binding transcription factor activity)				PF03131(bZIP Maf transcription factor)
A0A2I2V587	Vacuolar ATPase assembly factor VMA21	VMA21	A0A2I2V587	A0A2I2V587	VMA21	Vacuolar ATPase assembly factor VMA21	A0A2I2V587_FELCA	5	235047	261596	213128	236590	83281.5	159141	115806	119410	1.98134	0.0108519	0.0385996	GO:0070072(BP:vacuolar proton-transporting V-type ATPase complex assembly);GO:0005764(CC:lysosome);GO:0005789(CC:endoplasmic reticulum membrane);GO:0012507(CC:ER to Golgi transport vesicle membrane);GO:0033116(CC:endoplasmic reticulum-Golgi intermediate compartment membrane)	fca:101094832			PF09446(VMA21-like domain)
M3XC93	Actin, alpha skeletal muscle	ACTA1	M3XC93	M3W7A1;M3WK07;M3XC93	ACTA1	Actin, alpha skeletal muscle	M3XC93_FELCA	3	1565580	1521610	1573030	1.55341e+06	734619	906940	722232	787930	1.9715	0.000243165	0.0138038					PF00022(Actin)
M3VUF6	PVR cell adhesion molecule	PVR	M3VUF6	M3VUF6	PVR	PVR cell adhesion molecule	M3VUF6_FELCA	5	570395	535800	533777	546657	238548	332649	262528	277908	1.96704	0.000930485	0.016085	GO:0007156(BP:homophilic cell adhesion via plasma membrane adhesion molecules);GO:0007157(BP:heterophilic cell-cell adhesion via plasma membrane cell adhesion molecules);GO:0005912(CC:adherens junction);GO:0016020(CC:membrane)				PF00047(Immunoglobulin domain);PF08205(CD80-like C2-set immunoglobulin domain)
M3WG86	Solute carrier family 7 member 5	SLC7A5	M3WG86	M3WG86	SLC7A5	Solute carrier family 7 member 5	M3WG86_FELCA	12	143140	155161	150382	149561	75927.6	85542.8	66729	76066.5	1.96619	0.000340109	0.0139201	GO:0003333(BP:amino acid transmembrane transport);GO:0010629(BP:negative regulation of gene expression);GO:0015804(BP:neutral amino acid transport);GO:0015818(BP:isoleucine transport);GO:0015821(BP:methionine transport);GO:0015823(BP:phenylalanine transport);GO:0015824(BP:proline transport);GO:0015828(BP:tyrosine transport);GO:0015829(BP:valine transport);GO:0032328(BP:alanine transport);GO:00327…				PF13520(Amino acid permease)
M3WLC0	Solute carrier family 3 member 2	SLC3A2	M3WLC0	M3WLC0	SLC3A2	Solute carrier family 3 member 2	M3WLC0_FELCA	9	187845	152668	187986	176166	77477	100743	90991.1	89737	1.96314	0.00309748	0.0210782	GO:0006865(BP:amino acid transport);GO:0016787(MF:hydrolase activity)				PF11941(Domain of unknown function (DUF3459))
M3WGL4	ANKH inorganic pyrophosphate transport regulator	ANKH	M3WGL4	M3WGL4;A0A5F5Y790	ANKH	ANKH inorganic pyrophosphate transport regulator	M3WGL4_FELCA	13	141755	134177	136434	137455	76625.8	72224.1	62326.5	70392.1	1.95271	0.000150729	0.0137697	GO:0010467(BP:gene expression);GO:0030282(BP:bone mineralization);GO:0030500(BP:regulation of bone mineralization);GO:0046716(BP:muscle cell cellular homeostasis);GO:0055062(BP:phosphate ion homeostasis);GO:0055074(BP:calcium ion homeostasis);GO:0071344(BP:diphosphate metabolic process);GO:0071529(BP:cementum mineralization);GO:1904383(BP:response to sodium phosphate);GO:0005576(CC:extracellular …	fca:101090416			PF07260(Progressive ankylosis protein (ANKH))
M3W4E8	Retinol dehydrogenase 13	RDH13	M3W4E8	M3W4E8;A0A5F5XKI0	RDH13	Retinol dehydrogenase 13	M3W4E8_FELCA	14	73650.1	80996.3	75704.6	76783.7	36220.2	43896	38128.5	39414.9	1.94809	0.000299984	0.0139201	GO:0009644(BP:response to high light intensity);GO:0010842(BP:retina layer formation);GO:0042462(BP:eye photoreceptor cell development);GO:0042574(BP:retinal metabolic process);GO:0005743(CC:mitochondrial inner membrane);GO:0052650(MF:NADP-retinol dehydrogenase activity)				PF00106(short chain dehydrogenase)
M3W4L0	Amino acid transporter	SLC1A5	M3W4L0	M3W4L0	SLC1A5	Amino acid transporter	M3W4L0_FELCA	14	174910	180948	188818	181559	86503.3	104051	90604.6	93719.6	1.93725	0.000190431	0.0137697	GO:0030218(BP:erythrocyte differentiation);GO:0070207(BP:protein homotrimerization);GO:0140009(BP:L-aspartate import across plasma membrane);GO:0005886(CC:plasma membrane);GO:0015175(MF:neutral amino acid transmembrane transporter activity);GO:0015183(MF:L-aspartate transmembrane transporter activity);GO:0015186(MF:L-glutamine transmembrane transporter activity);GO:0015293(MF:symporter activity);…	fca:101090567(SLC1A5)	fca04974(Protein digestion and absorption);		PF00375(Sodium:dicarboxylate symporter family)
A0A337SG44	Ras homolog family member D	RHOD	A0A337SG44	A0A337SG44	RHOD	Ras homolog family member D	A0A337SG44_FELCA	9	32518.8	31654.3	29826.9	31333.3	14827.5	17912	15956.7	16232.1	1.93034	0.00022993	0.0138038	GO:0007015(BP:actin filament organization);GO:0007165(BP:signal transduction);GO:0007264(BP:small GTPase mediated signal transduction);GO:0016477(BP:cell migration);GO:0030032(BP:lamellipodium assembly);GO:0030335(BP:positive regulation of cell migration);GO:0045785(BP:positive regulation of cell adhesion);GO:0048041(BP:focal adhesion assembly);GO:0051017(BP:actin filament bundle assembly);GO:000…				PF00071(Ras family)
Q9MYZ3	Transferrin receptor protein 1	TFRC	Q9MYZ3	A0A2I2UNA2;Q9MYZ3;M3W0T3;A0A0A0RDA4;A0A2I2UIM1	TFRC	Transferrin receptor protein 1	TFR1_FELCA	55	553886	591919	584018	576608	295543	329834	271434	298937	1.92886	0.000172857	0.0137697	GO:0006826(BP:iron ion transport);GO:0006879(BP:cellular iron ion homeostasis);GO:0030890(BP:positive regulation of B cell proliferation);GO:0031623(BP:receptor internalization);GO:0033572(BP:transferrin transport);GO:0042102(BP:positive regulation of T cell proliferation);GO:0045830(BP:positive regulation of isotype switching);GO:0009897(CC:external side of plasma membrane);GO:0042470(CC:melanos…	fca:493880(TFRC)	fca04350(TGF-beta signaling pathway);fca04066(HIF-1 signaling pathway);fca04144(Endocytosis);fca04145(Phagosome);fca04216(Ferroptosis);fca04640(Hematopoietic cell lineage)		PF04253(Transferrin receptor-like dimerisation domain);PF04389(Peptidase family M28);PF02225(PA domain)
A0A2I2V4T0	Coiled-coil-helix-coiled-coil-helix domain containing 1	CHCHD1	A0A2I2V4T0	A0A2I2V4T0	CHCHD1	Coiled-coil-helix-coiled-coil-helix domain containing 1	A0A2I2V4T0_FELCA	3	48058.2	49295	63813.3	53722.2	27175	27712.3	28707.1	27864.8	1.92796	0.00702174	0.0303783	GO:0032543(BP:mitochondrial translation);GO:0001650(CC:fibrillar center);GO:0005654(CC:nucleoplasm);GO:0005739(CC:mitochondrion);GO:0005761(CC:mitochondrial ribosome);GO:0005829(CC:cytosol)	fca:101088694			PF06747(CHCH domain)
A0A337SLJ7	TatD DNase domain containing 3	TATDN3	A0A337SLJ7;M3WMJ0	A0A337SLJ7;M3WMJ0	TATDN3	TatD DNase domain containing 3	A0A337SLJ7_FELCA;M3WMJ0_FELCA	4	139642	118615	126315	128191	75136	71322.9	54126.6	66861.8	1.91725	0.00233991	0.0196432	GO:0016788(MF:hydrolase activity, acting on ester bonds)	fca:101098764			PF01026(TatD related DNase)
A0A337S2L6	ER membrane protein complex subunit 2	EMC2	A0A337S2L6;M3X1G2	A0A337S2L6;M3X1G2	EMC2	ER membrane protein complex subunit 2	A0A337S2L6_FELCA;M3X1G2_FELCA	2	24710.9	25065.4	23211.9	24329.4		15166.7	10305.4	12736	1.91028	0.00957643	0.0358847	GO:0072546(CC:EMC complex)				PF14559(Tetratricopeptide repeat)
M3WRL9	Formyl peptide receptor 2	FPR2	M3WRL9	M3WRL9	FPR2	Formyl peptide receptor 2	M3WRL9_FELCA	2	17863.6	15069.3	18020.4	16984.4	8652.71	8103.7	9997.8	8918.07	1.9045	0.00191466	0.0187335	GO:0001934(BP:positive regulation of protein phosphorylation);GO:0002430(BP:complement receptor mediated signaling pathway);GO:0006954(BP:inflammatory response);GO:0007193(BP:adenylate cyclase-inhibiting G protein-coupled receptor signaling pathway);GO:0007200(BP:phospholipase C-activating G protein-coupled receptor signaling pathway);GO:0007204(BP:positive regulation of cytosolic calcium ion con…	fca:101091916	fca04080(Neuroactive ligand-receptor interaction);fca04613(Neutrophil extracellular trap formation);		PF00001(7 transmembrane receptor (rhodopsin family))
A0A337SMC0	THO complex subunit 1	THOC1	A0A337SMC0	A0A337SMC0	THOC1	THO complex subunit 1	A0A337SMC0_FELCA	1	38325.5	34526.9	30720.3	34524.2	17806	22159.3	14537.2	18167.5	1.90033	0.00628236	0.0290051	GO:0016020(CC:membrane)
M3WAQ4	ATPase family AAA domain containing 3A	ATAD3A	M3WAQ4	M3WAQ4	ATAD3A	ATPase family AAA domain containing 3A	M3WAQ4_FELCA	36	190659	186152	183131	186647	90811.9	109704	94347.6	98287.8	1.89899	0.000140562	0.0137697	GO:0001558(BP:regulation of cell growth);GO:0007005(BP:mitochondrion organization);GO:0043066(BP:negative regulation of apoptotic process);GO:0140374(BP:antiviral innate immune response);GO:0005739(CC:mitochondrion);GO:0005743(CC:mitochondrial inner membrane);GO:0005524(MF:ATP binding);GO:0016887(MF:ATP hydrolysis activity)				PF00004(ATPase family associated with various cellular activities (AAA));PF12037(ATPase family AAA domain-containing protein 3, N-terminal)
A0A5F5XDA0	CD58 molecule	CD58	A0A5F5XDA0;A0A5F5XR06;A0A5F5Y1Y8	A0A5F5XDA0;A0A5F5XR06;A0A5F5Y1Y8	CD58	CD58 molecule	A0A5F5XDA0_FELCA;A0A5F5XR06_FELCA;A0A5F5Y1Y8_FELCA	7	306398	335549	352767	331571	151524	201057	172690	175090	1.89372	0.00136652	0.017207	GO:0016020(CC:membrane)
M3WGL2	ADP dependent glucokinase	ADPGK	M3WGL2	M3WGL2	ADPGK	ADP dependent glucokinase	M3WGL2_FELCA	3	245850	241769	229006	238875	115863	156767	105890	126173	1.89323	0.0023335	0.0196432	GO:0006096(BP:glycolytic process);GO:0016773(MF:phosphotransferase activity, alcohol group as acceptor)				PF04587(ADP-specific Phosphofructokinase/Glucokinase conserved region)
M3X2B2	Histone H2A	H2AJ	M3X2B2	A0A337S2X4;A0A337SD17;A0A337SDE3;A0A337SNR5;M3WY36;M3X2B2;M3X700;M3X726;M3XAE0;M3XAG6;M3XB45	H2AJ	Histone H2A	M3X2B2_FELCA	6	5217180	5376640	5065470	5.21976e+06	2545270	3164350	2568970	2759530	1.89154	0.000374162	0.0139201	GO:0000786(CC:nucleosome);GO:0005634(CC:nucleus);GO:0003677(MF:DNA binding);GO:0030527(MF:structural constituent of chromatin);GO:0046982(MF:protein heterodimerization activity)	fca:101095750(H2AJ)	fca03082(ATP-dependent chromatin remodeling);fca04217(Necroptosis);fca04613(Neutrophil extracellular trap formation);;		PF00125(Core histone H2A/H2B/H3/H4);PF16211(C-terminus of histone H2A)
A0A337SLS4	Pleckstrin homology domain containing N1	PLEKHN1	A0A337SLS4;M3W074	M3W074;A0A337SLS4	PLEKHN1	Pleckstrin homology domain containing N1	A0A337SLS4_FELCA;M3W074_FELCA	4	7898.66	11243.7	9571.92	9571.43	5465.12	4756.67	4995.77	5072.52	1.88692	0.0103821	0.0375455	GO:0043065(BP:positive regulation of apoptotic process);GO:1901612(MF:cardiolipin binding)
A0A2I2UTG4	NADH dehydrogenase [ubiquinone] 1 alpha subcomplex subunit 1	LOC101085348	A0A2I2UTG4;M3X371	A0A2I2UTG4;M3X371	LOC101085348;NDUFA1	NADH dehydrogenase [ubiquinone] 1 alpha subcomplex subunit 1	A0A2I2UTG4_FELCA;M3X371_FELCA	1	58373.6	53597.4	51284.2	54418.4	24858.9	35664.5	26593.9	29039.1	1.87397	0.00300936	0.0209714	GO:0005747(CC:mitochondrial respiratory chain complex I)	fca:101085609(NDUFA1)	fca00190(Oxidative phosphorylation);fca04723(Retrograde endocannabinoid signaling);fca04714(Thermogenesis);;;;;;;;;		PF15879(NADH-ubiquinone oxidoreductase MWFE subunit)
M3WY75	Paraoxonase	PON2	M3WY75	M3WY75	PON2	Paraoxonase	M3WY75_FELCA	10	55651.5	51888.7	62744.9	56761.7	23905.7	39978.6	26997.7	30294	1.87369	0.010704	0.0382605	GO:0009636(BP:response to toxic substance);GO:0019439(BP:aromatic compound catabolic process);GO:0005576(CC:extracellular region);GO:0005886(CC:plasma membrane);GO:0004064(MF:arylesterase activity);GO:0042802(MF:identical protein binding);GO:0046872(MF:metal ion binding);GO:0102007(MF:acyl-L-homoserine-lactone lactonohydrolase activity)				PF01731(Arylesterase)
A0A5F5Y481	Transferrin	TF	A0A5F5Y481;A0A5F5Y527	A0A5F5Y527;A0A5F5Y061;A0A5F5XNI1;A0A5F5XXX0;A0A5F5Y481;M3WBQ5	TF	Transferrin	A0A5F5Y481_FELCA;A0A5F5Y527_FELCA	7	185193	229044	232308	215515	98571	146165	101628	115455	1.86666	0.00981652	0.0364182	GO:0005615(CC:extracellular space)				PF00405(Transferrin)
A0A2I2V1U3	ES1 protein homolog, mitochondrial	GATD3	A0A2I2V1U3	A0A2I2V1U3	GATD3	ES1 protein homolog, mitochondrial	A0A2I2V1U3_FELCA	2	120892	113896	113723	116170	49912.3	72180.8	65238	62443.7	1.8604	0.00154056	0.0176081
M3VUI8	2'-5' oligoadenylate synthase	OAS1	M3VUI8	M3VUI8	OAS1	2'-5' oligoadenylate synthase	M3VUI8_FELCA	9	61940.7	54483.2	53765	56729.6	28298.2	35890.5	27320.1	30502.9	1.85981	0.00223044	0.0193619	GO:0006006(BP:glucose metabolic process);GO:0032728(BP:positive regulation of interferon-beta production);GO:0032760(BP:positive regulation of tumor necrosis factor production);GO:0034138(BP:toll-like receptor 3 signaling pathway);GO:0034142(BP:toll-like receptor 4 signaling pathway);GO:0035458(BP:cellular response to interferon-beta);GO:0042593(BP:glucose homeostasis);GO:0042742(BP:defense respo…	fca:101087875(OAS1)	fca04621(NOD-like receptor signaling pathway);;;;;;		PF10421(2'-5'-oligoadenylate synthetase 1, domain 2, C-terminus);PF01909(Nucleotidyltransferase domain)
M3X6Q0	Nondiscriminating glutamyl-tRNA synthetase EARS2, mitochondrial	EARS2	M3X6Q0	M3W3M1;M3X6Q0	EARS2	Nondiscriminating glutamyl-tRNA synthetase EARS2, mitochondrial	M3X6Q0_FELCA	25	148562	152692	161356	154203	79310.4	97431.5	72741.7	83161.2	1.85427	0.00101811	0.0164519	GO:0006424(BP:glutamyl-tRNA aminoacylation);GO:0070127(BP:tRNA aminoacylation for mitochondrial protein translation);GO:0005739(CC:mitochondrion);GO:0000049(MF:tRNA binding);GO:0004818(MF:glutamate-tRNA ligase activity);GO:0005524(MF:ATP binding);GO:0008270(MF:zinc ion binding);GO:0050561(MF:glutamate-tRNA(Gln) ligase activity)	fca:101099263(EARS2)	fca01240(Biosynthesis of cofactors);fca00860(Porphyrin metabolism);fca00970(Aminoacyl-tRNA biosynthesis)		PF19269(Anticodon binding domain);PF00749(tRNA synthetases class I (E and Q), catalytic domain)
A0A337RT31	Microsomal glutathione S-transferase 2	MGST2	A0A337RT31;M3X1T6	M3X1T6;A0A337RT31	MGST2	Microsomal glutathione S-transferase 2	A0A337RT31_FELCA;M3X1T6_FELCA	1	21806.8	22790.2	24172.7	22923.2	10280.3	16016.5	10862.8	12386.5	1.85066	0.00565457	0.0274905	GO:0016020(CC:membrane)
A0A337S4R3	Protein MIX23	MIX23	A0A337S4R3;M3X245	A0A337S4R3;A0A337S5B7;A0A5F5XK36;M3X245	MIX23	Protein MIX23	A0A337S4R3_FELCA;M3X245_FELCA	13	243709	250468	293414	262530	128947	154210	144301	142486	1.8425	0.00222254	0.0193554	GO:0005758(CC:mitochondrial intermembrane space)				PF09774(Intermembrane space protein MIX23)
M3WB86	Sodium/potassium-transporting ATPase subunit beta	ATP1B1	M3WB86	M3WB86	ATP1B1	Sodium/potassium-transporting ATPase subunit beta	M3WB86_FELCA	17	196623	209098	220143	208621	97049.6	127447	115650	113382	1.83998	0.00103302	0.0165363	GO:0006874(BP:cellular calcium ion homeostasis);GO:0006883(BP:cellular sodium ion homeostasis);GO:0010468(BP:regulation of gene expression);GO:0010882(BP:regulation of cardiac muscle contraction by calcium ion signaling);GO:0030007(BP:cellular potassium ion homeostasis);GO:0036376(BP:sodium ion export across plasma membrane);GO:0046034(BP:ATP metabolic process);GO:0050821(BP:protein stabilization…	fca:101081858(ATP1B1)	fca04024(cAMP signaling pathway);fca04022(cGMP-PKG signaling pathway);fca04820(Cytoskeleton in muscle cells);fca04911(Insulin secretion);fca04918(Thyroid hormone synthesis);fca04919(Thyroid hormone signaling pathway);fca04925(Aldosterone synthesis and secretion);fca04260(Cardiac muscle contraction);fca04261(Adrenergic signaling in cardiomyocytes);fca04970(Salivary secretion);fca04971(Gastric acid…		PF00287(Sodium / potassium ATPase beta chain)
A0A337S643	Mitochondrial pyruvate carrier	MPC1	A0A337S643;A0A337SK23	A0A337S643;A0A337SK23	MPC1	Mitochondrial pyruvate carrier	A0A337S643_FELCA;A0A337SK23_FELCA	2	77829.1	73134.4	63951.2	71638.2	49275.7	34400.4	33138	38938	1.8398	0.00770428	0.0318045	GO:0006850(BP:mitochondrial pyruvate transmembrane transport);GO:0005743(CC:mitochondrial inner membrane)				PF03650(Mitochondrial pyruvate carriers)
A0A2I2UI79	Large ribosomal subunit protein bL33m	MRPL33	A0A2I2UI79	A0A2I2UI79;A0A2I2UTZ5	MRPL33	Large ribosomal subunit protein bL33m	A0A2I2UI79_FELCA	5	101612	115589	107544	108248	49996.9	74197.5	52655.3	58949.9	1.83628	0.00471731	0.0253966	GO:0006412(BP:translation);GO:0005840(CC:ribosome);GO:1990904(CC:ribonucleoprotein complex);GO:0003735(MF:structural constituent of ribosome)	fca:101094587(MRPL33)	fca03010(Ribosome)		PF00471(Ribosomal protein L33)
M3X9I4	Selenoprotein S	SELENOS	M3X9I4	M3X9I4	SELENOS	Selenoprotein S	M3X9I4_FELCA	9	45563.7	51303.3	44551.4	47139.5	23266.5	28569	25293.8	25709.8	1.83352	0.00119714	0.0169959	GO:0002865(BP:negative regulation of acute inflammatory response to antigenic stimulus);GO:0006983(BP:ER overload response);GO:0009749(BP:response to glucose);GO:0030433(BP:ubiquitin-dependent ERAD pathway);GO:0030968(BP:endoplasmic reticulum unfolded protein response);GO:0030970(BP:retrograde protein transport, ER to cytosol);GO:0032715(BP:negative regulation of interleukin-6 production);GO:0032…	fca:101081301(SELENOS)	fca04141(Protein processing in endoplasmic reticulum)		PF06936(Selenoprotein S (SelS))
M3W3F6	Catechol-O-methyltransferase domain containing 1	COMTD1	M3W3F6	A0A5F5XP13;M3W3F6	COMTD1	Catechol-O-methyltransferase domain containing 1	M3W3F6_FELCA	2	16564.4	13723.9	19030.1	16439.5	7920.75	9052.62	9962.73	8978.7	1.83094	0.0104869	0.0377709	GO:0032259(BP:methylation);GO:0008171(MF:O-methyltransferase activity)	fca:101093048			PF01596(O-methyltransferase)
M3W6B9	DNA-directed RNA polymerase subunit	POLR3H	M3W6B9	M3W6B9	POLR3H	DNA-directed RNA polymerase subunit	M3W6B9_FELCA	5	23731.1	23366.1	25081.4	24059.5	12585.7	13750.9	13112.8	13149.8	1.82965	6.16498e-05	0.0137697	GO:0006384(BP:transcription initiation from RNA polymerase III promoter);GO:0005654(CC:nucleoplasm);GO:0005666(CC:RNA polymerase III complex);GO:0005813(CC:centrosome);GO:0003677(MF:DNA binding);GO:0003899(MF:DNA-directed 5'-3' RNA polymerase activity)				PF08292(RNA polymerase III subunit Rpc25);PF03876(SHS2 domain found in N terminus of Rpb7p/Rpc25p/MJ0397)
A0A5F5XR52	Transformer 2 beta homolog	TRA2B	A0A5F5XR52;M3WDF5	M3WDF5;A0A5F5XR52	TRA2B	Transformer 2 beta homolog	A0A5F5XR52_FELCA;M3WDF5_FELCA	15	1089920	991574	1020940	1.03414e+06	543238	619019	536119	566125	1.82671	0.000287951	0.0139201	GO:0003723(MF:RNA binding)				PF00076(RNA recognition motif)
A0A5F5XES5	Sodium/potassium-transporting ATPase subunit alpha	ATP1A4	A0A5F5XES5;A0A5F5XQP1	A0A341ZMH2;A0A5F5XES5;A0A5F5XQP1;M3W403	ATP1A4	Sodium/potassium-transporting ATPase subunit alpha	A0A5F5XES5_FELCA;A0A5F5XQP1_FELCA	3	27210.5	24491.6	26274.8	25992.3	10591.7	15698.6	16428.2	14239.5	1.82537	0.00420309	0.0239099	GO:0005886(CC:plasma membrane);GO:0005524(MF:ATP binding);GO:0008556(MF:P-type potassium transmembrane transporter activity);GO:0016887(MF:ATP hydrolysis activity);GO:0046872(MF:metal ion binding)				PF00689(Cation transporting ATPase, C-terminus);PF13246(Cation transport ATPase (P-type));PF00702(haloacid dehalogenase-like hydrolase);PF00690(Cation transporter/ATPase, N-terminus);PF00122(E1-E2 ATPase)
M3WYP6	Myeloid associated differentiation marker	MYADM	M3WYP6	M3WYP6	MYADM	Myeloid associated differentiation marker	M3WYP6_FELCA	6	81276.5	96297.3	73338.5	83637.4	47208.4	51001.1	39960.6	46056.7	1.81597	0.00733064	0.0310701	GO:0001933(BP:negative regulation of protein phosphorylation);GO:0010629(BP:negative regulation of gene expression);GO:0030335(BP:positive regulation of cell migration);GO:0030837(BP:negative regulation of actin filament polymerization);GO:0031579(BP:membrane raft organization);GO:0034115(BP:negative regulation of heterotypic cell-cell adhesion);GO:0044860(BP:protein localization to plasma membra…	fca:101082450			PF01284(Membrane-associating domain)
A0A337SRL4	Low-density lipoprotein receptor	LDLR	A0A337SRL4	A0A337SRL4	LDLR	Low-density lipoprotein receptor	A0A337SRL4_FELCA	53	310620	291695	305534	302616	145016	191582	163405	166668	1.81569	0.000754882	0.0155225	GO:0001920(BP:negative regulation of receptor recycling);GO:0006909(BP:phagocytosis);GO:0007616(BP:long-term memory);GO:0008203(BP:cholesterol metabolic process);GO:0010628(BP:positive regulation of gene expression);GO:0010629(BP:negative regulation of gene expression);GO:0010867(BP:positive regulation of triglyceride biosynthetic process);GO:0010899(BP:regulation of phosphatidylcholine catabolic…				PF00057(Low-density lipoprotein receptor domain class A);PF00058(Low-density lipoprotein receptor repeat class B);PF14670(Coagulation Factor Xa inhibitory site);PF07645(Calcium-binding EGF domain)
A0A5F5XDA6	Membrane cofactor protein	LOC102899273	A0A5F5XDA6;A0A5F5XR40	A0A5F5XR40;A0A5F5XDA6	LOC102899273	Membrane cofactor protein	A0A5F5XDA6_FELCA;A0A5F5XR40_FELCA	10	364622	358575	384061	369086	165203	229135	215842	203393	1.81464	0.00138012	0.0172105	GO:0007338(BP:single fertilization);GO:0002079(CC:inner acrosomal membrane);GO:0009986(CC:cell surface)				PF00084(Sushi repeat (SCR repeat))
M3WB34	Multidrug resistance-associated protein 1	ABCC1	M3WB34	M3WB34	ABCC1	Multidrug resistance-associated protein 1	M3WB34_FELCA	43	157101	159592	151125	155939	85952.5	90031.3	82109.4	86031.1	1.81259	3.29497e-05	0.0137697	GO:0034775(BP:glutathione transmembrane transport);GO:0042908(BP:xenobiotic transport);GO:0045332(BP:phospholipid translocation);GO:0070633(BP:transepithelial transport);GO:0070729(BP:cyclic nucleotide transport);GO:0099039(BP:sphingolipid translocation);GO:0140115(BP:export across plasma membrane);GO:1990962(BP:xenobiotic transport across blood-brain barrier);GO:0016323(CC:basolateral plasma mem…				PF00664(ABC transporter transmembrane region);PF00005(ABC transporter)
M3W0G8	non-specific serine/threonine protein kinase	ERN1	M3W0G8	M3W0G8	ERN1	non-specific serine/threonine protein kinase	M3W0G8_FELCA	14	49935.6	46079	54677.5	50230.7	29507.8	28365.4	25548.9	27807.4	1.80638	0.0012326	0.0171388	GO:0001935(BP:endothelial cell proliferation);GO:0033120(BP:positive regulation of RNA splicing);GO:0035924(BP:cellular response to vascular endothelial growth factor stimulus);GO:0036498(BP:IRE1-mediated unfolded protein response);GO:0043507(BP:positive regulation of JUN kinase activity);GO:0070054(BP:mRNA splicing, via endonucleolytic cleavage and ligation);GO:0070059(BP:intrinsic apoptotic sig…				PF06479(Ribonuclease 2-5A);PF00069(Protein kinase domain)
A0A337SMN2	Large ribosomal subunit protein bL34m	MRPL34	A0A337SMN2	A0A337SMN2	MRPL34	Large ribosomal subunit protein bL34m	A0A337SMN2_FELCA	2	62212.3	60147.2	62676.9	61678.8	29539.4	41188.8	31757	34161.7	1.80549	0.00166675	0.0178492	GO:0006412(BP:translation);GO:0005762(CC:mitochondrial large ribosomal subunit);GO:0003735(MF:structural constituent of ribosome)				PF00468(Ribosomal protein L34)
A0A5F5XBQ8	DnaJ heat shock protein family (Hsp40) member B2	DNAJB2	A0A5F5XBQ8	A0A5F5XBQ8;A0A337SFD5;A0A5F5XDR1;A0A5F5XWH1;M3WER5	DNAJB2	DnaJ heat shock protein family (Hsp40) member B2	A0A5F5XBQ8_FELCA	10	77718	80967.5	99171.1	85952.2	48678.2	52562.8	42078.8	47773.3	1.79917	0.00652101	0.0295175	GO:0008285(BP:negative regulation of cell population proliferation);GO:0030308(BP:negative regulation of cell growth);GO:0030433(BP:ubiquitin-dependent ERAD pathway);GO:0031396(BP:regulation of protein ubiquitination);GO:0032091(BP:negative regulation of protein binding);GO:0032436(BP:positive regulation of proteasomal ubiquitin-dependent protein catabolic process);GO:0032781(BP:positive regulati…				PF00226(DnaJ domain)
A0A2I2U8P7	Histone H2B		A0A2I2U8P7	A0A2I2U8P7		Histone H2B	A0A2I2U8P7_FELCA	6	96704.8	111053	102651	103470	55605.6	58390.4	58759	57585	1.79682	0.000428832	0.0139201	GO:0000786(CC:nucleosome);GO:0005634(CC:nucleus);GO:0003677(MF:DNA binding);GO:0030527(MF:structural constituent of chromatin);GO:0046982(MF:protein heterodimerization activity)				PF00125(Core histone H2A/H2B/H3/H4)
A0A2I2UM17	NADH dehydrogenase [ubiquinone] 1 beta subcomplex subunit 1	NDUFB1	A0A2I2UM17	A0A2I2UM17	NDUFB1	NADH dehydrogenase [ubiquinone] 1 beta subcomplex subunit 1	A0A2I2UM17_FELCA	2	208050	230481	196053	211528	109003	135788	108587	117793	1.79577	0.00227196	0.0195305	GO:0005747(CC:mitochondrial respiratory chain complex I)				PF08040(MNLL subunit)
M3X215	Cytochrome P450 family 20 subfamily A member 1	CYP20A1	M3X215	M3X215	CYP20A1	Cytochrome P450 family 20 subfamily A member 1	M3X215_FELCA	31	138160	142430	141747	140779	71759.8	89273.5	74328.1	78453.8	1.79442	0.000375724	0.0139201	GO:0043231(CC:intracellular membrane-bounded organelle);GO:0004497(MF:monooxygenase activity);GO:0005506(MF:iron ion binding);GO:0016705(MF:oxidoreductase activity, acting on paired donors, with incorporation or reduction of molecular oxygen);GO:0020037(MF:heme binding)				PF00067(Cytochrome P450)
A0A337SR41	Dihydrolipoamide acetyltransferase component of pyruvate dehydrogenase complex	PDHX	A0A337SR41	A0A337SR41	PDHX	Dihydrolipoamide acetyltransferase component of pyruvate dehydrogenase complex	A0A337SR41_FELCA	2	135025	146817	153751	145198	71476.3	92791.5	78616.8	80961.5	1.79342	0.00151062	0.0176081	GO:0006086(BP:acetyl-CoA biosynthetic process from pyruvate);GO:0005759(CC:mitochondrial matrix);GO:0045254(CC:pyruvate dehydrogenase complex);GO:0016746(MF:acyltransferase activity)				PF00364(Biotin-requiring enzyme);PF00198(2-oxoacid dehydrogenases acyltransferase (catalytic domain))
M3X164	Histone H2B	H2BC26	M3X164	A0A337S574;A0A337S6L6;A0A337SW00;M3X164;M3X6Y3;M3XDD6	H2BC26	Histone H2B	M3X164_FELCA	4	2769690	2125750	2431660	2.44237e+06	1247730	1527070	1311860	1362220	1.79293	0.00613586	0.0288478	GO:0000786(CC:nucleosome);GO:0005654(CC:nucleoplasm);GO:0005829(CC:cytosol);GO:0003677(MF:DNA binding);GO:0030527(MF:structural constituent of chromatin);GO:0046982(MF:protein heterodimerization activity)	fca:101098354	fca04613(Neutrophil extracellular trap formation);;;		PF00125(Core histone H2A/H2B/H3/H4)
M3VY56	Serine/arginine-rich splicing factor 1	SRSF1	M3VY56	M3VY56;A0A337SS92	SRSF1	Serine/arginine-rich splicing factor 1	M3VY56_FELCA	26	1332260	1348720	1419540	1366840	706851	857278	724146	762758	1.79197	0.000378086	0.0139201	GO:0000380(BP:alternative mRNA splicing, via spliceosome);GO:0000395(BP:mRNA 5'-splice site recognition);GO:0005737(CC:cytoplasm);GO:0016607(CC:nuclear speck);GO:0035145(CC:exon-exon junction complex);GO:0071013(CC:catalytic step 2 spliceosome);GO:0003729(MF:mRNA binding);GO:0044547(MF:DNA topoisomerase binding)				PF00076(RNA recognition motif)
M3XGC9	Endonuclease domain containing 1	ENDOD1	M3XGC9	M3XGC9	ENDOD1	Endonuclease domain containing 1	M3XGC9_FELCA	18	126841	126104	126340	126428	66974	78469.2	66869.9	70771	1.78644	0.000133827	0.0137697	GO:0016020(CC:membrane);GO:0003676(MF:nucleic acid binding);GO:0016787(MF:hydrolase activity);GO:0046872(MF:metal ion binding)				PF01223(DNA/RNA non-specific endonuclease)
A0A5F5XEX8	Lamin B2	LMNB2	A0A5F5XEX8;M3WI41	A0A5F5XEX8;M3WI41	LMNB2	Lamin B2	A0A5F5XEX8_FELCA;M3WI41_FELCA	55	326657	294230	315793	312227	151514	200639	172516	174890	1.78528	0.00131204	0.0171785	GO:0006998(BP:nuclear envelope organization);GO:0007097(BP:nuclear migration);GO:0031507(BP:heterochromatin assembly);GO:0051664(BP:nuclear pore localization);GO:0090435(BP:protein localization to nuclear envelope);GO:0005635(CC:nuclear envelope);GO:0005652(CC:nuclear lamina);GO:0005882(CC:intermediate filament);GO:0031965(CC:nuclear membrane);GO:0005200(MF:structural constituent of cytoskeleton)…				PF00038(Intermediate filament protein);PF00932(Lamin Tail Domain)
M3W678	Milk fat globule EGF and factor V/VIII domain containing	MFGE8	M3W678	M3W678;A0A5F5XE10;A0A5F5Y051;A0A5F5Y4V5	MFGE8	Milk fat globule EGF and factor V/VIII domain containing	M3W678_FELCA	40	838946	873259	840698	850968	440809	553833	435764	476802	1.78474	0.000736187	0.0155225	GO:0043277(BP:apoptotic cell clearance);GO:0005615(CC:extracellular space);GO:0009897(CC:external side of plasma membrane);GO:0001786(MF:phosphatidylserine binding);GO:0005178(MF:integrin binding)	fca:101091372(MFGE8)	fca04148(Efferocytosis)		PF00008(EGF-like domain);PF00754(F5/8 type C domain)
A0A337SEI8	10 kDa heat shock protein, mitochondrial	HSPE1	A0A337SEI8	A0A337SEI8;M3WKR5	HSPE1	10 kDa heat shock protein, mitochondrial	A0A337SEI8_FELCA	20	3330210	3321440	3683850	3.44517e+06	1840720	2166570	1793230	1.93351e+06	1.78182	0.000832666	0.0156913	GO:0051085(BP:chaperone cofactor-dependent protein refolding);GO:0005759(CC:mitochondrial matrix);GO:0005524(MF:ATP binding);GO:0044183(MF:protein folding chaperone);GO:0046872(MF:metal ion binding);GO:0051082(MF:unfolded protein binding);GO:0051087(MF:chaperone binding)				PF00166(Chaperonin 10 Kd subunit)
M3X8P7	Apolipoprotein D	APOD	M3X8P7	M3X8P7	APOD	Apolipoprotein D	M3X8P7_FELCA	3	1138050	1252830	1106950	1.16594e+06	665813	758377	541389	655193	1.77954	0.00267253	0.0201552	GO:0000302(BP:response to reactive oxygen species);GO:0006006(BP:glucose metabolic process);GO:0006629(BP:lipid metabolic process);GO:0006869(BP:lipid transport);GO:0010642(BP:negative regulation of platelet-derived growth factor receptor signaling pathway);GO:0042308(BP:negative regulation of protein import into nucleus);GO:0048662(BP:negative regulation of smooth muscle cell proliferation);GO:0…	fca:101085232			PF00061(Lipocalin / cytosolic fatty-acid binding protein family)
A0A2I2U2J7	Microtubule associated protein 1 light chain 3 beta	MAP1LC3B	A0A2I2U2J7;A0A5F5XJG7	A0A5F5XJ45;A0A2I2U2J7;A0A5F5XJG7;M3XB56	MAP1LC3B	Microtubule associated protein 1 light chain 3 beta	A0A2I2U2J7_FELCA;A0A5F5XJG7_FELCA	7	372041	354252	383806	370033	215716	206285	203155	208385	1.77572	6.66187e-05	0.0137697	GO:0006914(BP:autophagy);GO:0016020(CC:membrane)				PF02991(Autophagy protein Atg8 ubiquitin like)
A0A5F5XPY4	GB1/RHD3-type G domain-containing protein	LOC101093951	A0A5F5XPY4	A0A5F5XPY4;M3XC39	LOC101093951	GB1/RHD3-type G domain-containing protein	A0A5F5XPY4_FELCA	3	23213.1	23323.3	22110.4	22882.3	11222.1	13553	13953.6	12909.6	1.7725	0.000438603	0.0139859	GO:0045087(BP:innate immune response);GO:0003924(MF:GTPase activity);GO:0005525(MF:GTP binding)				PF02841(Guanylate-binding protein, C-terminal domain);PF02263(Guanylate-binding protein, N-terminal domain)
Q7HLH2	ATP synthase protein 8	ATPase8	Q7HLH2	P48896;A8R2D8;Q7HLH2	ATPase8	ATP synthase protein 8	Q7HLH2_FELCA	4	377830	326587	370862	358426	181901	234658	190399	202319	1.77159	0.00242529	0.019756	GO:0015986(BP:proton motive force-driven ATP synthesis);GO:0000276(CC:mitochondrial proton-transporting ATP synthase complex, coupling factor F(o));GO:0015078(MF:proton transmembrane transporter activity)				PF00895(ATP synthase protein 8)
M3W2G1	Beta-1,4-mannosyltransferase	ALG1	M3W2G1	M3W2G1	ALG1	Beta-1,4-mannosyltransferase	M3W2G1_FELCA	16	39373.9	42673.3	39969.1	40672.1	23640.2	23916.6	21350	22968.9	1.77074	0.000168826	0.0137697	GO:0006486(BP:protein glycosylation);GO:0005783(CC:endoplasmic reticulum);GO:0016020(CC:membrane);GO:0000030(MF:mannosyltransferase activity)	fca:101091331(ALG1)	fca00510(N-Glycan biosynthesis);fca00513(Various types of N-glycan biosynthesis)		PF00534(Glycosyl transferases group 1)
A0A5F5Y740	ceramide glucosyltransferase	UGCG	A0A5F5Y740;M3X3K9	M3X3K9;A0A5F5Y740	UGCG	ceramide glucosyltransferase	A0A5F5Y740_FELCA;M3X3K9_FELCA	6	48837.8	65665.5	55112.5	56538.6	31367.9	38387.8	26040.8	31932.2	1.77058	0.0154589	0.0469476	GO:0006665(BP:sphingolipid metabolic process);GO:0016020(CC:membrane);GO:0008120(MF:ceramide glucosyltransferase activity);GO:0102769(MF:dihydroceramide glucosyltransferase activity)				PF13506(Glycosyl transferase family 21)
M3XAH1	Neurotrophin receptor associated death domain	NRADD	M3XAH1	M3XAH1	NRADD	Neurotrophin receptor associated death domain	M3XAH1_FELCA	12	138374	119401	131487	129754	56460.9	88813.2	74659.2	73311.1	1.76991	0.0065762	0.0296003	GO:0006915(BP:apoptotic process);GO:0007266(BP:Rho protein signal transduction);GO:0005641(CC:nuclear envelope lumen);GO:0005886(CC:plasma membrane);GO:0009986(CC:cell surface);GO:0030027(CC:lamellipodium);GO:0005035(MF:death receptor activity);GO:0015026(MF:coreceptor activity);GO:0048406(MF:nerve growth factor binding)				PF18422(Tumor necrosis factor receptor member 16 trans-membrane domain);PF00531(Death domain)
A0A337SBU9	Tetraspanin	CD82	A0A337SBU9;M3WHR5	A0A337SBU9;M3WHR5	CD82	Tetraspanin	A0A337SBU9_FELCA;M3WHR5_FELCA	5	25469.5	28156.5	27394.4	27006.8	13761.1	15080.8	16972	15271.3	1.76847	0.000669248	0.0152298	GO:0016020(CC:membrane)				PF00335(Tetraspanin family)
A0A337S3V1	H/ACA ribonucleoprotein complex subunit	GAR1	A0A337S3V1;A0A5F5Y3R7	A0A337S3V1;A0A5F5Y3R7	GAR1	H/ACA ribonucleoprotein complex subunit	A0A337S3V1_FELCA;A0A5F5Y3R7_FELCA	12	223156	232814	218978	224983	120467	152282	108979	127243	1.76814	0.0019771	0.0189522	GO:0001522(BP:pseudouridine synthesis);GO:0006364(BP:rRNA processing);GO:0005730(CC:nucleolus);GO:1990904(CC:ribonucleoprotein complex);GO:0003723(MF:RNA binding)	fca:101083587(GAR1)	fca03008(Ribosome biogenesis in eukaryotes)		PF04410(Gar1/Naf1 RNA binding region)
A0A337SAD3	Mitochondrial ribosomal protein L43		A0A337SAD3	A0A337SAD3		Mitochondrial ribosomal protein L43	A0A337SAD3_FELCA	4	113616	108454	109552	110541	51695.4	71013.4	64894.2	62534.3	1.76768	0.00125115	0.0171388	GO:0032543(BP:mitochondrial translation);GO:0005739(CC:mitochondrion);GO:0003735(MF:structural constituent of ribosome)
M3W3E7	Alpha-2-macroglobulin	A2M	M3W3E7	M3W3E7	A2M	Alpha-2-macroglobulin	M3W3E7_FELCA	5	198654	165179	203284	189039	108550	134934	77648.1	107044	1.76599	0.0159995	0.0480285	GO:0010466(BP:negative regulation of peptidase activity);GO:0005615(CC:extracellular space);GO:0004867(MF:serine-type endopeptidase inhibitor activity)				PF07678(A-macroglobulin TED domain);PF00207(Alpha-2-macroglobulin family);PF01835(MG2 domain);PF17791(Macroglobulin domain MG3);PF07677(A-macroglobulin receptor binding domain);PF17789(Macroglobulin domain MG4);PF07703(Alpha-2-macroglobulin bait region domain)
A0A2I2ULN9	Integrin beta	ITGB3	A0A2I2ULN9	A0A2I2ULN9	ITGB3	Integrin beta	A0A2I2ULN9_FELCA	32	174657	176513	174789	175320	84249.3	115311	98854.8	99471.7	1.76251	0.00108182	0.0166461	GO:0001938(BP:positive regulation of endothelial cell proliferation);GO:0001954(BP:positive regulation of cell-matrix adhesion);GO:0007044(BP:cell-substrate junction assembly);GO:0007160(BP:cell-matrix adhesion);GO:0007229(BP:integrin-mediated signaling pathway);GO:0010595(BP:positive regulation of endothelial cell migration);GO:0010628(BP:positive regulation of gene expression);GO:0010745(BP:neg…	fca:101092159(ITGB3)	fca03266(Virion - Herpesvirus);fca04015(Rap1 signaling pathway);fca04151(PI3K-Akt signaling pathway);fca04512(ECM-receptor interaction);fca04145(Phagosome);fca04148(Efferocytosis);fca04510(Focal adhesion);fca04820(Cytoskeleton in muscle cells);fca04810(Regulation of actin cytoskeleton);fca04640(Hematopoietic cell lineage);fca04611(Platelet activation);fca04613(Neutrophil extracellular trap format…		PF08725(Integrin beta cytoplasmic domain);PF07965(Integrin beta tail domain);PF17205(Integrin plexin domain);PF18372(Integrin beta epidermal growth factor like domain 1);PF07974(EGF-like domain);PF00362(Integrin beta chain VWA domain)
M3X178	Transmembrane and ubiquitin-like domain-containing protein 1	TMUB1	M3X178	M3X178	TMUB1	Transmembrane and ubiquitin-like domain-containing protein 1	M3X178_FELCA	4	87491.1	83618.6	86039.4	85716.4	38734.2	56564	50697.5	48665.2	1.76135	0.00230839	0.0196348	GO:0030433(BP:ubiquitin-dependent ERAD pathway);GO:0016020(CC:membrane)	fca:101098046			PF00240(Ubiquitin family)
A0A2I2UKG3	Direct IAP-binding protein with low pI	DIABLO	A0A2I2UKG3	A0A2I2UKG3;A0A337RWS2	DIABLO	Direct IAP-binding protein with low pI	A0A2I2UKG3_FELCA	14	170963	174181	178739	174628	83972.2	114966	98649.3	99195.8	1.76043	0.00122123	0.0171172	GO:0008631(BP:intrinsic apoptotic signaling pathway in response to oxidative stress);GO:0008635(BP:activation of cysteine-type endopeptidase activity involved in apoptotic process by cytochrome c);GO:0043065(BP:positive regulation of apoptotic process);GO:0051402(BP:neuron apoptotic process);GO:0005739(CC:mitochondrion);GO:0009898(CC:cytoplasmic side of plasma membrane);GO:0035631(CC:CD40 recepto…	fca:768282(DIABLO)	fca04210(Apoptosis);fca04215(Apoptosis - multiple species)		PF09057(Second Mitochondria-derived Activator of Caspases)
M3W383	COX assembly mitochondrial protein	CMC2	M3W383	M3W383	CMC2	COX assembly mitochondrial protein	M3W383_FELCA	4	55024.5	47364.5	55827.2	52738.7	25714	30528.7	33686.7	29976.5	1.75934	0.00306009	0.0210782	GO:0005739(CC:mitochondrion)				PF08583(Cytochrome c oxidase biogenesis protein Cmc1 like)
A0A337SHN1	ER membrane protein complex subunit 2	EMC2	A0A337SHN1	A0A337S2L6;A0A337SGW9;A0A337SHN1;A0A5F5XN40;A0A5F5XSS9;M3X1G2	EMC2	ER membrane protein complex subunit 2	A0A337SHN1_FELCA	13	138485	126172	133400	132686	67702.9	85755.3	72884.6	75447.6	1.75865	0.000889052	0.0158115	GO:0072546(CC:EMC complex)				PF14559(Tetratricopeptide repeat)
M3WX58	Sodium/potassium-transporting ATPase subunit beta	ATP1B3	M3WX58	M3WX58;A0A5F5Y167	ATP1B3	Sodium/potassium-transporting ATPase subunit beta	M3WX58_FELCA	25	1413060	1455090	1510140	1459430	719916	959419	810325	829887	1.75859	0.0011176	0.0167346	GO:0006883(BP:cellular sodium ion homeostasis);GO:0030007(BP:cellular potassium ion homeostasis);GO:0032781(BP:positive regulation of ATP-dependent activity);GO:0036376(BP:sodium ion export across plasma membrane);GO:0050821(BP:protein stabilization);GO:0072659(BP:protein localization to plasma membrane);GO:0086009(BP:membrane repolarization);GO:1901018(BP:positive regulation of potassium ion tra…				PF00287(Sodium / potassium ATPase beta chain)
A0A337S0V0	Serine and arginine rich splicing factor 7	SRSF7	A0A337S0V0;M3WYE6	M3WYE6;A0A337S0V0	SRSF7	Serine and arginine rich splicing factor 7	A0A337S0V0_FELCA;M3WYE6_FELCA	19	865326	814796	819614	833245	445877	518237	457528	473881	1.75834	0.000201134	0.0137697	GO:0006397(BP:mRNA processing);GO:0003723(MF:RNA binding);GO:0008270(MF:zinc ion binding)				PF00076(RNA recognition motif)
A0A2I2UTY5	Nexilin F-actin binding protein	NEXN	A0A2I2UTY5;A0A2I2V0Z7	A0A2I2UTY5;A0A2I2V0Z7	NEXN	Nexilin F-actin binding protein	A0A2I2UTY5_FELCA;A0A2I2V0Z7_FELCA	42	169329	159389	158477	162398	86651.8	101192	89397.1	92413.6	1.7573	0.000244895	0.0138038	GO:0007156(BP:homophilic cell adhesion via plasma membrane adhesion molecules);GO:0007411(BP:axon guidance);GO:0030334(BP:regulation of cell migration);GO:0051493(BP:regulation of cytoskeleton organization);GO:0070593(BP:dendrite self-avoidance);GO:0005886(CC:plasma membrane);GO:0015629(CC:actin cytoskeleton);GO:0030424(CC:axon);GO:0008307(MF:structural constituent of muscle);GO:0051015(MF:actin …				PF07679(Immunoglobulin I-set domain)
A0A2I2UUV3	BCL2 antagonist/killer 1	BAK1	A0A2I2UUV3;A0A5F5XZR5	A0A5F5XZR5;A0A2I2UCZ8;A0A2I2UUV3;Q005W3	BAK1	BCL2 antagonist/killer 1	A0A2I2UUV3_FELCA;A0A5F5XZR5_FELCA	7	121789	145729	137980	135166	60454.1	97637.2	72693.5	76928.3	1.75704	0.0110404	0.0388742	GO:0006915(BP:apoptotic process);GO:0042981(BP:regulation of apoptotic process);GO:0016020(CC:membrane)	fca:101093435(BAK1)	fca04141(Protein processing in endoplasmic reticulum);fca04210(Apoptosis);fca04215(Apoptosis - multiple species);;;;;;;;;;;;;;;;;;;;;;;;;;;;;		PF00452(Apoptosis regulator proteins, Bcl-2 family)
M3WS12	Complement component 1 Q subcomponent-binding protein, mitochondrial	C1QBP	M3WS12	A0A5F5XYD5;M3WS12	C1QBP	Complement component 1 Q subcomponent-binding protein, mitochondrial	M3WS12_FELCA	13	889755	844373	833421	855850	430525	526674	504956	487385	1.756	0.000403754	0.0139201	GO:0005759(CC:mitochondrial matrix);GO:0005886(CC:plasma membrane)				PF02330(Mitochondrial glycoprotein)
A0A2I2UJF4	Sodium/potassium-transporting ATPase subunit alpha	ATP1A4	A0A2I2UJF4;A0A5F5XZC9	A0A5F5XZC9;A0A2I2UJF4	ATP1A4	Sodium/potassium-transporting ATPase subunit alpha	A0A2I2UJF4_FELCA;A0A5F5XZC9_FELCA	4	211028	232530	275045	239534	116330	166217	127245	136597	1.75358	0.0130217	0.0427187	GO:0005886(CC:plasma membrane);GO:0005524(MF:ATP binding);GO:0008556(MF:P-type potassium transmembrane transporter activity);GO:0016887(MF:ATP hydrolysis activity);GO:0046872(MF:metal ion binding)				PF00702(haloacid dehalogenase-like hydrolase);PF00690(Cation transporter/ATPase, N-terminus);PF00122(E1-E2 ATPase);PF13246(Cation transport ATPase (P-type));PF00689(Cation transporting ATPase, C-terminus)
M3W5T1	Dihydrolipoyllysine-residue succinyltransferase component of 2-oxoglutarate dehydrogenase complex, mitochondrial	DLST	M3W5T1	M3W5T1	DLST	Dihydrolipoyllysine-residue succinyltransferase component of 2-oxoglutarate dehydrogenase complex, mitochondrial	M3W5T1_FELCA	33	1303650	1289700	1382540	1.3253e+06	666639	840658	761416	756238	1.75249	0.00060556	0.0148538	GO:0006099(BP:tricarboxylic acid cycle);GO:0033512(BP:L-lysine catabolic process to acetyl-CoA via saccharopine);GO:0106077(BP:histone succinylation);GO:0005654(CC:nucleoplasm);GO:0005739(CC:mitochondrion);GO:0005759(CC:mitochondrial matrix);GO:0005829(CC:cytosol);GO:0045252(CC:oxoglutarate dehydrogenase complex);GO:0004149(MF:dihydrolipoyllysine-residue succinyltransferase activity)	fca:101095266(DLST)	fca00020(Citrate cycle (TCA cycle));fca00310(Lysine degradation);fca00380(Tryptophan metabolism);fca00785(Lipoic acid metabolism)		PF00364(Biotin-requiring enzyme);PF00198(2-oxoacid dehydrogenases acyltransferase (catalytic domain))
M3WGW7	Chondroitin sulfate proteoglycan 4	CSPG4	M3WGW7	M3WGW7	CSPG4	Chondroitin sulfate proteoglycan 4	M3WGW7_FELCA	96	796230	755810	827706	793249	394096	503485	461137	452906	1.75146	0.00086325	0.0157725	GO:0006929(BP:substrate-dependent cell migration);GO:0008347(BP:glial cell migration);GO:0035556(BP:intracellular signal transduction);GO:0043410(BP:positive regulation of MAPK cascade);GO:0048008(BP:platelet-derived growth factor receptor signaling pathway);GO:0050731(BP:positive regulation of peptidyl-tyrosine phosphorylation);GO:0097178(BP:ruffle assembly);GO:0001726(CC:ruffle);GO:0005654(CC:n…				PF16184(Cadherin-like);PF02210(Laminin G domain)
M3W9X5	Polypeptide N-acetylgalactosaminyltransferase	GALNT11	M3W9X5	M3W9X5	GALNT11	Polypeptide N-acetylgalactosaminyltransferase	M3W9X5_FELCA	5	34812.6	25840.3	25495.9	28716.3	15625.6	17052.3	16511.4	16396.4	1.75137	0.0160961	0.0481743	GO:0006493(BP:protein O-linked glycosylation);GO:0008593(BP:regulation of Notch signaling pathway);GO:0018243(BP:protein O-linked glycosylation via threonine);GO:0000139(CC:Golgi membrane);GO:0005794(CC:Golgi apparatus);GO:0004653(MF:polypeptide N-acetylgalactosaminyltransferase activity);GO:0005112(MF:Notch binding);GO:0030246(MF:carbohydrate binding)	fca:101083669(GALNT11)	fca00512(Mucin type O-glycan biosynthesis);fca00514(Other types of O-glycan biosynthesis)		PF00535(Glycosyl transferase family 2);PF00652(Ricin-type beta-trefoil lectin domain)
A0A2I2UCY4	LYR motif containing 4	LYRM4	A0A2I2UCY4	A0A2I2UCY4	LYRM4	LYR motif containing 4	A0A2I2UCY4_FELCA	9	135362	135580	138206	136383	81079.1	80564.5	72051.5	77898.4	1.75078	4.45314e-05	0.0137697	GO:0016226(BP:iron-sulfur cluster assembly);GO:0044571(BP:[2Fe-2S] cluster assembly);GO:0044572(BP:[4Fe-4S] cluster assembly);GO:0005739(CC:mitochondrion);GO:0016604(CC:nuclear body);GO:0099128(CC:mitochondrial iron-sulfur cluster assembly complex);GO:1990221(CC:L-cysteine desulfurase complex);GO:0042803(MF:protein homodimerization activity)	fca:101081544			PF05347(Complex 1 protein (LYR family))
M3W0C8	Acyl-coenzyme A thioesterase THEM4	THEM4	M3W0C8	M3W0C8	THEM4	Acyl-coenzyme A thioesterase THEM4	M3W0C8_FELCA	4	41697	41318.3	41974.7	41663.3	17173.1	31181.3	23075.3	23809.9	1.74983	0.0117636	0.0404478	GO:0006631(BP:fatty acid metabolic process);GO:0043491(BP:protein kinase B signaling);GO:1902108(BP:regulation of mitochondrial membrane permeability involved in apoptotic process);GO:0005739(CC:mitochondrion);GO:0005829(CC:cytosol);GO:0016290(MF:palmitoyl-CoA hydrolase activity)				PF03061(Thioesterase superfamily)
A0A2I2UHV6	Integrin beta	ITGB1	A0A2I2UHV6;M3WPL0	A0A2I2UHV6;M3WPL0	ITGB1	Integrin beta	A0A2I2UHV6_FELCA;M3WPL0_FELCA	4	323804	305423	303841	311023	152543	216971	163828	177781	1.74947	0.00308975	0.0210782	GO:0000082(BP:G1/S transition of mitotic cell cycle);GO:0000132(BP:establishment of mitotic spindle orientation);GO:0001701(BP:in utero embryonic development);GO:0002042(BP:cell migration involved in sprouting angiogenesis);GO:0002052(BP:positive regulation of neuroblast proliferation);GO:0007161(BP:calcium-independent cell-matrix adhesion);GO:0007229(BP:integrin-mediated signaling pathway);GO:00…				PF08725(Integrin beta cytoplasmic domain);PF07965(Integrin beta tail domain);PF17205(Integrin plexin domain);PF18372(Integrin beta epidermal growth factor like domain 1);PF00362(Integrin beta chain VWA domain);PF07974(EGF-like domain)
A0A5F5XX70	Junctional adhesion molecule 3	JAM3	A0A5F5XX70;M3XF23	M3XF23;A0A337SEF1;A0A5F5XX70	JAM3	Junctional adhesion molecule 3	A0A5F5XX70_FELCA;M3XF23_FELCA	11	208990	192790	218553	206778	108268	132968	113936	118391	1.74657	0.00113009	0.0167364	GO:0007155(BP:cell adhesion);GO:0016020(CC:membrane);GO:0042803(MF:protein homodimerization activity);GO:0046982(MF:protein heterodimerization activity)	fca:101097016(JAM3)	fca04514(Cell adhesion molecules);fca04530(Tight junction);fca04670(Leukocyte transendothelial migration)		PF13927(Immunoglobulin domain);PF07686(Immunoglobulin V-set domain)
A0A2I2UNL5	Translocase of outer mitochondrial membrane 5	TOMM5	A0A2I2UNL5	A0A2I2UNL5	TOMM5	Translocase of outer mitochondrial membrane 5	A0A2I2UNL5_FELCA	10	351705	330612	307788	330035	164717	224319	177909	188982	1.74639	0.00308138	0.0210782	GO:0006626(BP:protein targeting to mitochondrion);GO:0005742(CC:mitochondrial outer membrane translocase complex)	fca:101101599			PF10642(Mitochondrial import receptor subunit or translocase)
M3XD00	Glutaredoxin-like protein	CA1H5orf63	M3XD00	M3XD00	CA1H5orf63	Glutaredoxin-like protein	M3XD00_FELCA	2	27086.4	25820.1	32190.6	28365.7	12981.3	17362.4	18439.8	16261.2	1.74438	0.00917266	0.0350225					PF05768(Glutaredoxin-like domain (DUF836))
M3X7Q7	Alpha-1,3/1,6-mannosyltransferase ALG2	ALG2	M3X7Q7	M3X7Q7	ALG2	Alpha-1,3/1,6-mannosyltransferase ALG2	M3X7Q7_FELCA	25	61996.7	75185.1	69321.8	68834.5	39569.1	44903.8	33941.1	39471.3	1.74391	0.00406892	0.0235707	GO:0006488(BP:dolichol-linked oligosaccharide biosynthetic process);GO:0006490(BP:oligosaccharide-lipid intermediate biosynthetic process);GO:0051592(BP:response to calcium ion);GO:0005634(CC:nucleus);GO:0016020(CC:membrane);GO:0048471(CC:perinuclear region of cytoplasm);GO:0000033(MF:alpha-1,3-mannosyltransferase activity);GO:0004378(MF:GDP-Man:Man1GlcNAc2-PP-Dol alpha-1,3-mannosyltransferase ac…	fca:101084066(ALG2)	fca00510(N-Glycan biosynthesis);fca00513(Various types of N-glycan biosynthesis)		PF13439(Glycosyltransferase Family 4);PF00534(Glycosyl transferases group 1)
M3WJE0	Y+L amino acid transporter 2	SLC7A6	M3WJE0	M3WJE0;A0A337S9V2	SLC7A6	Y+L amino acid transporter 2	M3WJE0_FELCA	5	28677.6	30096.9	36578.8	31784.4	19437.7	20900	14351.6	18229.8	1.74355	0.012464	0.0416038	GO:0003333(BP:amino acid transmembrane transport);GO:0015820(BP:leucine transport);GO:0015822(BP:ornithine transport);GO:0031460(BP:glycine betaine transport);GO:0016020(CC:membrane);GO:0015179(MF:L-amino acid transmembrane transporter activity);GO:0034618(MF:arginine binding);GO:0106439(NA:NA)	fca:101093229			PF13520(Amino acid permease)
A0A2I2URS7	Reticulophagy regulator 1	RETREG1	A0A2I2URS7;A0A337S609	A0A337S609;A0A2I2URS7	RETREG1	Reticulophagy regulator 1	A0A2I2URS7_FELCA;A0A337S609_FELCA	1	5920.3	5756.53	6375.29	6017.37	3718.53	2680.14	3955.94	3451.54	1.74339	0.00407294	0.0235707	GO:0061709(BP:reticulophagy);GO:0005789(CC:endoplasmic reticulum membrane)	fca:101089243
M3WCZ9	Histone H2B	H2BC18	M3WCZ9	M3WL43;M3X6T1;A0A2I2USF3;A0A337S574;A0A337S6L6;A0A337SLP0;A0A337SW00;A0A5F5XI95;M3WCZ9;M3WZR5;M3X164;M3X6Y3	H2BC18	Histone H2B	M3WCZ9_FELCA	27	32058300	32283400	33475300	3.26057e+07	16891200	21418900	17813000	18707700	1.7429	0.000661671	0.0152298	GO:0000786(CC:nucleosome);GO:0005654(CC:nucleoplasm);GO:0005829(CC:cytosol);GO:0003677(MF:DNA binding);GO:0030527(MF:structural constituent of chromatin);GO:0046982(MF:protein heterodimerization activity)				PF00125(Core histone H2A/H2B/H3/H4)
A0A337SEU6	Inter-alpha-trypsin inhibitor heavy chain H3	ITIH3	A0A337SEU6;M3WN60	A0A337SEU6;M3WN60;A0A337SL30	ITIH3	Inter-alpha-trypsin inhibitor heavy chain H3	A0A337SEU6_FELCA;M3WN60_FELCA	2	39592.1	36719.3	35006.4	37105.9	25243.7	23305.9	15328.7	21292.8	1.74265	0.00884728	0.0343985	GO:0010466(BP:negative regulation of peptidase activity);GO:0030212(BP:hyaluronan metabolic process);GO:0005576(CC:extracellular region);GO:0004867(MF:serine-type endopeptidase inhibitor activity)				PF06668(Inter-alpha-trypsin inhibitor heavy chain C-terminus);PF08487(Vault protein inter-alpha-trypsin domain);PF00092(von Willebrand factor type A domain)
A0A2I2UF99	Cytochrome c oxidase subunit 7A2 like	COX7A2L	A0A2I2UF99	A0A337SRI0;A0A2I2UF99	COX7A2L	Cytochrome c oxidase subunit 7A2 like	A0A2I2UF99_FELCA	9	330361	349505	343463	341110	186790	225806	174839	195812	1.74203	0.000894954	0.0158115	GO:0006123(BP:mitochondrial electron transport, cytochrome c to oxygen);GO:0005751(CC:mitochondrial respiratory chain complex IV)	fca:101092350(COX7A2L)	fca00190(Oxidative phosphorylation);fca04260(Cardiac muscle contraction);fca04714(Thermogenesis);;;;;;;;;		PF02238(Cytochrome c oxidase subunit VII)
M3WMC2	Ephrin B2	EFNB2	M3WMC2	M3WMC2;B0LDS5	EFNB2	Ephrin B2	M3WMC2_FELCA	15	65243.8	76134.5	68697.5	70025.3	40275.6	43814.1	36821.8	40303.8	1.73743	0.00143473	0.0173757	GO:0001945(BP:lymph vessel development);GO:0002042(BP:cell migration involved in sprouting angiogenesis);GO:0007155(BP:cell adhesion);GO:0007411(BP:axon guidance);GO:0008284(BP:positive regulation of cell population proliferation);GO:0009887(BP:animal organ morphogenesis);GO:0010839(BP:negative regulation of keratinocyte proliferation);GO:0010977(BP:negative regulation of neuron projection develo…				PF00812(Ephrin)
A0A337SM15	Keratin 17	KRT17	A0A337SM15;A0A5F5XKQ9	A0A2I2U642;A0A337SCP9;A0A337SM15;A0A5F5XF56;A0A5F5XLA0;A0A5F5Y6K7;M3VXK4;M3WGY3;M3WGY4;M3WGY5;M3WI20;M3X2D3;A0A337SFM1;A0A5F5XKQ9;A0A5F5XQZ2;A0A5F5XYD4;M3VXJ7	KRT17	Keratin 17	A0A337SM15_FELCA;A0A5F5XKQ9_FELCA	6	32028.1	25821.5	33334.7	30394.8	18917.6	16968.8	16606.5	17497.6	1.73708	0.00602183	0.0284443	GO:0030855(BP:epithelial cell differentiation);GO:0045109(BP:intermediate filament organization);GO:0005856(CC:cytoskeleton);GO:0045095(CC:keratin filament);GO:0005198(MF:structural molecule activity)				PF00038(Intermediate filament protein)
A0A2I2UYV4	RAB24, member RAS onco family	RAB24	A0A2I2UYV4	A0A2I2UYV4;M3WNA7	RAB24	RAB24, member RAS onco family	A0A2I2UYV4_FELCA	13	88910.8	86609.6	86659.4	87393.3	45054.5	51614.4	54381	50350	1.73572	0.000207181	0.0138038	GO:0006886(BP:intracellular protein transport);GO:0005776(CC:autophagosome);GO:0005829(CC:cytosol);GO:0012505(CC:endomembrane system);GO:0003924(MF:GTPase activity);GO:0005525(MF:GTP binding)	fca:101100363			PF00071(Ras family)
A0A5F5XCB9	Basigin	BSG	A0A5F5XCB9;M3W8H0	A0A5F5XCB9;A0A5F5Y008;M3W8H0	BSG	Basigin	A0A5F5XCB9_FELCA;M3W8H0_FELCA	16	540168	571594	570766	560843	280560	384976	304017	323184	1.73536	0.00203308	0.0191893	GO:0016020(CC:membrane)				PF13895(Immunoglobulin domain)
M3X0Z8	Small nuclear ribonucleoprotein Sm D2	SNRPD2	M3X0Z8	M3X0Z8	SNRPD2	Small nuclear ribonucleoprotein Sm D2	M3X0Z8_FELCA	14	558502	507999	603428	556643	302760	387926	272277	320988	1.73416	0.00597941	0.0283792	GO:0000387(BP:spliceosomal snRNP assembly);GO:0005682(CC:U5 snRNP);GO:0005685(CC:U1 snRNP);GO:0005686(CC:U2 snRNP);GO:0005687(CC:U4 snRNP);GO:0005689(CC:U12-type spliceosomal complex);GO:0005829(CC:cytosol);GO:0034709(CC:methylosome);GO:0034715(CC:pICln-Sm protein complex);GO:0034719(CC:SMN-Sm protein complex);GO:0046540(CC:U4/U6 x U5 tri-snRNP complex);GO:0071005(CC:U2-type precatalytic spliceos…	fca:101093907(SNRPD2)	fca03040(Spliceosome)		PF01423(LSM domain)
M3WBP8	RAS related 2	RRAS2	M3WBP8	M3WBP8	RRAS2	RAS related 2	M3WBP8_FELCA	31	471728	531337	526807	509957	282499	331876	268655	294343	1.73253	0.00135466	0.0171855	GO:0007265(BP:Ras protein signal transduction);GO:0036135(BP:Schwann cell migration);GO:1900149(BP:positive regulation of Schwann cell migration);GO:0005886(CC:plasma membrane);GO:0003924(MF:GTPase activity);GO:0005525(MF:GTP binding);GO:0019003(MF:GDP binding)				PF00071(Ras family)
A0A2I2U7E7	Transmembrane protein 11	TMEM11	A0A2I2U7E7	A0A2I2U7E7	TMEM11	Transmembrane protein 11	A0A2I2U7E7_FELCA	8	259239	261792	262272	261101	144169	171470	136859	150833	1.73106	0.000477719	0.0141459	GO:0007007(BP:inner mitochondrial membrane organization);GO:0005743(CC:mitochondrial inner membrane)	fca:101082022			PF14972(Mitochondrial morphogenesis regulator)
M3WS49	ATP synthase subunit b	ATP5PB	M3WS49	M3WS49;M3WUE9	ATP5PB	ATP synthase subunit b	M3WS49_FELCA	34	461690	533107	510386	501728	284515	319663	265931	290036	1.72988	0.0012945	0.0171785	GO:0015986(BP:proton motive force-driven ATP synthesis);GO:0000276(CC:mitochondrial proton-transporting ATP synthase complex, coupling factor F(o));GO:0015078(MF:proton transmembrane transporter activity)				PF05405(Mitochondrial ATP synthase B chain precursor (ATP-synt_B))
A0A5F5XKU1	ATP synthase subunit d, mitochondrial	ATP5PD	A0A5F5XKU1;M3XC82	A0A5F5XKU1;M3XC82	ATP5PD	ATP synthase subunit d, mitochondrial	A0A5F5XKU1_FELCA;M3XC82_FELCA	16	745991	741397	723589	736992	351386	505820	420998	426068	1.72975	0.00233492	0.0196432	GO:0015986(BP:proton motive force-driven ATP synthesis);GO:0042776(BP:proton motive force-driven mitochondrial ATP synthesis);GO:0000274(CC:mitochondrial proton-transporting ATP synthase, stator stalk);GO:0046933(MF:proton-transporting ATP synthase activity, rotational mechanism)				PF05873(ATP synthase D chain, mitochondrial (ATP5H))
A0A2I2U315	Nucleolar protein 10	NOP10	A0A2I2U315	A0A2I2U315	NOP10	Nucleolar protein 10	A0A2I2U315_FELCA	16	62596.7	64651	58403.8	61883.8	33451.7	40113	33768	35777.6	1.72968	0.000781836	0.0155225	GO:0007004(BP:telomere maintenance via telomerase);GO:0031118(BP:rRNA pseudouridine synthesis);GO:0031120(BP:snRNA pseudouridine synthesis);GO:0016604(CC:nuclear body);GO:0031429(CC:box H/ACA snoRNP complex);GO:0090661(CC:box H/ACA telomerase RNP complex);GO:0034513(MF:box H/ACA snoRNA binding);GO:0070034(MF:telomerase RNA binding)	fca:101098467(NOP10)	fca03008(Ribosome biogenesis in eukaryotes)		PF04135(Nucleolar RNA-binding protein, Nop10p family)
M3W3S6	LEM domain nuclear envelope protein 2	LEMD2	M3W3S6	M3W3S6	LEMD2	LEM domain nuclear envelope protein 2	M3W3S6_FELCA	21	209688	191455	183919	195021	98477.1	137965	101928	112790	1.72906	0.00509024	0.0262903	GO:0006998(BP:nuclear envelope organization);GO:0022008(BP:neurogenesis);GO:0030514(BP:negative regulation of BMP signaling pathway);GO:0035914(BP:skeletal muscle cell differentiation);GO:0043409(BP:negative regulation of MAPK cascade);GO:0051898(BP:negative regulation of protein kinase B signaling);GO:0060914(BP:heart formation);GO:0071168(BP:protein localization to chromatin);GO:0000785(CC:chro…				PF09402(Man1-Src1p-C-terminal domain);PF03020(LEM domain)
A0A2I2UKY0	Plasminogen receptor with a C-terminal lysine	PLGRKT	A0A2I2UKY0	A0A2I2UKY0	PLGRKT	Plasminogen receptor with a C-terminal lysine	A0A2I2UKY0_FELCA	20	155384	166390	163977	161917	89137	112697	79121.7	93651.9	1.72892	0.00288487	0.0206658	GO:0010756(BP:positive regulation of plasminogen activation);GO:0005886(CC:plasma membrane)	fca:101098342			PF10166(Uncharacterised conserved protein (DUF2368))
A0A2I2UPT8	Ubiquinol-cytochrome c reductase complex assembly factor 1	UQCC1	A0A2I2UPT8	A0A2I2UPT8;A0A337SAH1;A0A337SFX7	UQCC1	Ubiquinol-cytochrome c reductase complex assembly factor 1	A0A2I2UPT8_FELCA	7	46314	60005.5	52676.4	52998.6	32877.1	31374.6	27716.6	30656.1	1.72881	0.00622558	0.0288978	GO:0034551(BP:mitochondrial respiratory chain complex III assembly);GO:0005739(CC:mitochondrion);GO:0005743(CC:mitochondrial inner membrane);GO:0031410(CC:cytoplasmic vesicle)				PF03981(Ubiquinol-cytochrome C chaperone)
M3WGC1	Actin, gamma-enteric smooth muscle	ACTG2	M3WGC1	M3W7A1;M3WGC1;M3WK07;A0A5F5XWN0;M3XC93;A0A5F5XYS6	ACTG2	Actin, gamma-enteric smooth muscle	M3WGC1_FELCA	23	4462250	4332570	4738850	4.51122e+06	2466740	2790270	2572710	2.60991e+06	1.7285	0.000241381	0.0138038	GO:0010628(BP:positive regulation of gene expression);GO:0090131(BP:mesenchyme migration);GO:0005737(CC:cytoplasm);GO:0030027(CC:lamellipodium);GO:0030175(CC:filopodium);GO:0032982(CC:myosin filament);GO:0044297(CC:cell body);GO:0071944(CC:cell periphery)	fca:101082743(ACTG2)	fca04814(Motor proteins);fca04820(Cytoskeleton in muscle cells);fca04270(Vascular smooth muscle contraction)		PF00022(Actin)
A0A337SCX7	Family with sequence similarity 241 member A	FAM241A	A0A337SCX7	A0A337SCX7	FAM241A	Family with sequence similarity 241 member A	A0A337SCX7_FELCA	4	11825.2	10018.6	9275.34	10373	5964.34	5024.82	7026.47	6005.21	1.72734	0.0101452	0.0371914	GO:0005794(CC:Golgi apparatus);GO:0016020(CC:membrane);GO:0043231(CC:intracellular membrane-bounded organelle)				PF15378(Domain of unknown function (DUF4605))
A0A2I2UUY1	NOVA alternative splicing regulator 1	NOVA1	A0A2I2UUY1;A0A337SFQ8;M3W1T2	A0A337SFQ8;M3XA55;A0A2I2UUY1;M3W1T2	NOVA1	NOVA alternative splicing regulator 1	A0A2I2UUY1_FELCA;A0A337SFQ8_FELCA;M3W1T2_FELCA	2	17576.4	12692.1	17415	15894.5	9731.46	8326.04	9569.2	9208.9	1.72599	0.0158378	0.0477148	GO:0005634(CC:nucleus);GO:0003723(MF:RNA binding)				PF00013(KH domain)
A0A337SQ69	Glycerol-3-phosphate acyltransferase 3	GPAT3	A0A337SQ69	A0A337SQ69	GPAT3	Glycerol-3-phosphate acyltransferase 3	A0A337SQ69_FELCA	7	21571.2	21133	21444.4	21382.9	11692.6	10625	14906.4	12408	1.72331	0.00226407	0.0195305	GO:0006072(BP:glycerol-3-phosphate metabolic process);GO:0008654(BP:phospholipid biosynthetic process);GO:0019432(BP:triglyceride biosynthetic process);GO:0032006(BP:regulation of TOR signaling);GO:0005789(CC:endoplasmic reticulum membrane);GO:0003841(MF:1-acylglycerol-3-phosphate O-acyltransferase activity);GO:0004366(MF:glycerol-3-phosphate O-acyltransferase activity)	fca:101083673(GPAT3)	fca00561(Glycerolipid metabolism);fca00564(Glycerophospholipid metabolism)		PF01553(Acyltransferase)
M3WCU0	receptor protein-tyrosine kinase	EPHA2	M3WCU0	M3WCU0	EPHA2	receptor protein-tyrosine kinase	M3WCU0_FELCA	62	533734	559688	566393	553272	306136	356077	301073	321095	1.72308	0.000325853	0.0139201	GO:0001501(BP:skeletal system development);GO:0001570(BP:vasculogenesis);GO:0001649(BP:osteoblast differentiation);GO:0002043(BP:blood vessel endothelial cell proliferation involved in sprouting angiogenesis);GO:0006468(BP:protein phosphorylation);GO:0006954(BP:inflammatory response);GO:0007169(BP:transmembrane receptor protein tyrosine kinase signaling pathway);GO:0008630(BP:intrinsic apoptotic …				PF00536(SAM domain (Sterile alpha motif));PF07714(Protein tyrosine and serine/threonine kinase);PF01404(Ephrin receptor ligand binding domain);PF14575(Ephrin type-A receptor 2 transmembrane domain);PF00041(Fibronectin type III domain)
A0A5F5Y3W7	Metal transporter	CNNM4	A0A5F5Y3W7;M3VXD1	A0A5F5Y3W7;M3VXD1	CNNM4	Metal transporter	A0A5F5Y3W7_FELCA;M3VXD1_FELCA	5	25370.1	24604.5	26396.5	25457	11863.3	14923	17544.6	14777	1.72275	0.00343594	0.0220559	GO:0010960(BP:magnesium ion homeostasis);GO:0015693(BP:magnesium ion transport);GO:0030003(BP:cellular cation homeostasis);GO:0005886(CC:plasma membrane);GO:0032991(CC:protein-containing complex);GO:0015081(MF:sodium ion transmembrane transporter activity);GO:0015095(MF:magnesium ion transmembrane transporter activity)				PF01595(Cyclin M transmembrane N-terminal domain);PF00571(CBS domain)
A0A5F5Y3U6	KIAA0319 like	KIAA0319L	A0A5F5Y3U6	M3WJM6;A0A2I2U3F2;A0A5F5XXZ7;A0A5F5Y3U6;A0A5F5Y5Y6	KIAA0319L	KIAA0319 like	A0A5F5Y3U6_FELCA	7	43537.1	38319	39852.7	40569.6	21589.9	26085.3	22975.6	23550.3	1.72268	0.00112958	0.0167364	GO:0016020(CC:membrane)				PF18911(PKD domain)
M3WXK6	Translocation protein SEC62	SEC62	M3WXK6	M3WXK6	SEC62	Translocation protein SEC62	M3WXK6_FELCA	18	290209	294782	286492	290494	155022	189447	161758	168742	1.72153	0.000353124	0.0139201	GO:0031204(BP:post-translational protein targeting to membrane, translocation);GO:0005783(CC:endoplasmic reticulum);GO:0005789(CC:endoplasmic reticulum membrane);GO:0016020(CC:membrane)				PF03839(Translocation protein Sec62)
A8WA76	Prohibitin	PHB1	A8WA76	A8WA76;A0A337SU13	PHB1	Prohibitin	A8WA76_FELCA	30	1187700	1146450	1251170	1.19511e+06	617053	766966	700379	694799	1.72007	0.000701859	0.0154179	GO:0000122(BP:negative regulation of transcription by RNA polymerase II);GO:0002639(BP:positive regulation of immunoglobulin production);GO:0007005(BP:mitochondrion organization);GO:0007202(BP:activation of phospholipase C activity);GO:0008285(BP:negative regulation of cell population proliferation);GO:0010944(BP:negative regulation of transcription by competitive promoter binding);GO:0023035(BP:…	fca:100126580			PF01145(SPFH domain / Band 7 family)
M3W127	Secretory carrier-associated membrane protein	SCAMP5	M3W127	M3W127	SCAMP5	Secretory carrier-associated membrane protein	M3W127_FELCA	1	18315	15762.8	20309.5	18129.1	7930.47	11060.3	12639.8	10543.5	1.71945	0.0165041	0.0488484	GO:0015031(BP:protein transport);GO:0016020(CC:membrane)				PF04144(SCAMP family)
A0A2I2UL31	Syntaxin 2	STX2	A0A2I2UL31;M3W5D1	M3W5D1;A0A2I2UL31;A0A5F5Y0V7	STX2	Syntaxin 2	A0A2I2UL31_FELCA;M3W5D1_FELCA	21	65802.7	64897.2	58455.7	63051.9	32335.3	42123.4	35559.7	36672.8	1.71931	0.00203333	0.0191893	GO:0006886(BP:intracellular protein transport);GO:0016192(BP:vesicle-mediated transport);GO:0016020(CC:membrane);GO:0005484(MF:SNAP receptor activity)				PF00804(Syntaxin);PF05739(SNARE domain)
A0A5F5XYR4	Peptidase M16C associated domain-containing protein		A0A5F5XYR4	A0A5F5XYR4		Peptidase M16C associated domain-containing protein	A0A5F5XYR4_FELCA	7	124391	125764	113436	121197	57961.9	84946.6	68574.1	70494.2	1.71925	0.00443645	0.0245684	GO:0016485(BP:protein processing);GO:0005759(CC:mitochondrial matrix);GO:0004222(MF:metalloendopeptidase activity);GO:0046872(MF:metal ion binding)				PF05193(Peptidase M16 inactive domain);PF08367(Peptidase M16C associated)
A0A337SNU4	BCL2 interacting protein 1	BNIP1	A0A337SNU4	A0A337SNU4;M3VUY5	BNIP1	BCL2 interacting protein 1	A0A337SNU4_FELCA	16	75799.3	73232.6	76704.8	75245.6	40575.3	49227.7	41505.4	43769.5	1.71913	0.000427217	0.0139201	GO:0006890(BP:retrograde vesicle-mediated transport, Golgi to endoplasmic reticulum);GO:0016320(BP:endoplasmic reticulum membrane fusion);GO:0140208(BP:apoptotic process in response to mitochondrial fragmentation);GO:0005635(CC:nuclear envelope);GO:0005741(CC:mitochondrial outer membrane);GO:0005783(CC:endoplasmic reticulum);GO:0005789(CC:endoplasmic reticulum membrane);GO:0031201(CC:SNARE comple…	fca:101090989(BNIP1)	fca04130(SNARE interactions in vesicular transport)		PF03908(Sec20)
A0A5F5XM07	LSM11, U7 small nuclear RNA associated	LSM11	A0A5F5XM07;M3VWB6	A0A5F5XM07;M3VWB6	LSM11	LSM11, U7 small nuclear RNA associated	A0A5F5XM07_FELCA;M3VWB6_FELCA	1	7609.93	8059.88	8390.84	8020.22	4820.72	5632.98	3570.45	4674.72	1.71566	0.00643558	0.0293064	GO:0006398(BP:mRNA 3'-end processing by stem-loop binding and cleavage);GO:1900087(BP:positive regulation of G1/S transition of mitotic cell cycle);GO:1902275(BP:regulation of chromatin organization);GO:0005683(CC:U7 snRNP);GO:0005697(CC:telomerase holoenzyme complex);GO:0016604(CC:nuclear body);GO:0071204(CC:histone pre-mRNA 3'end processing complex);GO:0071209(MF:U7 snRNA binding)
A0A2I2UNR9	Large ribosomal subunit protein uL15m	MRPL15	A0A2I2UNR9	A0A2I2UNR9	MRPL15	Large ribosomal subunit protein uL15m	A0A2I2UNR9_FELCA	30	97795.3	106833	105857	103495	57614.3	67652.7	55747.5	60338.2	1.71525	0.000766107	0.0155225	GO:0006412(BP:translation);GO:1990830(BP:cellular response to leukemia inhibitory factor);GO:0005762(CC:mitochondrial large ribosomal subunit);GO:0003735(MF:structural constituent of ribosome)	fca:101095635(MRPL15)	fca03010(Ribosome)		PF00828(Ribosomal proteins 50S-L15, 50S-L18e, 60S-L27A)
A0A337SIB4	Translocase of inner mitochondrial membrane 29	TIMM29	A0A337SIB4	A0A337SIB4	TIMM29	Translocase of inner mitochondrial membrane 29	A0A337SIB4_FELCA	11	115603	138122	130769	128165	76956.6	82105	65310	74790.5	1.71365	0.0029866	0.0209036	GO:0045039(BP:protein insertion into mitochondrial inner membrane);GO:0005758(CC:mitochondrial intermembrane space);GO:0042721(CC:TIM22 mitochondrial import inner membrane insertion complex);GO:0140318(MF:protein transporter activity)				PF10171(Translocase of the Inner Mitochondrial membrane 29)
M3X6K6	Uncharacterized protein		M3X6K6	M3X6K6		Uncharacterized protein	M3X6K6_FELCA	5	34550.3	34835.2	42003.1	37129.5	19571.5	26726.8	18717.7	21672	1.71325	0.0117748	0.0404478	GO:0005737(CC:cytoplasm)
M3W5V9	Testis expressed 264, ER-phagy receptor	TEX264	M3W5V9	M3W5V9	TEX264	Testis expressed 264, ER-phagy receptor	M3W5V9_FELCA	15	119399	115597	118518	117838	61779.6	80215	64604	68866.2	1.71112	0.00111129	0.0167243	GO:0061709(BP:reticulophagy);GO:0106300(BP:protein-DNA covalent cross-linking repair);GO:0000421(CC:autophagosome membrane);GO:0005634(CC:nucleus);GO:0005657(CC:replication fork);GO:0005789(CC:endoplasmic reticulum membrane);GO:0005829(CC:cytosol);GO:0038023(MF:signaling receptor activity)
M3W3X3	Gremlin 2, DAN family BMP antagonist	GREM2	M3W3X3	M3W3X3	GREM2	Gremlin 2, DAN family BMP antagonist	M3W3X3_FELCA	6	79789.8	71808.1	77167	76255	43548.1	48182.5	41998.3	44576.3	1.71066	0.000451915	0.0139859	GO:0009887(BP:animal organ morphogenesis);GO:0010172(BP:embryonic body morphogenesis);GO:0019221(BP:cytokine-mediated signaling pathway);GO:0038098(BP:sequestering of BMP from receptor via BMP binding);GO:0048263(BP:determination of dorsal identity);GO:0060300(BP:regulation of cytokine activity);GO:0005615(CC:extracellular space);GO:0005125(MF:cytokine activity);GO:0008201(MF:heparin binding);GO:…	fca:101096531(GREM2)	fca04350(TGF-beta signaling pathway)		PF03045(DAN domain)
Q0QEY3	Succinate dehydrogenase [ubiquinone] iron-sulfur subunit, mitochondrial (Fragment)	SDHB	Q0QEY3	A0A5F5XPK2;A0A5F5XZX4;Q0QEY3;A0A2I2U7F5;A0A5F5Y0A6	SDHB	Succinate dehydrogenase [ubiquinone] iron-sulfur subunit, mitochondrial (Fragment)	Q0QEY3_FELCA	26	492177	491275	516846	500099	264808	319927	292920	292552	1.70944	0.000321887	0.0139201	GO:0006099(BP:tricarboxylic acid cycle);GO:0005743(CC:mitochondrial inner membrane);GO:0008177(MF:succinate dehydrogenase (ubiquinone) activity);GO:0009055(MF:electron transfer activity);GO:0046872(MF:metal ion binding);GO:0051537(MF:2 iron, 2 sulfur cluster binding);GO:0051538(MF:3 iron, 4 sulfur cluster binding);GO:0051539(MF:4 iron, 4 sulfur cluster binding);GO:0102040(MF:fumarate reductase (m…				PF13534(4Fe-4S dicluster domain);PF13085(2Fe-2S iron-sulfur cluster binding domain)
M3W858	Enoyl-CoA delta isomerase 1	ECI1	M3W858	M3W858	ECI1	Enoyl-CoA delta isomerase 1	M3W858_FELCA	14	413403	413887	457092	428127	221916	281067	248545	250509	1.70903	0.00137205	0.0172105	GO:0006635(BP:fatty acid beta-oxidation);GO:0005739(CC:mitochondrion);GO:0004165(MF:delta(3)-delta(2)-enoyl-CoA isomerase activity)	fca:101081106(ECI1)	fca00071(Fatty acid degradation)		PF00378(Enoyl-CoA hydratase/isomerase)
A0A337SK34	ATP synthase subunit e, mitochondrial	ATP5ME	A0A337SK34	A0A337SK34	ATP5ME	ATP synthase subunit e, mitochondrial	A0A337SK34_FELCA	7	213110	188310	205587	202336	98555.2	148033	108842	118477	1.70781	0.00748171	0.0313948	GO:0042776(BP:proton motive force-driven mitochondrial ATP synthesis);GO:0000276(CC:mitochondrial proton-transporting ATP synthase complex, coupling factor F(o));GO:0005753(CC:mitochondrial proton-transporting ATP synthase complex);GO:0046933(MF:proton-transporting ATP synthase activity, rotational mechanism)				PF05680(ATP synthase E chain)
A0A2I2UAQ8	Metalloproteinase inhibitor 3	TIMP3	A0A2I2UAQ8	A0A2I2UAQ8;Q6X808	TIMP3	Metalloproteinase inhibitor 3	A0A2I2UAQ8_FELCA	7	40422.6	34364.8	33728.7	36172	21775.3	25001.1	16804	21193.5	1.70675	0.00943333	0.0355995	GO:0009725(BP:response to hormone);GO:0010951(BP:negative regulation of endopeptidase activity);GO:0034097(BP:response to cytokine);GO:0051045(BP:negative regulation of membrane protein ectodomain proteolysis);GO:0070373(BP:negative regulation of ERK1 and ERK2 cascade);GO:0071310(BP:cellular response to organic substance);GO:1903984(BP:positive regulation of TRAIL-activated apoptotic signaling pa…	fca:101091215(TIMP3)	;		PF00965(Tissue inhibitor of metalloproteinase)
A0A2I2U515	Mitochondrial import inner membrane translocase subunit	TIMM10	A0A2I2U515	A0A2I2U515	TIMM10	Mitochondrial import inner membrane translocase subunit	A0A2I2U515_FELCA	17	434506	445561	518689	466252	256648	291685	271567	273300	1.70601	0.00241769	0.0197477	GO:0045039(BP:protein insertion into mitochondrial inner membrane);GO:0005743(CC:mitochondrial inner membrane);GO:0042719(CC:mitochondrial intermembrane space protein transporter complex);GO:0042721(CC:TIM22 mitochondrial import inner membrane insertion complex);GO:0032977(MF:membrane insertase activity);GO:0042803(MF:protein homodimerization activity);GO:0051087(MF:chaperone binding)	fca:101090046			PF02953(Tim10/DDP family zinc finger)
A0A5F5XXB7	Thioredoxin-dependent peroxide reductase, mitochondrial	PRDX3	A0A5F5XXB7;M3WDP0	A0A5F5XXB7;M3WDP0	PRDX3	Thioredoxin-dependent peroxide reductase, mitochondrial	A0A5F5XXB7_FELCA;M3WDP0_FELCA	18	1940430	1875940	1796660	1871010	947955	1186960	1155920	1096945	1.70566	0.000835329	0.0156913	GO:0001893(BP:maternal placenta development);GO:0006979(BP:response to oxidative stress);GO:0007005(BP:mitochondrion organization);GO:0008284(BP:positive regulation of cell population proliferation);GO:0018171(BP:peptidyl-cysteine oxidation);GO:0030099(BP:myeloid cell differentiation);GO:0032496(BP:response to lipopolysaccharide);GO:0033673(BP:negative regulation of kinase activity);GO:0034614(BP…				PF00578(AhpC/TSA family);PF10417(C-terminal domain of 1-Cys peroxiredoxin)
A0A2I2U3N0	Superoxide dismutase	SOD2	A0A2I2U3N0	A0A2I2U3N0;M3VZ86;A0A337S486	SOD2	Superoxide dismutase	A0A2I2U3N0_FELCA	19	529699	512724	565452	535958	301391	338388	303298	314359	1.70492	0.000352307	0.0139201	GO:0006357(BP:regulation of transcription by RNA polymerase II);GO:0030335(BP:positive regulation of cell migration);GO:0032364(BP:oxygen homeostasis);GO:0043524(BP:negative regulation of neuron apoptotic process);GO:0051289(BP:protein homotetramerization);GO:1902176(BP:negative regulation of oxidative stress-induced intrinsic apoptotic signaling pathway);GO:1904706(BP:negative regulation of vasc…				PF00081(Iron/manganese superoxide dismutases, alpha-hairpin domain);PF02777(Iron/manganese superoxide dismutases, C-terminal domain)
M3WG78	ATP synthase subunit beta	ATP5F1B	M3WG78	M3WG78;Q0QEN3	ATP5F1B	ATP synthase subunit beta	M3WG78_FELCA	58	3686190	3425250	3610890	3574110	1854010	2373130	2067710	2.09828e+06	1.70335	0.000956413	0.0161925	GO:0001525(BP:angiogenesis);GO:0006629(BP:lipid metabolic process);GO:0006933(BP:negative regulation of cell adhesion involved in substrate-bound cell migration);GO:0042776(BP:proton motive force-driven mitochondrial ATP synthesis);GO:0043536(BP:positive regulation of blood vessel endothelial cell migration);GO:0051453(BP:regulation of intracellular pH);GO:0098761(BP:cellular response to interleu…	fca:101087245(ATP5F1B)	fca00190(Oxidative phosphorylation);fca04714(Thermogenesis);;;;;;;;		PF02874(ATP synthase alpha/beta family, beta-barrel domain);PF00006(ATP synthase alpha/beta family, nucleotide-binding domain)
M3WSZ4	ATP synthase subunit O, mitochondrial	ATP5PO	M3WSZ4	A0A5F5XG76;A0A5F5XR35;M3WSZ4	ATP5PO	ATP synthase subunit O, mitochondrial	M3WSZ4_FELCA	22	1007420	972358	954806	978195	515436	677803	533865	575701	1.69914	0.00168387	0.0178988	GO:0042776(BP:proton motive force-driven mitochondrial ATP synthesis);GO:0000274(CC:mitochondrial proton-transporting ATP synthase, stator stalk);GO:0005886(CC:plasma membrane);GO:0045261(CC:proton-transporting ATP synthase complex, catalytic core F(1));GO:0046933(MF:proton-transporting ATP synthase activity, rotational mechanism)	fca:101087259(ATP5PO)	fca00190(Oxidative phosphorylation);fca04714(Thermogenesis);;;;;;;;		PF00213(ATP synthase delta (OSCP) subunit)
P53713	Integrin beta-1	ITGB1	P53713	P53713;M3WPL0	ITGB1	Integrin beta-1	ITB1_FELCA	42	1071310	1016850	1046450	1044870	512568	714258	618272	615033	1.69889	0.00205218	0.0192379	GO:0007229(BP:integrin-mediated signaling pathway);GO:0007517(BP:muscle organ development);GO:0007520(BP:myoblast fusion);GO:0010710(BP:regulation of collagen catabolic process);GO:0030335(BP:positive regulation of cell migration);GO:0031623(BP:receptor internalization);GO:0033627(BP:cell adhesion mediated by integrin);GO:0045445(BP:myoblast differentiation);GO:0071404(BP:cellular response to low…	fca:751821(ITGB1)	fca03271(Virion - Rotavirus);fca04015(Rap1 signaling pathway);fca04151(PI3K-Akt signaling pathway);fca04512(ECM-receptor interaction);fca04514(Cell adhesion molecules);fca04145(Phagosome);fca04510(Focal adhesion);fca04530(Tight junction);fca04820(Cytoskeleton in muscle cells);fca04810(Regulation of actin cytoskeleton);fca04611(Platelet activation);fca04670(Leukocyte transendothelial migration);fc…		PF07965(Integrin beta tail domain);PF17205(Integrin plexin domain);PF08725(Integrin beta cytoplasmic domain);PF18372(Integrin beta epidermal growth factor like domain 1);PF00362(Integrin beta chain VWA domain);PF07974(EGF-like domain)
A0A5F5XHW8	NADH dehydrogenase [ubiquinone] 1 beta subcomplex subunit 4	NDUFB4	A0A5F5XHW8;A0A5F5XUD2;A0A5F5XZ19;M3X3W9	A0A5F5XHW8;A0A5F5XUD2;A0A5F5XZ19;M3X3W9	NDUFB4	NADH dehydrogenase [ubiquinone] 1 beta subcomplex subunit 4	A0A5F5XHW8_FELCA;A0A5F5XUD2_FELCA;A0A5F5XZ19_FELCA;M3X3W9_FELCA	10	162862	155774	164434	161023	77371.8	110226	97450.3	95016	1.6947	0.00265518	0.02015	GO:0006979(BP:response to oxidative stress);GO:0032981(BP:mitochondrial respiratory chain complex I assembly);GO:0005654(CC:nucleoplasm);GO:0005747(CC:mitochondrial respiratory chain complex I)				PF07225(NADH-ubiquinone oxidoreductase B15 subunit (NDUFB4))
M3W7F3	Glutathione S-transferase kappa	GSTK1	M3W7F3	A0A337SLH7;A0A5F5Y5E3;M3W7F3;M3W7F5;A0A337SF04	GSTK1	Glutathione S-transferase kappa	M3W7F3_FELCA	29	907212	894017	935335	912188	501823	601503	512573	538633	1.69352	0.000383594	0.0139201	GO:0006749(BP:glutathione metabolic process);GO:0005737(CC:cytoplasm);GO:0043231(CC:intracellular membrane-bounded organelle);GO:0004364(MF:glutathione transferase activity);GO:0004602(MF:glutathione peroxidase activity)	fca:101087726(GSTK1)	fca00480(Glutathione metabolism);fca00980(Metabolism of xenobiotics by cytochrome P450);fca00982(Drug metabolism - cytochrome P450);fca04146(Peroxisome);		PF01323(DSBA-like thioredoxin domain)
A0A5F5XZ66	Cytochrome c oxidase subunit 5A, mitochondrial	LOC101081808	A0A5F5XZ66	A0A5F5XTN3;A0A5F5XZ66;A0A5F5Y4I7	LOC101081808	Cytochrome c oxidase subunit 5A, mitochondrial	A0A5F5XZ66_FELCA	12	1443560	1416900	1425430	1428630	772330	941860	818683	844291	1.69211	0.000336083	0.0139201	GO:0006123(BP:mitochondrial electron transport, cytochrome c to oxygen);GO:0005751(CC:mitochondrial respiratory chain complex IV);GO:0046872(MF:metal ion binding)	fca:101081808	fca00190(Oxidative phosphorylation);fca04260(Cardiac muscle contraction);fca04714(Thermogenesis);;;;;;;;;		PF02284(Cytochrome c oxidase subunit Va)
M3X4F1	Prohibitin	PHB2	M3X4F1	M3X4F1;A0A2I2UR80;M3WND0	PHB2	Prohibitin	M3X4F1_FELCA	42	813390	872112	868464	851322	462413	587249	459908	503190	1.69185	0.00165139	0.0178182	GO:0000423(BP:mitophagy);GO:0002639(BP:positive regulation of immunoglobulin production);GO:0006606(BP:protein import into nucleus);GO:0007005(BP:mitochondrion organization);GO:0007062(BP:sister chromatid cohesion);GO:0007202(BP:activation of phospholipase C activity);GO:0016477(BP:cell migration);GO:0023035(BP:CD40 signaling pathway);GO:0030520(BP:intracellular estrogen receptor signaling pathwa…	fca:101087932(PHB2)	fca04137(Mitophagy - animal)		PF01145(SPFH domain / Band 7 family)
A0A2I2UKM4	SURF1-like protein	SURF1	A0A2I2UKM4	A0A2I2UKM4	SURF1	SURF1-like protein	A0A2I2UKM4_FELCA	10	82216.9	83679	86190.7	84028.9	46372.4	58352.3	44393.8	49706.2	1.69051	0.00160323	0.0176385	GO:0033617(BP:mitochondrial cytochrome c oxidase assembly);GO:0005739(CC:mitochondrion);GO:0005743(CC:mitochondrial inner membrane);GO:0004129(MF:cytochrome-c oxidase activity)				PF02104(SURF1 family)
A0A2I2UL84	Vimentin	VIM	A0A2I2UL84	A0A2I2U8W9;M3W443;M3VUE5;A0A2I2UI95;A0A2I2UL84;M3VUF2;M3VUF7;M3VUG4;M3VUG7;M3VUG8;M3VUH0;M3WJ26;M3WZD7;A0A5F5XCD9;A0A5F5XLP4;M3VUH1	VIM	Vimentin	A0A2I2UL84_FELCA	111	13054600	11996400	11736100	1.22624e+07	6581440	8250110	6936210	7255920	1.68998	0.00151285	0.0176081	GO:0005882(CC:intermediate filament)				PF00038(Intermediate filament protein);PF04732(Intermediate filament head (DNA binding) region)
A0A5F5XLQ6	Lipid droplet-regulating VLDL assembly factor AUP1	AUP1	A0A5F5XLQ6;M3W781	A0A5F5XLQ6;M3W781	AUP1	Lipid droplet-regulating VLDL assembly factor AUP1	A0A5F5XLQ6_FELCA;M3W781_FELCA	19	127973	146868	133959	136267	70955.5	90067.5	81120.4	80714.5	1.68826	0.00210054	0.0192456	GO:0009615(BP:response to virus);GO:0030433(BP:ubiquitin-dependent ERAD pathway);GO:0030970(BP:retrograde protein transport, ER to cytosol);GO:0061724(BP:lipophagy);GO:0071712(BP:ER-associated misfolded protein catabolic process);GO:0140042(BP:lipid droplet formation);GO:1990044(BP:protein localization to lipid droplet);GO:0005776(CC:autophagosome);GO:0005789(CC:endoplasmic reticulum membrane);GO…				PF02845(CUE domain)
A0A2I2UA47	Transcription factor A, mitochondrial	TFAM	A0A2I2UA47	A0A2I2UA47;A0A5F5Y3Q8	TFAM	Transcription factor A, mitochondrial	A0A2I2UA47_FELCA	22	316438	296664	315302	309468	159851	212516	178104	183490	1.68656	0.00166087	0.0178205	GO:0006391(BP:transcription initiation from mitochondrial promoter);GO:0033108(BP:mitochondrial respiratory chain complex assembly);GO:0045893(BP:positive regulation of transcription, DNA-templated);GO:0005634(CC:nucleus);GO:0032991(CC:protein-containing complex);GO:0042645(CC:mitochondrial nucleoid);GO:0000976(MF:transcription cis-regulatory region binding);GO:0001018(MF:mitochondrial promoter s…	fca:101096672(TFAM)	fca04371(Apelin signaling pathway);		PF00505(HMG (high mobility group) box);PF09011(HMG-box domain)
A0A516V1E3	MHC class I antigen	FLA-E	A0A516V1E3	A0A7H1D3E9;Q30493;A0A516V1A7;A0A516V1A8;A0A516V1B2;A0A516V1B3;A0A516V1B4;A0A516V1C0;A0A516V1C3;A0A516V1E3;A0A516V1E4;A0A7H1D3F5;Q30492;Q95483;Q95484;S4Z261;S4Z9P2;S4Z0J3;S4Z234;S4Z3G5;S4Z3M6;S4Z3N0;S4Z9L2	FLA-E	MHC class I antigen	A0A516V1E3_FELCA	1	32477.1	27158.2	27120.3	28918.5	19027.9	17119.9	15321.4	17156.4	1.68558	0.00478803	0.0255861	GO:0006955(BP:immune response);GO:0019882(BP:antigen processing and presentation);GO:0030670(CC:phagocytic vesicle membrane);GO:0098553(CC:lumenal side of endoplasmic reticulum membrane)				PF07654(Immunoglobulin C1-set domain);PF06623(MHC_I C-terminus);PF00129(Class I Histocompatibility antigen, domains alpha 1 and 2)
A0A337S6C6	Lon protease homolog, mitochondrial	LONP1	A0A337S6C6;M3WFV4	M3WFV4;A0A337S6C6;A0A5F5Y3P6	LONP1	Lon protease homolog, mitochondrial	A0A337S6C6_FELCA;M3WFV4_FELCA	60	403774	386197	417024	402332	224828	258096	233154	238693	1.68556	0.000258283	0.0138038	GO:0006515(BP:protein quality control for misfolded or incompletely synthesized proteins);GO:0034599(BP:cellular response to oxidative stress);GO:0051131(BP:chaperone-mediated protein complex assembly);GO:0070407(BP:oxidation-dependent protein catabolic process);GO:0005759(CC:mitochondrial matrix);GO:0004176(MF:ATP-dependent peptidase activity);GO:0004252(MF:serine-type endopeptidase activity);GO…				PF05362(Lon protease (S16) C-terminal proteolytic domain);PF02190(ATP-dependent protease La (LON) substrate-binding domain);PF00004(ATPase family associated with various cellular activities (AAA))
A0A337SWR1	CHCH domain-containing protein	CHCHD4	A0A337SWR1	A0A337SWR1	CHCHD4	CHCH domain-containing protein	A0A337SWR1_FELCA	5	71895.6	64325	71009.2	69076.6	35649.1	50696.3	36606.6	40984	1.68545	0.00658892	0.0296327	GO:0022417(BP:protein maturation by protein folding);GO:0045041(BP:protein import into mitochondrial intermembrane space);GO:0005758(CC:mitochondrial intermembrane space);GO:0015035(MF:protein-disulfide reductase activity)	fca:101081126			PF06747(CHCH domain)
A0A2I2U6U8	Ectonucleoside triphosphate diphosphohydrolase 3	ENTPD3	A0A2I2U6U8	A0A2I2U6U8;M3VXA2	ENTPD3	Ectonucleoside triphosphate diphosphohydrolase 3	A0A2I2U6U8_FELCA	27	366895	361451	369678	366008	209087	253789	188817	217231	1.68488	0.00153739	0.0176081	GO:0009134(BP:nucleoside diphosphate catabolic process);GO:0009143(BP:nucleoside triphosphate catabolic process);GO:0005886(CC:plasma membrane);GO:0004382(MF:guanosine-diphosphatase activity);GO:0005524(MF:ATP binding);GO:0017111(MF:nucleoside-triphosphatase activity);GO:0045134(MF:uridine-diphosphatase activity)				PF01150(GDA1/CD39 (nucleoside phosphatase) family)
A0A2I2U439	Endoplasmic reticulum junction formation protein lunapark	LNPK	A0A2I2U439	A0A2I2U439	LNPK	Endoplasmic reticulum junction formation protein lunapark	A0A2I2U439_FELCA	19	140824	139695	139825	140115	76357.5	92649.6	80511.8	83173	1.68462	0.00031356	0.0139201	GO:0007596(BP:blood coagulation);GO:0032330(BP:regulation of chondrocyte differentiation);GO:0035115(BP:embryonic forelimb morphogenesis);GO:0042733(BP:embryonic digit morphogenesis);GO:0071786(BP:endoplasmic reticulum tubular network organization);GO:0071788(BP:endoplasmic reticulum tubular network maintenance);GO:1903373(BP:positive regulation of endoplasmic reticulum tubular network organizati…	fca:101097507			PF10058(Predicted integral membrane zinc-ribbon metal-binding protein)
M3W954	Zinc transporter	SLC30A5	M3W954	M3W954	SLC30A5	Zinc transporter	M3W954_FELCA	4	23266.8	29370.9	30142.8	27593.5	16797.3	17076.8	15269.3	16381.1	1.68447	0.00753422	0.0315203	GO:0006506(BP:GPI anchor biosynthetic process);GO:0006824(BP:cobalt ion transport);GO:0006882(BP:cellular zinc ion homeostasis);GO:1904257(BP:zinc ion import into Golgi apparatus);GO:0005654(CC:nucleoplasm);GO:0005730(CC:nucleolus);GO:0005794(CC:Golgi apparatus);GO:0012507(CC:ER to Golgi transport vesicle membrane);GO:0030667(CC:secretory granule membrane);GO:0031410(CC:cytoplasmic vesicle);GO:19…	fca:101088052			PF01545(Cation efflux family)
M3VYF1	Calcium homeostasis modulator family member 2	CALHM2	M3VYF1	M3VYF1	CALHM2	Calcium homeostasis modulator family member 2	M3VYF1_FELCA	6	28284.8	27925.1	28693.8	28301.2	14691.7	20586.8	15147	16808.5	1.68375	0.0038178	0.0229164	GO:0043065(BP:positive regulation of apoptotic process);GO:0016020(CC:membrane);GO:0005261(MF:cation channel activity)	fca:101088113			PF14798(Calcium homeostasis modulator)
A0A2I2UME1	Succinate--CoA ligase [GDP-forming] subunit beta, mitochondrial	SUCLG2	A0A2I2UME1	A0A2I2UME1;A0A5F5XFC5;A0A5F5XLZ4;A0A5F5XR09;A0A5F5Y569;M3W878;A0A2I2UB60;A0A5F5XEE6	SUCLG2	Succinate--CoA ligase [GDP-forming] subunit beta, mitochondrial	A0A2I2UME1_FELCA	26	139252	137602	151235	142696	72775.7	97426	84060.4	84754	1.68365	0.00223392	0.0193711	GO:0006099(BP:tricarboxylic acid cycle);GO:0006104(BP:succinyl-CoA metabolic process);GO:0005739(CC:mitochondrion);GO:0000287(MF:magnesium ion binding);GO:0004775(MF:succinate-CoA ligase (ADP-forming) activity);GO:0004776(MF:succinate-CoA ligase (GDP-forming) activity);GO:0005524(MF:ATP binding);GO:0005525(MF:GTP binding)				PF08442(ATP-grasp domain);PF00549(CoA-ligase)
A0A516V1E9	MHC class I antigen	FLA-E	A0A516V1E9	A0A337SDQ4;A0A516V167;A0A516V164;A0A516V183;A0A516V1E9;A0A516V1F3;A0A6F8X0R0;Q95IJ8;Q95IK2;S4Z249;S4Z258;S4Z263;S4Z246;S4Z9M3	FLA-E	MHC class I antigen	A0A516V1E9_FELCA	8	345631	336710	342053	341465	176183	241751	190551	202828	1.68352	0.00230242	0.0196048	GO:0006955(BP:immune response);GO:0019882(BP:antigen processing and presentation);GO:0030670(CC:phagocytic vesicle membrane);GO:0098553(CC:lumenal side of endoplasmic reticulum membrane)				PF00129(Class I Histocompatibility antigen, domains alpha 1 and 2);PF07654(Immunoglobulin C1-set domain);PF06623(MHC_I C-terminus)
M3WJ45	DNA-directed RNA polymerase subunit	POLR1H	M3WJ45	M3WJ45	POLR1H	DNA-directed RNA polymerase subunit	M3WJ45_FELCA	3	33599.7	38707.9	41582.4	37963.3	21109.6	22788.8	23775.9	22558.1	1.68291	0.00332028	0.0217703	GO:0006363(BP:termination of RNA polymerase I transcription);GO:0005654(CC:nucleoplasm);GO:0005736(CC:RNA polymerase I complex);GO:0003676(MF:nucleic acid binding);GO:0003899(MF:DNA-directed 5'-3' RNA polymerase activity);GO:0008270(MF:zinc ion binding)				PF01096(Transcription factor S-II (TFIIS))
M3VZU1	Exo/endonuclease G	EXOG	M3VZU1	M3VZU1	EXOG	Exo/endonuclease G	M3VZU1_FELCA	17	44777.2	35142.9	37106.6	39008.9	19665.1	28441	21445.2	23183.8	1.6826	0.0164071	0.0486872	GO:0006309(BP:apoptotic DNA fragmentation);GO:0005634(CC:nucleus);GO:0005743(CC:mitochondrial inner membrane);GO:0032991(CC:protein-containing complex);GO:0000014(MF:single-stranded DNA endodeoxyribonuclease activity);GO:0003676(MF:nucleic acid binding);GO:0004521(MF:endoribonuclease activity);GO:0008409(MF:5'-3' exonuclease activity);GO:0046872(MF:metal ion binding)	fca:101101248			PF18026(Endo/exonuclease (EXOG) C-terminal domain);PF01223(DNA/RNA non-specific endonuclease)
A0A5F5XKA8	Translocon-associated protein subunit delta	SSR4	A0A5F5XKA8;A0A5F5XU23;M3W1G5	A0A5F5XKA8;A0A5F5XU23;M3W1G5	SSR4	Translocon-associated protein subunit delta	A0A5F5XKA8_FELCA;A0A5F5XU23_FELCA;M3W1G5_FELCA	12	1305040	1266280	1182490	1251270	671993	885306	673833	743711	1.68247	0.00308892	0.0210782	GO:0005789(CC:endoplasmic reticulum membrane);GO:0012505(CC:endomembrane system)				PF05404(Translocon-associated protein, delta subunit precursor (TRAP-delta))
A0A2I2UJM0	ADP ribosylation factor like GTPase 13B	ARL13B	A0A2I2UJM0;A0A5F5XHR7	M3XFA3;A0A2I2UJM0;A0A337S2D6;A0A5F5XHR7;A0A5F5XUG0	ARL13B	ADP ribosylation factor like GTPase 13B	A0A2I2UJM0_FELCA;A0A5F5XHR7_FELCA	7	16916.6	17309.9	19424.5	17883.7	9955.74	12533.7	9417.53	10635.7	1.68148	0.00423976	0.0239824	GO:0003924(MF:GTPase activity);GO:0005525(MF:GTP binding)				PF00025(ADP-ribosylation factor family)
A0A2I2V580	NHP2-like protein 1	SNU13	A0A2I2V580;M3XA70	A0A2I2V580;M3XA70	SNU13	NHP2-like protein 1	A0A2I2V580_FELCA;M3XA70_FELCA	12	1037080	977143	1051370	1.02186e+06	542248	697272	585879	608466	1.67941	0.00130228	0.0171785	GO:0000398(BP:mRNA splicing, via spliceosome);GO:0000470(BP:maturation of LSU-rRNA);GO:0000492(BP:box C/D snoRNP assembly);GO:0007338(BP:single fertilization);GO:0030490(BP:maturation of SSU-rRNA);GO:0001651(CC:dense fibrillar component);GO:0005690(CC:U4atac snRNP);GO:0022625(CC:cytosolic large ribosomal subunit);GO:0031428(CC:box C/D RNP complex);GO:0032040(CC:small-subunit processome);GO:004654…				PF01248(Ribosomal protein L7Ae/L30e/S12e/Gadd45 family)
A0A5F5Y0X2	Large ribosomal subunit protein bL21m	MRPL21	A0A5F5Y0X2	A0A2I2UNZ4;A0A5F5Y0X2;M3W4P5	MRPL21	Large ribosomal subunit protein bL21m	A0A5F5Y0X2_FELCA	6	66593.4	65798.2	57014.8	63135.5	40922.9	38211.9	33661.4	37598.7	1.67919	0.00237997	0.0197005	GO:0005762(CC:mitochondrial large ribosomal subunit);GO:0003735(MF:structural constituent of ribosome)				PF00829(Ribosomal prokaryotic L21 protein)
A0A2I2UHM1	Regulator of microtubule dynamics protein 3	RMDN3	A0A2I2UHM1	A0A2I2UHM1;A0A2I2UY88	RMDN3	Regulator of microtubule dynamics protein 3	A0A2I2UHM1_FELCA	17	66566.1	77744.9	65384	69898.3	32953.7	52104.3	39845.7	41634.6	1.67885	0.0145131	0.0452603	GO:0006874(BP:cellular calcium ion homeostasis);GO:0005737(CC:cytoplasm);GO:0005739(CC:mitochondrion);GO:0005741(CC:mitochondrial outer membrane);GO:0005876(CC:spindle microtubule);GO:0044232(CC:organelle membrane contact site);GO:0045171(CC:intercellular bridge);GO:0097431(CC:mitotic spindle pole);GO:0008017(MF:microtubule binding)	fca:101088755			PF21033(Regulator of microtubule dynamics protein 1-3)
A0A337SAL0	DNA-directed RNA polymerases I, II, and III subunit RPABC2	POLR2F	A0A337SAL0;M3VZ62	A0A337SAL0;M3VZ62	POLR2F	DNA-directed RNA polymerases I, II, and III subunit RPABC2	A0A337SAL0_FELCA;M3VZ62_FELCA	2	39064.2	35782.1	33997.5	36281.3	21658.2	22174.2	21000.6	21611	1.67883	0.00064815	0.0151357	GO:0006360(BP:transcription by RNA polymerase I);GO:0006366(BP:transcription by RNA polymerase II);GO:0042797(BP:tRNA transcription by RNA polymerase III);GO:0001650(CC:fibrillar center);GO:0005665(CC:RNA polymerase II, core complex);GO:0005666(CC:RNA polymerase III complex);GO:0005736(CC:RNA polymerase I complex);GO:0003677(MF:DNA binding);GO:0003899(MF:DNA-directed 5'-3' RNA polymerase activity)				PF01192(RNA polymerase Rpb6)
M3WJV7	G protein-coupled receptor class C group 5 member A	GPRC5A	M3WJV7	M3WJV7	GPRC5A	G protein-coupled receptor class C group 5 member A	M3WJV7_FELCA	13	517543	529021	502093	516219	304547	318103	300124	307591	1.67826	2.53701e-05	0.0137697	GO:0005886(CC:plasma membrane);GO:0004930(MF:G protein-coupled receptor activity)	fca:101093366			PF00003(7 transmembrane sweet-taste receptor of 3 GCPR)
M3X6X8	GrpE protein homolog	GRPEL1	M3X6X8	M3X6X8	GRPEL1	GrpE protein homolog	M3X6X8_FELCA	23	288762	302416	323636	304938	175677	204435	165163	181758	1.67771	0.00136267	0.0171855	GO:0006457(BP:protein folding);GO:0030150(BP:protein import into mitochondrial matrix);GO:0001405(CC:PAM complex, Tim23 associated import motor);GO:0005654(CC:nucleoplasm);GO:0000774(MF:adenyl-nucleotide exchange factor activity);GO:0042803(MF:protein homodimerization activity);GO:0051082(MF:unfolded protein binding);GO:0051087(MF:chaperone binding)	fca:101090011			PF01025(GrpE)
A0A5F5Y506	C2H2-type domain-containing protein		A0A5F5Y506	A0A5F5Y506		C2H2-type domain-containing protein	A0A5F5Y506_FELCA	5	19679.5	18327.7	17877.2	18628.1	10436.4	14368.8	8524.92	11110	1.67669	0.0140469	0.0443935	GO:0006357(BP:regulation of transcription by RNA polymerase II);GO:0005634(CC:nucleus);GO:0000978(MF:RNA polymerase II cis-regulatory region sequence-specific DNA binding);GO:0000981(MF:DNA-binding transcription factor activity, RNA polymerase II-specific)				PF00096(Zinc finger, C2H2 type)
A0A337SWK8	Cytochrome b-c1 complex subunit 6	LOC101095032	A0A337SWK8	A0A337SWK8	LOC101095032	Cytochrome b-c1 complex subunit 6	A0A337SWK8_FELCA	13	290976	287332	292562	290290	155090	197376	166948	173138	1.67664	0.00076472	0.0155225	GO:0006122(BP:mitochondrial electron transport, ubiquinol to cytochrome c);GO:0005750(CC:mitochondrial respiratory chain complex III)	fca:101095032	fca00190(Oxidative phosphorylation);fca04260(Cardiac muscle contraction);fca04714(Thermogenesis);;;;;;;;;		PF02320(Ubiquinol-cytochrome C reductase hinge protein)
M3WXX6	Synthesis of cytochrome C oxidase 1	SCO1	M3WXX6	M3WXX6	SCO1	Synthesis of cytochrome C oxidase 1	M3WXX6_FELCA	7	176294	167375	165234	169634	79422.3	111581	112695	101233	1.67569	0.00391167	0.0231212	GO:0033617(BP:mitochondrial cytochrome c oxidase assembly);GO:0005743(CC:mitochondrial inner membrane);GO:0030016(CC:myofibril)	fca:101084915			PF02630(SCO1/SenC)
A0A516V1D3	MHC class I antigen	FLA-E	A0A516V1D3;A0A516V1E5	A0A516V172;A0A516V1C8;A0A516V1D3;A0A516V1E4;A0A516V1E5;C6ZK67;Q95481;Q95483	FLA-E	MHC class I antigen	A0A516V1D3_FELCA;A0A516V1E5_FELCA	15	1023120	1020600	1016940	1020220	550925	710891	564725	608847	1.67566	0.00130317	0.0171785	GO:0006955(BP:immune response);GO:0019882(BP:antigen processing and presentation);GO:0030670(CC:phagocytic vesicle membrane);GO:0098553(CC:lumenal side of endoplasmic reticulum membrane)				PF00129(Class I Histocompatibility antigen, domains alpha 1 and 2);PF07654(Immunoglobulin C1-set domain);PF06623(MHC_I C-terminus)
M3X7N5	Zinc transporter ZIP6	SLC39A6	M3X7N5	M3X7N5	SLC39A6	Zinc transporter ZIP6	M3X7N5_FELCA	7	67414.1	77121.6	79238.3	74591.3	48765.8	44947.6	39892.7	44535.4	1.67488	0.00251808	0.0199241	GO:0001837(BP:epithelial to mesenchymal transition);GO:0006882(BP:cellular zinc ion homeostasis);GO:0046649(BP:lymphocyte activation);GO:0050852(BP:T cell receptor signaling pathway);GO:0071578(BP:zinc ion import across plasma membrane);GO:0005783(CC:endoplasmic reticulum);GO:0031258(CC:lamellipodium membrane);GO:0045121(CC:membrane raft);GO:0005385(MF:zinc ion transmembrane transporter activity)…				PF02535(ZIP Zinc transporter)
A0A2I2U1A2	Mitochondrial translation release factor 1 like	MTRF1L	A0A2I2U1A2	A0A2I2U1A2;A0A2I2UYR4	MTRF1L	Mitochondrial translation release factor 1 like	A0A2I2U1A2_FELCA	9	39984.8	36517.3	39276.2	38592.8	21976.1	25297.8	21858.6	23044.2	1.67473	0.000549474	0.0144225	GO:0070126(BP:mitochondrial translational termination);GO:0005739(CC:mitochondrion);GO:0003747(MF:translation release factor activity)	fca:101083939			PF03462(PCRF domain);PF00472(RF-1 domain)
A0A2I2UYF4	CD276 molecule	CD276	A0A2I2UYF4	A0A2I2UYF4;M3W5R2	CD276	CD276 molecule	A0A2I2UYF4_FELCA	20	409263	397087	410789	405713	201503	289368	235983	242285	1.67453	0.00323687	0.0214532	GO:0001817(BP:regulation of cytokine production);GO:0050852(BP:T cell receptor signaling pathway);GO:0009897(CC:external side of plasma membrane);GO:0005102(MF:signaling receptor binding)				PF07686(Immunoglobulin V-set domain);PF13927(Immunoglobulin domain)
A0A337SSK5	ATP synthase subunit	ATP5MG	A0A337SSK5	A0A337SSK5;M3W189	ATP5MG	ATP synthase subunit	A0A337SSK5_FELCA	11	323361	312692	303423	313159	174421	229510	157930	187287	1.67208	0.00492649	0.0258653	GO:0015986(BP:proton motive force-driven ATP synthesis);GO:0000276(CC:mitochondrial proton-transporting ATP synthase complex, coupling factor F(o));GO:0015078(MF:proton transmembrane transporter activity)	fca:101090042(ATP5MG)	fca00190(Oxidative phosphorylation);fca04714(Thermogenesis)		PF04718(Mitochondrial ATP synthase g subunit)
A0A337SD08	Translocon-associated protein subunit alpha	SSR1	A0A337SD08	A0A337SD08;A0A5F5XCS3;A0A5F5XPR7;M3W2T2	SSR1	Translocon-associated protein subunit alpha	A0A337SD08_FELCA	6	1233880	1128480	1121690	1161350	585992	755855	743800	695216	1.67049	0.00208151	0.0192456	GO:0005789(CC:endoplasmic reticulum membrane)				PF03896(Translocon-associated protein (TRAP), alpha subunit)
A0A2I2UHC9	DNA polymerase gamma 2, accessory subunit	POLG2	A0A2I2UHC9;M3W0H2	M3W0H2;A0A2I2UHC9	POLG2	DNA polymerase gamma 2, accessory subunit	A0A2I2UHC9_FELCA;M3W0H2_FELCA	6	40592.7	36107.3	34448.4	37049.5	24146.2	23375.3	19025.9	22182.5	1.67021	0.00361841	0.0225016	GO:0090304(BP:nucleic acid metabolic process)				PF03129(Anticodon binding domain)
A0A337SDW8	Glycosylated lysosomal membrane protein	GLMP	A0A337SDW8	A0A337SDW8;M3WFS0	GLMP	Glycosylated lysosomal membrane protein	A0A337SDW8_FELCA	8	354324	354850	359924	356366	190054	253779	196274	213369	1.67019	0.00216606	0.0193325	GO:0045944(BP:positive regulation of transcription by RNA polymerase II);GO:0050821(BP:protein stabilization);GO:0061462(BP:protein localization to lysosome);GO:0005634(CC:nucleus);GO:0005764(CC:lysosome);GO:0005765(CC:lysosomal membrane);GO:0005829(CC:cytosol)				PF15065(Lysosomal transcription factor, NCU-G1)
M3WDF0	Isocitrate dehydrogenase [NAD] subunit, mitochondrial	IDH3A	M3WDF0	M3WDF0	IDH3A	Isocitrate dehydrogenase [NAD] subunit, mitochondrial	M3WDF0_FELCA	28	1043020	924990	996098	988036	508749	644866	621147	591587	1.67014	0.00186072	0.0186492	GO:0006099(BP:tricarboxylic acid cycle);GO:0006102(BP:isocitrate metabolic process);GO:0005739(CC:mitochondrion);GO:0005962(CC:mitochondrial isocitrate dehydrogenase complex (NAD+));GO:0000287(MF:magnesium ion binding);GO:0004449(MF:isocitrate dehydrogenase (NAD+) activity);GO:0051287(MF:NAD binding)	fca:101085721(IDH3A)	fca00020(Citrate cycle (TCA cycle))		PF00180(Isocitrate/isopropylmalate dehydrogenase)
M3W6T8	Coiled-coil-helix-coiled-coil-helix domain containing 3	CHCHD3	M3W6T8	A0A2I2UKJ6;A0A5F5XTM3;M3W6T8	CHCHD3	Coiled-coil-helix-coiled-coil-helix domain containing 3	M3W6T8_FELCA	25	430379	425807	466215	440800	247383	294613	250212	264069	1.66926	0.000892869	0.0158115	GO:0061617(CC:MICOS complex)				PF05300(MICOS complex subunit MIC19/MIC25)
A0A2I2UGY1	Sodium/potassium-transporting ATPase subunit alpha	ATP1A1	A0A2I2UGY1;M3WIR8	A0A2I2UGY1;A0A2I2UPJ7;A0A5F5XGE0;A0A5F5XWD2;M3WIR8	ATP1A1	Sodium/potassium-transporting ATPase subunit alpha	A0A2I2UGY1_FELCA;M3WIR8_FELCA	91	702937	692083	705524	700181	383907	479637	394845	419463	1.66923	0.000777223	0.0155225	GO:0002026(BP:regulation of the force of heart contraction);GO:0006883(BP:cellular sodium ion homeostasis);GO:0008217(BP:regulation of blood pressure);GO:0009410(BP:response to xenobiotic stimulus);GO:0030007(BP:cellular potassium ion homeostasis);GO:0031947(BP:negative regulation of glucocorticoid biosynthetic process);GO:0036376(BP:sodium ion export across plasma membrane);GO:0045822(BP:negativ…				PF13246(Cation transport ATPase (P-type));PF00690(Cation transporter/ATPase, N-terminus);PF00122(E1-E2 ATPase);PF00689(Cation transporting ATPase, C-terminus)
A0A4Y1QK09	NADPH--cytochrome P450 reductase	POR	A0A4Y1QK09	A0A4Y1QK09;M3VV27	POR	NADPH--cytochrome P450 reductase	A0A4Y1QK09_FELCA	67	487483	491344	500137	492988	261284	343363	281395	295347	1.66918	0.0013812	0.0172105	GO:0005789(CC:endoplasmic reticulum membrane);GO:0003958(MF:NADPH-hemoprotein reductase activity);GO:0010181(MF:FMN binding);GO:0050660(MF:flavin adenine dinucleotide binding);GO:0050661(MF:NADP binding)				PF00667(FAD binding domain);PF00175(Oxidoreductase NAD-binding domain);PF00258(Flavodoxin)
M3W4G2	Isochorismatase domain containing 2	ISOC2	M3W4G2	A0A337S961;A0A5F5XIJ4;M3W4G2	ISOC2	Isochorismatase domain containing 2	M3W4G2_FELCA	9	98450.1	98607.5	106180	101079	53823.8	70813.9	57051.2	60563	1.66899	0.00220978	0.0193554		fca:101084149			PF00857(Isochorismatase family)
M3VVL5	Essential MCU regulator, mitochondrial	SMDT1	M3VVL5	M3VVL5	SMDT1	Essential MCU regulator, mitochondrial	M3VVL5_FELCA	3	132650	136310	113812	127591	69840.9	88494.2	71014.8	76450	1.66894	0.00516252	0.0264	GO:0036444(BP:calcium import into the mitochondrion);GO:0051560(BP:mitochondrial calcium ion homeostasis);GO:0005654(CC:nucleoplasm);GO:1990246(CC:uniplex complex)	fca:101083780			PF10161(Putative mitochondrial precursor protein)
A0A337SFG3	Large ribosomal subunit protein mL49	MRPL49	A0A337SFG3	A0A337SFG3	MRPL49	Large ribosomal subunit protein mL49	A0A337SFG3_FELCA	10	126240	136009	124428	128892	62919.3	93557.9	75349	77275.4	1.66796	0.00577324	0.0278456	GO:0006412(BP:translation);GO:0005762(CC:mitochondrial large ribosomal subunit);GO:0003735(MF:structural constituent of ribosome)	fca:101084058			PF05046(Mitochondrial large subunit ribosomal protein (Img2))
M3WY80	NADH dehydrogenase [ubiquinone] 1 alpha subcomplex assembly factor 4	NDUFAF4	M3WY80	A0A5F5XCM8;M3WY80	NDUFAF4	NADH dehydrogenase [ubiquinone] 1 alpha subcomplex assembly factor 4	M3WY80_FELCA	12	85546.4	70468.4	85730.4	80581.7	41172.3	55372.5	48416.7	48320.5	1.66765	0.00772965	0.0318763	GO:0032981(BP:mitochondrial respiratory chain complex I assembly);GO:0051607(BP:defense response to virus);GO:0005739(CC:mitochondrion);GO:0005829(CC:cytosol);GO:0031966(CC:mitochondrial membrane)	fca:101081384(NDUFAF4)	fca04714(Thermogenesis)		PF06784(Uncharacterised protein family (UPF0240))
M3XBH5	Cell division cycle associated 5	CDCA5	M3XBH5	M3XBH5	CDCA5	Cell division cycle associated 5	M3XBH5_FELCA	9	48322.6	52325.9	41756.5	47468.3	26180.3	30663.2	28568.9	28470.8	1.66726	0.00472828	0.0254193	GO:0006302(BP:double-strand break repair);GO:0007064(BP:mitotic sister chromatid cohesion);GO:0007076(BP:mitotic chromosome condensation);GO:0007080(BP:mitotic metaphase plate congression);GO:0031536(BP:positive regulation of exit from mitosis);GO:0051301(BP:cell division);GO:0000785(CC:chromatin);GO:0005634(CC:nucleus);GO:0005654(CC:nucleoplasm);GO:0005737(CC:cytoplasm);GO:0044877(MF:protein-con…	fca:101083033(CDCA5)	fca04110(Cell cycle);		PF09666(Sororin protein)
A0A5F5XPI6	Eva-1 homolog A, regulator of programmed cell death	EVA1A	A0A5F5XPI6	A0A337S567;A0A5F5XPI6	EVA1A	Eva-1 homolog A, regulator of programmed cell death	A0A5F5XPI6_FELCA	4	33883.2	30990	26547.3	30473.5	15653.5	20283.6	18897	18278	1.66722	0.0085973	0.0338532	GO:0016020(CC:membrane)				PF14851(FAM176 family)
A0A2I2V0W7	Calcineurin B homologous protein 1	CHP1	A0A2I2V0W7	A0A2I2V0W7;A0A337S4I2	CHP1	Calcineurin B homologous protein 1	A0A2I2V0W7_FELCA	17	155732	163556	174282	164523	91259.3	110108	94737.6	98701.6	1.66688	0.0011351	0.0167364	GO:0032417(BP:positive regulation of sodium:proton antiporter activity);GO:0005886(CC:plasma membrane);GO:0005509(MF:calcium ion binding)				PF13499(EF-hand domain pair)
A0A2I2UV86	PWP2 small subunit processome component	PWP2	A0A2I2UV86	A0A2I2UV86	PWP2	PWP2 small subunit processome component	A0A2I2UV86_FELCA	1	44428.1	44747.6	43731.4	44302.4	27912.6	25284.3		26598.5	1.6656	0.000458583	0.0139859	GO:0042254(BP:ribosome biogenesis);GO:0005730(CC:nucleolus)				PF04003(Dip2/Utp12 Family);PF00400(WD domain, G-beta repeat)
A0A337RUT4	10-formyltetrahydrofolate dehydrogenase	ALDH1L1	A0A337RUT4;M3VX94	A0A337RUT4;M3VX94	ALDH1L1	10-formyltetrahydrofolate dehydrogenase	A0A337RUT4_FELCA;M3VX94_FELCA	2	27759.2	26519.9	27953.8	27411	13288.8	19982.4	16101.2	16457.5	1.66556	0.00533013	0.0267331	GO:0006730(BP:one-carbon metabolic process);GO:0009058(BP:biosynthetic process);GO:0009258(BP:10-formyltetrahydrofolate catabolic process);GO:0005737(CC:cytoplasm);GO:0004029(MF:aldehyde dehydrogenase (NAD+) activity);GO:0016155(MF:formyltetrahydrofolate dehydrogenase activity);GO:0016742(MF:hydroxymethyl-, formyl- and related transferase activity)				PF02911(Formyl transferase, C-terminal domain);PF00550(Phosphopantetheine attachment site);PF00551(Formyl transferase);PF00171(Aldehyde dehydrogenase family)
A0A337SF33	Protein associated with LIN7 2, MAGUK p55 family member	PALS2	A0A337SF33	A0A337S363;A0A337SF33	PALS2	Protein associated with LIN7 2, MAGUK p55 family member	A0A337SF33_FELCA	33	110766	108402	105641	108270	54582	78856.5	61758	65065.5	1.66401	0.0041867	0.0238844	GO:0005886(CC:plasma membrane);GO:0005911(CC:cell-cell junction);GO:0005923(CC:bicellular tight junction)				PF00625(Guanylate kinase);PF02828(L27 domain);PF07653(Variant SH3 domain);PF00595(PDZ domain)
M3W0X9	General transcription factor IIH subunit 3	GTF2H3	M3W0X9	M3W0X9	GTF2H3	General transcription factor IIH subunit 3	M3W0X9_FELCA	6	17192.2	21853.5	18886.1	19310.6	12101.5	12477.9	10235.6	11605	1.66399	0.00727552	0.030893	GO:0006289(BP:nucleotide-excision repair);GO:0000438(CC:core TFIIH complex portion of holo TFIIH complex);GO:0000439(CC:transcription factor TFIIH core complex);GO:0005669(CC:transcription factor TFIID complex);GO:0005675(CC:transcription factor TFIIH holo complex);GO:0097550(CC:transcription preinitiation complex);GO:0008353(MF:RNA polymerase II CTD heptapeptide repeat kinase activity);GO:001625…	fca:101085499(GTF2H3)	fca03022(Basal transcription factors);fca03420(Nucleotide excision repair);		PF03850(Transcription factor Tfb4)
M3W6N1	Vesicle-associated membrane protein 3	VAMP3	M3W6N1	M3W6N1	VAMP3	Vesicle-associated membrane protein 3	M3W6N1_FELCA	9	223936	208397	248080	226804	121674	150297	137072	136348	1.66343	0.00311571	0.0210782	GO:0001921(BP:positive regulation of receptor recycling);GO:0006906(BP:vesicle fusion);GO:0017156(BP:calcium-ion regulated exocytosis);GO:0034446(BP:substrate adhesion-dependent cell spreading);GO:0035493(BP:SNARE complex assembly);GO:0042147(BP:retrograde transport, endosome to Golgi);GO:0043001(BP:Golgi to plasma membrane protein transport);GO:0071346(BP:cellular response to interferon-gamma);G…				PF00957(Synaptobrevin)
M3WHW8	Mitochondrial ribosomal protein L12	MRPL12	M3WHW8	M3WHW8	MRPL12	Mitochondrial ribosomal protein L12	M3WHW8_FELCA	8	679828	687273	745719	704273	360092	467950	442226	423423	1.66329	0.00190044	0.0187335	GO:0006390(BP:mitochondrial transcription);GO:0006412(BP:translation);GO:0045893(BP:positive regulation of transcription, DNA-templated);GO:0005762(CC:mitochondrial large ribosomal subunit);GO:0003729(MF:mRNA binding);GO:0003735(MF:structural constituent of ribosome)	fca:101088965(MRPL12)	fca03010(Ribosome)		PF00542(Ribosomal protein L7/L12 C-terminal domain);PF16320(Ribosomal protein L7/L12 dimerisation domain)
A0A337SD17	Histone H2A	H2AC10	A0A337SD17;M3XAE0	A0A337S2X4;A0A337SD17;A0A337SDE3;A0A337SNR5;M3WY36;M3X700;M3X726;M3XAE0;M3XAG6;M3XB45	H2AC10;H2AC25	Histone H2A	A0A337SD17_FELCA;M3XAE0_FELCA	5	882636	937895	716633	845721	521400	483825	521277	508834	1.66208	0.00759885	0.0316133	GO:0000786(CC:nucleosome);GO:0005634(CC:nucleus);GO:0003677(MF:DNA binding);GO:0030527(MF:structural constituent of chromatin);GO:0046982(MF:protein heterodimerization activity)	fca:101088237	fca03082(ATP-dependent chromatin remodeling);fca04217(Necroptosis);fca04613(Neutrophil extracellular trap formation);;		PF16211(C-terminus of histone H2A);PF00125(Core histone H2A/H2B/H3/H4)
M3WQ29	CENP-V/GFA domain-containing protein	CENPV	M3WQ29	A0A5F5XUM8;M3WQ29	CENPV	CENP-V/GFA domain-containing protein	M3WQ29_FELCA	12	325441	332135	332496	330024	186597	226563	182974	198711	1.66082	0.00075044	0.0155225	GO:0016846(MF:carbon-sulfur lyase activity);GO:0046872(MF:metal ion binding)				PF04828(Glutathione-dependent formaldehyde-activating enzyme)
A0A5F5XGL9	Ubiquinol-cytochrome c reductase, complex III subunit X	UQCR10	A0A5F5XGL9	A0A5F5XGL9;A0A5F5Y5F0;M3XB32	UQCR10	Ubiquinol-cytochrome c reductase, complex III subunit X	A0A5F5XGL9_FELCA	3	356442	393933	355993	368789	211508	273734	181070	222104	1.66044	0.00813166	0.0328419	GO:0006122(BP:mitochondrial electron transport, ubiquinol to cytochrome c);GO:0005750(CC:mitochondrial respiratory chain complex III)				PF05365(Ubiquinol-cytochrome C reductase, UQCRX/QCR9 like)
M3X279	Ras-related protein Rap-2	RAP2C	M3X279	M3X279;A0A2I2UBH5;A0A5F5XXM1	RAP2C	Ras-related protein Rap-2	M3X279_FELCA	11	92611.2	97353.4	103208	97724.2	60923.6	58465.6	57184.3	58857.8	1.66034	0.000281887	0.0139201	GO:0030336(BP:negative regulation of cell migration);GO:0031954(BP:positive regulation of protein autophosphorylation);GO:0032486(BP:Rap protein signal transduction);GO:0061097(BP:regulation of protein tyrosine kinase activity);GO:0090557(BP:establishment of endothelial intestinal barrier);GO:0005829(CC:cytosol);GO:0005886(CC:plasma membrane);GO:0005923(CC:bicellular tight junction);GO:0044291(CC…				PF00071(Ras family)
A0A2I2U915	Signal recognition particle receptor subunit beta	SRPRB	A0A2I2U915	A0A2I2U915	SRPRB	Signal recognition particle receptor subunit beta	A0A2I2U915_FELCA	21	148985	165501	154566	156351	97232.8	102624	82833	94229.9	1.65925	0.00124668	0.0171388	GO:0045047(BP:protein targeting to ER);GO:0005785(CC:signal recognition particle receptor complex);GO:0005881(CC:cytoplasmic microtubule);GO:0005525(MF:GTP binding)				PF09439(Signal recognition particle receptor beta subunit)
D2KKF0	ATP-binding cassette carrier B1	ABCB1	D2KKF0	D2KKF0;Q9TSU2	ABCB1	ATP-binding cassette carrier B1	D2KKF0_FELCA	85	455849	471689	480884	469474	283734	306900	258587	283074	1.65849	0.000291839	0.0139201	GO:0016020(CC:membrane);GO:0005524(MF:ATP binding);GO:0016887(MF:ATP hydrolysis activity);GO:0140359(MF:ABC-type transporter activity)	fca:493707(ABCB1)	fca02010(ABC transporters);fca04976(Bile secretion);;		PF00005(ABC transporter);PF00664(ABC transporter transmembrane region)
M3X130	Small ribosomal subunit protein mS26	MRPS26	M3X130	M3X130	MRPS26	Small ribosomal subunit protein mS26	M3X130_FELCA	12	428098	435238	413922	425753	222479	294791	252967	256746	1.65827	0.00151144	0.0176081	GO:0005654(CC:nucleoplasm);GO:0005763(CC:mitochondrial small ribosomal subunit)	fca:101097228			PF14943(Mitochondrial ribosome subunit S26)
M3WSM7	Histone H4	H4C4	M3WSM7	M3WSM7;A0A337S723	H4C4	Histone H4	M3WSM7_FELCA	30	20473200	19725800	19044100	19747700	11674000	14229100	9822910	11908670	1.65826	0.00428672	0.0241239	GO:0006334(BP:nucleosome assembly);GO:0000786(CC:nucleosome);GO:0005654(CC:nucleoplasm);GO:0003677(MF:DNA binding);GO:0030527(MF:structural constituent of chromatin);GO:0046982(MF:protein heterodimerization activity)	fca:101082491	fca04613(Neutrophil extracellular trap formation);;;		PF15511(Centromere kinetochore component CENP-T histone fold)
A0A2I2V3I8	Single-stranded DNA-binding protein	SSBP1	A0A2I2V3I8	A0A5F5XEF6;A0A2I2V3I8	SSBP1	Single-stranded DNA-binding protein	A0A2I2V3I8_FELCA	15	232980	212004	234197	226394	130910	147432	131445	136596	1.6574	0.000570569	0.0146655	GO:0006260(BP:DNA replication);GO:0042645(CC:mitochondrial nucleoid);GO:0003697(MF:single-stranded DNA binding)	fca:101083159(SSBP1)	fca03030(DNA replication);fca03430(Mismatch repair);fca03440(Homologous recombination)		PF00436(Single-strand binding protein family)
M3W769	Large ribosomal subunit protein mL54	MRPL54	M3W769	M3W769	MRPL54	Large ribosomal subunit protein mL54	M3W769_FELCA	9	131033	127461	139443	132646	71040.1	92076.2	77081.8	80066	1.6567	0.0018614	0.0186492	GO:0005762(CC:mitochondrial large ribosomal subunit);GO:0003735(MF:structural constituent of ribosome)	fca:101098520			PF08561(Mitochondrial ribosomal protein L37)
M3W209	DnaJ homolog subfamily C member 25	DNAJC25	M3W209	M3W209	DNAJC25	DnaJ homolog subfamily C member 25	M3W209_FELCA	7	37403.3	39157.9	33944.7	36835.3	20686.4	27340.8	18694.7	22240.6	1.65622	0.00854019	0.0337775	GO:0006457(BP:protein folding);GO:0005789(CC:endoplasmic reticulum membrane)				PF00226(DnaJ domain)
M3XEM4	small monomeric GTPase	RAP1B	M3XEM4	M3X4J3;M3XEM4	RAP1B	small monomeric GTPase	M3XEM4_FELCA	23	1347940	1294250	1458090	1366760	786879	916781	772353	825338	1.656	0.00124435	0.0171388	GO:0008283(BP:cell population proliferation);GO:0017156(BP:calcium-ion regulated exocytosis);GO:0032486(BP:Rap protein signal transduction);GO:0033625(BP:positive regulation of integrin activation);GO:0045955(BP:negative regulation of calcium ion-dependent exocytosis);GO:0051649(BP:establishment of localization in cell);GO:0061028(BP:establishment of endothelial barrier);GO:0070374(BP:positive re…				PF00071(Ras family)
M3VTY9	MICOS complex subunit	APOO	M3VTY9	A0A5F5XPJ0;M3VTY9	APOO	MICOS complex subunit	M3VTY9_FELCA	8	140979	133315	143208	139167	69304.2	93367	89456.6	84042.6	1.65591	0.00236321	0.0196632	GO:0042407(BP:cristae formation);GO:0000139(CC:Golgi membrane);GO:0005576(CC:extracellular region);GO:0005789(CC:endoplasmic reticulum membrane);GO:0005829(CC:cytosol);GO:0061617(CC:MICOS complex)	fca:101094158			PF09769(Apolipoprotein O)
M3WZB0	ATP synthase subunit alpha	ATP5F1A	M3WZB0	M3WZB0	ATP5F1A	ATP synthase subunit alpha	M3WZB0_FELCA	63	2029710	1985490	2031920	2.01571e+06	1163470	1381410	1107320	1217400	1.65575	0.000714495	0.0154296	GO:0001937(BP:negative regulation of endothelial cell proliferation);GO:0006629(BP:lipid metabolic process);GO:0015986(BP:proton motive force-driven ATP synthesis);GO:0042776(BP:proton motive force-driven mitochondrial ATP synthesis);GO:0043536(BP:positive regulation of blood vessel endothelial cell migration);GO:0005754(CC:mitochondrial proton-transporting ATP synthase, catalytic core);GO:000588…	fca:101101674(ATP5F1A)	fca00190(Oxidative phosphorylation);fca04714(Thermogenesis);;;;;;;;		PF02874(ATP synthase alpha/beta family, beta-barrel domain);PF00306(ATP synthase alpha/beta chain, C terminal domain);PF00006(ATP synthase alpha/beta family, nucleotide-binding domain)
A0A5F5XGX4	THO complex subunit 7 homolog	THOC7	A0A5F5XGX4;M3XEF9	A0A5F5XGX4;M3XEF9	THOC7	THO complex subunit 7 homolog	A0A5F5XGX4_FELCA;M3XEF9_FELCA	16	81626.4	81180.2	93526.8	85444.5	47550.3	57645.3	49633.1	51609.6	1.65559	0.00264159	0.02015	GO:0006397(BP:mRNA processing);GO:0006406(BP:mRNA export from nucleus);GO:0046784(BP:viral mRNA export from host cell nucleus);GO:0000445(CC:THO complex part of transcription export complex);GO:0000781(CC:chromosome, telomeric region);GO:0005829(CC:cytosol);GO:0016607(CC:nuclear speck)				PF05615(Tho complex subunit 7)
M3WXX5	Apoptosis enhancing nuclease	AEN	M3WXX5	M3WXX5	AEN	Apoptosis enhancing nuclease	M3WXX5_FELCA	9	29971.4	28170.1	30224.7	29455.4	15953.9	17454.1	19975.2	17794.4	1.65532	0.000959381	0.0161925	GO:0010212(BP:response to ionizing radiation);GO:0042771(BP:intrinsic apoptotic signaling pathway in response to DNA damage by p53 class mediator);GO:0005634(CC:nucleus);GO:0005654(CC:nucleoplasm);GO:0005730(CC:nucleolus);GO:0031965(CC:nuclear membrane);GO:0003676(MF:nucleic acid binding);GO:0004527(MF:exonuclease activity);GO:0004529(MF:exodeoxyribonuclease activity)				PF00929(Exonuclease)
M3WYT0	DDB1- and CUL4-associated factor 13	DCAF13	M3WYT0	A0A5F5XGE5;M3WYT0	DCAF13	DDB1- and CUL4-associated factor 13	M3WYT0_FELCA	23	182311	209035	184750	192032	117360	117165	113527	116017	1.6552	0.000913011	0.0159548	GO:0016567(BP:protein ubiquitination);GO:0005730(CC:nucleolus)	fca:101084515			PF00400(WD domain, G-beta repeat);PF04158(Sof1-like domain)
A0A2I2ULI5	Mitochondrial import inner membrane translocase subunit	TIMM9	A0A2I2ULI5	A0A2I2ULI5	TIMM9	Mitochondrial import inner membrane translocase subunit	A0A2I2ULI5_FELCA	9	349692	369199	376411	365101	202991	244622	214372	220662	1.65457	0.000611926	0.0149187	GO:0045039(BP:protein insertion into mitochondrial inner membrane);GO:0042719(CC:mitochondrial intermembrane space protein transporter complex);GO:0042721(CC:TIM22 mitochondrial import inner membrane insertion complex);GO:0032977(MF:membrane insertase activity);GO:0042803(MF:protein homodimerization activity);GO:0051087(MF:chaperone binding)	fca:101096487			PF02953(Tim10/DDP family zinc finger)
A0A337SM80	Prostaglandin-endoperoxide synthase 1	PTGS1	A0A337SM80	A0A2I2V4W7;A0A337SM80;A0A337SQR8;A0A5F5XPV0	PTGS1	Prostaglandin-endoperoxide synthase 1	A0A337SM80_FELCA	9	97451.8	86410.4	90209	91357.1	43683.3	63539.6	58463.2	55228.7	1.65416	0.00596876	0.0283622	GO:0006412(BP:translation)				PF01765(Ribosome recycling factor)
A0A2I2V489	Cytochrome c oxidase subunit 7A2, mitochondrial	COX7A2	A0A2I2V489	A0A2I2V489	COX7A2	Cytochrome c oxidase subunit 7A2, mitochondrial	A0A2I2V489_FELCA	3	468422	482559	405807	452263	217492	312607	290545	273548	1.65332	0.00860533	0.0338682	GO:0002082(BP:regulation of oxidative phosphorylation);GO:0006123(BP:mitochondrial electron transport, cytochrome c to oxygen);GO:0097250(BP:mitochondrial respirasome assembly);GO:0005746(CC:mitochondrial respirasome);GO:0005751(CC:mitochondrial respiratory chain complex IV)				PF02238(Cytochrome c oxidase subunit VII)
A0A337RWN3	Transmembrane protein 41B	TMEM41B	A0A337RWN3	A0A337RWN3	TMEM41B	Transmembrane protein 41B	A0A337RWN3_FELCA	6	74788.6	75979.8	91194	80654.1	44812.1	55384.8	46159.9	48785.6	1.65324	0.00694532	0.0302591	GO:0000045(BP:autophagosome assembly);GO:0032365(BP:intracellular lipid transport);GO:0044830(BP:modulation by host of viral RNA genome replication);GO:0005789(CC:endoplasmic reticulum membrane);GO:0044233(CC:mitochondria-associated endoplasmic reticulum membrane);GO:0017128(MF:phospholipid scramblase activity)				PF09335(SNARE associated Golgi protein)
M3W8J8	O-acyltransferase	SOAT1	M3W8J8	A0A5F5XKF1;M3W8J8	SOAT1	O-acyltransferase	M3W8J8_FELCA	13	79543.9	72965	79866.6	77458.5	54004.8	42330.8	44261.7	46865.8	1.65277	0.0019834	0.0189522	GO:0008203(BP:cholesterol metabolic process);GO:0042632(BP:cholesterol homeostasis);GO:0005789(CC:endoplasmic reticulum membrane);GO:0034736(MF:cholesterol O-acyltransferase activity)	fca:101081271(SOAT1)	fca00100(Steroid biosynthesis);fca04979(Cholesterol metabolism)		PF03062(MBOAT, membrane-bound O-acyltransferase family)
A0A2I2ULA7	Stomatin like 2	STOML2	A0A2I2ULA7	A0A5F5XVS3;A0A2I2ULA7;A0A337SVE7;M3VW09	STOML2	Stomatin like 2	A0A2I2ULA7_FELCA	27	346338	316983	341119	334813	176348	229355	202118	202607	1.65253	0.00174497	0.0181203	GO:0016020(CC:membrane)	fca:101088700			PF01145(SPFH domain / Band 7 family);PF16200(C-terminal region of band_7)
M3WPC1	Seipin	BSCL2	M3WPC1	A0A2I2U0G9;M3WPC1	BSCL2	Seipin	M3WPC1_FELCA	3	30169.3	28121.7	28583.8	28958.3	18734.5	17495.3	16342.2	17524	1.65249	0.000249495	0.0138038	GO:0006629(BP:lipid metabolic process);GO:0019915(BP:lipid storage);GO:0034389(BP:lipid droplet organization);GO:0140042(BP:lipid droplet formation);GO:0005789(CC:endoplasmic reticulum membrane);GO:0005811(CC:lipid droplet);GO:0005543(MF:phospholipid binding)				PF06775(Putative adipose-regulatory protein (Seipin))
M3W8Q7	Glutamate dehydrogenase 1, mitochondrial		M3W8Q7	M3W8Q7		Glutamate dehydrogenase 1, mitochondrial	M3W8Q7_FELCA	60	1922450	1889640	1978020	1.93004e+06	1073520	1303800	1127260	1.16819e+06	1.65216	0.000506949	0.0142476	GO:0006538(BP:glutamate catabolic process);GO:0006541(BP:glutamine metabolic process);GO:0032024(BP:positive regulation of insulin secretion);GO:0072350(BP:tricarboxylic acid metabolic process);GO:0005739(CC:mitochondrion);GO:0005759(CC:mitochondrial matrix);GO:0004352(MF:glutamate dehydrogenase (NAD+) activity)				PF02812(Glu/Leu/Phe/Val dehydrogenase, dimerisation domain);PF00208(Glutamate/Leucine/Phenylalanine/Valine dehydrogenase)
A0A337SAE4	Thiosulfate sulfurtransferase like domain containing 1	TSTD1	A0A337SAE4	A0A337SAE4;A0A5F5Y3H7	TSTD1	Thiosulfate sulfurtransferase like domain containing 1	A0A337SAE4_FELCA	3	30891.3	26457.3	26946.6	28098.4	18063.4	14607.7	18351	17007.4	1.65213	0.00388159	0.0230014	GO:0070221(BP:sulfide oxidation, using sulfide:quinone oxidoreductase);GO:0050337(MF:thiosulfate-thiol sulfurtransferase activity)				PF00581(Rhodanese-like domain)
A0A2I2UMR0	MOB kinase activator 1A	MOB1A	A0A2I2UMR0	A0A2I2UMR0	MOB1A	MOB kinase activator 1A	A0A2I2UMR0_FELCA	6	81715.1	76439.1	92102.9	83419	43592	56887.1	51017	50498.7	1.6519	0.0053665	0.0268359					PF01722(BolA-like protein)
A0A2I2UYE6	Methylmalonyl-CoA epimerase	MCEE	A0A2I2UYE6	A0A2I2UYE6	MCEE	Methylmalonyl-CoA epimerase	A0A2I2UYE6_FELCA	5	201702	202417	217469	207196	118277	135493	122574	125448	1.65165	0.000360752	0.0139201	GO:0046491(BP:L-methylmalonyl-CoA metabolic process);GO:0004493(MF:methylmalonyl-CoA epimerase activity)	fca:101085468(MCEE)	fca00630(Glyoxylate and dicarboxylate metabolism);fca00640(Propanoate metabolism);fca00280(Valine, leucine and isoleucine degradation)		PF13669(Glyoxalase/Bleomycin resistance protein/Dioxygenase superfamily)
M3WIY9	NADH dehydrogenase [ubiquinone] 1 beta subcomplex subunit 7	NDUFB7	M3WIY9	M3WIY9	NDUFB7	NADH dehydrogenase [ubiquinone] 1 beta subcomplex subunit 7	M3WIY9_FELCA	16	238541	239497	258241	245426	127422	175417	143004	148614	1.65143	0.00336763	0.0218479	GO:0032981(BP:mitochondrial respiratory chain complex I assembly);GO:0005747(CC:mitochondrial respiratory chain complex I);GO:0005758(CC:mitochondrial intermembrane space);GO:0008137(MF:NADH dehydrogenase (ubiquinone) activity)	fca:101091850(NDUFB7)	fca00190(Oxidative phosphorylation);fca04723(Retrograde endocannabinoid signaling);fca04714(Thermogenesis);;;;;;;;;		PF05676(NADH-ubiquinone oxidoreductase B18 subunit (NDUFB7))
M3WU54	Vesicle associated membrane protein 5	VAMP5	M3WU54	M3WU54	VAMP5	Vesicle associated membrane protein 5	M3WU54_FELCA	6	89277.2	84086.8	85563.7	86309.2	51264	58951.7	46645.6	52287.1	1.65068	0.000957823	0.0161925	GO:0007519(BP:skeletal muscle tissue development);GO:0043001(BP:Golgi to plasma membrane protein transport);GO:0005770(CC:late endosome);GO:0005886(CC:plasma membrane);GO:0009986(CC:cell surface);GO:0014704(CC:intercalated disc);GO:0030659(CC:cytoplasmic vesicle membrane);GO:0048471(CC:perinuclear region of cytoplasm)				PF00957(Synaptobrevin)
A0A337STZ5	Brain abundant membrane attached signal protein 1	BASP1	A0A337STZ5	A0A337STZ5	BASP1	Brain abundant membrane attached signal protein 1	A0A337STZ5_FELCA	13	995891	964085	1064750	1008242	529659	690811	614037	611502	1.6488	0.00198688	0.0189522					PF05466(Brain acid soluble protein 1 (BASP1 protein))
A0A2I2U0U0	Serine and arginine rich splicing factor 6	SRSF6	A0A2I2U0U0	A0A2I2U0U0;M3X8K9;A0A5F5Y1F6	SRSF6	Serine and arginine rich splicing factor 6	A0A2I2U0U0_FELCA	21	1492520	1382680	1421520	1432240	828320	917974	859837	868710	1.6487	0.000170538	0.0137697	GO:0000380(BP:alternative mRNA splicing, via spliceosome);GO:0000381(BP:regulation of alternative mRNA splicing, via spliceosome);GO:0006376(BP:mRNA splice site selection);GO:0010837(BP:regulation of keratinocyte proliferation);GO:0045617(BP:negative regulation of keratinocyte differentiation);GO:0048025(BP:negative regulation of mRNA splicing, via spliceosome);GO:0060501(BP:positive regulation o…				PF00076(RNA recognition motif)
M3W342	ATP-dependent RNA helicase SUPV3L1, mitochondrial	SUPV3L1	M3W342	M3W342	SUPV3L1	ATP-dependent RNA helicase SUPV3L1, mitochondrial	M3W342_FELCA	40	161586	166364	170442	166131	95379.7	110924	96179.2	100828	1.64767	0.000323291	0.0139201	GO:0000958(BP:mitochondrial mRNA catabolic process);GO:0000962(BP:positive regulation of mitochondrial RNA catabolic process);GO:0000965(BP:mitochondrial RNA 3'-end processing);GO:0006310(BP:DNA recombination);GO:0006401(BP:RNA catabolic process);GO:0030307(BP:positive regulation of cell growth);GO:0035945(BP:mitochondrial ncRNA surveillance);GO:0035946(BP:mitochondrial mRNA surveillance);GO:0043…				PF00271(Helicase conserved C-terminal domain);PF18147(Suv3 C-terminal domain 1);PF18114(Suv3 helical N-terminal domain);PF12513(Mitochondrial degradasome RNA helicase subunit C terminal)
M3WRQ4	Dolichol-phosphate mannosyltransferase subunit 3	DPM3	M3WRQ4	M3WRQ4	DPM3	Dolichol-phosphate mannosyltransferase subunit 3	M3WRQ4_FELCA	3	149065	169963	155657	158228	77777.3	109459	100859	96031.8	1.64767	0.00530072	0.02669	GO:0006486(BP:protein glycosylation);GO:0006506(BP:GPI anchor biosynthetic process);GO:0019348(BP:dolichol metabolic process);GO:0031647(BP:regulation of protein stability);GO:0005789(CC:endoplasmic reticulum membrane);GO:0033185(CC:dolichol-phosphate-mannose synthase complex);GO:0008047(MF:enzyme activator activity)	fca:101091753(DPM3)	fca00510(N-Glycan biosynthesis)		PF08285(Dolichol-phosphate mannosyltransferase subunit 3 (DPM3))
A0A337RWA0	Nipsnap homolog 2	NIPSNAP2	A0A337RWA0	A0A337RWA0	NIPSNAP2	Nipsnap homolog 2	A0A337RWA0_FELCA	16	219621	202268	212249	211379	128137	139203	117757	128366	1.6467	0.000481416	0.0141459	GO:0006119(BP:oxidative phosphorylation);GO:0007005(BP:mitochondrion organization);GO:0005739(CC:mitochondrion);GO:0005741(CC:mitochondrial outer membrane)				PF07978(NIPSNAP)
A0A337SCA7	Large ribosomal subunit protein mL50	ALDOB	A0A337SCA7;M3WTK6	A0A337SCA7;M3WTK6	ALDOB	Large ribosomal subunit protein mL50	A0A337SCA7_FELCA;M3WTK6_FELCA	16	166809	188169	200147	185042	102632	126325	108192	112383	1.64653	0.00386256	0.0229663	GO:0005739(CC:mitochondrion);GO:0005840(CC:ribosome);GO:1990904(CC:ribonucleoprotein complex)				PF10501(Ribosomal subunit 39S)
M3XB82	THO complex subunit 1	THOC1	M3XB82	M3XB82	THOC1	THO complex subunit 1	M3XB82_FELCA	41	85657.7	83329.6	76822.2	81936.5	47382.1	54142	47781.5	49768.5	1.64635	0.000722597	0.0154296	GO:0006406(BP:mRNA export from nucleus);GO:0006915(BP:apoptotic process);GO:0007165(BP:signal transduction);GO:0031297(BP:replication fork processing);GO:0032784(BP:regulation of DNA-templated transcription, elongation);GO:0032786(BP:positive regulation of DNA-templated transcription, elongation);GO:0046784(BP:viral mRNA export from host cell nucleus);GO:0048297(BP:negative regulation of isotype …				PF00531(Death domain);PF11957(THO complex subunit 1 transcription elongation factor)
A0A5F5Y1J5	Large subunit GTPase 1 homolog	LSG1	A0A5F5Y1J5	A0A5F5Y1J5;A0A5F5XL78;M3X0K0	LSG1	Large subunit GTPase 1 homolog	A0A5F5Y1J5_FELCA	35	105909	123290	107241	112147	61847.4	77403.2	65139.3	68130	1.64607	0.0038527	0.022942	GO:0000054(BP:ribosomal subunit export from nucleus);GO:0005783(CC:endoplasmic reticulum);GO:0005829(CC:cytosol);GO:0015030(CC:Cajal body);GO:0003924(MF:GTPase activity);GO:0005525(MF:GTP binding)	fca:101086415(LSG1)	fca03008(Ribosome biogenesis in eukaryotes)		PF01926(50S ribosome-binding GTPase)
A0A2I2UJ10	Succinate dehydrogenase [ubiquinone] cytochrome b small subunit	SDHD	A0A2I2UJ10;M3XAM7	M3XAM7;A0A2I2UJ10	SDHD	Succinate dehydrogenase [ubiquinone] cytochrome b small subunit	A0A2I2UJ10_FELCA;M3XAM7_FELCA	4	340137	299271	278562	305990	165467	219967	172378	185937	1.64566	0.00853168	0.0337628	GO:0006099(BP:tricarboxylic acid cycle);GO:0005743(CC:mitochondrial inner membrane);GO:0046872(MF:metal ion binding)				PF05328(CybS, succinate dehydrogenase cytochrome B small subunit)
M3WXZ4	60 kDa heat shock protein, mitochondrial	HSPD1	M3WXZ4	M3WXZ4	HSPD1	60 kDa heat shock protein, mitochondrial	M3WXZ4_FELCA	96	3436440	3132860	3419720	3.32967e+06	1761880	2289370	2020290	2.02385e+06	1.64522	0.00197262	0.0189522	GO:0002755(BP:MyD88-dependent toll-like receptor signaling pathway);GO:0002842(BP:positive regulation of T cell mediated immune response to tumor cell);GO:0006457(BP:protein folding);GO:0006919(BP:activation of cysteine-type endopeptidase activity involved in apoptotic process);GO:0008637(BP:apoptotic mitochondrial changes);GO:0009409(BP:response to cold);GO:0032727(BP:positive regulation of inte…	fca:101088683(HSPD1)	fca03018(RNA degradation);;;;		PF00118(TCP-1/cpn60 chaperonin family)
A0A2I2V4F5	ATP synthase subunit f, mitochondrial	ATP5MF	A0A2I2V4F5;A0A5F5XP54	A0A2I2UVA9;A0A2I2V4F5;A0A5F5XP54	ATP5MF	ATP synthase subunit f, mitochondrial	A0A2I2V4F5_FELCA;A0A5F5XP54_FELCA	4	317357	343475	383815	348216	206070	258037	170869	211659	1.64518	0.0127767	0.0422008	GO:0006754(BP:ATP biosynthetic process);GO:1902600(BP:proton transmembrane transport);GO:0005743(CC:mitochondrial inner membrane);GO:0045263(CC:proton-transporting ATP synthase complex, coupling factor F(o))				PF10206(Mitochondrial F1F0-ATP synthase, subunit f)
A0A2I2U931	NADH dehydrogenase [ubiquinone] iron-sulfur protein 6, mitochondrial	NDUFS6	A0A2I2U931	A0A2I2U931	NDUFS6	NADH dehydrogenase [ubiquinone] iron-sulfur protein 6, mitochondrial	A0A2I2U931_FELCA	7	140910	147201	156482	148198	71474.5	101100	97703.2	90092.6	1.64495	0.00502709	0.0261131	GO:0006120(BP:mitochondrial electron transport, NADH to ubiquinone);GO:0005747(CC:mitochondrial respiratory chain complex I)				PF10276(Zinc-finger domain)
A0A2I2UC29	Mitochondrial import inner membrane translocase subunit TIM14	DNAJC19	A0A2I2UC29;M3WDJ7	A0A2I2UC29;A0A337SRJ2;A0A5F5XDF5;M3WDJ7	DNAJC19	Mitochondrial import inner membrane translocase subunit TIM14	A0A2I2UC29_FELCA;M3WDJ7_FELCA	11	126659	127417	140655	131577	70112.5	97503.9	72374.2	79996.9	1.64478	0.00643471	0.0293064	GO:0016020(CC:membrane)				PF00226(DnaJ domain)
M3WM59	Enoyl-CoA hydratase, mitochondrial	ECHS1	M3WM59	M3WM59	ECHS1	Enoyl-CoA hydratase, mitochondrial	M3WM59_FELCA	26	423449	417236	448674	429786	236481	306309	241125	261305	1.64477	0.00234492	0.0196432	GO:0006635(BP:fatty acid beta-oxidation);GO:0005739(CC:mitochondrion);GO:0004300(MF:enoyl-CoA hydratase activity)				PF00378(Enoyl-CoA hydratase/isomerase)
A0A5F5XUJ4	FXYD domain-containing ion transport regulator	FXYD6	A0A5F5XUJ4;A0A5F5Y4A0;M3WFP9	A0A5F5XUJ4;A0A5F5Y4A0;M3WFP9	FXYD6	FXYD domain-containing ion transport regulator	A0A5F5XUJ4_FELCA;A0A5F5Y4A0_FELCA;M3WFP9_FELCA	5	50536.2	59817.2	52446.1	54266.5	28980.5	40708.9	29302.2	32997.2	1.64458	0.0112789	0.0394024	GO:0006811(BP:ion transport);GO:0043269(BP:regulation of ion transport);GO:0016020(CC:membrane);GO:0099106(MF:ion channel regulator activity)				PF02038(ATP1G1/PLM/MAT8 family)
A0A2I2UKF8	Transmembrane p24 trafficking protein 7	TMED7	A0A2I2UKF8	A0A2I2UKF8	TMED7	Transmembrane p24 trafficking protein 7	A0A2I2UKF8_FELCA	12	357359	338720	358593	351557	214678	246141	180492	213770	1.64456	0.00233429	0.0196432	GO:0006886(BP:intracellular protein transport);GO:0006888(BP:endoplasmic reticulum to Golgi vesicle-mediated transport);GO:0007030(BP:Golgi organization);GO:0005783(CC:endoplasmic reticulum);GO:0005789(CC:endoplasmic reticulum membrane);GO:0005793(CC:endoplasmic reticulum-Golgi intermediate compartment);GO:0005794(CC:Golgi apparatus);GO:0030134(CC:COPII-coated ER to Golgi transport vesicle);GO:00…				PF01105(emp24/gp25L/p24 family/GOLD)
A0A337S6R5	ATP synthase-coupling factor 6, mitochondrial	ATP5PF	A0A337S6R5	A0A337S6R5	ATP5PF	ATP synthase-coupling factor 6, mitochondrial	A0A337S6R5_FELCA	10	605511	585990	624631	605377	312625	421100	370620	368115	1.64453	0.00204324	0.0192357	GO:0042776(BP:proton motive force-driven mitochondrial ATP synthesis);GO:0000276(CC:mitochondrial proton-transporting ATP synthase complex, coupling factor F(o));GO:0005753(CC:mitochondrial proton-transporting ATP synthase complex);GO:0046933(MF:proton-transporting ATP synthase activity, rotational mechanism)				PF05511(Mitochondrial ATP synthase coupling factor 6)
A0A337SNW4	RNA polymerase I subunit E	POLR1E	A0A337SNW4	A0A337SNW4	POLR1E	RNA polymerase I subunit E	A0A337SNW4_FELCA	14	103024	109297	90207.3	100843	57638.1	59860.9	66560.5	61353.2	1.64364	0.0031623	0.0211903	GO:0001188(BP:RNA polymerase I preinitiation complex assembly);GO:0006362(BP:transcription elongation from RNA polymerase I promoter);GO:0001650(CC:fibrillar center);GO:0005654(CC:nucleoplasm);GO:0005736(CC:RNA polymerase I complex);GO:0001179(MF:RNA polymerase I general transcription initiation factor binding);GO:0003677(MF:DNA binding)	fca:101090299(POLR1E)	fca03020(RNA polymerase)		PF06870(A49-like RNA polymerase I associated factor)
A0A2I2V2U7	Obg like ATPase 1	OLA1	A0A2I2V2U7	A0A2I2V2U7	OLA1	Obg like ATPase 1	A0A2I2V2U7_FELCA	2	415660	452109	450255	439341	242388	285632	273945	267322	1.64349	0.000604584	0.0148538	GO:0005525(MF:GTP binding)				PF06071(Protein of unknown function (DUF933))
A0A5F5XTP7	Phosphatidate cytidylyltransferase	CDS2	A0A5F5XTP7;M3X250	A0A5F5XTP7;A0A5F5Y788;M3X250	CDS2	Phosphatidate cytidylyltransferase	A0A5F5XTP7_FELCA;M3X250_FELCA	7	77987.6	67463	69053.5	71501.4	45888	42464.8	42228.6	43527.1	1.64268	0.00130322	0.0171785	GO:0016024(BP:CDP-diacylglycerol biosynthetic process);GO:0016020(CC:membrane);GO:0004605(MF:phosphatidate cytidylyltransferase activity)	fca:101088071(CDS2)	fca00564(Glycerophospholipid metabolism);fca04070(Phosphatidylinositol signaling system)		PF01148(Cytidylyltransferase family)
M3X9W5	Small ribosomal subunit protein mS25	MRPS25	M3X9W5	A0A337SMX2;M3X9W5	MRPS25	Small ribosomal subunit protein mS25	M3X9W5_FELCA	16	100248	81494.3	97813.8	93185.4	53597.6	63423.2	53169	56729.9	1.64261	0.00576045	0.0278006	GO:0005739(CC:mitochondrion);GO:0005840(CC:ribosome);GO:1990904(CC:ribonucleoprotein complex);GO:0003735(MF:structural constituent of ribosome)	fca:101099948			PF05047(Mitochondrial ribosomal protein L51 / S25 / CI-B8 domain)
M3XFI8	Peptidyl-prolyl cis-trans isomerase	PPIF	M3XFI8	M3XFI8	PPIF	Peptidyl-prolyl cis-trans isomerase	M3XFI8_FELCA	13	250022	255667	265566	257085	143610	178797	147168	156525	1.64245	0.00113443	0.0167364	GO:0000413(BP:protein peptidyl-prolyl isomerization);GO:0002931(BP:response to ischemia);GO:0006457(BP:protein folding);GO:0008637(BP:apoptotic mitochondrial changes);GO:0010849(BP:regulation of proton-transporting ATPase activity, rotational mechanism);GO:0032780(BP:negative regulation of ATP-dependent activity);GO:0070266(BP:necroptotic process);GO:0070301(BP:cellular response to hydrogen perox…	fca:101099589(PPIF)	fca04020(Calcium signaling pathway);fca04022(cGMP-PKG signaling pathway);fca04613(Neutrophil extracellular trap formation);;;;;;;;;		PF00160(Cyclophilin type peptidyl-prolyl cis-trans isomerase/CLD)
M3VZA6	Electron transfer flavoprotein subunit beta	ETFB	M3VZA6	M3VZA6	ETFB	Electron transfer flavoprotein subunit beta	M3VZA6_FELCA	31	653824	655475	710113	673137	379325	457020	393191	409845	1.64242	0.000958135	0.0161925	GO:0009063(BP:cellular amino acid catabolic process);GO:0022904(BP:respiratory electron transport chain);GO:0033539(BP:fatty acid beta-oxidation using acyl-CoA dehydrogenase);GO:0005759(CC:mitochondrial matrix);GO:0045251(CC:electron transfer flavoprotein complex);GO:0009055(MF:electron transfer activity)	fca:101085254			PF01012(Electron transfer flavoprotein domain)
A0A2I2V2J0	Vesicle-associated membrane protein-associated protein A	VAPA	A0A2I2V2J0	M3WR51;A0A2I2V2J0	VAPA	Vesicle-associated membrane protein-associated protein A	A0A2I2V2J0_FELCA	33	893019	872226	834047	866431	466418	605100	511283	527600	1.64221	0.00157758	0.0176369	GO:0005789(CC:endoplasmic reticulum membrane)				PF00635(MSP (Major sperm protein) domain)
A0A2I2UGT1	Glycerol-3-phosphate dehydrogenase	GPD2	A0A2I2UGT1;M3WFL0	A0A2I2UAI2;A0A2I2UGT1;A0A337SMJ4;M3WFL0	GPD2	Glycerol-3-phosphate dehydrogenase	A0A2I2UGT1_FELCA;M3WFL0_FELCA	63	237860	244427	242281	241523	131792	170458	139184	147145	1.6414	0.00141561	0.0173757	GO:0006072(BP:glycerol-3-phosphate metabolic process);GO:0005739(CC:mitochondrion);GO:0009331(CC:glycerol-3-phosphate dehydrogenase complex);GO:0005509(MF:calcium ion binding);GO:0052591(MF:sn-glycerol-3-phosphate:ubiquinone-8 oxidoreductase activity)				PF16901(C-terminal domain of alpha-glycerophosphate oxidase);PF13499(EF-hand domain pair);PF01266(FAD dependent oxidoreductase)
M3W859	Small ribosomal subunit protein mS40	MRPS18B	M3W859	M3W859	MRPS18B	Small ribosomal subunit protein mS40	M3W859_FELCA	12	166958	174952	169939	170616	90838	121620	99651.8	104037	1.63996	0.00213529	0.0192751	GO:0032543(BP:mitochondrial translation);GO:0005654(CC:nucleoplasm);GO:0005739(CC:mitochondrion);GO:0005763(CC:mitochondrial small ribosomal subunit);GO:0030054(CC:cell junction);GO:0003735(MF:structural constituent of ribosome)				PF01084(Ribosomal protein S18)
M3WMH8	Ribosomal RNA-processing protein 8	RRP8	M3WMH8	M3WMH8	RRP8	Ribosomal RNA-processing protein 8	M3WMH8_FELCA	20	117749	126303	128137	124063	68731	87638.4	70607.4	75658.9	1.63977	0.00207345	0.0192456	GO:0000183(BP:rDNA heterochromatin assembly);GO:0006364(BP:rRNA processing);GO:0031062(BP:positive regulation of histone methylation);GO:0031065(BP:positive regulation of histone deacetylation);GO:0032259(BP:methylation);GO:0042149(BP:cellular response to glucose starvation);GO:0045786(BP:negative regulation of cell cycle);GO:0045892(BP:negative regulation of transcription, DNA-templated);GO:0046…				PF05148(Hypothetical methyltransferase)
A0A2I2USF6	Large ribosomal subunit protein uL22m	MRPL22	A0A2I2USF6;A0A5F5Y534	A0A2I2USF6;A0A5F5Y534	MRPL22	Large ribosomal subunit protein uL22m	A0A2I2USF6_FELCA;A0A5F5Y534_FELCA	7	67593.5	74608.2	73981.3	72061	44466.1	50039.1	37370.1	43958.4	1.6393	0.00282427	0.0205031	GO:0006412(BP:translation);GO:0015934(CC:large ribosomal subunit);GO:0003735(MF:structural constituent of ribosome)				PF00237(Ribosomal protein L22p/L17e)
A0A2I2U3M8	HscB mitochondrial iron-sulfur cluster cochaperone	HSCB	A0A2I2U3M8	A0A2I2U3M8;A0A337SBL1;A0A337SF44	HSCB	HscB mitochondrial iron-sulfur cluster cochaperone	A0A2I2U3M8_FELCA	11	65256.6	76556.8	76400.1	72737.8	41982.6	53606.8	37587	44392.1	1.63853	0.00951387	0.0357936	GO:0044571(BP:[2Fe-2S] cluster assembly);GO:0051259(BP:protein complex oligomerization);GO:0005654(CC:nucleoplasm);GO:0005739(CC:mitochondrion);GO:0005829(CC:cytosol);GO:0001671(MF:ATPase activator activity);GO:0042802(MF:identical protein binding);GO:0051087(MF:chaperone binding)	fca:101086094			PF07743(HSCB C-terminal oligomerisation domain);PF18256(Co-chaperone HscB tetracysteine metal binding motif)
M3W2E9	Integrin subunit alpha 3	ITGA3	M3W2E9	M3W2E9;A0A2I2USG0	ITGA3	Integrin subunit alpha 3	M3W2E9_FELCA	47	445006	451368	459538	451971	258420	305209	264032	275887	1.63825	0.000328632	0.0139201	GO:0001764(BP:neuron migration);GO:0007160(BP:cell-matrix adhesion);GO:0007229(BP:integrin-mediated signaling pathway);GO:0007266(BP:Rho protein signal transduction);GO:0007613(BP:memory);GO:0017015(BP:regulation of transforming growth factor beta receptor signaling pathway);GO:0030111(BP:regulation of Wnt signaling pathway);GO:0030324(BP:lung development);GO:0030510(BP:regulation of BMP signalin…				PF20805(Integrin alpha Ig-like domain 2);PF20806(Integrin alpha Ig-like domain 3);PF08441(Integrin alpha Ig-like domain 1);PF01839(FG-GAP repeat)
M3WIH2	polyribonucleotide nucleotidyltransferase	PNPT1	M3WIH2	M3WIH2;A0A5F5XS63	PNPT1	polyribonucleotide nucleotidyltransferase	M3WIH2_FELCA	48	177073	193781	188021	186292	106223	127449	107531	113734	1.63795	0.00100446	0.0164519	GO:0000958(BP:mitochondrial mRNA catabolic process);GO:0000962(BP:positive regulation of mitochondrial RNA catabolic process);GO:0000964(BP:mitochondrial RNA 5'-end processing);GO:0000965(BP:mitochondrial RNA 3'-end processing);GO:0034599(BP:cellular response to oxidative stress);GO:0035458(BP:cellular response to interferon-beta);GO:0035928(BP:rRNA import into mitochondrion);GO:0043457(BP:regula…	fca:101094336(PNPT1)	fca03018(RNA degradation)		PF03725(3' exoribonuclease family, domain 2);PF01138(3' exoribonuclease family, domain 1);PF03726(Polyribonucleotide nucleotidyltransferase, RNA binding domain);PF00013(KH domain);PF00575(S1 RNA binding domain)
M3X4J3	small monomeric GTPase	RAP1A	M3X4J3	M3X4J3	RAP1A	small monomeric GTPase	M3X4J3_FELCA	7	96317.6	97526.8	95997.4	96613.9	57268.1	63316.1	56405.1	58996.4	1.63762	7.15597e-05	0.0137697	GO:0010976(BP:positive regulation of neuron projection development);GO:0016079(BP:synaptic vesicle exocytosis);GO:0032486(BP:Rap protein signal transduction);GO:0061028(BP:establishment of endothelial barrier);GO:0070374(BP:positive regulation of ERK1 and ERK2 cascade);GO:0071320(BP:cellular response to cAMP);GO:0072659(BP:protein localization to plasma membrane);GO:0098696(BP:regulation of neuro…	fca:101094942(RAP1A)	fca04010(MAPK signaling pathway);fca04014(Ras signaling pathway);fca04015(Rap1 signaling pathway);fca04024(cAMP signaling pathway);fca04510(Focal adhesion);fca04520(Adherens junction);fca04530(Tight junction);fca04611(Platelet activation);fca04670(Leukocyte transendothelial migration);fca04062(Chemokine signaling pathway);fca04972(Pancreatic secretion);fca04720(Long-term potentiation);fca04722(Ne…		PF00071(Ras family)
A0A2I2UZY5	Tax1 binding protein 1	TAX1BP1	A0A2I2UZY5	A0A2I2UZY5;M3W6Q2	TAX1BP1	Tax1 binding protein 1	A0A2I2UZY5_FELCA	44	112390	108346	102003	107580	65297.3	77143.8	54699.2	65713.4	1.6371	0.00425068	0.0240104	GO:0043066(BP:negative regulation of apoptotic process);GO:0046872(MF:metal ion binding)	fca:101080772(TAX1BP1)	fca04140(Autophagy - animal);fca04137(Mitophagy - animal)		PF07888(Calcium binding and coiled-coil domain (CALCOCO1) like);PF17751(SKICH domain);PF18112(Autophagy receptor zinc finger-C2H2 domain)
A0A2I2V2Y6	Elongin-A	ELOA	A0A2I2V2Y6	A0A2I2V2Y6	ELOA	Elongin-A	A0A2I2V2Y6_FELCA	1	39869.9	42809.5	43966.9	42215.4	26221.6	31877.6	19342.5	25813.9	1.63538	0.0127547	0.042153	GO:0006368(BP:transcription elongation from RNA polymerase II promoter);GO:0070449(CC:elongin complex)				PF06881(RNA polymerase II transcription factor SIII (Elongin) subunit A);PF08711(TFIIS helical bundle-like domain)
M3VYM2	Ankyrin repeat and LEM domain containing 2	ANKLE2	M3VYM2	A0A5F5XX11;A0A5F5XW60;M3VYM2	ANKLE2	Ankyrin repeat and LEM domain containing 2	M3VYM2_FELCA	47	91704	87676	78986.3	86122.1	45828.4	59245	52922	52665.1	1.63528	0.00343721	0.0220559	GO:0016020(CC:membrane)				PF03020(LEM domain)
A0A337SUB2	RAB6A, member RAS onco family	RAB6A	A0A337SUB2	A0A337S9B8;A0A337SUB2;A0A337SJY5;M3WBQ7	RAB6A	RAB6A, member RAS onco family	A0A337SUB2_FELCA	26	439126	455334	452854	449105	259787	305100	259415	274767	1.63449	0.000401053	0.0139201	GO:0006890(BP:retrograde vesicle-mediated transport, Golgi to endoplasmic reticulum);GO:0018125(BP:peptidyl-cysteine methylation);GO:0019882(BP:antigen processing and presentation);GO:0034498(BP:early endosome to Golgi transport);GO:1903292(BP:protein localization to Golgi membrane);GO:0000139(CC:Golgi membrane);GO:0002080(CC:acrosomal membrane);GO:0005802(CC:trans-Golgi network);GO:0005829(CC:cy…				PF00071(Ras family)
A0A337SB25	peptidylprolyl isomerase	FKBP11	A0A337SB25	A0A2I2UYA9;A0A337SB25	FKBP11	peptidylprolyl isomerase	A0A337SB25_FELCA	8	313629	317514	320408	317184	165405	220135	197138	194226	1.63306	0.00153742	0.0176081	GO:0000413(BP:protein peptidyl-prolyl isomerization);GO:0061077(BP:chaperone-mediated protein folding);GO:0003755(MF:peptidyl-prolyl cis-trans isomerase activity)				PF00254(FKBP-type peptidyl-prolyl cis-trans isomerase)
A0A5F5Y4I6	Mitochondrial proton/calcium exchanger protein	LETM1	A0A5F5Y4I6;M3WDL1	A0A5F5Y4I6;M3WDL1	LETM1	Mitochondrial proton/calcium exchanger protein	A0A5F5Y4I6_FELCA;M3WDL1_FELCA	53	424394	462938	434245	440526	239399	296014	273897	269770	1.63297	0.00105788	0.0165914	GO:0006813(BP:potassium ion transport);GO:0005743(CC:mitochondrial inner membrane);GO:0005509(MF:calcium ion binding);GO:0015297(MF:antiporter activity);GO:0043022(MF:ribosome binding)	fca:101082904			PF07766(LETM1-like, RBD)
M3WC83	NADH dehydrogenase [ubiquinone] 1 alpha subcomplex assembly factor 3	NDUFAF3	M3WC83	M3WC83	NDUFAF3	NADH dehydrogenase [ubiquinone] 1 alpha subcomplex assembly factor 3	M3WC83_FELCA	4	82786.2	91654.9	80525.5	84988.9	51201	56102.1	48835.5	52046.2	1.63295	0.00120143	0.0169959	GO:0032981(BP:mitochondrial respiratory chain complex I assembly);GO:0005634(CC:nucleus);GO:0005743(CC:mitochondrial inner membrane)	fca:101080435(NDUFAF3)	fca04714(Thermogenesis)		PF04430(Protein of unknown function (DUF498/DUF598))
A0A2I2U3Q2	Dihydrolipoamide acetyltransferase component of pyruvate dehydrogenase complex	PDHX	A0A2I2U3Q2;M3WSZ3	A0A2I2U3Q2;M3WSZ3	PDHX	Dihydrolipoamide acetyltransferase component of pyruvate dehydrogenase complex	A0A2I2U3Q2_FELCA;M3WSZ3_FELCA	22	253614	246550	275766	258643	142697	186574	145939	158403	1.63281	0.00382192	0.0229164	GO:0006086(BP:acetyl-CoA biosynthetic process from pyruvate);GO:0005759(CC:mitochondrial matrix);GO:0045254(CC:pyruvate dehydrogenase complex);GO:0016746(MF:acyltransferase activity)				PF00198(2-oxoacid dehydrogenases acyltransferase (catalytic domain));PF02817(e3 binding domain);PF00364(Biotin-requiring enzyme)
M3VY22	Methionine aminopeptidase	METAP1D	M3VY22	M3VY22	METAP1D	Methionine aminopeptidase	M3VY22_FELCA	5	26264.6	30331.8	31379.5	29325.3	16950.7	19015.5	17934.6	17966.9	1.63218	0.00244144	0.019756	GO:0006508(BP:proteolysis);GO:0036211(BP:protein modification process);GO:0005739(CC:mitochondrion);GO:0046872(MF:metal ion binding);GO:0070006(MF:metalloaminopeptidase activity);GO:0004239(NA:NA)				PF00557(Metallopeptidase family M24)
M3X0B3	Coiled-coil domain containing 127	CCDC127	M3X0B3	M3X0B3	CCDC127	Coiled-coil domain containing 127	M3X0B3_FELCA	13	95011.2	88401.6	80007.6	87806.8	43755	62023.7	55618	53798.9	1.63213	0.00784437	0.032184		fca:101097133
M3WAW0	Ribosomal RNA processing 9, U3 small nucleolar RNA binding protein	RRP9	M3WAW0	M3WAW0	RRP9	Ribosomal RNA processing 9, U3 small nucleolar RNA binding protein	M3WAW0_FELCA	20	181118	213564	210262	201648	124588	133915	112152	123552	1.63209	0.00295196	0.0208007	GO:0006364(BP:rRNA processing);GO:0042274(BP:ribosomal small subunit biogenesis);GO:0005730(CC:nucleolus);GO:0031428(CC:box C/D RNP complex);GO:0032040(CC:small-subunit processome);GO:0030515(MF:snoRNA binding);GO:0034511(MF:U3 snoRNA binding)				PF00400(WD domain, G-beta repeat)
A0M8S6	Caveolin-2	CAV2	A0M8S6	A0M8S6;A0A5H1ZRJ1	CAV2	Caveolin-2	CAV2_FELCA	10	75795.6	86559.6	90934.4	84429.9	51260	52487	51507.9	51751.6	1.63144	0.00193156	0.0188251	GO:0001937(BP:negative regulation of endothelial cell proliferation);GO:0006906(BP:vesicle fusion);GO:0007005(BP:mitochondrion organization);GO:0007029(BP:endoplasmic reticulum organization);GO:0008286(BP:insulin receptor signaling pathway);GO:0030154(BP:cell differentiation);GO:0043410(BP:positive regulation of MAPK cascade);GO:0048278(BP:vesicle docking);GO:0048741(BP:skeletal muscle fiber deve…	fca:493667(CAV2)	fca04144(Endocytosis);fca04510(Focal adhesion);;;;		PF01146(Caveolin)
M3WKR2	Isocitrate dehydrogenase [NAD] subunit, mitochondrial	IDH3B	M3WKR2	A0A337S6Z4;A0A5F5XC98;A0A5F5XFX5;M3WKR2	IDH3B	Isocitrate dehydrogenase [NAD] subunit, mitochondrial	M3WKR2_FELCA	42	446185	453389	457418	452331	270973	313352	247464	277263	1.63141	0.000861382	0.0157725	GO:0006099(BP:tricarboxylic acid cycle);GO:0005739(CC:mitochondrion);GO:0000287(MF:magnesium ion binding);GO:0016616(MF:oxidoreductase activity, acting on the CH-OH group of donors, NAD or NADP as acceptor);GO:0051287(MF:NAD binding)	fca:101099035(IDH3B)	fca00020(Citrate cycle (TCA cycle))		PF00180(Isocitrate/isopropylmalate dehydrogenase)
M3WGK3	Protein transport protein Sec61 subunit beta	SEC61B	M3WGK3	M3WGK3	SEC61B	Protein transport protein Sec61 subunit beta	M3WGK3_FELCA	5	435671	419509	451749	435643	243155	281387	276716	267086	1.6311	0.000377952	0.0139201	GO:0006616(BP:SRP-dependent cotranslational protein targeting to membrane, translocation);GO:0030433(BP:ubiquitin-dependent ERAD pathway);GO:0030970(BP:retrograde protein transport, ER to cytosol);GO:0031204(BP:post-translational protein targeting to membrane, translocation);GO:0005784(CC:Sec61 translocon complex);GO:0016020(CC:membrane);GO:0044322(CC:endoplasmic reticulum quality control compart…	fca:101084323(SEC61B)	fca03060(Protein export);fca04141(Protein processing in endoplasmic reticulum);fca04145(Phagosome)		PF03911(Sec61beta family)
M3X718	Large ribosomal subunit protein uL11m	MRPL11	M3X718	M3X718	MRPL11	Large ribosomal subunit protein uL11m	M3X718_FELCA	17	112814	112782	112757	112784	62799.1	79537.1	65140.1	69158.8	1.6308	0.00113147	0.0167364	GO:0006412(BP:translation);GO:0005762(CC:mitochondrial large ribosomal subunit);GO:0003735(MF:structural constituent of ribosome);GO:0070180(MF:large ribosomal subunit rRNA binding)	fca:101085318(MRPL11)	fca03010(Ribosome)		PF03946(Ribosomal protein L11, N-terminal domain);PF00298(Ribosomal protein L11, RNA binding domain)
A0A5F5Y1W2	Presequence protease, mitochondrial	PITRM1	A0A5F5Y1W2;M3VZZ9	A0A5F5XR05;A0A5F5XWB5;A0A5F5Y1W2;M3VZZ9	PITRM1	Presequence protease, mitochondrial	A0A5F5Y1W2_FELCA;M3VZZ9_FELCA	58	86165.2	93707.1	90009.7	89960.7	50548.4	62280.1	52720.8	55183.1	1.63022	0.00117187	0.0169057	GO:0006508(BP:proteolysis);GO:0046872(MF:metal ion binding)				PF00675(Insulinase (Peptidase family M16));PF05193(Peptidase M16 inactive domain);PF08367(Peptidase M16C associated)
M3VWV0	Chromosome E3 C7orf50 homolog	CE3H7orf50	M3VWV0	A0A5F5Y456;M3VWV0	CE3H7orf50	Chromosome E3 C7orf50 homolog	M3VWV0_FELCA	8	249823	264918	247430	254057	127385	177858	162381	155875	1.62988	0.00349428	0.0221645					PF10180(WKF domain)
A0A337S2D3	Calnexin	CANX	A0A337S2D3;M3XBV5	A0A337S2D3;M3XBV5	CANX	Calnexin	A0A337S2D3_FELCA;M3XBV5_FELCA	71	1795120	1706580	1807090	1.7696e+06	905665	1269950	1081740	1085785	1.62979	0.0033914	0.0218479	GO:0006457(BP:protein folding);GO:0030433(BP:ubiquitin-dependent ERAD pathway);GO:0048488(BP:synaptic vesicle endocytosis);GO:0072583(BP:clathrin-dependent endocytosis);GO:0005789(CC:endoplasmic reticulum membrane);GO:0031965(CC:nuclear membrane);GO:0044233(CC:mitochondria-associated endoplasmic reticulum membrane);GO:0044322(CC:endoplasmic reticulum quality control compartment);GO:0098793(CC:pre…				PF00262(Calreticulin family)
M3XE48	Progesterone receptor membrane component 2	PGRMC2	M3XE48	M3XE48;A0A5F5XJV5	PGRMC2	Progesterone receptor membrane component 2	M3XE48_FELCA	13	281639	277431	294054	284375	152368	212619	158706	174564	1.62905	0.00512856	0.0263693	GO:0060612(BP:adipose tissue development);GO:0005635(CC:nuclear envelope);GO:0005783(CC:endoplasmic reticulum);GO:0012505(CC:endomembrane system);GO:0016020(CC:membrane);GO:0015232(MF:heme transmembrane transporter activity);GO:0020037(MF:heme binding)				PF00173(Cytochrome b5-like Heme/Steroid binding domain)
A0A337SEN0	Jumonji domain containing 6, arginine demethylase and lysine hydroxylase	JMJD6	A0A337SEN0	A0A337SEN0	JMJD6	Jumonji domain containing 6, arginine demethylase and lysine hydroxylase	A0A337SEN0_FELCA	1	54722.2	49851.4	60359.8	54977.8	34841.3	33246.4	33161.1	33749.6	1.62899	0.00233726	0.0196432
A0A2I2UQM6	Mitochondrial ribosomal protein S28	MRPS28	A0A2I2UQM6	A0A2I2UQM6;A0A5F5XFH1;A0A5F5XQ90	MRPS28	Mitochondrial ribosomal protein S28	A0A2I2UQM6_FELCA	7	89602.2	91555.4	90999	90718.9	49611.4	63820.2	53657.8	55696.5	1.62881	0.00119994	0.0169959		fca:101091345			PF10246(Mitochondrial ribosomal protein MRP-S35)
A0A2I2UR43	Cell adhesion molecule 1	CADM1	A0A2I2UR43;A0A337RYW1;A0A337SAH8;A0A337SBC7	A0A5F5XDW0;A0A2I2UR43;A0A337RYW1;A0A337SAH8;A0A337SBC7;A0A337SIW8;A0A5F5XLU6;M3X9X3	CADM1	Cell adhesion molecule 1	A0A2I2UR43_FELCA;A0A337RYW1_FELCA;A0A337SAH8_FELCA;A0A337SBC7_FELCA	18	414470	394540	461628	423546	237407	275573	267375	260118	1.62828	0.00208138	0.0192456	GO:0016020(CC:membrane)				PF07686(Immunoglobulin V-set domain);PF08205(CD80-like C2-set immunoglobulin domain);PF13927(Immunoglobulin domain)
M3WB58	VAMP associated protein B and C	VAPB	M3WB58	M3WB58;A0A337SED6	VAPB	VAMP associated protein B and C	M3WB58_FELCA	26	625957	597586	635316	619620	327872	442296	371784	380651	1.62779	0.00245947	0.0197675	GO:0006874(BP:cellular calcium ion homeostasis);GO:0036498(BP:IRE1-mediated unfolded protein response);GO:0045070(BP:positive regulation of viral genome replication);GO:0061817(BP:endoplasmic reticulum-plasma membrane tethering);GO:0090114(BP:COPII-coated vesicle budding);GO:0090158(BP:endoplasmic reticulum membrane organization);GO:0005789(CC:endoplasmic reticulum membrane);GO:0005794(CC:Golgi a…				PF00635(MSP (Major sperm protein) domain)
Q5MGS7	Beta-2-microglobulin	B2M	Q5MGS7	A0A0A0MQ10;Q5MGS7	B2M	Beta-2-microglobulin	B2MG_FELCA	6	144604	163494	149305	152468	94868.7	106090	80188.9	93715.9	1.62691	0.00334896	0.0218355	GO:0002474(BP:antigen processing and presentation of peptide antigen via MHC class I);GO:0002503(BP:peptide antigen assembly with MHC class II protein complex);GO:0006955(BP:immune response);GO:0019886(BP:antigen processing and presentation of exogenous peptide antigen via MHC class II);GO:0050778(BP:positive regulation of immune response);GO:0050870(BP:positive regulation of T cell activation);G…	fca:494145(B2M)	fca04612(Antigen processing and presentation);;;;;		PF07654(Immunoglobulin C1-set domain)
A0A337SDR5	Adenylate kinase 2, mitochondrial	AK2	A0A337SDR5	A0A337SDR5;A0A337SGB0;A0A337SDD8	AK2	Adenylate kinase 2, mitochondrial	A0A337SDR5_FELCA	37	986667	891460	1048820	975649	531907	666533	601265	599902	1.62635	0.00332485	0.0217703	GO:0006172(BP:ADP biosynthetic process);GO:0016310(BP:phosphorylation);GO:0046033(BP:AMP metabolic process);GO:0046034(BP:ATP metabolic process);GO:0005737(CC:cytoplasm);GO:0005739(CC:mitochondrion);GO:0005758(CC:mitochondrial intermembrane space);GO:0097226(CC:sperm mitochondrial sheath);GO:0004017(MF:adenylate kinase activity);GO:0005524(MF:ATP binding)				PF00406(Adenylate kinase);PF05191(Adenylate kinase, active site lid)
A0A2I2V1N2	RNA helicase	DDX21	A0A2I2V1N2	A0A2I2V1N2	DDX21	RNA helicase	A0A2I2V1N2_FELCA	73	552571	629570	592925	591689	382670	370509	338272	363817	1.62634	0.000918264	0.0160117	GO:0002735(BP:positive regulation of myeloid dendritic cell cytokine production);GO:0006366(BP:transcription by RNA polymerase II);GO:0009615(BP:response to virus);GO:0043123(BP:positive regulation of I-kappaB kinase/NF-kappaB signaling);GO:0043330(BP:response to exogenous dsRNA);GO:0045945(BP:positive regulation of transcription by RNA polymerase III);GO:0062176(BP:R-loop disassembly);GO:0005654…	fca:101092466			PF00271(Helicase conserved C-terminal domain);PF00270(DEAD/DEAH box helicase);PF08152(GUCT (NUC152) domain)
A0A5F5Y6F9	NADH dehydrogenase [ubiquinone] 1 alpha subcomplex subunit 10, mitochondrial	NDUFA10	A0A5F5Y6F9	A0A5F5Y6F9;A0A337S8I3	NDUFA10	NADH dehydrogenase [ubiquinone] 1 alpha subcomplex subunit 10, mitochondrial	A0A5F5Y6F9_FELCA	23	184194	192802	185161	187386	102703	131377	111613	115231	1.62617	0.00125819	0.0171452	GO:0006120(BP:mitochondrial electron transport, NADH to ubiquinone);GO:0032981(BP:mitochondrial respiratory chain complex I assembly);GO:0005737(CC:cytoplasm);GO:0005747(CC:mitochondrial respiratory chain complex I);GO:0005759(CC:mitochondrial matrix);GO:0008137(MF:NADH dehydrogenase (ubiquinone) activity)				PF01712(Deoxynucleoside kinase)
A0A5F5XBT5	Lymphotoxin beta receptor	LTBR	A0A5F5XBT5;M3W9V4	M3W9V4;A0A5F5XBT5	LTBR	Lymphotoxin beta receptor	A0A5F5XBT5_FELCA;M3W9V4_FELCA	6	107749	99858.3	99700.8	102436	64736.4	66833.5	57462.5	63010.8	1.62569	0.000532821	0.0142935	GO:0006955(BP:immune response);GO:0043123(BP:positive regulation of I-kappaB kinase/NF-kappaB signaling);GO:0048534(BP:hematopoietic or lymphoid organ development);GO:0016020(CC:membrane)				PF00020(TNFR/NGFR cysteine-rich region)
A0A337S5E8	CD44 antigen	CD44	A0A337S5E8	A0A337SMK2;A0A2I2UH63;A0A337S5E8;A0A337SF56;A0A5F5Y0M0;M3W4X0	CD44	CD44 antigen	A0A337S5E8_FELCA	24	2747480	2646300	2730190	2707990	1478840	1803990	1716290	1.66637e+06	1.62508	0.000518675	0.0142476	GO:0007155(BP:cell adhesion);GO:0005886(CC:plasma membrane);GO:0005902(CC:microvillus);GO:0005540(MF:hyaluronic acid binding)				PF00193(Extracellular link domain)
M3VXD0	Taspase 1	TASP1	M3VXD0	A0A5F5XVU8;A0A337SL99;A0A5F5XCT5;M3VXD0	TASP1	Taspase 1	M3VXD0_FELCA	5	12552.2	15734.5	14620.1	14302.3	7103.25	8600.73	10705.3	8803.09	1.62469	0.0171414	0.0499423	GO:0004298(MF:threonine-type endopeptidase activity)				PF01112(Asparaginase)
A0A2I2V0X3	Metal cation symporter ZIP14	SLC39A14	A0A2I2V0X3;M3VWN8	M3VWN8;A0A2I2V0X3	SLC39A14	Metal cation symporter ZIP14	A0A2I2V0X3_FELCA;M3VWN8_FELCA	10	48714.2	63452.5	54676	55614.2	29438.3	36049.8	37221.9	34236.7	1.62441	0.0121923	0.0412112	GO:0016020(CC:membrane);GO:0046873(MF:metal ion transmembrane transporter activity);GO:0140410(MF:solute:bicarbonate symporter activity)				PF02535(ZIP Zinc transporter)
A0A2I2UZK9	Cytochrome c oxidase assembly protein COX19	COX19	A0A2I2UZK9	A0A2I2UZK9	COX19	Cytochrome c oxidase assembly protein COX19	A0A2I2UZK9_FELCA	5	53762.1	45665.7	53330.5	50919.4	25884.1	32255.7	35925	31354.9	1.62397	0.00767265	0.0317651	GO:0006878(BP:cellular copper ion homeostasis);GO:0033617(BP:mitochondrial cytochrome c oxidase assembly);GO:0005758(CC:mitochondrial intermembrane space);GO:0005829(CC:cytosol)				PF06747(CHCH domain)
M3WA75	Ribosome assembly factor mrt4	MRTO4	M3WA75	M3WA75	MRTO4	Ribosome assembly factor mrt4	M3WA75_FELCA	25	121881	146072	142437	136797	88274.6	87191.3	77343.4	84269.8	1.62332	0.00318407	0.0212604	GO:0000027(BP:ribosomal large subunit assembly);GO:0000956(BP:nuclear-transcribed mRNA catabolic process);GO:0006364(BP:rRNA processing);GO:0042273(BP:ribosomal large subunit biogenesis);GO:0005730(CC:nucleolus);GO:0005737(CC:cytoplasm);GO:0030687(CC:preribosome, large subunit precursor)	fca:101089533			PF00466(Ribosomal protein L10);PF17777(Insertion domain in 60S ribosomal protein L10P)
M3WUA3	Membrane-associated progesterone receptor component 1	PGRMC1	M3WUA3	M3WUA3	PGRMC1	Membrane-associated progesterone receptor component 1	M3WUA3_FELCA	18	1474470	1389200	1483560	1.44908e+06	824857	1012100	843572	893510	1.62178	0.00113495	0.0167364	GO:0006783(BP:heme biosynthetic process);GO:0005741(CC:mitochondrial outer membrane);GO:0005783(CC:endoplasmic reticulum);GO:0012505(CC:endomembrane system);GO:0016020(CC:membrane);GO:0020037(MF:heme binding);GO:0042803(MF:protein homodimerization activity)				PF00173(Cytochrome b5-like Heme/Steroid binding domain)
A0A5F5Y1Y3	Caspase recruitment domain family member 19	CARD19	A0A5F5Y1Y3;M3WM08	A0A5F5XQL4;A0A5F5Y1Y3;M3WM08	CARD19	Caspase recruitment domain family member 19	A0A5F5Y1Y3_FELCA;M3WM08_FELCA	14	54912.9	54839.6	55457.4	55070	28384.6	41958.6	31563.2	33968.8	1.62119	0.0067811	0.0300213
A0A337SSD1	Guanine nucleotide-binding protein subunit gamma	GNG10	A0A337SSD1	A0A337SSD1	GNG10	Guanine nucleotide-binding protein subunit gamma	A0A337SSD1_FELCA	7	798110	768614	828379	798368	399919	538915	538974	492603	1.62071	0.00347594	0.0221274	GO:0007186(BP:G protein-coupled receptor signaling pathway);GO:0005834(CC:heterotrimeric G-protein complex);GO:0031681(MF:G-protein beta-subunit binding)				PF00631(GGL domain)
P48890	Cytochrome c oxidase subunit 2	MT-CO2	P48890	P48890;A0A7D5UF86	MT-CO2	Cytochrome c oxidase subunit 2	COX2_FELCA	14	948535	1051030	1055220	1.01826e+06	558388	769312	557629	628443	1.62029	0.00770876	0.0318066	GO:0042773(BP:ATP synthesis coupled electron transport);GO:0005751(CC:mitochondrial respiratory chain complex IV);GO:0045277(CC:respiratory chain complex IV);GO:0004129(MF:cytochrome-c oxidase activity);GO:0005507(MF:copper ion binding)	fca:807936(COX2)	fca00190(Oxidative phosphorylation);fca04260(Cardiac muscle contraction);fca04714(Thermogenesis);;;;;;;;;		PF02790(Cytochrome C oxidase subunit II, transmembrane domain);PF00116(Cytochrome C oxidase subunit II, periplasmic domain)
M3WIH4	Acyl carrier protein	NDUFAB1	M3WIH4	M3WIH4;M3WQY6	NDUFAB1	Acyl carrier protein	M3WIH4_FELCA	11	252515	264000	287449	267988	146743	184647	164795	165395	1.62029	0.00240062	0.0197477	GO:0005739(CC:mitochondrion);GO:0005747(CC:mitochondrial respiratory chain complex I);GO:0000035(MF:acyl binding);GO:0000036(MF:acyl carrier activity)	fca:101099010(NDUFAB1)	fca00190(Oxidative phosphorylation);fca04723(Retrograde endocannabinoid signaling);fca04714(Thermogenesis);;;;;;;;;		PF00550(Phosphopantetheine attachment site)
M3VZJ0	GTPase HRas	HRAS	M3VZJ0	M3VZJ0;M3WSA0;A0A2I2UNV5	HRAS	GTPase HRas	M3VZJ0_FELCA	19	266476	254477	263368	261440	139472	195540	149127	161380	1.62003	0.00480007	0.0256164	GO:0006897(BP:endocytosis);GO:0007265(BP:Ras protein signal transduction);GO:0008285(BP:negative regulation of cell population proliferation);GO:0008286(BP:insulin receptor signaling pathway);GO:0010629(BP:negative regulation of gene expression);GO:0010863(BP:positive regulation of phospholipase C activity);GO:0030335(BP:positive regulation of cell migration);GO:0032729(BP:positive regulation of …	fca:751103(HRAS)	fca04010(MAPK signaling pathway);fca04012(ErbB signaling pathway);fca04014(Ras signaling pathway);fca04015(Rap1 signaling pathway);fca04370(VEGF signaling pathway);fca04371(Apelin signaling pathway);fca04630(JAK-STAT signaling pathway);fca04068(FoxO signaling pathway);fca04072(Phospholipase D signaling pathway);fca04071(Sphingolipid signaling pathway);fca04151(PI3K-Akt signaling pathway);fca04150…		PF00071(Ras family)
M3WRD9	Ras-related protein Rab-7a	RAB7A	M3WRD9	M3WRD9;A0A2I2V232;A0A337S1U0;A0A337SFP3	RAB7A	Ras-related protein Rab-7a	M3WRD9_FELCA	29	909856	904062	931024	914981	521110	651779	521565	564818	1.61996	0.00137944	0.0172105	GO:0008333(BP:endosome to lysosome transport);GO:0090385(BP:phagosome-lysosome fusion);GO:0005764(CC:lysosome);GO:0005770(CC:late endosome);GO:0045335(CC:phagocytic vesicle);GO:0003924(MF:GTPase activity);GO:0005525(MF:GTP binding)	fca:101085959(RAB7A)	fca04144(Endocytosis);fca04145(Phagosome);fca04140(Autophagy - animal);fca04137(Mitophagy - animal);fca04148(Efferocytosis);;;		PF00071(Ras family)
A0A2I2UWI8	Lactamase beta	LACTB	A0A2I2UWI8	A0A2I2UWI8	LACTB	Lactamase beta	A0A2I2UWI8_FELCA	18	67517.1	77587.7	69089.3	71398	42286	47559.7	42389.4	44078.4	1.6198	0.00158317	0.0176369	GO:0006508(BP:proteolysis);GO:0019216(BP:regulation of lipid metabolic process);GO:0005739(CC:mitochondrion);GO:0005829(CC:cytosol);GO:0008233(MF:peptidase activity)				PF00144(Beta-lactamase)
M3VUD8	BCL2 associated X, apoptosis regulator	BAX	M3VUD8;Q005W2	M3VUD8;Q8SQ43;Q005W2;A0A337SCA9	BAX	BCL2 associated X, apoptosis regulator	M3VUD8_FELCA;Q005W2_FELCA	14	175751	163528	187850	175710	114547	98974	111921	108481	1.61973	0.0013904	0.0172105	GO:0001541(BP:ovarian follicle development);GO:0001764(BP:neuron migration);GO:0001777(BP:T cell homeostatic proliferation);GO:0001782(BP:B cell homeostasis);GO:0001822(BP:kidney development);GO:0001836(BP:release of cytochrome c from mitochondria);GO:0001844(BP:protein insertion into mitochondrial membrane involved in apoptotic signaling pathway);GO:0001974(BP:blood vessel remodeling);GO:0002262…				PF00452(Apoptosis regulator proteins, Bcl-2 family)
M3WVH0	Motile sperm domain containing 2	MOSPD2	M3WVH0	M3WVH0	MOSPD2	Motile sperm domain containing 2	M3WVH0_FELCA	25	58834.9	61152.8	64331.3	61439.7	35339.4	44057.7	34461.9	37953	1.61884	0.0024392	0.019756	GO:0090023(BP:positive regulation of neutrophil chemotaxis);GO:0090026(BP:positive regulation of monocyte chemotaxis);GO:0005783(CC:endoplasmic reticulum);GO:0005886(CC:plasma membrane);GO:0012505(CC:endomembrane system);GO:0140284(CC:endoplasmic reticulum-endosome membrane contact site)	fca:101091258			PF00650(CRAL/TRIO domain);PF00635(MSP (Major sperm protein) domain)
M3W416	WD repeat domain 75	WDR75	M3W416	A0A5F5XBU7;A0A5F5XI61;M3W416	WDR75	WD repeat domain 75	M3W416_FELCA	41	274601	306200	280111	286971	190971	184066	156804	177280	1.61874	0.00154251	0.0176081	GO:0042274(BP:ribosomal small subunit biogenesis);GO:0045943(BP:positive regulation of transcription by RNA polymerase I);GO:2000234(BP:positive regulation of rRNA processing);GO:0005730(CC:nucleolus);GO:0032040(CC:small-subunit processome);GO:0003723(MF:RNA binding)	fca:101100321(WDR75)	fca03008(Ribosome biogenesis in eukaryotes)		PF00400(WD domain, G-beta repeat)
M3WLN4	Mitochondrial import inner membrane translocase subunit TIM44	TIMM44	M3WLN4	M3WLN4	TIMM44	Mitochondrial import inner membrane translocase subunit TIM44	M3WLN4_FELCA	33	161176	157899	165887	161654	90205.6	117040	92431.9	99892.5	1.61828	0.00226922	0.0195305	GO:0030150(BP:protein import into mitochondrial matrix);GO:0001650(CC:fibrillar center);GO:0005743(CC:mitochondrial inner membrane);GO:0005759(CC:mitochondrial matrix);GO:0051087(MF:chaperone binding)	fca:101094654			PF04280(Tim44-like domain)
M3VX71	Lysophosphatidylcholine acyltransferase 4	LPCAT4	M3VX71	M3VX71;A0A5F5XRN1	LPCAT4	Lysophosphatidylcholine acyltransferase 4	M3VX71_FELCA	17	104507	105559	107945	106004	63628.4	69582.9	63310.2	65507.2	1.6182	5.89741e-05	0.0137697	GO:0036150(BP:phosphatidylserine acyl-chain remodeling);GO:0036151(BP:phosphatidylcholine acyl-chain remodeling);GO:0036152(BP:phosphatidylethanolamine acyl-chain remodeling);GO:0005783(CC:endoplasmic reticulum);GO:0016020(CC:membrane);GO:0042171(MF:lysophosphatidic acid acyltransferase activity);GO:0047166(MF:1-alkenylglycerophosphoethanolamine O-acyltransferase activity);GO:0047184(MF:1-acylgly…	fca:101090943(LPCAT4)	fca00564(Glycerophospholipid metabolism);fca00565(Ether lipid metabolism)		PF01553(Acyltransferase)
M3VYE2	Transmembrane BAX inhibitor motif containing 1	TMBIM1	M3VYE2	M3VYE2	TMBIM1	Transmembrane BAX inhibitor motif containing 1	M3VYE2_FELCA	3	142352	139870	160032	147418	92612.8	98279.1	82426.5	91106.1	1.61809	0.00201059	0.0190626	GO:1902042(BP:negative regulation of extrinsic apoptotic signaling pathway via death domain receptors);GO:1902045(BP:negative regulation of Fas signaling pathway);GO:1903077(BP:negative regulation of protein localization to plasma membrane);GO:2001234(BP:negative regulation of apoptotic signaling pathway);GO:0005765(CC:lysosomal membrane);GO:0005783(CC:endoplasmic reticulum);GO:0005794(CC:Golgi a…	fca:101086997			PF01027(Inhibitor of apoptosis-promoting Bax1)
A0M8T1	Suppressor of tumorigenicity 7 protein	ST7	A0M8T1	A0M8T1;A0A337S9S0;A0A337SFC9;A0A337SGG0;A0A337SRY6;A0M8T0;M3WII4	ST7	Suppressor of tumorigenicity 7 protein	ST7_FELCA	12	40414.6	40189.6	41367.4	40657.2	23341.5	27681.1	24370.4	25131	1.61781	0.000333976	0.0139201	GO:0016020(CC:membrane)				PF04184(ST7 protein)
A0A5F5XVK3	BCL2 interacting protein 3	BNIP3	A0A5F5XVK3;A0A5F5XWF7;A0A5F5Y5F2	A0A5F5Y5F2;A0A5F5XVK3;A0A5F5XWF7;Q06A72	BNIP3	BCL2 interacting protein 3	A0A5F5XVK3_FELCA;A0A5F5XWF7_FELCA;A0A5F5Y5F2_FELCA	12	103162	93797.1	95788.9	97582.7	54193.7	70215.4	56583.2	60330.8	1.61746	0.00291783	0.0207057	GO:0019222(BP:regulation of metabolic process);GO:0043065(BP:positive regulation of apoptotic process);GO:0005740(CC:mitochondrial envelope);GO:0016020(CC:membrane);GO:0042802(MF:identical protein binding)				PF06553(BNIP3)
A0A2I2V1L9	Atlastin GTPase 2	ATL2	A0A2I2V1L9;M3WDW1	A0A2I2V1L9;A0A5F5XX91;A0A5F5Y0D0;M3WDW1;A0A2I2UM32	ATL2	Atlastin GTPase 2	A0A2I2V1L9_FELCA;M3WDW1_FELCA	29	162761	191436	163116	172438	95990.3	120798	103060	106616	1.61737	0.00542708	0.0269708	GO:0007029(BP:endoplasmic reticulum organization);GO:0007030(BP:Golgi organization);GO:0051260(BP:protein homooligomerization);GO:1990809(BP:endoplasmic reticulum tubular network membrane organization);GO:0098826(CC:endoplasmic reticulum tubular network membrane);GO:0003924(MF:GTPase activity);GO:0005525(MF:GTP binding);GO:0042802(MF:identical protein binding)				PF02263(Guanylate-binding protein, N-terminal domain)
K0J107	Malate dehydrogenase, mitochondrial	MDH2	K0J107	K0J107;A0A337S7F6	MDH2	Malate dehydrogenase, mitochondrial	MDHM_FELCA	40	3898590	3647990	3985130	3.8439e+06	2105750	2701700	2323130	2376860	1.61722	0.00188556	0.0186785	GO:0006094(BP:gluconeogenesis);GO:0006099(BP:tricarboxylic acid cycle);GO:0006108(BP:malate metabolic process);GO:0009060(BP:aerobic respiration);GO:0005737(CC:cytoplasm);GO:0005739(CC:mitochondrion);GO:0005759(CC:mitochondrial matrix);GO:0016020(CC:membrane);GO:0030060(MF:L-malate dehydrogenase activity);GO:0042803(MF:protein homodimerization activity)	fca:101084845(MDH2)	fca00020(Citrate cycle (TCA cycle));fca00620(Pyruvate metabolism);fca00630(Glyoxylate and dicarboxylate metabolism);fca00270(Cysteine and methionine metabolism)		PF00056(lactate/malate dehydrogenase, NAD binding domain);PF02866(lactate/malate dehydrogenase, alpha/beta C-terminal domain)
A0A337S298	Cytochrome b5	CYB5A	A0A337S298;M3X9M9	A0A337S298;A0A337S4N1;M3X9M9	CYB5A	Cytochrome b5	A0A337S298_FELCA;M3X9M9_FELCA	6	322519	307067	362581	330722	172150	234667	206698	204505	1.61718	0.00674222	0.0300107	GO:0020037(MF:heme binding);GO:0046872(MF:metal ion binding)				PF00173(Cytochrome b5-like Heme/Steroid binding domain)
A0A2I2UCG4	Cytochrome c oxidase subunit	LOC101100266	A0A2I2UCG4	A0A2I2UCG4	LOC101100266	Cytochrome c oxidase subunit	A0A2I2UCG4_FELCA	15	1136650	1137080	1249760	1.1745e+06	625018	801969	752039	726342	1.617	0.00228488	0.019563	GO:0005739(CC:mitochondrion);GO:0005743(CC:mitochondrial inner membrane);GO:0045277(CC:respiratory chain complex IV)	fca:101100266	fca00190(Oxidative phosphorylation);fca04260(Cardiac muscle contraction);fca04714(Thermogenesis);;;;;;;;;		PF02297(Cytochrome oxidase c subunit VIb)
A0A2I2UZ26	Acyl-CoA thioesterase 9	ACOT9	A0A2I2UZ26;M3W1F5	A0A2I2UZ26;A0A337S4Z5;A0A337SMN3;M3W1F5	ACOT9	Acyl-CoA thioesterase 9	A0A2I2UZ26_FELCA;M3W1F5_FELCA	39	557255	589338	600406	582333	346383	391771	342366	360173	1.61681	0.000407835	0.0139201	GO:0006637(BP:acyl-CoA metabolic process);GO:0005739(CC:mitochondrion);GO:0047617(MF:acyl-CoA hydrolase activity);GO:0052689(MF:carboxylic ester hydrolase activity)
M3W9N8	Sulfhydryl oxidase	GFER	M3W9N8	M3W9N8	GFER	Sulfhydryl oxidase	M3W9N8_FELCA	9	45505.4	42881.6	56976.1	48454.4	30517.4	31866.7	27562.1	29982.1	1.61611	0.0149089	0.0459127	GO:0001889(BP:liver development);GO:0005739(CC:mitochondrion);GO:0016971(MF:flavin-linked sulfhydryl oxidase activity);GO:0050660(MF:flavin adenine dinucleotide binding)				PF04777(Erv1 / Alr family)
M3WG68	Citrate synthase	CS	M3WG68	M3WG68;Q0QEK8	CS	Citrate synthase	M3WG68_FELCA	37	1594530	1517520	1654750	1.58893e+06	906630	1098130	949570	984777	1.6135	0.00100767	0.0164519	GO:0005975(BP:carbohydrate metabolic process);GO:0006099(BP:tricarboxylic acid cycle);GO:0006101(BP:citrate metabolic process);GO:0005759(CC:mitochondrial matrix);GO:0004108(MF:citrate (Si)-synthase activity)	fca:751515(CS)	fca00020(Citrate cycle (TCA cycle));fca00630(Glyoxylate and dicarboxylate metabolism)		PF00285(Citrate synthase, C-terminal domain)
M3WNX4	Glycine cleavage system H protein	GCSH	M3WNX4	M3WNX4	GCSH	Glycine cleavage system H protein	M3WNX4_FELCA	3	113765	91928.6	93296.2	99663.3	51722.7	69623.5	63960.6	61768.9	1.61349	0.0126767	0.041999	GO:0009249(BP:protein lipoylation);GO:0019464(BP:glycine decarboxylation via glycine cleavage system);GO:0005737(CC:cytoplasm);GO:0005739(CC:mitochondrion);GO:0005960(CC:glycine cleavage complex)				PF01597(Glycine cleavage H-protein)
A0A2I2U8T0	Large ribosomal subunit protein bL17m	MRPL17	A0A2I2U8T0	A0A2I2U8T0	MRPL17	Large ribosomal subunit protein bL17m	A0A2I2U8T0_FELCA	15	183631	201181	192362	192391	101424	141791	114586	119267	1.61311	0.00480418	0.0256212	GO:0006412(BP:translation);GO:0005762(CC:mitochondrial large ribosomal subunit);GO:0003735(MF:structural constituent of ribosome);GO:0019904(MF:protein domain specific binding)	fca:101093800(MRPL17)	fca03010(Ribosome)		PF01196(Ribosomal protein L17)
A0A5F5XEL8	DNA ligase	LIG3	A0A5F5XEL8;A0A5F5XPL9;M3VUD1	A0A2I2UG83;A0A5F5XEL8;A0A5F5XPL9;A0A5F5XVT3;M3VUD1	LIG3	DNA ligase	A0A5F5XEL8_FELCA;A0A5F5XPL9_FELCA;M3VUD1_FELCA	47	149624	175723	165571	163639	95595.3	103769	104967	101444	1.6131	0.0015809	0.0176369	GO:0006260(BP:DNA replication);GO:0006281(BP:DNA repair);GO:0006310(BP:DNA recombination);GO:0051052(BP:regulation of DNA metabolic process);GO:0071897(BP:DNA biosynthetic process);GO:0005634(CC:nucleus);GO:0003677(MF:DNA binding);GO:0003910(MF:DNA ligase (ATP) activity);GO:0005524(MF:ATP binding);GO:0008270(MF:zinc ion binding)				PF16759(DNA ligase 3 BRCT domain);PF04675(DNA ligase N terminus);PF00645(Poly(ADP-ribose) polymerase and DNA-Ligase Zn-finger region);PF01068(ATP dependent DNA ligase domain);PF04679(ATP dependent DNA ligase C terminal region)
M3VVZ2	RRM domain-containing protein	SRSF3	M3VVZ2	M3VVZ2;M3X8I2	SRSF3	RRM domain-containing protein	M3VVZ2_FELCA	10	1280220	1177290	1133640	1197050	673627	815467	737547	742214	1.61281	0.00159847	0.0176385	GO:0000398(BP:mRNA splicing, via spliceosome);GO:0016607(CC:nuclear speck);GO:0003723(MF:RNA binding)				PF00076(RNA recognition motif)
M3W509	Ras-related protein Rap-2	RAP2B	M3W509	M3W509	RAP2B	Ras-related protein Rap-2	M3W509_FELCA	18	221347	218053	263547	234316	137494	167301	131375	145390	1.61164	0.00840425	0.0334377	GO:0030336(BP:negative regulation of cell migration);GO:0031954(BP:positive regulation of protein autophosphorylation);GO:0032486(BP:Rap protein signal transduction);GO:0061097(BP:regulation of protein tyrosine kinase activity);GO:0070527(BP:platelet aggregation);GO:0005829(CC:cytosol);GO:0005886(CC:plasma membrane);GO:0005923(CC:bicellular tight junction);GO:0044291(CC:cell-cell contact zone);GO…	fca:101090543			PF00071(Ras family)
A0A2I2U6G6	Propionyl-CoA carboxylase alpha chain, mitochondrial	PCCA	A0A2I2U6G6;A0A2I2UT68	A0A2I2U6G6;A0A2I2UT68;A0A337SEK7;A0A5F5XWM3;M3WH71;A0A5F5XID8	PCCA	Propionyl-CoA carboxylase alpha chain, mitochondrial	A0A2I2U6G6_FELCA;A0A2I2UT68_FELCA	42	148653	155072	156043	153256	93154.6	99469.1	92721.6	95115.1	1.61127	5.28266e-05	0.0137697	GO:0016042(BP:lipid catabolic process);GO:0005739(CC:mitochondrion);GO:0005759(CC:mitochondrial matrix);GO:1902494(CC:catalytic complex);GO:0004658(MF:propionyl-CoA carboxylase activity);GO:0005524(MF:ATP binding);GO:0019899(MF:enzyme binding);GO:0046872(MF:metal ion binding)				PF00364(Biotin-requiring enzyme);PF02786(Carbamoyl-phosphate synthase L chain, ATP binding domain);PF18140(Propionyl-coenzyme A carboxylase BT domain);PF02785(Biotin carboxylase C-terminal domain);PF00289(Biotin carboxylase, N-terminal domain)
M3WM64	NADH dehydrogenase [ubiquinone] 1 alpha subcomplex subunit 7	NDUFA7	M3WM64	M3WM64	NDUFA7	NADH dehydrogenase [ubiquinone] 1 alpha subcomplex subunit 7	M3WM64_FELCA	11	279013	278812	293278	283701	139181	203990	185275	176149	1.61058	0.00561712	0.0274096	GO:0006120(BP:mitochondrial electron transport, NADH to ubiquinone);GO:0005747(CC:mitochondrial respiratory chain complex I)	fca:101091174(NDUFA7)	fca00190(Oxidative phosphorylation);fca04723(Retrograde endocannabinoid signaling);fca04714(Thermogenesis);;;;;;;;;		PF07347(NADH:ubiquinone oxidoreductase subunit B14.5a (Complex I-B14.5a))
A0A2I2UG80	Cleavage and polyadenylation specificity factor subunit 6	CPSF6	A0A2I2UG80;M3VZ97	A0A2I2UG80;M3VZ97	CPSF6	Cleavage and polyadenylation specificity factor subunit 6	A0A2I2UG80_FELCA;M3VZ97_FELCA	30	435434	424305	410123	423287	242094	288708	257695	262832	1.61048	0.000495735	0.0142196	GO:0046833(BP:positive regulation of RNA export from nucleus);GO:0051179(BP:localization);GO:0051290(BP:protein heterotetramerization);GO:0110104(BP:mRNA alternative polyadenylation);GO:1990120(BP:messenger ribonucleoprotein complex assembly);GO:0005726(CC:perichromatin fibrils);GO:0005737(CC:cytoplasm);GO:0005847(CC:mRNA cleavage and polyadenylation specificity factor complex);GO:0016607(CC:nucl…				PF00076(RNA recognition motif)
A0A2I2V257	MICOS complex subunit MIC60	IMMT	A0A2I2V257	A0A2I2V257;A0A5F5XSJ8;M3WAJ7	IMMT	MICOS complex subunit MIC60	A0A2I2V257_FELCA	84	948130	944297	918646	937024	507927	671982	566457	582122	1.60967	0.00191173	0.0187335	GO:0042407(BP:cristae formation);GO:0051560(BP:mitochondrial calcium ion homeostasis);GO:0070050(BP:neuron cellular homeostasis);GO:0005758(CC:mitochondrial intermembrane space);GO:0061617(CC:MICOS complex)	fca:101087830			PF09731(Mitochondrial inner membrane protein)
M3W794	Nucleophosmin/nucleoplasmin 3	NPM3	M3W794	M3W794	NPM3	Nucleophosmin/nucleoplasmin 3	M3W794_FELCA	11	929639	868397	848752	882263	528375	601132	515323	548277	1.60916	0.000761912	0.0155225	GO:0006338(BP:chromatin remodeling);GO:0006364(BP:rRNA processing);GO:0009303(BP:rRNA transcription);GO:0005654(CC:nucleoplasm);GO:0005730(CC:nucleolus);GO:0005737(CC:cytoplasm);GO:0005829(CC:cytosol);GO:0015629(CC:actin cytoskeleton);GO:0003682(MF:chromatin binding);GO:0003723(MF:RNA binding);GO:0042393(MF:histone binding)	fca:101098259			PF03066(Nucleoplasmin/nucleophosmin domain)
M3X4U5	PAT complex subunit CCDC47	CCDC47	M3X4U5	M3X4U5	CCDC47	PAT complex subunit CCDC47	M3X4U5_FELCA	41	344760	345343	356163	348755	189143	257671	203402	216739	1.60911	0.00338827	0.0218479	GO:0006983(BP:ER overload response);GO:0009791(BP:post-embryonic development);GO:0030433(BP:ubiquitin-dependent ERAD pathway);GO:0032469(BP:endoplasmic reticulum calcium ion homeostasis);GO:0030867(CC:rough endoplasmic reticulum membrane);GO:0101031(CC:chaperone complex);GO:0005509(MF:calcium ion binding);GO:0043022(MF:ribosome binding);GO:0044183(MF:protein folding chaperone);GO:0160063(NA:NA);G…	fca:101096620			PF07946(PAT complex subunit CCDC47)
A0A2I2UKY8	Small ribosomal subunit protein bS6m	MRPS6	A0A2I2UKY8	A0A2I2UKY8	MRPS6	Small ribosomal subunit protein bS6m	A0A2I2UKY8_FELCA	13	303700	342001	342248	329316	171897	233843	208470	204737	1.60849	0.00485435	0.0256925	GO:0006412(BP:translation);GO:0005763(CC:mitochondrial small ribosomal subunit);GO:0003735(MF:structural constituent of ribosome);GO:0070181(MF:small ribosomal subunit rRNA binding)				PF01250(Ribosomal protein S6)
M3XE35	E2 ubiquitin-conjugating enzyme	UBE2J1	M3XE35	M3XE35	UBE2J1	E2 ubiquitin-conjugating enzyme	M3XE35_FELCA	11	197144	221499	205515	208053	119639	133439	135233	129437	1.60737	0.00082286	0.0156558	GO:0000209(BP:protein polyubiquitination);GO:0007286(BP:spermatid development);GO:0010935(BP:regulation of macrophage cytokine production);GO:0018279(BP:protein N-linked glycosylation via asparagine);GO:0030433(BP:ubiquitin-dependent ERAD pathway);GO:0032680(BP:regulation of tumor necrosis factor production);GO:1904153(BP:negative regulation of retrograde protein transport, ER to cytosol);GO:0005…	fca:101093860(UBE2J1)	fca04141(Protein processing in endoplasmic reticulum);fca04120(Ubiquitin mediated proteolysis);;		PF00179(Ubiquitin-conjugating enzyme)
M3VU98	ATP synthase subunit gamma	ATP5F1C	M3VU98	A0A337RXB3;M3VU98	ATP5F1C	ATP synthase subunit gamma	M3VU98_FELCA	26	509314	537443	523388	523382	316600	357401	302926	325642	1.60723	0.000413148	0.0139201	GO:0015986(BP:proton motive force-driven ATP synthesis);GO:0042776(BP:proton motive force-driven mitochondrial ATP synthesis);GO:0000275(CC:mitochondrial proton-transporting ATP synthase complex, catalytic sector F(1));GO:0046933(MF:proton-transporting ATP synthase activity, rotational mechanism)	fca:101080547(ATP5F1C)	fca00190(Oxidative phosphorylation);fca04714(Thermogenesis);;;;;;;;		PF00231(ATP synthase)
M3WAX7	ATP binding cassette subfamily C member 4	ABCC4	M3WAX7	M3WAX7;A0A2I2V3Y4;A0A5F5XMH8;A0A5F5Y5L8	ABCC4	ATP binding cassette subfamily C member 4	M3WAX7_FELCA	37	39143.3	43453.5	41837.8	41478.2	23283	29054.9	25114.9	25817.6	1.60659	0.00177985	0.0182327	GO:0032310(BP:prostaglandin secretion);GO:0055085(BP:transmembrane transport);GO:0060271(BP:cilium assembly);GO:0070730(BP:cAMP transport);GO:0071716(BP:leukotriene transport);GO:0140115(BP:export across plasma membrane);GO:0005730(CC:nucleolus);GO:0005794(CC:Golgi apparatus);GO:0005886(CC:plasma membrane);GO:0016323(CC:basolateral plasma membrane);GO:0016324(CC:apical plasma membrane);GO:0031088…				PF00005(ABC transporter);PF00664(ABC transporter transmembrane region)
A0A5F5XMG6	Electron transfer flavoprotein subunit alpha, mitochondrial	ETFA	A0A5F5XMG6;M3W5A7	A0A2I2V2X5;A0A337SAQ8;A0A5F5XMG6;M3W5A7	ETFA	Electron transfer flavoprotein subunit alpha, mitochondrial	A0A5F5XMG6_FELCA;M3W5A7_FELCA	30	650871	614129	656273	640424	342880	450547	403350	398926	1.60537	0.00204245	0.0192357	GO:0009063(BP:cellular amino acid catabolic process);GO:0022904(BP:respiratory electron transport chain);GO:0033539(BP:fatty acid beta-oxidation using acyl-CoA dehydrogenase);GO:0005739(CC:mitochondrion);GO:0045251(CC:electron transfer flavoprotein complex);GO:0009055(MF:electron transfer activity);GO:0050660(MF:flavin adenine dinucleotide binding)				PF01012(Electron transfer flavoprotein domain);PF00766(Electron transfer flavoprotein FAD-binding domain)
M3W629	Mitochondrial tRNA-specific 2-thiouridylase 1	TRMU	M3W629	A0A5F5XM86;A0A5F5Y6N5;M3W629	TRMU	Mitochondrial tRNA-specific 2-thiouridylase 1	M3W629_FELCA	19	48408.9	53699.2	51636.3	51248.1	29117.6	36512.2	30179.1	31936.3	1.6047	0.00223951	0.0193986	GO:0008033(BP:tRNA processing);GO:0000049(MF:tRNA binding);GO:0005524(MF:ATP binding);GO:0061708(MF:tRNA-5-taurinomethyluridine 2-sulfurtransferase)				PF20258(Aminomethyltransferase beta-barrel domain);PF03054(tRNA methyl transferase HUP domain);PF20259(tRNA methyl transferase PRC-barrel domain)
M3WGV3	heme oxygenase (biliverdin-producing)	HMOX2	M3WGV3	M3WGV3	HMOX2	heme oxygenase (biliverdin-producing)	M3WGV3_FELCA	28	138275	142165	140804	140415	80310.8	96988.3	85219.2	87506.1	1.60463	0.000479248	0.0141459	GO:0001666(BP:response to hypoxia);GO:0006788(BP:heme oxidation);GO:0006979(BP:response to oxidative stress);GO:0042167(BP:heme catabolic process);GO:0005886(CC:plasma membrane);GO:0004392(MF:heme oxygenase (decyclizing) activity);GO:0020037(MF:heme binding);GO:0046872(MF:metal ion binding)	fca:101093823(HMOX2)	fca00860(Porphyrin metabolism);fca04978(Mineral absorption)		PF01126(Heme oxygenase)
M3X1J7	Mitochondrial import inner membrane translocase subunit	TIMM8A	M3X1J7	M3X1J7	TIMM8A	Mitochondrial import inner membrane translocase subunit	M3X1J7_FELCA	5	71488.9	65360	84032.9	73627.3	44147.4	52741.7	40774.8	45888	1.6045	0.0133105	0.0431716	GO:0015031(BP:protein transport);GO:0005743(CC:mitochondrial inner membrane)	fca:101087820			PF02953(Tim10/DDP family zinc finger)
A0A2I2UG85	Nuclear respiratory factor 1	NRF1	A0A2I2UG85;A0A2I2UUM7;M3WCW0	A0A2I2UUM7;M3WCW0;A0A2I2UG85	NRF1	Nuclear respiratory factor 1	A0A2I2UG85_FELCA;A0A2I2UUM7_FELCA;M3WCW0_FELCA	7	39772.5	38954.4	36503.8	38410.2	20888.2	28267.2	22677.6	23944.3	1.60415	0.00399356	0.0233813	GO:0006357(BP:regulation of transcription by RNA polymerase II);GO:0005634(CC:nucleus);GO:0003677(MF:DNA binding);GO:0003700(MF:DNA-binding transcription factor activity)				PF10491(NLS-binding and DNA-binding and dimerisation domains of Nrf1)
M3WLB1	Transmembrane protein 179B	TMEM179B	M3WLB1	M3WLB1	TMEM179B	Transmembrane protein 179B	M3WLB1_FELCA	4	114838	126531	125263	122211	68903.4	78749.4	80950.9	76201.2	1.60379	0.000926722	0.0160748	GO:0005730(CC:nucleolus);GO:0016020(CC:membrane);GO:0016607(CC:nuclear speck)
A0A337SCP3	THO complex subunit 6	THOC6	A0A337SCP3	A0A337SNM3;A0A337SCP3	THOC6	THO complex subunit 6	A0A337SCP3_FELCA	18	57655.2	55163.8	51882.3	54900.4	32564.6	36736.5	33417.4	34239.5	1.60342	0.000599565	0.0148538		fca:101099608(THOC6)	fca03013(Nucleocytoplasmic transport)		PF00400(WD domain, G-beta repeat)
A0A337SLS1	Transporter	SLC6A6	A0A337SLS1;M3W840	A0A337SLS1;M3W840	SLC6A6	Transporter	A0A337SLS1_FELCA;M3W840_FELCA	5	45538.2	54705.2	50648.5	50297.3	31582.8	33557	28972	31370.6	1.60333	0.00309417	0.0210782	GO:0006836(BP:neurotransmitter transport);GO:0015734(BP:taurine transport);GO:0035725(BP:sodium ion transmembrane transport);GO:0045597(BP:positive regulation of cell differentiation);GO:0050804(BP:modulation of chemical synaptic transmission);GO:0089718(BP:amino acid import across plasma membrane);GO:0016323(CC:basolateral plasma membrane);GO:0016324(CC:apical plasma membrane);GO:0031528(CC:micr…				PF00209(Sodium:neurotransmitter symporter family)
A0A2I2UUQ2	Selenoprotein T	SELENOT	A0A2I2UUQ2	A0A2I2UUQ2	SELENOT	Selenoprotein T	A0A2I2UUQ2_FELCA	10	37205.1	33378.8	32216.2	34266.7	16549.9	25031.7	22550.5	21377.4	1.60294	0.0117588	0.0404478	GO:0031016(BP:pancreas development);GO:0035773(BP:insulin secretion involved in cellular response to glucose stimulus);GO:0045454(BP:cell redox homeostasis);GO:0005789(CC:endoplasmic reticulum membrane);GO:0004791(MF:thioredoxin-disulfide reductase activity)				PF10262(Rdx family)
M3W2N5	Ubiquinone biosynthesis protein	COQ9	M3W2N5	A0A2I2UHQ8;A0A2I2V3P1;A0A5F5XPV1;M3W2N5	COQ9	Ubiquinone biosynthesis protein	M3W2N5_FELCA	19	77781.2	73647.3	79399.3	76942.6	40487.1	55068.2	48481.6	48012.3	1.60256	0.00313669	0.0211399	GO:0006744(BP:ubiquinone biosynthetic process);GO:0005739(CC:mitochondrion);GO:0008289(MF:lipid binding)				PF21392(Ubiquinone biosynthesis protein COQ9, N-terminal domain);PF08511(COQ9)
A0A5F5XRI1	CD274 molecule	CD274	A0A5F5XRI1;A8WEV0;M3WAP8	M3WAP8;A0A5F5XRI1;A8WEV0	CD274;PD-L1	CD274 molecule	A0A5F5XRI1_FELCA;A8WEV0_FELCA;M3WAP8_FELCA	3	27241.5	27502.8	27704.3	27482.9	13187.6	18937.7	19328.5	17151.3	1.60238	0.00654792	0.0295772	GO:0016020(CC:membrane)	fca:100127110(CD274)	fca04514(Cell adhesion molecules);		PF08205(CD80-like C2-set immunoglobulin domain);PF07686(Immunoglobulin V-set domain)
A0A5F5XG27	Sulfhydryl oxidase	QSOX2	A0A5F5XG27;M3WGQ6	M3WGQ6;A0A5F5XG27	QSOX2	Sulfhydryl oxidase	A0A5F5XG27_FELCA;M3WGQ6_FELCA	27	76894.1	67113.5	81807.9	75271.8	45877.3	54196.3	41069.9	47047.8	1.5999	0.00811889	0.03284	GO:0016020(CC:membrane);GO:0016971(MF:flavin-linked sulfhydryl oxidase activity)				PF18108(QSOX Trx-like domain);PF00085(Thioredoxin);PF18371(Flavin adenine dinucleotide (FAD)-dependent sulfhydryl oxidase);PF04777(Erv1 / Alr family)
M3W525	Mitochondrial calcium uniporter regulator 1	MCUR1	M3W525	M3W525	MCUR1	Mitochondrial calcium uniporter regulator 1	M3W525_FELCA	6	39724.5	39358.4	42520	40534.3	29508.8	25990.3	20512.7	25337.3	1.59979	0.00559895	0.027367	GO:0036444(BP:calcium import into the mitochondrion);GO:0051561(BP:positive regulation of mitochondrial calcium ion concentration);GO:0070509(BP:calcium ion import);GO:0005739(CC:mitochondrion);GO:0005743(CC:mitochondrial inner membrane)				PF07798(Coiled-coil domain-containing protein 90-like)
A0A337SQU4	ADP dependent glucokinase	ADPGK	A0A337SQU4	A0A337SQU4;M3WGL2	ADPGK	ADP dependent glucokinase	A0A337SQU4_FELCA	24	809702	783020	709728	767483	473636	523584	442284	479835	1.59947	0.00165348	0.0178182	GO:0006006(BP:glucose metabolic process);GO:0006096(BP:glycolytic process);GO:0005783(CC:endoplasmic reticulum);GO:0043843(MF:ADP-specific glucokinase activity)				PF04587(ADP-specific Phosphofructokinase/Glucokinase conserved region)
A0A2I2UPB7	Selenoprotein I	SELENOI	A0A2I2UPB7	A0A2I2UPB7	SELENOI	Selenoprotein I	A0A2I2UPB7_FELCA	3	74147.3	58268.9	56277.7	62898	35682.7	40764.2	41555.6	39334.2	1.59907	0.0166346	0.0490718	GO:0006646(BP:phosphatidylethanolamine biosynthetic process);GO:0005789(CC:endoplasmic reticulum membrane);GO:0005794(CC:Golgi apparatus);GO:0004307(MF:ethanolaminephosphotransferase activity)				PF01066(CDP-alcohol phosphatidyltransferase)
P48900	NADH-ubiquinone oxidoreductase chain 1	MT-ND1	P48900	P48900;A0A7D5YQB0	MT-ND1	NADH-ubiquinone oxidoreductase chain 1	NU1M_FELCA	4	56687.5	57438.6	51049.9	55058.7	35851.1	30776.7	36746.1	34458	1.59785	0.00168012	0.0178988	GO:0006120(BP:mitochondrial electron transport, NADH to ubiquinone);GO:0009060(BP:aerobic respiration);GO:0032981(BP:mitochondrial respiratory chain complex I assembly);GO:0005743(CC:mitochondrial inner membrane);GO:0005747(CC:mitochondrial respiratory chain complex I);GO:0008137(MF:NADH dehydrogenase (ubiquinone) activity)	fca:807939(ND1)	fca00190(Oxidative phosphorylation);fca04723(Retrograde endocannabinoid signaling);fca04714(Thermogenesis);;;;;;;;		PF00146(NADH dehydrogenase)
A0A337S5W3	CYFIP related Rac1 interactor B	CYRIB	A0A337S5W3;M3WMY8	A0A337S5W3;A0A5F5XX33;A0A5F5XZE2;M3W1M1;A0A337SFV3;M3WMY8	CYRIB	CYFIP related Rac1 interactor B	A0A337S5W3_FELCA;M3WMY8_FELCA	24	301418	287133	285715	291422	169537	202849	175178	182521	1.59665	0.00068219	0.0152419	GO:0001916(BP:positive regulation of T cell mediated cytotoxicity);GO:0030334(BP:regulation of cell migration);GO:0030837(BP:negative regulation of actin filament polymerization);GO:0032729(BP:positive regulation of interferon-gamma production);GO:0050870(BP:positive regulation of T cell activation);GO:0050920(BP:regulation of chemotaxis);GO:0051058(BP:negative regulation of small GTPase mediated…				PF07159(CYRIA/CYRIB Rac1 binding domain)
A0A5F5XPW6	Cation channel sperm associated 3	CATSPER3	A0A5F5XPW6	A0A5F5XPW6	CATSPER3	Cation channel sperm associated 3	A0A5F5XPW6_FELCA	5	99060	96111.5	108162	101111	58139.6	69638.4	62266.8	63348.3	1.59612	0.00158066	0.0176369	GO:0006729(BP:tetrahydrobiopterin biosynthetic process);GO:0006814(BP:sodium ion transport);GO:0030317(BP:flagellated sperm motility);GO:0048240(BP:sperm capacitation);GO:0001669(CC:acrosomal vesicle);GO:0036128(CC:CatSper complex);GO:0005245(MF:voltage-gated calcium channel activity);GO:0008124(MF:4-alpha-hydroxytetrahydrobiopterin dehydratase activity)				PF00520(Ion transport protein)
A0A337S1A5	DnaJ heat shock protein family (Hsp40) member C11	DNAJC11	A0A337S1A5;M3VV71	A0A337S1A5;M3VV71	DNAJC11	DnaJ heat shock protein family (Hsp40) member C11	A0A337S1A5_FELCA;M3VV71_FELCA	34	179916	172237	172404	174852	109524	114627	104598	109583	1.59562	7.07232e-05	0.0137697					PF11875(DnaJ-like protein C11, C-terminal);PF00226(DnaJ domain)
M3VZI9	NADH dehydrogenase [ubiquinone] iron-sulfur protein 8, mitochondrial	NDUFS8	M3VZI9	M3VZI9	NDUFS8	NADH dehydrogenase [ubiquinone] iron-sulfur protein 8, mitochondrial	M3VZI9_FELCA	12	162832	149003	178492	163442	88105.5	124640	94552.8	102433	1.59561	0.0124332	0.0416038	GO:0006120(BP:mitochondrial electron transport, NADH to ubiquinone);GO:0006979(BP:response to oxidative stress);GO:0032981(BP:mitochondrial respiratory chain complex I assembly);GO:0005747(CC:mitochondrial respiratory chain complex I);GO:0008137(MF:NADH dehydrogenase (ubiquinone) activity);GO:0051539(MF:4 iron, 4 sulfur cluster binding)	fca:101094451(NDUFS8)	fca00190(Oxidative phosphorylation);fca04723(Retrograde endocannabinoid signaling);fca04714(Thermogenesis);;;;;;;;;		PF12838(4Fe-4S dicluster domain)
A0A337SX28	Leukocyte surface antigen CD47	CD47	A0A337SX28;A0A5F5XNW8;A0A5F5XX86;A0A5F5Y6E6;M3WBM1	A0A5F5XX86;A0A337SX28;A0A5F5XNW8;A0A5F5Y6E6;M3WBM1	CD47	Leukocyte surface antigen CD47	A0A337SX28_FELCA;A0A5F5XNW8_FELCA;A0A5F5XX86_FELCA;A0A5F5Y6E6_FELCA;M3WBM1_FELCA	3	86201.3	71367.1	63871.8	73813.4	41974.2	48129.5	48742.8	46282.2	1.59486	0.0163256	0.0485351	GO:0007155(BP:cell adhesion);GO:0022409(BP:positive regulation of cell-cell adhesion);GO:0050729(BP:positive regulation of inflammatory response);GO:0050766(BP:positive regulation of phagocytosis);GO:0005886(CC:plasma membrane);GO:0070053(MF:thrombospondin receptor activity)				PF04549(CD47 transmembrane region);PF08204(CD47 immunoglobulin-like domain)
M3WSL1	Nucleolar protein 16	NOP16	M3WSL1	M3WSL1	NOP16	Nucleolar protein 16	M3WSL1_FELCA	19	204769	217807	205914	209497	131808	141786	120615	131403	1.59431	0.000456201	0.0139859	GO:0042273(BP:ribosomal large subunit biogenesis);GO:0005654(CC:nucleoplasm);GO:0005730(CC:nucleolus)	fca:101082464			PF09420(Ribosome biogenesis protein Nop16)
M3X0N0	Isocitrate dehydrogenase [NADP]	IDH2	M3X0N0	M3X0N0	IDH2	Isocitrate dehydrogenase [NADP]	M3X0N0_FELCA	52	1342800	1257740	1359680	1.32007e+06	765986	913470	804828	828095	1.59411	0.000819516	0.0156558	GO:0006097(BP:glyoxylate cycle);GO:0006099(BP:tricarboxylic acid cycle);GO:0006102(BP:isocitrate metabolic process);GO:0006739(BP:NADP metabolic process);GO:0005739(CC:mitochondrion);GO:0005777(CC:peroxisome);GO:0005829(CC:cytosol);GO:0000287(MF:magnesium ion binding);GO:0004450(MF:isocitrate dehydrogenase (NADP+) activity);GO:0051287(MF:NAD binding)				PF00180(Isocitrate/isopropylmalate dehydrogenase)
A0A5F5XXR7	Ras-related protein Rab-11A	RAB11A	A0A5F5XXR7;M3WVD0	A0A5F5XXR7;M3WM66;M3WVD0	RAB11A	Ras-related protein Rab-11A	A0A5F5XXR7_FELCA;M3WVD0_FELCA	26	979491	933971	992066	968509	580460	677492	564910	607621	1.59394	0.000788375	0.0155265	GO:0006887(BP:exocytosis);GO:0007080(BP:mitotic metaphase plate congression);GO:0010634(BP:positive regulation of epithelial cell migration);GO:0010796(BP:regulation of multivesicular body size);GO:0010971(BP:positive regulation of G2/M transition of mitotic cell cycle);GO:0030953(BP:astral microtubule organization);GO:0031175(BP:neuron projection development);GO:0032402(BP:melanosome transport);…				PF00071(Ras family)
A0A2I2V4I8	Guanine nucleotide-binding protein subunit gamma	GNG5	A0A2I2V4I8	A0A2I2V4I8	GNG5	Guanine nucleotide-binding protein subunit gamma	A0A2I2V4I8_FELCA	7	1397820	1309370	1286530	1331240	756421	955371	794321	835371	1.59359	0.00207349	0.0192456	GO:0007186(BP:G protein-coupled receptor signaling pathway);GO:0005834(CC:heterotrimeric G-protein complex);GO:0030165(MF:PDZ domain binding);GO:0031681(MF:G-protein beta-subunit binding)				PF00631(GGL domain)
M3XBJ5	NADH dehydrogenase [ubiquinone] 1 subunit C2	NDUFC2	M3XBJ5	M3XBJ5	NDUFC2	NADH dehydrogenase [ubiquinone] 1 subunit C2	M3XBJ5_FELCA	13	262202	274727	270598	269176	153131	205486	148434	169017	1.5926	0.00580837	0.0279421	GO:0006120(BP:mitochondrial electron transport, NADH to ubiquinone);GO:0005747(CC:mitochondrial respiratory chain complex I)	fca:101080736(NDUFC2)	fca00190(Oxidative phosphorylation);fca04723(Retrograde endocannabinoid signaling);fca04714(Thermogenesis);;;;;;;;;		PF06374(NADH-ubiquinone oxidoreductase subunit b14.5b (NDUFC2))
M3WDX5	Nucleolar complex associated 4 homolog	NOC4L	M3WDX5	A0A5F5XZF2;M3WDX5	NOC4L	Nucleolar complex associated 4 homolog	M3WDX5_FELCA	31	116885	127455	109571	117970	68921.5	82725.7	70592.9	74080	1.59247	0.00292219	0.0207057	GO:0042254(BP:ribosome biogenesis);GO:0031965(CC:nuclear membrane)	fca:101094212			PF03914(CBF/Mak21 family)
M3W9L3	Ribosomal RNA processing 1	RRP1	M3W9L3	M3W9L3	RRP1	Ribosomal RNA processing 1	M3W9L3_FELCA	20	282222	280254	273497	278658	156925	196684	171463	175024	1.59211	0.000960933	0.0161925	GO:0006364(BP:rRNA processing);GO:0005634(CC:nucleus);GO:0005694(CC:chromosome);GO:0005730(CC:nucleolus);GO:0030688(CC:preribosome, small subunit precursor)				PF05997(Nucleolar protein,Nop52)
M3W5K4	Nucleolar complex protein 3 homolog	NOC3L	M3W5K4	A0A5F5Y6X1;M3W5K4	NOC3L	Nucleolar complex protein 3 homolog	M3W5K4_FELCA	37	118607	136784	113075	122822	78560	86295	66610.5	77155.2	1.59188	0.00759386	0.0316133	GO:0006270(BP:DNA replication initiation);GO:0045444(BP:fat cell differentiation);GO:0005730(CC:nucleolus);GO:0005739(CC:mitochondrion);GO:0016607(CC:nuclear speck);GO:0003682(MF:chromatin binding)				PF07540(Nucleolar complex-associated protein);PF03914(CBF/Mak21 family)
M3WAN6	DNA topoisomerase I	TOP1	M3WAN6	M3WAN6	TOP1	DNA topoisomerase I	M3WAN6_FELCA	76	814799	832421	787394	811538	497012	540550	492171	509911	1.59153	0.000117285	0.0137697	GO:0006260(BP:DNA replication);GO:0006265(BP:DNA topological change);GO:0006338(BP:chromatin remodeling);GO:0007059(BP:chromosome segregation);GO:0009410(BP:response to xenobiotic stimulus);GO:0018105(BP:peptidyl-serine phosphorylation);GO:0032922(BP:circadian regulation of gene expression);GO:0040016(BP:embryonic cleavage);GO:0000228(CC:nuclear chromosome);GO:0000932(CC:P-body);GO:0001650(CC:fib…				PF14370(C-terminal topoisomerase domain);PF01028(Eukaryotic DNA topoisomerase I, catalytic core);PF02919(Eukaryotic DNA topoisomerase I, DNA binding fragment)
M3WLP3	Large ribosomal subunit protein mL46	MRPL46	M3WLP3	A0A5F5XCH8;M3WLP3	MRPL46	Large ribosomal subunit protein mL46	M3WLP3_FELCA	18	161032	153682	162015	158910	90395.7	112778	96543.6	99905.8	1.5906	0.00119222	0.0169959	GO:0005654(CC:nucleoplasm);GO:0005762(CC:mitochondrial large ribosomal subunit);GO:0030054(CC:cell junction);GO:0003735(MF:structural constituent of ribosome)	fca:101085289			PF11788(39S mitochondrial ribosomal protein L46)
M3W3Y0	Transformer 2 alpha homolog	TRA2A	M3W3Y0	M3W3Y0;A0A5F5Y7E3	TRA2A	Transformer 2 alpha homolog	M3W3Y0_FELCA	13	108837	110756	112196	110596	70745.8	78074.1	59786.5	69535.5	1.5905	0.00160754	0.0176385	GO:0000398(BP:mRNA splicing, via spliceosome);GO:0048026(BP:positive regulation of mRNA splicing, via spliceosome);GO:0005654(CC:nucleoplasm);GO:0005681(CC:spliceosomal complex);GO:0005730(CC:nucleolus);GO:0003723(MF:RNA binding)	fca:101091270(TRA2A)	fca03040(Spliceosome);fca04936(Alcoholic liver disease)		PF00076(RNA recognition motif)
M3WDZ8	Ferrochelatase	NARS1	M3WDZ8	M3WDZ8	NARS1	Ferrochelatase	M3WDZ8_FELCA	26	88388.7	91181.9	101657	93742.5	53399.2	66574.2	56902.1	58958.5	1.58997	0.00351387	0.0222277	GO:0006783(BP:heme biosynthetic process);GO:0005743(CC:mitochondrial inner membrane);GO:0004325(MF:ferrochelatase activity)				PF00762(Ferrochelatase)
A0A5F5XFT8	Leucine rich pentatricopeptide repeat containing	LRPPRC	A0A5F5XFT8;M3WIW7	M3WIW7;A0A5F5XFT8	LRPPRC	Leucine rich pentatricopeptide repeat containing	A0A5F5XFT8_FELCA;M3WIW7_FELCA	145	945384	929653	957321	944119	531865	684948	564686	593833	1.58987	0.00176196	0.018142					PF17177(Pentacotripeptide-repeat region of PRORP);PF01535(PPR repeat);PF13812(Pentatricopeptide repeat domain)
A0A337SBS8	Multifunctional fusion protein	ALDH4A1	A0A337SBS8	A0A337SBS8;M3WA72	ALDH4A1	Multifunctional fusion protein	A0A337SBS8_FELCA	37	233817	226584	245097	235166	125736	170285	147793	147938	1.58963	0.00332941	0.0217824	GO:0010133(BP:proline catabolic process to glutamate);GO:0005739(CC:mitochondrion);GO:0005829(CC:cytosol);GO:0003842(MF:1-pyrroline-5-carboxylate dehydrogenase activity);GO:0004029(MF:aldehyde dehydrogenase (NAD+) activity);GO:0042802(MF:identical protein binding)	fca:101089025(ALDH4A1)	fca00250(Alanine, aspartate and glutamate metabolism);fca00330(Arginine and proline metabolism)		PF00171(Aldehyde dehydrogenase family)
A0A5F5XII0	Spectrin repeat containing nuclear envelope family member 3	SYNE3	A0A5F5XII0	A0A2I2U9M3;A0A5F5XII0;A0A5F5XTP3;M3WGB8	SYNE3	Spectrin repeat containing nuclear envelope family member 3	A0A5F5XII0_FELCA	54	153649	140717	122710	139025	80469.6	96463.4	85452.1	87461.7	1.58956	0.00705407	0.0304735	GO:0007010(BP:cytoskeleton organization);GO:0007097(BP:nuclear migration);GO:0008360(BP:regulation of cell shape);GO:0090150(BP:establishment of protein localization to membrane);GO:0005640(CC:nuclear outer membrane);GO:0005737(CC:cytoplasm);GO:0034993(CC:meiotic nuclear membrane microtubule tethering complex);GO:0051015(MF:actin filament binding);GO:0140444(MF:cytoskeleton-nuclear membrane ancho…				PF10541(Nuclear envelope localisation domain);PF00435(Spectrin repeat)
A0A2I2U9A7	Large ribosomal subunit protein mL53	MRPL53	A0A2I2U9A7	A0A2I2U9A7	MRPL53	Large ribosomal subunit protein mL53	A0A2I2U9A7_FELCA	8	125051	119042	118125	120739	71662.3	90415.8	65831.7	75969.9	1.5893	0.00441357	0.0244881	GO:0005762(CC:mitochondrial large ribosomal subunit)	fca:101086471			PF10780(39S ribosomal protein L53/MRP-L53)
A0A337SET5	Metaxin 2	MTX2	A0A337SET5;A0A337SVU3;A0A5F5XVT9	A0A337SET5;A0A337SVU3;A0A5F5XVT9;M3XB80	MTX2	Metaxin 2	A0A337SET5_FELCA;A0A337SVU3_FELCA;A0A5F5XVT9_FELCA	14	182493	197440	190703	190212	108558	131009	119512	119693	1.58917	0.000825334	0.0156558	GO:0006839(BP:mitochondrial transport);GO:0007005(BP:mitochondrion organization);GO:0015031(BP:protein transport);GO:0001401(CC:SAM complex);GO:0005730(CC:nucleolus);GO:0005737(CC:cytoplasm)				PF17171(Glutathione S-transferase, C-terminal domain);PF10568(Outer mitochondrial membrane transport complex protein)
M3X2Z9	Transcription initiation factor TFIID subunit 8	TAF8	M3X2Z9	M3X2Z9	TAF8	Transcription initiation factor TFIID subunit 8	M3X2Z9_FELCA	8	18503.6	25067.8	22999.4	22190.3	14953.5	13669.7	13268.1	13963.8	1.58913	0.0147717	0.0457131	GO:0001112(BP:DNA-templated transcription open complex formation);GO:0001833(BP:inner cell mass cell proliferation);GO:0006367(BP:transcription initiation from RNA polymerase II promoter);GO:0006468(BP:protein phosphorylation);GO:0042789(BP:mRNA transcription by RNA polymerase II);GO:0045598(BP:regulation of fat cell differentiation);GO:0051123(BP:RNA polymerase II preinitiation complex assembly)…				PF07524(Bromodomain associated);PF10406(Transcription factor TFIID complex subunit 8 C-term)
M3WV28	RAS like proto-onco A	RALA	M3WV28	M3WV28;M3WYA0	RALA	RAS like proto-onco A	M3WV28_FELCA	17	287015	314182	292243	297813	163317	218592	180311	187407	1.58913	0.00383763	0.022942	GO:0001843(BP:neural tube closure);GO:0007265(BP:Ras protein signal transduction);GO:0017157(BP:regulation of exocytosis);GO:0031623(BP:receptor internalization);GO:0032956(BP:regulation of actin cytoskeleton organization);GO:0045742(BP:positive regulation of epidermal growth factor receptor signaling pathway);GO:0051491(BP:positive regulation of filopodium assembly);GO:0051665(BP:membrane raft l…				PF00071(Ras family)
A0A5F5XLQ4	FXYD domain-containing ion transport regulator	FXYD1	A0A5F5XLQ4	A0A5F5XLQ4	FXYD1	FXYD domain-containing ion transport regulator	A0A5F5XLQ4_FELCA	1	45996.4	47423.6	52444.7	48621.6	27733.6	30321	33737.4	30597.3	1.58908	0.00232813	0.0196432	GO:0006813(BP:potassium ion transport);GO:0006814(BP:sodium ion transport);GO:0086036(BP:regulation of cardiac muscle cell membrane potential);GO:1903278(BP:positive regulation of sodium ion export across plasma membrane);GO:2000649(BP:regulation of sodium ion transmembrane transporter activity);GO:0005901(CC:caveola);GO:0016324(CC:apical plasma membrane);GO:0030315(CC:T-tubule);GO:0017080(MF:sod…				PF02038(ATP1G1/PLM/MAT8 family)
M3W2R7	sn-1-specific diacylglycerol lipase ABHD11	ABHD11	M3W2R7	A0A5F5Y368;M3W2R7	ABHD11	sn-1-specific diacylglycerol lipase ABHD11	M3W2R7_FELCA	17	80094.7	81113.4	94841.2	85349.8	52659.3	53238.5	55260.2	53719.3	1.58881	0.00278881	0.0204739	GO:0044255(BP:cellular lipid metabolic process);GO:0005739(CC:mitochondrion);GO:0052689(MF:carboxylic ester hydrolase activity)				PF00561(alpha/beta hydrolase fold)
M3WU48	Raftlin, lipid raft linker 1	RFTN1	M3WU48	M3WU48	RFTN1	Raftlin, lipid raft linker 1	M3WU48_FELCA	27	124994	138028	129553	130858	73745	89147.2	84206.5	82366.2	1.58874	0.00122005	0.0171172	GO:0001765(BP:membrane raft assembly);GO:0033227(BP:dsRNA transport);GO:0034138(BP:toll-like receptor 3 signaling pathway);GO:0040010(BP:positive regulation of growth rate);GO:0043330(BP:response to exogenous dsRNA);GO:0050853(BP:B cell receptor signaling pathway);GO:0005768(CC:endosome);GO:0005886(CC:plasma membrane);GO:0032991(CC:protein-containing complex);GO:0045121(CC:membrane raft);GO:00037…	fca:101098002			PF15250(Raftlin)
M3XAQ1	DNA ligase	LIG4	M3XAQ1	M3XAQ1	LIG4	DNA ligase	M3XAQ1_FELCA	3	16601.7	17134	16468.6	16734.8	10870	10251.3	10480.4	10533.9	1.58866	2.19042e-05	0.0137697	GO:0000012(BP:single strand break repair);GO:0001701(BP:in utero embryonic development);GO:0002328(BP:pro-B cell differentiation);GO:0006260(BP:DNA replication);GO:0006297(BP:nucleotide-excision repair, DNA gap filling);GO:0006303(BP:double-strand break repair via nonhomologous end joining);GO:0007417(BP:central nervous system development);GO:0010165(BP:response to X-ray);GO:0010332(BP:response t…	fca:101087961(LIG4)	fca03450(Non-homologous end-joining)		PF00533(BRCA1 C Terminus (BRCT) domain);PF11411(DNA ligase IV);PF01068(ATP dependent DNA ligase domain);PF04675(DNA ligase N terminus);PF04679(ATP dependent DNA ligase C terminal region)
A0A2I2UE28	Myoferlin	MYOF	A0A2I2UE28;M3WCE4	A0A2I2UE28;A0A2I2UXC0;A0A2I2UYS8;M3WCE4	MYOF	Myoferlin	A0A2I2UE28_FELCA;M3WCE4_FELCA	212	551941	569190	545354	555495	324775	394398	330018	349730	1.58835	0.00093562	0.0161043	GO:0005886(CC:plasma membrane);GO:0030659(CC:cytoplasmic vesicle membrane);GO:0046872(MF:metal ion binding)				PF16165(Ferlin C-terminus);PF08165(FerA (NUC095) domain);PF08150(FerB (NUC096) domain);PF08151(FerI (NUC094) domain);PF00168(C2 domain)
A0A2I2UFN5	Heteroous nuclear ribonucleoprotein A/B	HNRNPAB	A0A2I2UFN5	M3X5X9;Q9XSY6;A0A2I2UFN5	HNRNPAB	Heteroous nuclear ribonucleoprotein A/B	A0A2I2UFN5_FELCA	31	1373400	1166760	1226470	1.25554e+06	784499	786339	800679	790506	1.58828	0.00165053	0.0178182	GO:0010604(BP:positive regulation of macromolecule metabolic process);GO:0005634(CC:nucleus);GO:0005737(CC:cytoplasm);GO:0003723(MF:RNA binding)				PF00076(RNA recognition motif);PF08143(CBFNT (NUC161) domain)
A0A2I2U4U9	Large ribosomal subunit protein mL64	GADD45GIP1	A0A2I2U4U9	A0A2I2U4U9	GADD45GIP1	Large ribosomal subunit protein mL64	A0A2I2U4U9_FELCA	13	90625.1	84988.1	88079.9	87897.7	49962.4	59729.3	56355.8	55349.2	1.58806	0.000589513	0.0148178	GO:0007049(BP:cell cycle);GO:0005654(CC:nucleoplasm);GO:0005739(CC:mitochondrion);GO:0005840(CC:ribosome)				PF10147(Growth arrest and DNA-damage-inducible proteins-interacting protein 1)
A0A5F5XCE4	Large ribosomal subunit protein mL38	MRPL38	A0A5F5XCE4;M3W4N2	A0A5F5XCE4;M3W4N2	MRPL38	Large ribosomal subunit protein mL38	A0A5F5XCE4_FELCA;M3W4N2_FELCA	22	206671	201158	205229	204353	113552	153042	119544	128713	1.58767	0.0036512	0.0225292	GO:0005762(CC:mitochondrial large ribosomal subunit)				PF01161(Phosphatidylethanolamine-binding protein)
A0A2I2V3M4	Thioredoxin related transmembrane protein 1	TMX1	A0A2I2V3M4	A0A2I2V3M4	TMX1	Thioredoxin related transmembrane protein 1	A0A2I2V3M4_FELCA	12	671652	629031	629307	643330	374189	464418	377577	405395	1.58692	0.00190594	0.0187335	GO:0034976(BP:response to endoplasmic reticulum stress);GO:0005789(CC:endoplasmic reticulum membrane);GO:0012505(CC:endomembrane system);GO:0015036(MF:disulfide oxidoreductase activity)	fca:101096815			PF00085(Thioredoxin)
A0A2I2V1Y3	Centromere protein H	CENPH	A0A2I2V1Y3	A0A2I2V1Y3	CENPH	Centromere protein H	A0A2I2V1Y3_FELCA	17	318574	317983	352355	329637	180564	237150	205578	207764	1.5866	0.00361889	0.0225016	GO:0006103(BP:2-oxoglutarate metabolic process);GO:0009353(CC:mitochondrial oxoglutarate dehydrogenase complex)
A0A2I2UC72	Ceramide synthase 5	CERS5	A0A2I2UC72;M3WBH9	A0A2I2UC72;M3WBH9	CERS5	Ceramide synthase 5	A0A2I2UC72_FELCA;M3WBH9_FELCA	8	84741.9	97041.6	105327	95703.5	63204.8	59281.5	58538.3	60341.5	1.58603	0.00454285	0.0248623	GO:0046513(BP:ceramide biosynthetic process);GO:0005634(CC:nucleus);GO:0005789(CC:endoplasmic reticulum membrane);GO:0003677(MF:DNA binding);GO:0050291(MF:sphingosine N-acyltransferase activity)				PF03798(TLC domain);PF00046(Homeodomain)
M3WM26	DCN1-like protein	DCUN1D3	M3WM26	M3WM26	DCUN1D3	DCN1-like protein	M3WM26_FELCA	10	39145	44009.2	41969.9	41708	29421.5	27880.7	21590.1	26297.4	1.58601	0.00517669	0.0264172	GO:0010225(BP:response to UV-C);GO:0010332(BP:response to gamma radiation);GO:0030308(BP:negative regulation of cell growth);GO:0043065(BP:positive regulation of apoptotic process);GO:0045116(BP:protein neddylation);GO:0051443(BP:positive regulation of ubiquitin-protein transferase activity);GO:2000134(BP:negative regulation of G1/S transition of mitotic cell cycle);GO:2000435(BP:negative regulat…				PF03556(Cullin binding)
M3XBQ2	SPOUT domain containing methyltransferase 1	SPOUT1	M3XBQ2	M3XBQ2	SPOUT1	SPOUT domain containing methyltransferase 1	M3XBQ2_FELCA	11	78006.1	81999.3	79616.5	79874	51494.6	51865.2	47770	50376.6	1.58554	7.22867e-05	0.0137697	GO:0010608(BP:post-transcriptional regulation of gene expression);GO:0035196(BP:production of miRNAs involved in gene silencing by miRNA);GO:0051661(BP:maintenance of centrosome location);GO:0000776(CC:kinetochore);GO:0031616(CC:spindle pole centrosome);GO:0072686(CC:mitotic spindle);GO:0035198(MF:miRNA binding)	fca:101094058			PF02598(Putative RNA methyltransferase)
A0A2I2V4Y3	Histone H2A	H2AZ2	A0A2I2V4Y3	A0A2I2V4Y3	H2AZ2	Histone H2A	A0A2I2V4Y3_FELCA	6	3390830	2740630	3094910	3.07546e+06	1914780	2087050	1817670	1.93983e+06	1.58542	0.00508145	0.0262903	GO:0000786(CC:nucleosome);GO:0005634(CC:nucleus);GO:0003677(MF:DNA binding);GO:0030527(MF:structural constituent of chromatin);GO:0046982(MF:protein heterodimerization activity)				PF00125(Core histone H2A/H2B/H3/H4);PF16211(C-terminus of histone H2A)
M3VWP7	Mitochondrial ribosomal protein L13	MRPL13	M3VWP7	A0A5F5XG25;M3VWP7	MRPL13	Mitochondrial ribosomal protein L13	M3VWP7_FELCA	19	93355.7	101898	95239.4	96831	55190.4	67810.7	60256	61085.7	1.58517	0.00134852	0.0171785	GO:0006412(BP:translation);GO:0005840(CC:ribosome);GO:1990904(CC:ribonucleoprotein complex);GO:0003735(MF:structural constituent of ribosome)				PF00572(Ribosomal protein L13)
M3X6M9	Syndecan 4	SDC4	M3X6M9	M3X6M9	SDC4	Syndecan 4	M3X6M9_FELCA	13	107086	108848	117366	111100	63298.3	72128.8	74891.9	70106.3	1.58474	0.000969041	0.0161931	GO:0001843(BP:neural tube closure);GO:0010762(BP:regulation of fibroblast migration);GO:0016477(BP:cell migration);GO:0042060(BP:wound healing);GO:0042130(BP:negative regulation of T cell proliferation);GO:0060122(BP:inner ear receptor cell stereocilium organization);GO:1903543(BP:positive regulation of exosomal secretion);GO:1903553(BP:positive regulation of extracellular exosome assembly);GO:00…	fca:101090430(SDC4)	fca04512(ECM-receptor interaction);fca04514(Cell adhesion molecules);fca04820(Cytoskeleton in muscle cells);;		PF01034(Syndecan domain)
M3WIS8	ATPase inhibitor, mitochondrial	ATP5IF1	M3WIS8	M3WIS8	ATP5IF1	ATPase inhibitor, mitochondrial	M3WIS8_FELCA	9	861907	815396	809479	828927	452535	592754	524033	523107	1.58462	0.00220248	0.0193495	GO:0001937(BP:negative regulation of endothelial cell proliferation);GO:0006783(BP:heme biosynthetic process);GO:0030218(BP:erythrocyte differentiation);GO:0032780(BP:negative regulation of ATP-dependent activity);GO:0051346(BP:negative regulation of hydrolase activity);GO:0051882(BP:mitochondrial depolarization);GO:0072593(BP:reactive oxygen species metabolic process);GO:1901030(BP:positive regu…	fca:101086407			PF04568(Mitochondrial ATPase inhibitor, IATP)
M3WFN9	Transducin beta like 3	TBL3	M3WFN9	M3WFN9	TBL3	Transducin beta like 3	M3WFN9_FELCA	36	103524	112704	106542	107590	72541.8	73334.9	57960.3	67945.7	1.58347	0.00221802	0.0193554	GO:0000472(BP:endonucleolytic cleavage to generate mature 5'-end of SSU-rRNA from (SSU-rRNA, 5.8S rRNA, LSU-rRNA));GO:0000480(BP:endonucleolytic cleavage in 5'-ETS of tricistronic rRNA transcript (SSU-rRNA, 5.8S rRNA, LSU-rRNA));GO:0005654(CC:nucleoplasm);GO:0005730(CC:nucleolus);GO:0030663(CC:COPI-coated vesicle membrane);GO:0030686(CC:90S preribosome);GO:0032040(CC:small-subunit processome);GO:…				PF00400(WD domain, G-beta repeat);PF08625(Utp13 specific WD40 associated domain)
M3X673	Nucleophosmin	NPM1	M3X673	M3X673;A0A2I2V1F6;A0A337S3P6	NPM1	Nucleophosmin	M3X673_FELCA	40	8493210	8785890	8343400	8.54083e+06	4762600	6151180	5270430	5.39474e+06	1.58318	0.00179131	0.0182337	GO:0000055(BP:ribosomal large subunit export from nucleus);GO:0000056(BP:ribosomal small subunit export from nucleus);GO:0001558(BP:regulation of cell growth);GO:0006338(BP:chromatin remodeling);GO:0006407(BP:rRNA export from nucleus);GO:0006884(BP:cell volume homeostasis);GO:0008104(BP:protein localization);GO:0008284(BP:positive regulation of cell population proliferation);GO:0010608(BP:post-tr…	fca:101094904			PF03066(Nucleoplasmin/nucleophosmin domain);PF16276(Nucleophosmin C-terminal domain)
M3X0M0	Nocturnin	NOCT	M3X0M0	M3X0M0	NOCT	Nocturnin	M3X0M0_FELCA	8	14602.1	13957	13018.5	13859.2	10200	8886.1	7176.57	8754.22	1.58314	0.00668213	0.0298094	GO:0000290(BP:deadenylation-dependent decapping of nuclear-transcribed mRNA);GO:0006739(BP:NADP metabolic process);GO:0009991(BP:response to extracellular stimulus);GO:0032496(BP:response to lipopolysaccharide);GO:0032922(BP:circadian regulation of gene expression);GO:0033962(BP:P-body assembly);GO:0042752(BP:regulation of circadian rhythm);GO:0045600(BP:positive regulation of fat cell differenti…				PF03372(Endonuclease/Exonuclease/phosphatase family)
M3WFF2	Tumor protein p63 regulated 1 like	TPRG1L	M3WFF2	M3WFF2;A0A2I2UYH8	TPRG1L	Tumor protein p63 regulated 1 like	M3WFF2_FELCA	7	48177.5	54937.6	53040	52051.7	35698.4	35720.6	27217.7	32878.9	1.58313	0.00525934	0.0266294	GO:0016081(BP:synaptic vesicle docking);GO:0050805(BP:negative regulation of synaptic transmission);GO:0099004(BP:calmodulin dependent kinase signaling pathway);GO:0005737(CC:cytoplasm);GO:0008021(CC:synaptic vesicle);GO:0005516(MF:calmodulin binding);GO:0042802(MF:identical protein binding)	fca:101091383			PF12456(Inositol phosphatase)
A0A2I2U8E3	Cytoskeleton associated protein 4	CKAP4	A0A2I2U8E3	A0A2I2U8E3	CKAP4	Cytoskeleton associated protein 4	A0A2I2U8E3_FELCA	77	1606650	1464790	1588520	1553320	851993	1119420	972706	981373	1.5828	0.00304601	0.0210621	GO:0005791(CC:rough endoplasmic reticulum);GO:0005811(CC:lipid droplet);GO:0016020(CC:membrane)
M3XFZ1	Leucine rich repeat containing 59	LRRC59	M3XFZ1	M3XFZ1	LRRC59	Leucine rich repeat containing 59	M3XFZ1_FELCA	22	2279830	2130970	2217930	2.20958e+06	1218410	1562520	1407380	1.3961e+06	1.58267	0.00169066	0.0179376	GO:0007165(BP:signal transduction);GO:0005737(CC:cytoplasm);GO:0005783(CC:endoplasmic reticulum);GO:0016020(CC:membrane);GO:0042645(CC:mitochondrial nucleoid);GO:0043231(CC:intracellular membrane-bounded organelle)	fca:101090911			PF13855(Leucine rich repeat);PF00560(Leucine Rich Repeat)
A0A337SGK3	ATP synthase F1 subunit delta	ATP5F1D	A0A337SGK3	A0A5F5XF90;A0A337SGK3	ATP5F1D	ATP synthase F1 subunit delta	A0A337SGK3_FELCA	6	641415	616796	635444	631218	373867	402587	420052	398835	1.58265	0.000111558	0.0137697	GO:0045261(CC:proton-transporting ATP synthase complex, catalytic core F(1));GO:0046933(MF:proton-transporting ATP synthase activity, rotational mechanism)				PF02823(ATP synthase, Delta/Epsilon chain, beta-sandwich domain);PF21335(Metazoan delta subunit of F1F0-ATP synthase, C-terminal domain)
M3X2F7	Mitochondrial import inner membrane translocase subunit Tim21	TIMM21	M3X2F7	M3X2F7	TIMM21	Mitochondrial import inner membrane translocase subunit Tim21	M3X2F7_FELCA	9	51615.4	58886.8	55160.4	55220.9	29910.2	38105.1	36669.9	34895.1	1.58248	0.00346735	0.0221078	GO:0030150(BP:protein import into mitochondrial matrix);GO:0032981(BP:mitochondrial respiratory chain complex I assembly);GO:0033617(BP:mitochondrial cytochrome c oxidase assembly);GO:0005744(CC:TIM23 mitochondrial import inner membrane translocase complex)	fca:101095524			PF08294(TIM21)
A0A2I2UNA1	Chromosome 8 open reading frame 82	C8orf82	A0A2I2UNA1	A0A2I2UNA1	C8orf82	Chromosome 8 open reading frame 82	A0A2I2UNA1_FELCA	12	63878.7	72278.4	85838.9	73998.7	46415	50252.3	43638.8	46768.7	1.58223	0.0151331	0.0463292					PF14956(Domain of unknown function (DUF4505))
A0A5F5XHW3	Carnitine palmitoyltransferase 1A	CPT1A	A0A5F5XHW3	A0A5F5XHW3	CPT1A	Carnitine palmitoyltransferase 1A	A0A5F5XHW3_FELCA	43	190409	195224	199700	195111	123698	130801	115579	123359	1.58165	0.000154053	0.0137697	GO:0001676(BP:long-chain fatty acid metabolic process);GO:0006631(BP:fatty acid metabolic process);GO:0006635(BP:fatty acid beta-oxidation);GO:0009437(BP:carnitine metabolic process);GO:0030855(BP:epithelial cell differentiation);GO:0005739(CC:mitochondrion);GO:0005741(CC:mitochondrial outer membrane);GO:0004095(MF:carnitine O-palmitoyltransferase activity);GO:1990698(MF:palmitoleoyltransferase a…				PF16484(Carnitine O-palmitoyltransferase N-terminus);PF00755(Choline/Carnitine o-acyltransferase)
M3WL38	Histocompatibility minor 13	HM13	M3WL38	M3WL38;A0A2I2URE6	HM13	Histocompatibility minor 13	M3WL38_FELCA	19	372866	381440	387264	380523	244106	262667	215011	240595	1.5816	0.000642442	0.0151357	GO:0001701(BP:in utero embryonic development);GO:0006465(BP:signal peptide processing);GO:0033619(BP:membrane protein proteolysis);GO:1904211(BP:membrane protein proteolysis involved in retrograde protein transport, ER to cytosol);GO:0005791(CC:rough endoplasmic reticulum);GO:0036513(CC:Derlin-1 retrotranslocation complex);GO:0098553(CC:lumenal side of endoplasmic reticulum membrane);GO:0098554(C…				PF04258(Signal peptide peptidase)
M3X5D4	Splicing factor 3b subunit 6	SF3B6	M3X5D4	M3X5D4	SF3B6	Splicing factor 3b subunit 6	M3X5D4_FELCA	10	630953	637542	654395	640963	358921	440240	417066	405409	1.58103	0.000726549	0.0154296	GO:0000398(BP:mRNA splicing, via spliceosome);GO:0001825(BP:blastocyst formation);GO:0005654(CC:nucleoplasm);GO:0005684(CC:U2-type spliceosomal complex);GO:0005686(CC:U2 snRNP);GO:0005689(CC:U12-type spliceosomal complex);GO:0071011(CC:precatalytic spliceosome);GO:0071013(CC:catalytic step 2 spliceosome);GO:0003729(MF:mRNA binding)	fca:101095893(SF3B6)	fca03040(Spliceosome)		PF00076(RNA recognition motif)
A0A337S8F5	Cytochrome c oxidase assembly factor COX14	LOC101086986	A0A337S8F5	A0A337S8F5	LOC101086986	Cytochrome c oxidase assembly factor COX14	A0A337S8F5_FELCA	3	63236.5	69169.7	71994.5	68133.6	43615.5	51790.4	33920.7	43108.9	1.5805	0.012308	0.0413886	GO:0033617(BP:mitochondrial cytochrome c oxidase assembly);GO:0005739(CC:mitochondrion);GO:0031966(CC:mitochondrial membrane)	fca:101086986	fca04714(Thermogenesis)		PF14880(Cytochrome oxidase c assembly)
A0A2I2UZD4	RNA helicase	DHX33	A0A2I2UZD4	A0A2I2UZD4	DHX33	RNA helicase	A0A2I2UZD4_FELCA	26	46938	49584.4	45943.7	47488.7	30101.5	32651.4	27465.8	30072.9	1.57912	0.00070929	0.0154179	GO:0006413(BP:translational initiation);GO:0032481(BP:positive regulation of type I interferon production);GO:0043410(BP:positive regulation of MAPK cascade);GO:0045943(BP:positive regulation of transcription by RNA polymerase I);GO:0051092(BP:positive regulation of NF-kappaB transcription factor activity);GO:1900227(BP:positive regulation of NLRP3 inflammasome complex assembly);GO:0005654(CC:nuc…				PF21010(Helicase associated domain (HA2), ratchet-like);PF04408(Helicase associated domain (HA2), winged-helix);PF00271(Helicase conserved C-terminal domain);PF07717(Oligonucleotide/oligosaccharide-binding (OB)-fold);PF00270(DEAD/DEAH box helicase)
M3VWP3	10-formyltetrahydrofolate dehydrogenase	ALDH1L2	M3VWP3	M3VWP3	ALDH1L2	10-formyltetrahydrofolate dehydrogenase	M3VWP3_FELCA	76	521342	525275	533033	526550	321103	366349	313210	333554	1.5786	0.000336034	0.0139201	GO:0006635(BP:fatty acid beta-oxidation);GO:0006730(BP:one-carbon metabolic process);GO:0006740(BP:NADPH regeneration);GO:0009058(BP:biosynthetic process);GO:0009258(BP:10-formyltetrahydrofolate catabolic process);GO:0046655(BP:folic acid metabolic process);GO:0005654(CC:nucleoplasm);GO:0005739(CC:mitochondrion);GO:0004029(MF:aldehyde dehydrogenase (NAD+) activity);GO:0016155(MF:formyltetrahydrof…				PF00551(Formyl transferase);PF02911(Formyl transferase, C-terminal domain);PF00550(Phosphopantetheine attachment site);PF00171(Aldehyde dehydrogenase family)
A0A5F5XHX0	Zinc finger and SCAN domain containing 23	ZSCAN23	A0A5F5XHX0;M3VUC6	A0A5F5XHX0;A0A5F5XP12;M3VUC6	ZSCAN23	Zinc finger and SCAN domain containing 23	A0A5F5XHX0_FELCA;M3VUC6_FELCA	2	43959.9	47161.4	48896.5	46672.6	26932.9	33891.9	27889.2	29571.3	1.57831	0.0028219	0.0205031	GO:0005634(CC:nucleus)				PF00096(Zinc finger, C2H2 type);PF02023(SCAN domain)
M3WVR7	RAB9A, member RAS onco family	RAB9A	M3WVR7	M3WVR7	RAB9A	RAB9A, member RAS onco family	M3WVR7_FELCA	16	162285	157500	165705	161830	89845.9	112062	105830	102579	1.57761	0.0010857	0.0166461	GO:0032482(BP:Rab protein signal transduction);GO:0032880(BP:regulation of protein localization);GO:0042147(BP:retrograde transport, endosome to Golgi);GO:0045921(BP:positive regulation of exocytosis);GO:0052403(BP:negative regulation by host of symbiont catalytic activity);GO:0005764(CC:lysosome);GO:0005770(CC:late endosome);GO:0005829(CC:cytosol);GO:0030670(CC:phagocytic vesicle membrane);GO:00…				PF00071(Ras family)
A0A2I2U9S3	Aly/REF export factor	ALYREF	A0A2I2U9S3	A0A2I2U9S3	ALYREF	Aly/REF export factor	A0A2I2U9S3_FELCA	20	2142770	2193580	2224080	2186810	1361250	1441500	1356570	1386440	1.57728	2.52106e-05	0.0137697	GO:0006406(BP:mRNA export from nucleus);GO:0005634(CC:nucleus);GO:0016607(CC:nuclear speck);GO:0003729(MF:mRNA binding)				PF13865(C-terminal duplication domain of Friend of PRMT1);PF00076(RNA recognition motif)
A0A2I2U9X6	Solute carrier family 25 member 12	SLC25A12	A0A2I2U9X6;A0A2I2ULF4;M3W360	A0A2I2V4I5;A0A2I2U9X6;A0A2I2ULF4;M3W360;A0A5F5XNZ6	SLC25A12	Solute carrier family 25 member 12	A0A2I2U9X6_FELCA;A0A2I2ULF4_FELCA;M3W360_FELCA	34	206124	209108	207466	207566	126658	144350	123838	131615	1.57707	0.000302499	0.0139201	GO:0055085(BP:transmembrane transport);GO:0005743(CC:mitochondrial inner membrane);GO:0005509(MF:calcium ion binding)	fca:101089635			PF00153(Mitochondrial carrier protein)
A0A2I2UMU7	Epoxide hydrolase 1	EPHX1	A0A2I2UMU7;A0A2I2V3F9	A0A2I2V3F9;A0A5F5XWT9;A0A5F5Y0Y5;A0A2I2UMU7	EPHX1	Epoxide hydrolase 1	A0A2I2UMU7_FELCA;A0A2I2V3F9_FELCA	26	667234	669908	707275	681472	411984	488569	395827	432127	1.57702	0.0013598	0.0171855	GO:0019369(BP:arachidonic acid metabolic process);GO:0097176(BP:epoxide metabolic process);GO:0016020(CC:membrane);GO:0004301(MF:epoxide hydrolase activity);GO:0033961(MF:cis-stilbene-oxide hydrolase activity)				PF06441(Epoxide hydrolase N terminus)
M3VX55	Stress-70 protein, mitochondrial	HSPA9	M3VX55	M3VX55;A0A5F5XXH1	HSPA9	Stress-70 protein, mitochondrial	M3VX55_FELCA	103	2553390	2397460	2555720	2502190	1441200	1797190	1522590	1.58699e+06	1.57669	0.00157468	0.0176369	GO:0006611(BP:protein export from nucleus);GO:0016226(BP:iron-sulfur cluster assembly);GO:0030218(BP:erythrocyte differentiation);GO:0042026(BP:protein refolding);GO:0045647(BP:negative regulation of erythrocyte differentiation);GO:0051085(BP:chaperone cofactor-dependent protein refolding);GO:1902037(BP:negative regulation of hematopoietic stem cell differentiation);GO:1903707(BP:negative regulat…	fca:101089072(HSPA9)	fca03018(RNA degradation);		PF00012(Hsp70 protein)
A0A337RZ83	FAM20C golgi associated secretory pathway kinase	FAM20C	A0A337RZ83;M3XEG8	A0A337RZ83;M3XEG8	FAM20C	FAM20C golgi associated secretory pathway kinase	A0A337RZ83_FELCA;M3XEG8_FELCA	26	95101.4	98732.3	95454.3	96429.3	57032.6	77210	49255.6	61166.1	1.57652	0.0137731	0.0439733	GO:0005794(CC:Golgi apparatus)				PF06702(Golgi casein kinase, C-terminal, Fam20)
A0A337SR44	V-type proton ATPase subunit a	ATP6V0A2	A0A337SR44	A0A337SR44	ATP6V0A2	V-type proton ATPase subunit a	A0A337SR44_FELCA	16	36293.5	42141	41543.4	39992.6	23728.3	29082.6	23294.6	25368.5	1.57647	0.00511906	0.0263374	GO:0006879(BP:cellular iron ion homeostasis);GO:0007035(BP:vacuolar acidification);GO:0036295(BP:cellular response to increased oxygen levels);GO:0000220(CC:vacuolar proton-transporting V-type ATPase, V0 domain);GO:0001669(CC:acrosomal vesicle);GO:0005886(CC:plasma membrane);GO:0005925(CC:focal adhesion);GO:0016471(CC:vacuolar proton-transporting V-type ATPase complex);GO:0048471(CC:perinuclear r…				PF01496(V-type ATPase 116kDa subunit family)
A0A5F5XLN4	Histone H2A	H2AX	A0A5F5XLN4	A0A5F5XLN4	H2AX	Histone H2A	A0A5F5XLN4_FELCA	15	30916200	27676500	29766800	2.94532e+07	16844300	20941800	18294700	18693600	1.57557	0.00214974	0.0192751	GO:0000077(BP:DNA damage checkpoint signaling);GO:0000724(BP:double-strand break repair via homologous recombination);GO:0006974(BP:cellular response to DNA damage stimulus);GO:0007283(BP:spermatogenesis);GO:0000781(CC:chromosome, telomeric region);GO:0000786(CC:nucleosome);GO:0000794(CC:condensed nuclear chromosome);GO:0001673(CC:male germ cell nucleus);GO:0001741(CC:XY body);GO:0005657(CC:repli…	fca:101095127	fca03082(ATP-dependent chromatin remodeling);fca04217(Necroptosis);fca04613(Neutrophil extracellular trap formation);;		PF16211(C-terminus of histone H2A);PF00125(Core histone H2A/H2B/H3/H4)
M3VZZ3	cysteine desulfurase	NFS1	M3VZZ3	M3VZZ3;A0A337SAK4	NFS1	cysteine desulfurase	M3VZZ3_FELCA	34	212623	223775	213317	216572	132438	143652	136308	137466	1.57546	8.48223e-05	0.0137697	GO:0016226(BP:iron-sulfur cluster assembly);GO:0018283(BP:iron incorporation into metallo-sulfur cluster);GO:0044571(BP:[2Fe-2S] cluster assembly);GO:0044572(BP:[4Fe-4S] cluster assembly);GO:0005634(CC:nucleus);GO:0005654(CC:nucleoplasm);GO:0005739(CC:mitochondrion);GO:0005759(CC:mitochondrial matrix);GO:0005829(CC:cytosol);GO:0099128(CC:mitochondrial iron-sulfur cluster assembly complex);GO:0030…				PF00266(Aminotransferase class-V)
A0A2I2UMK4	Small nuclear ribonucleoprotein E	SNRPE	A0A2I2UMK4	A0A2I2UMK4;A0A5F5XWP9	SNRPE	Small nuclear ribonucleoprotein E	A0A2I2UMK4_FELCA	9	246882	218402	237008	234097	143525	162462	139940	148642	1.5749	0.00142314	0.0173757	GO:0000387(BP:spliceosomal snRNP assembly);GO:0005681(CC:spliceosomal complex);GO:0005682(CC:U5 snRNP);GO:0005685(CC:U1 snRNP);GO:0005686(CC:U2 snRNP);GO:0005687(CC:U4 snRNP);GO:0005829(CC:cytosol);GO:0046540(CC:U4/U6 x U5 tri-snRNP complex);GO:0003723(MF:RNA binding)	fca:493770(SNRPE)	fca03040(Spliceosome)		PF01423(LSM domain)
A0A2I2UN21	Protein phosphatase 2C like domain containing 1	PP2D1	A0A2I2UN21	A0A2I2UN21	PP2D1	Protein phosphatase 2C like domain containing 1	A0A2I2UN21_FELCA	1	158101	160252	185536	167963	87878.7	118053	114064	106665	1.57467	0.00902875	0.0348171	GO:0006470(BP:protein dephosphorylation);GO:0004722(MF:protein serine/threonine phosphatase activity)	fca:101080476			PF00481(Protein phosphatase 2C)
A0A2I2UXV9	Armadillo repeat containing 10	ARMC10	A0A2I2UXV9;A0A2I2UZQ3;A0A5F5Y6G5	A0A2I2UXV9;A0A2I2UZQ3;A0A5F5XIQ6;A0A5F5Y6G5	ARMC10	Armadillo repeat containing 10	A0A2I2UXV9_FELCA;A0A2I2UZQ3_FELCA;A0A5F5Y6G5_FELCA	14	112821	120669	115331	116274	69276.9	81872.4	70404.6	73851.3	1.57443	0.000795396	0.0155478	GO:0016020(CC:membrane)				PF04826(Armadillo-like)
A0A2I2UG86	TNF superfamily member 9	TNFSF9	A0A2I2UG86	A0A2I2UG86	TNFSF9	TNF superfamily member 9	A0A2I2UG86_FELCA	4	111957	111158	118895	114003	71389.3	78786.2	67067.5	72414.3	1.57432	0.000590352	0.0148178	GO:0006955(BP:immune response);GO:0042104(BP:positive regulation of activated T cell proliferation);GO:0045585(BP:positive regulation of cytotoxic T cell differentiation);GO:0005615(CC:extracellular space);GO:0005886(CC:plasma membrane);GO:0005125(MF:cytokine activity);GO:0005164(MF:tumor necrosis factor receptor binding);GO:0032813(MF:tumor necrosis factor receptor superfamily binding)				PF00229(TNF(Tumour Necrosis Factor) family)
A0A337SQH4	U2 small nuclear RNA auxiliary factor 1	U2AF1	A0A337SQH4	A0A337SQH4;M3W1B2	U2AF1	U2 small nuclear RNA auxiliary factor 1	A0A337SQH4_FELCA	14	598754	620148	531174	583359	325730	396342	389673	370582	1.57417	0.00370303	0.0226136	GO:0000398(BP:mRNA splicing, via spliceosome);GO:0005681(CC:spliceosomal complex);GO:0016607(CC:nuclear speck);GO:0071013(CC:catalytic step 2 spliceosome);GO:0089701(CC:U2AF complex);GO:0030628(MF:pre-mRNA 3'-splice site binding);GO:0046872(MF:metal ion binding);GO:0050733(MF:RS domain binding)				PF00076(RNA recognition motif);PF00642(Zinc finger C-x8-C-x5-C-x3-H type (and similar))
M3X881	Mitochondrial ribosomal protein L57	MRPL57	M3X881	M3X881	MRPL57	Mitochondrial ribosomal protein L57	M3X881_FELCA	5	218241	192659	179200	196700	111999	149533	113353	124962	1.57408	0.0129448	0.0425184	GO:0005761(CC:mitochondrial ribosome);GO:0003735(MF:structural constituent of ribosome)				PF14978(Mitochondrial ribosome protein 63)
A0A337SHI5	small monomeric GTPase	RAB5A	A0A337SHI5	A0A337SHI5	RAB5A	small monomeric GTPase	A0A337SHI5_FELCA	8	138094	149020	157385	148166	94292.7	109655	78473.2	94140.3	1.57389	0.00698331	0.0303101	GO:0036465(BP:synaptic vesicle recycling);GO:0044788(BP:modulation by host of viral process);GO:0045022(BP:early endosome to late endosome transport);GO:0045921(BP:positive regulation of exocytosis);GO:0051036(BP:regulation of endosome size);GO:0051489(BP:regulation of filopodium assembly);GO:0150093(BP:amyloid-beta clearance by transcytosis);GO:2000286(BP:receptor internalization involved in can…				PF00071(Ras family)
M3WUY6	ER membrane protein complex subunit 3	EMC3	M3WUY6	M3WUY6	EMC3	ER membrane protein complex subunit 3	M3WUY6_FELCA	11	26346.9	31451.9	30704.7	29501.2	18228.8	22024.8	15983.5	18745.7	1.57376	0.0105933	0.0379554	GO:0045050(BP:protein insertion into ER membrane by stop-transfer membrane-anchor sequence);GO:0071816(BP:tail-anchored membrane protein insertion into ER membrane);GO:0072546(CC:EMC complex);GO:0032977(MF:membrane insertase activity)	fca:101086127			PF01956(Integral membrane protein EMC3/TMCO1-like)
M3W9J5	GABA type A receptor associated protein like 2	GABARAPL2	M3W9J5	M3X7G0;A0A337SS38;A0A337SUJ1;M3W9J5;M3WXZ6	GABARAPL2	GABA type A receptor associated protein like 2	M3W9J5_FELCA	14	180399	202650	210640	197896	118588	152976	105773	125779	1.57337	0.0125831	0.0418535	GO:0000045(BP:autophagosome assembly);GO:0000422(BP:autophagy of mitochondrion);GO:0006995(BP:cellular response to nitrogen starvation);GO:0016236(BP:macroautophagy);GO:0070972(BP:protein localization to endoplasmic reticulum);GO:1901799(BP:negative regulation of proteasomal protein catabolic process);GO:0000139(CC:Golgi membrane);GO:0000421(CC:autophagosome membrane);GO:0005776(CC:autophagosome)…	fca:101097365(GABARAPL2)	fca04068(FoxO signaling pathway);fca04140(Autophagy - animal);fca04136(Autophagy - other);fca04137(Mitophagy - animal);fca04621(NOD-like receptor signaling pathway);fca04727(GABAergic synapse)		PF02991(Autophagy protein Atg8 ubiquitin like)
A0A337SNU3	TBC1 domain family member 32	TBC1D32	A0A337SNU3;M3WRD1	M3WRD1;A0A337SNU3	TBC1D32	TBC1 domain family member 32	A0A337SNU3_FELCA;M3WRD1_FELCA	1	124897	119938	106199	117011	67727.3	88643.9	66745.5	74372.2	1.57332	0.00930299	0.0352977					PF14961(Broad-minded protein)
M3WFR2	Lamin A/C	LMNA	M3WFR2	M3WFR2;A0A5K1VP01	LMNA	Lamin A/C	M3WFR2_FELCA	108	3761750	3273260	3355860	3.46362e+06	1964130	2442400	2198560	2.2017e+06	1.57316	0.00350718	0.0222029	GO:0006606(BP:protein import into nucleus);GO:0006998(BP:nuclear envelope organization);GO:0007097(BP:nuclear migration);GO:0010628(BP:positive regulation of gene expression);GO:0030334(BP:regulation of cell migration);GO:0030951(BP:establishment or maintenance of microtubule cytoskeleton polarity);GO:0031507(BP:heterochromatin assembly);GO:0031647(BP:regulation of protein stability);GO:0051664(B…				PF00932(Lamin Tail Domain);PF00038(Intermediate filament protein)
M3WPC2	GTPase KRas	KRAS	M3WPC2	A0A2I2UHH3;A0A5F5Y3Z5;M3WPC2	KRAS	GTPase KRas	M3WPC2_FELCA	10	292985	278428	287661	286358	170497	197437	178159	182031	1.57313	0.000326515	0.0139201	GO:0007265(BP:Ras protein signal transduction);GO:0005886(CC:plasma membrane);GO:0003924(MF:GTPase activity);GO:0005525(MF:GTP binding);GO:0019003(MF:GDP binding)				PF00071(Ras family)
A0A337SAE7	Transmembrane p24 trafficking protein 3	TMED3	A0A337SAE7	A0A337SAE7	TMED3	Transmembrane p24 trafficking protein 3	A0A337SAE7_FELCA	5	90088.5	102895	80249.8	91077.8	57900.7	59269	56634.9	57934.9	1.57207	0.00737584	0.0311156	GO:0015031(BP:protein transport);GO:0005789(CC:endoplasmic reticulum membrane);GO:0005794(CC:Golgi apparatus);GO:0033116(CC:endoplasmic reticulum-Golgi intermediate compartment membrane)	fca:101093189			PF01105(emp24/gp25L/p24 family/GOLD)
A0A2I2U2R2	MARCKS-related protein	MARCKSL1	A0A2I2U2R2	A0A2I2U2R2	MARCKSL1	MARCKS-related protein	A0A2I2U2R2_FELCA	7	193265	185167	205829	194754	109591	126323	135744	123886	1.57204	0.00188625	0.0186785	GO:0007015(BP:actin filament organization);GO:0007417(BP:central nervous system development);GO:0008283(BP:cell population proliferation);GO:0008284(BP:positive regulation of cell population proliferation);GO:0005737(CC:cytoplasm);GO:0005886(CC:plasma membrane);GO:0005516(MF:calmodulin binding);GO:0051015(MF:actin filament binding)				PF02063(MARCKS family)
M3X681	Adipocyte plasma membrane-associated protein	APMAP	M3X681	M3X681	APMAP	Adipocyte plasma membrane-associated protein	M3X681_FELCA	38	511151	547283	546535	534990	332180	380661	308284	340375	1.57177	0.00133946	0.0171785	GO:0009058(BP:biosynthetic process);GO:0009986(CC:cell surface);GO:0016020(CC:membrane);GO:0004064(MF:arylesterase activity);GO:0016844(MF:strictosidine synthase activity)	fca:101090092			PF20067(Strictosidine synthase-like, N-terminal);PF03088(Strictosidine synthase)
M3X7F9	Nicalin	NCLN	M3X7F9	A0A5F5XBZ3;M3X7F9	NCLN	Nicalin	M3X7F9_FELCA	33	261182	288675	281567	277141	173884	191358	163748	176330	1.57172	0.000942463	0.0161452	GO:0009966(BP:regulation of signal transduction);GO:0043254(BP:regulation of protein-containing complex assembly);GO:0050821(BP:protein stabilization);GO:0061635(BP:regulation of protein complex stability);GO:0005789(CC:endoplasmic reticulum membrane);GO:0043022(MF:ribosome binding);GO:0160063(NA:NA);GO:0160064(NA:NA)				PF04389(Peptidase family M28)
M3XBE1	Dehydrogenase/reductase X-linked	DHRSX	M3XBE1	M3XBE1	DHRSX	Dehydrogenase/reductase X-linked	M3XBE1_FELCA	2	15723.8	16343.8	15530.7	15866.1	8374.5	10318.7	11619.4	10104.2	1.57025	0.00409233	0.0236148	GO:0010508(BP:positive regulation of autophagy);GO:0005576(CC:extracellular region);GO:0016616(MF:oxidoreductase activity, acting on the CH-OH group of donors, NAD or NADP as acceptor)				PF00106(short chain dehydrogenase)
M3VZT0	Lamin B1	LMNB1	M3VZT0	M3VZT0	LMNB1	Lamin B1	M3VZT0_FELCA	81	871285	788658	864877	841607	483697	617154	507267	536039	1.57005	0.00335476	0.0218355	GO:0006998(BP:nuclear envelope organization);GO:0007097(BP:nuclear migration);GO:0031507(BP:heterochromatin assembly);GO:0051664(BP:nuclear pore localization);GO:0090435(BP:protein localization to nuclear envelope);GO:0005635(CC:nuclear envelope);GO:0005637(CC:nuclear inner membrane);GO:0005638(CC:lamin filament);GO:0005652(CC:nuclear lamina);GO:0005654(CC:nucleoplasm);GO:0016363(CC:nuclear matri…				PF00038(Intermediate filament protein);PF00932(Lamin Tail Domain)
A0A2I2U855	GLI pathogenesis related 2	GLIPR2	A0A2I2U855	A0A2I2U855;M3WHJ5	GLIPR2	GLI pathogenesis related 2	A0A2I2U855_FELCA	12	197586	195485	218417	203829	108274	149766	131502	129847	1.56976	0.00624845	0.0289537	GO:0010634(BP:positive regulation of epithelial cell migration);GO:0010718(BP:positive regulation of epithelial to mesenchymal transition);GO:0070374(BP:positive regulation of ERK1 and ERK2 cascade);GO:0000139(CC:Golgi membrane);GO:0005615(CC:extracellular space);GO:0042803(MF:protein homodimerization activity)	fca:105259602			PF00188(Cysteine-rich secretory protein family)
M3X611	GTP:AMP phosphotransferase AK3, mitochondrial	AK3	M3X611	M3X611;A0A337S3H0;A0A5F5XBQ1	AK3	GTP:AMP phosphotransferase AK3, mitochondrial	M3X611_FELCA	23	252888	235500	257196	248528	142450	179385	153465	158433	1.56866	0.00214717	0.0192751	GO:0006172(BP:ADP biosynthetic process);GO:0009142(BP:nucleoside triphosphate biosynthetic process);GO:0016310(BP:phosphorylation);GO:0046033(BP:AMP metabolic process);GO:0046039(BP:GTP metabolic process);GO:0046041(BP:ITP metabolic process);GO:0046051(BP:UTP metabolic process);GO:0005737(CC:cytoplasm);GO:0005759(CC:mitochondrial matrix);GO:0004017(MF:adenylate kinase activity);GO:0005524(MF:ATP …				PF00406(Adenylate kinase);PF05191(Adenylate kinase, active site lid)
M3W3W2	Tyrosine--tRNA ligase	YARS2	M3W3W2	M3W3W2;A0A5F5XWH3	YARS2	Tyrosine--tRNA ligase	M3W3W2_FELCA	24	137164	148322	141699	142395	92337.3	96482.9	83554.4	90791.5	1.56837	0.000498156	0.0142196	GO:0043039(BP:tRNA aminoacylation);GO:0070184(BP:mitochondrial tyrosyl-tRNA aminoacylation);GO:0005739(CC:mitochondrion);GO:0005829(CC:cytosol);GO:0016604(CC:nuclear body);GO:0000049(MF:tRNA binding);GO:0004831(MF:tyrosine-tRNA ligase activity);GO:0005524(MF:ATP binding);GO:0042803(MF:protein homodimerization activity);GO:0072545(MF:tyrosine binding)	fca:101091289(YARS2)	fca00970(Aminoacyl-tRNA biosynthesis)		PF00579(tRNA synthetases class I (W and Y))
M3W4E5	Choline dehydrogenase	CHDH	M3W4E5	M3W4E5	CHDH	Choline dehydrogenase	M3W4E5_FELCA	20	59694	56612.2	62304	59536.7	36793.7	41923.7	35208	37975.1	1.56778	0.00117179	0.0169057	GO:0019285(BP:glycine betaine biosynthetic process from choline);GO:0005743(CC:mitochondrial inner membrane);GO:0008812(MF:choline dehydrogenase activity);GO:0050660(MF:flavin adenine dinucleotide binding)				PF00732(GMC oxidoreductase);PF05199(GMC oxidoreductase)
M3VVE0	Lysophosphatidylcholine acyltransferase 1	LPCAT1	M3VVE0	M3VVE0;A0A5F5XF22	LPCAT1	Lysophosphatidylcholine acyltransferase 1	M3VVE0_FELCA	25	201003	216595	203146	206915	129943	132899	133202	132015	1.56736	0.000114698	0.0137697	GO:0006656(BP:phosphatidylcholine biosynthetic process);GO:0030163(BP:protein catabolic process);GO:0036151(BP:phosphatidylcholine acyl-chain remodeling);GO:0043129(BP:surfactant homeostasis);GO:0045732(BP:positive regulation of protein catabolic process);GO:0060041(BP:retina development in camera-type eye);GO:2001246(BP:negative regulation of phosphatidylcholine biosynthetic process);GO:0005783(…				PF01553(Acyltransferase);PF13833(EF-hand domain pair)
M3WNE3	Phosphatidylinositol-glycan biosynthesis class X protein	PIGX	M3WNE3	M3WNE3	PIGX	Phosphatidylinositol-glycan biosynthesis class X protein	M3WNE3_FELCA	5	27435.7	25491.7	23562.7	25496.7	12725.5	19123.7	17001.1	16283.4	1.56581	0.0135909	0.0437067	GO:0006506(BP:GPI anchor biosynthetic process);GO:0005789(CC:endoplasmic reticulum membrane)				PF08320(PIG-X / PBN1)
A0A2I2U368	Golgi SNAP receptor complex member 1	GOSR1	A0A2I2U368	A0A2I2U368;A0A337SJV7	GOSR1	Golgi SNAP receptor complex member 1	A0A2I2U368_FELCA	19	61359.2	74932.3	62271.1	66187.5	35947.2	47754.3	43119.1	42273.5	1.5657	0.0126832	0.0420032	GO:0006888(BP:endoplasmic reticulum to Golgi vesicle-mediated transport);GO:0006906(BP:vesicle fusion);GO:0015031(BP:protein transport);GO:0000139(CC:Golgi membrane);GO:0005797(CC:Golgi medial cisterna);GO:0005801(CC:cis-Golgi network);GO:0031201(CC:SNARE complex);GO:0005484(MF:SNAP receptor activity)	fca:101090219(GOSR1)	fca04130(SNARE interactions in vesicular transport)		PF12352(Snare region anchored in the vesicle membrane C-terminus)
A0A5F5XF14	Adhesion G protein-coupled receptor E5	ADGRE5	A0A5F5XF14	A0A337SUP1;A0A5F5XF14;A0A5F5XJ31;A0A5F5XLB8;A0A5F5XLL2;A0A5F5XPK5;M3X9E8	ADGRE5	Adhesion G protein-coupled receptor E5	A0A5F5XF14_FELCA	21	242355	206815	206910	218693	129001	160083	129989	139691	1.56555	0.00719308	0.0307219	GO:0007166(BP:cell surface receptor signaling pathway);GO:0007189(BP:adenylate cyclase-activating G protein-coupled receptor signaling pathway);GO:0005886(CC:plasma membrane);GO:0004930(MF:G protein-coupled receptor activity);GO:0005509(MF:calcium ion binding)				PF01825(GPCR proteolysis site, GPS, motif);PF00002(7 transmembrane receptor (Secretin family));PF07645(Calcium-binding EGF domain)
M3X6J9	Succinate-semialdehyde dehydrogenase	ALDH5A1	M3X6J9	M3X6J9;A0A337SMM8	ALDH5A1	Succinate-semialdehyde dehydrogenase	M3X6J9_FELCA	23	119153	112857	123353	118454	75755.1	84261.3	67000.5	75672.3	1.56536	0.00185047	0.0186318	GO:0006105(BP:succinate metabolic process);GO:0006536(BP:glutamate metabolic process);GO:0007417(BP:central nervous system development);GO:0009450(BP:gamma-aminobutyric acid catabolic process);GO:0009791(BP:post-embryonic development);GO:0042135(BP:neurotransmitter catabolic process);GO:0005739(CC:mitochondrion);GO:0004777(MF:succinate-semialdehyde dehydrogenase (NAD+) activity);GO:0042802(MF:ide…				PF00171(Aldehyde dehydrogenase family)
M3WT08	Transmembrane protein 231	TMEM231	M3WT08	M3WT08;A0A5F5XPB4;A0A5F5XWJ1	TMEM231	Transmembrane protein 231	M3WT08_FELCA	7	45121	33997.5	39578.9	39565.8	23379.5	27289.3	25159.1	25276	1.56535	0.0137207	0.0438809	GO:0001701(BP:in utero embryonic development);GO:0001944(BP:vasculature development);GO:0007224(BP:smoothened signaling pathway);GO:0032880(BP:regulation of protein localization);GO:0042733(BP:embryonic digit morphogenesis);GO:0043010(BP:camera-type eye development);GO:0060271(BP:cilium assembly);GO:0060563(BP:neuroepithelial cell differentiation);GO:0035869(CC:ciliary transition zone);GO:0036038…				PF10149(Transmembrane protein 231)
A0A2I2U281	Arginine and glutamate rich 1	ARGLU1	A0A2I2U281	A0A2I2U281	ARGLU1	Arginine and glutamate rich 1	A0A2I2U281_FELCA	11	253232	217982	211841	227685	134976	149678	151745	145466	1.56521	0.00412803	0.0237695	GO:0005654(CC:nucleoplasm);GO:0005739(CC:mitochondrion);GO:0005829(CC:cytosol)	fca:101087702			PF15346(Arginine and glutamate-rich 1)
M3X277	RAS related	RRAS	M3X277	M3X277	RRAS	RAS related	M3X277_FELCA	20	194898	215167	228463	212843	125400	154718	127868	135995	1.56507	0.00475744	0.0254892	GO:0002521(BP:leukocyte differentiation);GO:0007165(BP:signal transduction);GO:0010595(BP:positive regulation of endothelial cell migration);GO:0036135(BP:Schwann cell migration);GO:0045766(BP:positive regulation of angiogenesis);GO:0051896(BP:regulation of protein kinase B signaling);GO:0060325(BP:face morphogenesis);GO:0070372(BP:regulation of ERK1 and ERK2 cascade);GO:1900148(BP:negative regul…				PF00071(Ras family)
A0A337SBU0	Malic enzyme	ME2	A0A337SBU0;M3W4G8	M3W4G8;A0A337S6J1;A0A337SBU0	ME2	Malic enzyme	A0A337SBU0_FELCA;M3W4G8_FELCA	39	215401	219939	238444	224595	144327	152644	133697	143556	1.56451	0.000817116	0.0156558	GO:0004471(MF:malate dehydrogenase (decarboxylating) (NAD+) activity);GO:0046872(MF:metal ion binding);GO:0051287(MF:NAD binding)				PF03949(Malic enzyme, NAD binding domain);PF00390(Malic enzyme, N-terminal domain)
M3WTL7	Signal peptidase complex subunit 2	SPCS2	M3WTL7	M3WTL7	SPCS2	Signal peptidase complex subunit 2	M3WTL7_FELCA	19	387443	428648	391550	402547	245494	306142	220758	257465	1.5635	0.00707203	0.0305136	GO:0006465(BP:signal peptide processing);GO:0045047(BP:protein targeting to ER);GO:0005787(CC:signal peptidase complex);GO:0008233(MF:peptidase activity)	fca:101092788(SPCS2)	fca03060(Protein export)		PF06703(Microsomal signal peptidase 25 kDa subunit (SPC25))
M3WJG1	Large ribosomal subunit protein uL1m	MRPL1	M3WJG1	A0A5F5XWR3;A0A5F5Y6G8;M3WJG1	MRPL1	Large ribosomal subunit protein uL1m	M3WJG1_FELCA	15	154588	168401	183955	168981	88670.5	127433	108312	108138	1.56264	0.0123207	0.0413886	GO:0006412(BP:translation);GO:0005739(CC:mitochondrion);GO:0015934(CC:large ribosomal subunit);GO:0003723(MF:RNA binding);GO:0003735(MF:structural constituent of ribosome)	fca:101096391(MRPL1)	fca03010(Ribosome)		PF00687(Ribosomal protein L1p/L10e family)
M3X981	Exosome component 2	EXOSC2	M3X981	M3X981;A0A337SR69;A0A337SWS9	EXOSC2	Exosome component 2	M3X981_FELCA	19	54577.5	58578.3	55585.5	56247.1	36153.7	39228.9	32621.7	36001.4	1.56236	0.000852402	0.0157725	GO:0000467(BP:exonucleolytic trimming to generate mature 3'-end of 5.8S rRNA from tricistronic rRNA transcript (SSU-rRNA, 5.8S rRNA, LSU-rRNA));GO:0030307(BP:positive regulation of cell growth);GO:0034427(BP:nuclear-transcribed mRNA catabolic process, exonucleolytic, 3'-5');GO:0034475(BP:U4 snRNA 3'-end processing);GO:0043928(BP:exonucleolytic catabolism of deadenylated mRNA);GO:0071034(BP:CUT ca…	fca:101087181(EXOSC2)	fca03018(RNA degradation)		PF15985(KH domain);PF21266(RRP4, S1 domain);PF14382(Exosome complex exonuclease RRP4 N-terminal region)
A0A2I2UY22	Cytochrome c oxidase subunit 4	COX4I1	A0A2I2UY22	A0A2I2UY22	COX4I1	Cytochrome c oxidase subunit 4	A0A2I2UY22_FELCA	14	1879810	1743550	1808090	1.81048e+06	1004990	1329270	1142890	1159050	1.56204	0.00307003	0.0210782	GO:0006123(BP:mitochondrial electron transport, cytochrome c to oxygen);GO:0005654(CC:nucleoplasm);GO:0005751(CC:mitochondrial respiratory chain complex IV);GO:0005829(CC:cytosol)				PF02936(Cytochrome c oxidase subunit IV)
A0A2I2U232	Guanine nucleotide-binding protein G(s) subunit alpha	LOC101098453	A0A2I2U232	A0A5F5XH68;A0A2I2U232;A0A5F5XGT5;M3WFF6	LOC101098453	Guanine nucleotide-binding protein G(s) subunit alpha	A0A2I2U232_FELCA	29	445462	455619	460137	453739	266088	317809	287693	290530	1.56176	0.000473225	0.0141459	GO:0007186(BP:G protein-coupled receptor signaling pathway);GO:0016020(CC:membrane);GO:0003924(MF:GTPase activity);GO:0005525(MF:GTP binding);GO:0031683(MF:G-protein beta/gamma-subunit complex binding);GO:0046872(MF:metal ion binding)				PF00503(G-protein alpha subunit)
M3XB84	Cytochrome b-c1 complex subunit 7	UQCRB	M3XB84	A0A5F5Y2U4;M3XB84	UQCRB	Cytochrome b-c1 complex subunit 7	M3XB84_FELCA	10	294409	315444	322443	310765	172780	229521	194970	199090	1.56093	0.00382273	0.0229164	GO:0006122(BP:mitochondrial electron transport, ubiquinol to cytochrome c);GO:0005750(CC:mitochondrial respiratory chain complex III)	fca:101090590	fca00190(Oxidative phosphorylation);fca04260(Cardiac muscle contraction);fca04714(Thermogenesis);;;;;;;;;		PF02271(Ubiquinol-cytochrome C reductase complex 14kD subunit)
M3WU07	Cyclin Y like 1	CCNYL1	M3WU07	M3WU07	CCNYL1	Cyclin Y like 1	M3WU07_FELCA	17	58564.7	57264.5	50451.6	55426.9	33281.1	41140.5	32109.9	35510.5	1.56086	0.00627879	0.0290051	GO:0000079(BP:regulation of cyclin-dependent protein serine/threonine kinase activity);GO:0007283(BP:spermatogenesis);GO:0030317(BP:flagellated sperm motility);GO:0045859(BP:regulation of protein kinase activity);GO:0060828(BP:regulation of canonical Wnt signaling pathway);GO:0005886(CC:plasma membrane);GO:0019901(MF:protein kinase binding);GO:0061575(MF:cyclin-dependent protein serine/threonine …	fca:101091961			PF00134(Cyclin, N-terminal domain)
M3X7T9	Frataxin, mitochondrial	FXN	M3X7T9	M3X7T9	FXN	Frataxin, mitochondrial	M3X7T9_FELCA	4	67234.9	75358.8	73127.8	71907.2	43656.9	46311.4	48325.9	46098.1	1.55987	0.000743577	0.0155225	GO:0006119(BP:oxidative phosphorylation);GO:0006879(BP:cellular iron ion homeostasis);GO:0007005(BP:mitochondrion organization);GO:0007628(BP:adult walking behavior);GO:0008284(BP:positive regulation of cell population proliferation);GO:0009792(BP:embryo development ending in birth or egg hatching);GO:0010039(BP:response to iron ion);GO:0010722(BP:regulation of ferrochelatase activity);GO:0016540…	fca:101085159(FXN)	fca00860(Porphyrin metabolism)		PF01491(Frataxin-like domain)
M3X0Z7	Translocase of outer mitochondrial membrane 70	TOMM70	M3X0Z7	M3X0Z7;A0A5F5XWI1	TOMM70	Translocase of outer mitochondrial membrane 70	M3X0Z7_FELCA	57	368559	366626	369650	368278	199346	274933	234107	236129	1.55965	0.00377783	0.0228397	GO:0002218(BP:activation of innate immune response);GO:0002230(BP:positive regulation of defense response to virus by host);GO:0030150(BP:protein import into mitochondrial matrix);GO:0032728(BP:positive regulation of interferon-beta production);GO:0042981(BP:regulation of apoptotic process);GO:0045039(BP:protein insertion into mitochondrial inner membrane);GO:0098586(BP:cellular response to virus…	fca:101093292(TOMM70)	fca04137(Mitophagy - animal)		PF00515(Tetratricopeptide repeat);PF13181(Tetratricopeptide repeat)
M3W0X6	Transmembrane p24 trafficking protein 2	TMED2	M3W0X6	M3W0X6	TMED2	Transmembrane p24 trafficking protein 2	M3W0X6_FELCA	24	263186	239093	244326	248868	140941	183786	153982	159570	1.55962	0.00365422	0.0225292	GO:0001843(BP:neural tube closure);GO:0001893(BP:maternal placenta development);GO:0001947(BP:heart looping);GO:0006886(BP:intracellular protein transport);GO:0006888(BP:endoplasmic reticulum to Golgi vesicle-mediated transport);GO:0006954(BP:inflammatory response);GO:0007030(BP:Golgi organization);GO:0009306(BP:protein secretion);GO:0010628(BP:positive regulation of gene expression);GO:0032525(B…				PF01105(emp24/gp25L/p24 family/GOLD)
M3WCZ2	2-oxoglutarate dehydrogenase complex component E1	OGDH	M3WCZ2	A0A337SRK5;A0A2I2ULW6;A0A337RVJ8;A0A337S1W2;A0A337SVV8;M3WCZ2	OGDH	2-oxoglutarate dehydrogenase complex component E1	M3WCZ2_FELCA	68	325409	338859	334251	332840	200741	233510	206061	213437	1.55943	0.000393537	0.0139201	GO:0006099(BP:tricarboxylic acid cycle);GO:0004591(MF:oxoglutarate dehydrogenase (succinyl-transferring) activity);GO:0030976(MF:thiamine pyrophosphate binding)	fca:101096048(OGDH)	fca00020(Citrate cycle (TCA cycle));fca00785(Lipoic acid metabolism)		PF02779(Transketolase, pyrimidine binding domain);PF16870(2-oxoglutarate dehydrogenase C-terminal);PF00676(Dehydrogenase E1 component);PF16078(2-oxoglutarate dehydrogenase N-terminus)
A0A337SDP4	Chloride channel protein	CLCN7	A0A337SDP4	A0A337SDP4;M3WDN2	CLCN7	Chloride channel protein	A0A337SDP4_FELCA	11	54107.4	65751.5	57757.4	59205.4	40865.6	37402.5	35654.4	37974.2	1.5591	0.00486313	0.0256925	GO:0030321(BP:transepithelial chloride transport);GO:0034707(CC:chloride channel complex);GO:0043231(CC:intracellular membrane-bounded organelle);GO:0005247(MF:voltage-gated chloride channel activity);GO:0015108(MF:chloride transmembrane transporter activity)				PF00654(Voltage gated chloride channel);PF00571(CBS domain)
A0A337SFG9	Sidoreflexin	SFXN1	A0A337SFG9;M3WMJ4	A0A337SFG9;M3WMJ4	SFXN1	Sidoreflexin	A0A337SFG9_FELCA;M3WMJ4_FELCA	27	583764	606197	623764	604575	378865	446677	338551	388031	1.55806	0.00298442	0.0209036	GO:0006730(BP:one-carbon metabolic process);GO:0006826(BP:iron ion transport);GO:0030218(BP:erythrocyte differentiation);GO:0140300(BP:serine import into mitochondrion);GO:1990542(BP:mitochondrial transmembrane transport);GO:0005743(CC:mitochondrial inner membrane);GO:0015075(MF:ion transmembrane transporter activity);GO:0015180(MF:L-alanine transmembrane transporter activity);GO:0015194(MF:L-ser…				PF03820(Sideroflexins)
A0A5F5XH64	Enoyl-CoA hydratase 1	ECH1	A0A5F5XH64;M3VZV7	A0A5F5XH64;M3VZV7	ECH1	Enoyl-CoA hydratase 1	A0A5F5XH64_FELCA;M3VZV7_FELCA	32	239241	252129	264296	251889	150256	184902	149886	161681	1.55793	0.00273965	0.0203053	GO:0006635(BP:fatty acid beta-oxidation);GO:0005739(CC:mitochondrion);GO:0051750(MF:delta(3,5)-delta(2,4)-dienoyl-CoA isomerase activity)				PF00378(Enoyl-CoA hydratase/isomerase)
M3WFT2	Solute carrier family 25 member 13	SLC25A13	M3WFT2	M3WFT2;A0A2I2U3G7;A0A5F5XG87	SLC25A13	Solute carrier family 25 member 13	M3WFT2_FELCA	27	136668	138885	138265	137939	85940.9	98255.6	81519.6	88572	1.55737	0.00061381	0.0149193	GO:0006094(BP:gluconeogenesis);GO:0006754(BP:ATP biosynthetic process);GO:0015810(BP:aspartate transmembrane transport);GO:0015813(BP:L-glutamate transmembrane transport);GO:0043490(BP:malate-aspartate shuttle);GO:0051592(BP:response to calcium ion);GO:0005743(CC:mitochondrial inner membrane);GO:0005313(MF:L-glutamate transmembrane transporter activity);GO:0005509(MF:calcium ion binding);GO:00151…				PF00153(Mitochondrial carrier protein)
A0A2I2UTF3	Mitochondrial ribosomal protein L27	MRPL27	A0A2I2UTF3	A0A2I2UTF3;A0A5F5XN86	MRPL27	Mitochondrial ribosomal protein L27	A0A2I2UTF3_FELCA	12	60588.5	66403.5	66018.5	64336.8	40829.7	47247.7	35908.9	41328.8	1.55671	0.00368927	0.022592	GO:0006412(BP:translation);GO:0005762(CC:mitochondrial large ribosomal subunit);GO:0003735(MF:structural constituent of ribosome)	fca:101091738(MRPL27)	fca03010(Ribosome)		PF01016(Ribosomal L27 protein)
A0A5F5XLQ7	Large ribosomal subunit protein uL30m	MRPL30	A0A5F5XLQ7	A0A337SXD5;A0A5F5XLQ7;A0A5F5Y5U2;M3WQ81	MRPL30	Large ribosomal subunit protein uL30m	A0A5F5XLQ7_FELCA	11	270444	298968	285084	284832	166554	211569	170802	182975	1.55667	0.0035322	0.0222938	GO:0006412(BP:translation);GO:0015934(CC:large ribosomal subunit);GO:0003735(MF:structural constituent of ribosome)				PF00327(Ribosomal protein L30p/L7e)
A0A337S7M7	Exosome component 1	EXOSC1	A0A337S7M7;A0A337SMU4	A0A2I2UAV0;A0A337S5C3;A0A337S7M7;A0A337SMU4;A0A337SW13	EXOSC1	Exosome component 1	A0A337S7M7_FELCA;A0A337SMU4_FELCA	11	111309	110679	126432	116140	71722.4	84670.6	67550.4	74647.8	1.55584	0.00469624	0.0253547	GO:0006396(BP:RNA processing);GO:0000178(CC:exosome (RNase complex));GO:0005737(CC:cytoplasm);GO:0003723(MF:RNA binding)	fca:101099329(EXOSC1)	fca03018(RNA degradation)		PF10447(Exosome component EXOSC1/CSL4);PF14382(Exosome complex exonuclease RRP4 N-terminal region)
M3WLM2	enoyl-CoA hydratase	HADHA	M3WLM2	M3WLM2	HADHA	enoyl-CoA hydratase	M3WLM2_FELCA	92	750262	751872	750598	750911	430619	547474	470953	483015	1.55463	0.00144567	0.0174108	GO:0006635(BP:fatty acid beta-oxidation);GO:0032868(BP:response to insulin);GO:0035965(BP:cardiolipin acyl-chain remodeling);GO:0005743(CC:mitochondrial inner membrane);GO:0016507(CC:mitochondrial fatty acid beta-oxidation multienzyme complex);GO:0042645(CC:mitochondrial nucleoid);GO:0004300(MF:enoyl-CoA hydratase activity);GO:0016509(MF:long-chain-3-hydroxyacyl-CoA dehydrogenase activity);GO:007…	fca:101084701(HADHA)	fca00640(Propanoate metabolism);fca00650(Butanoate metabolism);fca00062(Fatty acid elongation);fca00071(Fatty acid degradation);fca00280(Valine, leucine and isoleucine degradation);fca00310(Lysine degradation);fca00380(Tryptophan metabolism);fca00410(beta-Alanine metabolism)		PF00378(Enoyl-CoA hydratase/isomerase);PF02737(3-hydroxyacyl-CoA dehydrogenase, NAD binding domain);PF00725(3-hydroxyacyl-CoA dehydrogenase, C-terminal domain)
M3X647	Small ribosomal subunit protein mS33	MRPS33	M3X647	M3X647	MRPS33	Small ribosomal subunit protein mS33	M3X647_FELCA	7	136622	124551	124715	128629	78065.6	90127.2	80076.6	82756.5	1.55431	0.00110404	0.0167243	GO:0005739(CC:mitochondrion);GO:0005840(CC:ribosome);GO:1990904(CC:ribonucleoprotein complex)	fca:101082641			PF08293(Mitochondrial ribosomal subunit S27)
A0A5F5XLE1	NADH dehydrogenase [ubiquinone] iron-sulfur protein 4, mitochondrial	NDUFS4	A0A5F5XLE1	A0A5F5XLE1;A0A2I2UUC0	NDUFS4	NADH dehydrogenase [ubiquinone] iron-sulfur protein 4, mitochondrial	A0A5F5XLE1_FELCA	9	185406	162092	169064	172187	103925	119022	109505	110817	1.55379	0.00170051	0.0180182	GO:0001932(BP:regulation of protein phosphorylation);GO:0007420(BP:brain development);GO:0032981(BP:mitochondrial respiratory chain complex I assembly);GO:0045333(BP:cellular respiration);GO:0048146(BP:positive regulation of fibroblast proliferation);GO:0051591(BP:response to cAMP);GO:0072593(BP:reactive oxygen species metabolic process);GO:0005747(CC:mitochondrial respiratory chain complex I);GO…				PF04800(NADH dehydrogenase ubiquinone Fe-S protein 4)
A0A5F5XE84	SRA stem-loop interacting RNA binding protein	SLIRP	A0A5F5XE84	A0A5F5XE84;A0A2I2U023	SLIRP	SRA stem-loop interacting RNA binding protein	A0A5F5XE84_FELCA	11	278184	263904	270451	270846	156443	209373	157132	174316	1.55377	0.00584574	0.0280267	GO:0000961(BP:negative regulation of mitochondrial RNA catabolic process);GO:0007286(BP:spermatid development);GO:0007338(BP:single fertilization);GO:0030317(BP:flagellated sperm motility);GO:0070584(BP:mitochondrion morphogenesis);GO:0001669(CC:acrosomal vesicle);GO:0005739(CC:mitochondrion);GO:0036126(CC:sperm flagellum);GO:0048471(CC:perinuclear region of cytoplasm);GO:1990904(CC:ribonucleopro…	fca:101081556			PF00076(RNA recognition motif)
A0A516V1E1	MHC class I antigen	FLA-E	A0A516V1E1	A0A2I2UE11;A0A516V167;A0A516V168;A0A516V177;A0A516V181;A0A516V1D4;A0A5F5XBL7;A0A896SZ52;C6ZK68;M3WNZ4;Q95485;Q95487;A0A2I2U5I7;A0A516V169;A0A516V173;A0A516V176;A0A516V178;A0A516V183;A0A516V186;A0A516V187;A0A516V188;A0A516V196;A0A516V198;A0A516V199;A0A516V1A4;A0A516V1A5;A0A516V1B0;A0A516V1D1;A0A516V1D9;A0A516V1E1;A0A516V1E2;A0A516V1E7;A0A516V1E9;A0A516V1F1;A0A516V1F6;A0A5F5XWE6;A0A896SZ47;A0A896SZ…	FLA-E	MHC class I antigen	A0A516V1E1_FELCA	30	1285300	1216210	1209300	1.23694e+06	717080	925693	745725	796166	1.55362	0.00319145	0.021279	GO:0006955(BP:immune response);GO:0019882(BP:antigen processing and presentation);GO:0030670(CC:phagocytic vesicle membrane);GO:0098553(CC:lumenal side of endoplasmic reticulum membrane)				PF06623(MHC_I C-terminus);PF00129(Class I Histocompatibility antigen, domains alpha 1 and 2);PF07654(Immunoglobulin C1-set domain)
M3WJP6	Hydroxysteroid 17-beta dehydrogenase 10	HSD17B10	M3WJP6	A0A5F5XEQ1;M3WJP6	HSD17B10	Hydroxysteroid 17-beta dehydrogenase 10	M3WJP6_FELCA	29	538318	533598	572455	548124	310328	411941	336434	352901	1.55319	0.00401395	0.0234152	GO:0016616(MF:oxidoreductase activity, acting on the CH-OH group of donors, NAD or NADP as acceptor)	fca:101090672(HSD17B10)	fca00280(Valine, leucine and isoleucine degradation);;		PF00106(short chain dehydrogenase)
A0A2I2ULS7	Sushi domain containing 6	SUSD6	A0A2I2ULS7	A0A2I2ULS7	SUSD6	Sushi domain containing 6	A0A2I2ULS7_FELCA	1	27696.5	25489.7	28740.1	27308.8	17011.3	21384.8	14356.4	17584.2	1.55303	0.0126542	0.0419743	GO:0006974(BP:cellular response to DNA damage stimulus);GO:0016020(CC:membrane)	fca:101101140			PF00084(Sushi repeat (SCR repeat))
M3WLN1	Volume-regulated anion channel subunit LRRC8E	LRRC8E	M3WLN1	M3WLN1	LRRC8E	Volume-regulated anion channel subunit LRRC8E	M3WLN1_FELCA	4	23685.3	20881.3	24732.4	23099.7	12143.8	15662.7	16837.1	14881.2	1.55227	0.0106801	0.0382093	GO:0006884(BP:cell volume homeostasis);GO:0007165(BP:signal transduction);GO:0015810(BP:aspartate transmembrane transport);GO:0071470(BP:cellular response to osmotic stress);GO:0140361(BP:cyclic-GMP-AMP transmembrane import across plasma membrane);GO:0005765(CC:lysosomal membrane);GO:0005789(CC:endoplasmic reticulum membrane);GO:0005886(CC:plasma membrane);GO:0034702(CC:ion channel complex);GO:00…				PF13855(Leucine rich repeat);PF12534(Pannexin-like TM region of LRRC8)
A0A2I2U291	Probable ribosome biogenesis protein RLP24	RSL24D1	A0A2I2U291	A0A2I2U291;A0A5F5XM40	RSL24D1	Probable ribosome biogenesis protein RLP24	A0A2I2U291_FELCA	4	51580.1	55832.3	61375.6	56262.7	33900.7	37858.1	36992.4	36250.4	1.55206	0.00289337	0.0206658	GO:0006412(BP:translation);GO:0005840(CC:ribosome);GO:0003735(MF:structural constituent of ribosome)	fca:101087235(RSL24D1)	fca03010(Ribosome);		PF01246(Ribosomal protein L24e)
A0A337RW13	BRI3 binding protein	BRI3BP	A0A337RW13	A0A337RW13	BRI3BP	BRI3 binding protein	A0A337RW13_FELCA	4	178763	179443	177766	178657	112627	126248	106539	115138	1.55168	0.000407407	0.0139201	GO:0005739(CC:mitochondrion);GO:0016020(CC:membrane)				PF14965(Negative regulator of p53/TP53)
A0A2I2V063	Adenylate kinase 4, mitochondrial	AK4	A0A2I2V063	A0A2I2V063;A0A337SUR4;A0A5F5XDY9	AK4	Adenylate kinase 4, mitochondrial	A0A2I2V063_FELCA	24	809641	840977	856327	835648	473066	611675	531076	538606	1.5515	0.00219953	0.0193448	GO:0006172(BP:ADP biosynthetic process);GO:0009142(BP:nucleoside triphosphate biosynthetic process);GO:0016310(BP:phosphorylation);GO:0046033(BP:AMP metabolic process);GO:0046034(BP:ATP metabolic process);GO:0046039(BP:GTP metabolic process);GO:0005737(CC:cytoplasm);GO:0005759(CC:mitochondrial matrix);GO:0004017(MF:adenylate kinase activity);GO:0004550(MF:nucleoside diphosphate kinase activity);G…				PF00406(Adenylate kinase);PF05191(Adenylate kinase, active site lid)
A0A2I2U7B8	protein disulfide-isomerase	TMX3	A0A2I2U7B8	A0A2I2U7B8;A0A337RYF7;A0A5F5XHM1	TMX3	protein disulfide-isomerase	A0A2I2U7B8_FELCA	26	252478	259036	252951	254822	155810	172758	164173	164247	1.55145	7.02578e-05	0.0137697	GO:0018171(BP:peptidyl-cysteine oxidation);GO:0005783(CC:endoplasmic reticulum);GO:0005789(CC:endoplasmic reticulum membrane);GO:0009986(CC:cell surface);GO:0003756(MF:protein disulfide isomerase activity);GO:0015035(MF:protein-disulfide reductase activity)				PF13848(Thioredoxin-like domain);PF00085(Thioredoxin)
A0A2I2U833	NADH dehydrogenase [ubiquinone] iron-sulfur protein 3, mitochondrial	NDUFS3	A0A2I2U833	A0A2I2U833	NDUFS3	NADH dehydrogenase [ubiquinone] iron-sulfur protein 3, mitochondrial	A0A2I2U833_FELCA	24	350458	368620	357704	358927	207898	247644	238533	231358	1.55139	0.000628153	0.0149508	GO:0006120(BP:mitochondrial electron transport, NADH to ubiquinone);GO:0030308(BP:negative regulation of cell growth);GO:0032981(BP:mitochondrial respiratory chain complex I assembly);GO:0072593(BP:reactive oxygen species metabolic process);GO:2001243(BP:negative regulation of intrinsic apoptotic signaling pathway);GO:0005747(CC:mitochondrial respiratory chain complex I);GO:0016604(CC:nuclear bod…	fca:101096914(NDUFS3)	fca00190(Oxidative phosphorylation);fca04723(Retrograde endocannabinoid signaling);fca04714(Thermogenesis);;;;;;;;;		PF00329(Respiratory-chain NADH dehydrogenase, 30 Kd subunit)
M3W7Z4	Phosphatidylserine synthase	PTDSS2	M3W7Z4	M3W7Z4	PTDSS2	Phosphatidylserine synthase	M3W7Z4_FELCA	8	108192	126898	127037	120709	76037.3	81962	75428.5	77809.3	1.55134	0.00288424	0.0206658	GO:0006659(BP:phosphatidylserine biosynthetic process);GO:0005789(CC:endoplasmic reticulum membrane);GO:0003882(MF:CDP-diacylglycerol-serine O-phosphatidyltransferase activity);GO:0106245(MF:L-serine-phosphatidylethanolamine phosphatidyltransferase activity)				PF03034(Phosphatidyl serine synthase)
A0A5F5XFR6	Dihydrolipoamide acetyltransferase component of pyruvate dehydrogenase complex	DLAT	A0A5F5XFR6;M3WN19	M3WN19;A0A337SK04;A0A5F5XFR6	DLAT	Dihydrolipoamide acetyltransferase component of pyruvate dehydrogenase complex	A0A5F5XFR6_FELCA;M3WN19_FELCA	42	898402	898098	938810	911770	535755	666136	561614	587835	1.55106	0.00153299	0.0176081	GO:0006086(BP:acetyl-CoA biosynthetic process from pyruvate);GO:0005759(CC:mitochondrial matrix);GO:0045254(CC:pyruvate dehydrogenase complex);GO:0016746(MF:acyltransferase activity)				PF00198(2-oxoacid dehydrogenases acyltransferase (catalytic domain));PF00364(Biotin-requiring enzyme);PF02817(e3 binding domain)
A0A337S085	CKLF like MARVEL transmembrane domain containing 6	CMTM6	A0A337S085	A0A337S085	CMTM6	CKLF like MARVEL transmembrane domain containing 6	A0A337S085_FELCA	3	122304	113888	122270	119487	70902.1	80139.8	80146.2	77062.7	1.55052	0.000522071	0.014272	GO:0015031(BP:protein transport);GO:0031647(BP:regulation of protein stability);GO:0032456(BP:endocytic recycling);GO:0005886(CC:plasma membrane);GO:0031901(CC:early endosome membrane);GO:0055038(CC:recycling endosome membrane)				PF01284(Membrane-associating domain)
M3X9I7	Centrosomal protein 76	CEP76	M3X9I7	M3X9I7	CEP76	Centrosomal protein 76	M3X9I7_FELCA	4	97811.6	110193	130354	112786	70063.1	77089.8	71267.8	72806.9	1.54911	0.0147368	0.0456561	GO:0046599(BP:regulation of centriole replication);GO:0005813(CC:centrosome);GO:0005814(CC:centriole);GO:0032991(CC:protein-containing complex)				PF15627(CEP76 C2 domain)
A0A2I2UDQ5	Heterogeneous nuclear ribonucleoprotein H3	HNRNPH3	A0A2I2UDQ5	A0A2I2UDQ5	HNRNPH3	Heterogeneous nuclear ribonucleoprotein H3	A0A2I2UDQ5_FELCA	21	542171	497818	507412	515800	297220	375829	325924	332991	1.54899	0.00235691	0.0196516	GO:0030855(BP:epithelial cell differentiation);GO:0043484(BP:regulation of RNA splicing);GO:0005654(CC:nucleoplasm);GO:1990904(CC:ribonucleoprotein complex);GO:0003723(MF:RNA binding)	fca:101090550			PF00076(RNA recognition motif)
A0A5F5XZH5	Mitochondrial ribosomal protein S22	MRPS22	A0A5F5XZH5;A0A5F5Y3E2;M3VWP8	A0A5F5XZH5;A0A5F5Y3E2;M3VWP8	MRPS22	Mitochondrial ribosomal protein S22	A0A5F5XZH5_FELCA;A0A5F5Y3E2_FELCA;M3VWP8_FELCA	28	144010	144495	147877	145461	89614.5	107977	84266.5	93952.7	1.54823	0.00210853	0.0192456					PF10245(Mitochondrial 28S ribosomal protein S22)
M3XCB8	Stomatin	STOM	M3XCB8	M3XCB8;A0A337SUF8	STOM	Stomatin	M3XCB8_FELCA	32	289908	298564	302648	297040	194138	216564	165234	191979	1.54726	0.00236969	0.0196919	GO:0044829(BP:positive regulation by host of viral genome replication);GO:0048524(BP:positive regulation of viral process);GO:0090314(BP:positive regulation of protein targeting to membrane);GO:1901585(BP:regulation of acid-sensing ion channel activity);GO:0005739(CC:mitochondrion);GO:0005783(CC:endoplasmic reticulum);GO:0005856(CC:cytoskeleton);GO:0005886(CC:plasma membrane);GO:0045121(CC:membra…				PF01145(SPFH domain / Band 7 family)
M3WVD7	Protein FAM162A	FAM162A	M3WVD7	A0A5F5Y0P9;A0A337RTV4;M3WVD7	FAM162A	Protein FAM162A	M3WVD7_FELCA	11	230317	228205	243725	234082	140982	179712	133273	151322	1.54691	0.00548365	0.0271174	GO:0016020(CC:membrane)	fca:101090888			PF06388(Protein of unknown function (DUF1075))
A0A337RWT7	Presequence translocase associated motor 16	PAM16	A0A337RWT7;M3WU59	A0A337RWT7;M3WU59	PAM16	Presequence translocase associated motor 16	A0A337RWT7_FELCA;M3WU59_FELCA	9	116944	112849	120885	116893	67224.5	82520.5	77019.5	75588.2	1.54644	0.00120679	0.0170417	GO:0001503(BP:ossification);GO:0030150(BP:protein import into mitochondrial matrix);GO:0032780(BP:negative regulation of ATP-dependent activity);GO:0001405(CC:PAM complex, Tim23 associated import motor);GO:0005744(CC:TIM23 mitochondrial import inner membrane translocase complex);GO:0099617(CC:matrix side of mitochondrial inner membrane)				PF03656(Pam16)
M3X3M7	RRM domain-containing protein		M3X3M7	M3X3M7		RRM domain-containing protein	M3X3M7_FELCA	1	75852.7	85178.2	74888.1	78639.7		52062	49684.5	50873.2	1.5458	0.00767202	0.0317651	GO:0003723(MF:RNA binding)				PF00076(RNA recognition motif)
A0A2I2UDR7	Charged multivesicular body protein 6	CHMP6	A0A2I2UDR7	A0A5F5XEI7;A0A2I2UDR7	CHMP6	Charged multivesicular body protein 6	A0A2I2UDR7_FELCA	16	111357	114041	117125	114174	69838.3	81154.9	70657.7	73883.6	1.54533	0.000549822	0.0144225	GO:0007034(BP:vacuolar transport)				PF03357(Snf7)
M3WE87	Wolframin ER transmembrane glycoprotein	WFS1	M3WE87	M3WE87	WFS1	Wolframin ER transmembrane glycoprotein	M3WE87_FELCA	36	133031	137584	138073	136229	83893.8	94197.6	86407.8	88166.4	1.54514	0.000161561	0.0137697	GO:0000122(BP:negative regulation of transcription by RNA polymerase II);GO:0001822(BP:kidney development);GO:0003091(BP:renal water homeostasis);GO:0007601(BP:visual perception);GO:0007605(BP:sensory perception of sound);GO:0017148(BP:negative regulation of translation);GO:0030433(BP:ubiquitin-dependent ERAD pathway);GO:0030968(BP:endoplasmic reticulum unfolded protein response);GO:0031398(BP:po…				PF20023(Wolframin Sel1-like repeat);PF20053(Wolframin cysteine-rich domain);PF19914(Wolframin EF-hand domain);PF19913(Wolframin C-terminal OB-fold domain)
M3X5T9	G protein subunit beta 2	GNB2	M3X5T9	M3WU86;M3X5T9	GNB2	G protein subunit beta 2	M3X5T9_FELCA	22	656356	634142	677601	656033	389669	492445	391759	424624	1.54497	0.00306233	0.0210782	GO:0007186(BP:G protein-coupled receptor signaling pathway);GO:1901379(BP:regulation of potassium ion transmembrane transport);GO:0005737(CC:cytoplasm);GO:0005834(CC:heterotrimeric G-protein complex);GO:0048471(CC:perinuclear region of cytoplasm);GO:0030159(MF:signaling receptor complex adaptor activity);GO:0044877(MF:protein-containing complex binding);GO:0051020(MF:GTPase binding)	fca:101093317(GNB2)	fca04014(Ras signaling pathway);fca04371(Apelin signaling pathway);fca04151(PI3K-Akt signaling pathway);fca04062(Chemokine signaling pathway);fca04926(Relaxin signaling pathway);fca04724(Glutamatergic synapse);fca04727(GABAergic synapse);fca04725(Cholinergic synapse);fca04728(Dopaminergic synapse);fca04726(Serotonergic synapse);fca04723(Retrograde endocannabinoid signaling);fca04713(Circadian ent…		PF00400(WD domain, G-beta repeat)
A0A337SJI8	Transcription factor JunD	JUND	A0A337SJI8	A0A337SJI8	JUND	Transcription factor JunD	A0A337SJI8_FELCA	11	67116.2	66936.2	75804.7	69952.4	41429.7	46161.1	48287.4	45292.7	1.54445	0.00227976	0.0195572	GO:0000122(BP:negative regulation of transcription by RNA polymerase II);GO:0002076(BP:osteoblast development);GO:0006357(BP:regulation of transcription by RNA polymerase II);GO:0042127(BP:regulation of cell population proliferation);GO:0045669(BP:positive regulation of osteoblast differentiation);GO:0051726(BP:regulation of cell cycle);GO:0071277(BP:cellular response to calcium ion);GO:0005654(C…				PF03957(Jun-like transcription factor);PF00170(bZIP transcription factor)
M3WBA1	Large ribosomal subunit protein uL10m	MRPL10	M3WBA1	M3WBA1	MRPL10	Large ribosomal subunit protein uL10m	M3WBA1_FELCA	12	367467	356247	351632	358449	216078	261149	219058	232095	1.5444	0.00117091	0.0169057	GO:0006412(BP:translation);GO:0005654(CC:nucleoplasm);GO:0005762(CC:mitochondrial large ribosomal subunit);GO:0003735(MF:structural constituent of ribosome)				PF00466(Ribosomal protein L10)
M3XDM9	Lysophosphatidylcholine acyltransferase 2	LPCAT2	M3XDM9	M3XDM9;A0A5F5Y0F6	LPCAT2	Lysophosphatidylcholine acyltransferase 2	M3XDM9_FELCA	24	137861	142773	138927	139854	94850.8	98778.4	78090.3	90573.2	1.5441	0.00163884	0.017805	GO:0006663(BP:platelet activating factor biosynthetic process);GO:0036151(BP:phosphatidylcholine acyl-chain remodeling);GO:0061024(BP:membrane organization);GO:0005783(CC:endoplasmic reticulum);GO:0005789(CC:endoplasmic reticulum membrane);GO:0005795(CC:Golgi stack);GO:0005811(CC:lipid droplet);GO:0003841(MF:1-acylglycerol-3-phosphate O-acyltransferase activity);GO:0005509(MF:calcium ion binding)…				PF13202(EF hand);PF01553(Acyltransferase);PF13499(EF-hand domain pair)
M3W024	TBC1 domain family member 20	TBC1D20	M3W024	M3W024	TBC1D20	TBC1 domain family member 20	M3W024_FELCA	7	43549.1	39059.6	37868.9	40159.2	25830.3	25229.7	26995.1	26018.4	1.54349	0.00143479	0.0173757	GO:0001675(BP:acrosome assembly);GO:0006888(BP:endoplasmic reticulum to Golgi vesicle-mediated transport);GO:0007030(BP:Golgi organization);GO:0019068(BP:virion assembly);GO:0034389(BP:lipid droplet organization);GO:0043547(BP:positive regulation of GTPase activity);GO:0044829(BP:positive regulation by host of viral genome replication);GO:0046726(BP:positive regulation by virus of viral protein l…	fca:101083925			PF00566(Rab-GTPase-TBC domain)
A0A2I2U617	MIA SH3 domain ER export factor 2	MIA2	A0A2I2U617;A0A2I2UBB6;A0A5F5XRU4;M3X6R0	A0A2I2U617;A0A2I2UBB6;A0A5F5XRU4;M3X6R0;M3XAJ4	MIA2	MIA SH3 domain ER export factor 2	A0A2I2U617_FELCA;A0A2I2UBB6_FELCA;A0A5F5XRU4_FELCA;M3X6R0_FELCA	44	111816	116758	110828	113134	64254.9	83623.2	72036	73304.7	1.54334	0.00253981	0.0199275	GO:0016020(CC:membrane)
A0A337SRG2	Exosome component 6	EXOSC6	A0A337SRG2	A0A337SRG2	EXOSC6	Exosome component 6	A0A337SRG2_FELCA	12	124999	125622	142209	130943	77151.8	90286.4	87096.6	84844.9	1.54333	0.0025887	0.0200485	GO:0016075(BP:rRNA catabolic process);GO:0034427(BP:nuclear-transcribed mRNA catabolic process, exonucleolytic, 3'-5');GO:0034475(BP:U4 snRNA 3'-end processing);GO:0045006(BP:DNA deamination);GO:0045190(BP:isotype switching);GO:0045830(BP:positive regulation of isotype switching);GO:0071028(BP:nuclear mRNA surveillance);GO:0071051(BP:polyadenylation-dependent snoRNA 3'-end processing);GO:0000176(…				PF01138(3' exoribonuclease family, domain 1)
A0A341ZMG9	Nipsnap homolog 3A	NIPSNAP3A	A0A341ZMG9	A0A2I2UV88;A0A341ZMG9;A0A5F5XEN4;A0A5F5XQI5	NIPSNAP3A	Nipsnap homolog 3A	A0A341ZMG9_FELCA	12	94291.9	104588	98860	99246.6	61822.2	67500	63639.5	64320.6	1.543	0.000516148	0.0142476		fca:101080332			PF07978(NIPSNAP)
A0A2I2UF97	Dynamin-like GTPase OPA1, mitochondrial	OPA1	A0A2I2UF97	A0A337SN50;A0A2I2U5H7;A0A2I2UF97;A0A2I2V3P5;A0A337SA67;A0A337SIP3;M3VV89	OPA1	Dynamin-like GTPase OPA1, mitochondrial	A0A2I2UF97_FELCA	66	228284	230985	223426	227565	126225	167081	149203	147503	1.54278	0.00264713	0.02015	GO:0006915(BP:apoptotic process);GO:0005743(CC:mitochondrial inner membrane);GO:0003924(MF:GTPase activity);GO:0005525(MF:GTP binding);GO:0008289(MF:lipid binding)				PF19434(Dynamin-like GTPase OPA1 C-terminal);PF00350(Dynamin family)
A0A2I2U6V4	Cytochrome c oxidase assembly protein COX20, mitochondrial	COX20	A0A2I2U6V4	A0A2I2U6V4	COX20	Cytochrome c oxidase assembly protein COX20, mitochondrial	A0A2I2U6V4_FELCA	3	103996	96962	92219.1	97725.7	64568	74382.5	51093.8	63348.1	1.54268	0.0104766	0.0377507	GO:0033617(BP:mitochondrial cytochrome c oxidase assembly);GO:0005739(CC:mitochondrion);GO:0005743(CC:mitochondrial inner membrane)				PF12597(Cytochrome c oxidase assembly protein COX20)
M3VX46	Cytochrome c oxidase subunit 5B, mitochondrial	COX5B	M3VX46	M3VX46	COX5B	Cytochrome c oxidase subunit 5B, mitochondrial	M3VX46_FELCA	17	1553070	1570400	1547390	1.55695e+06	884294	1139720	1004690	1009568	1.5422	0.00179043	0.0182337	GO:0006123(BP:mitochondrial electron transport, cytochrome c to oxygen);GO:0005751(CC:mitochondrial respiratory chain complex IV);GO:0046872(MF:metal ion binding)	fca:101090761(COX5B)	fca00190(Oxidative phosphorylation);fca04260(Cardiac muscle contraction);fca04714(Thermogenesis);;;;;;;;;		PF01215(Cytochrome c oxidase subunit Vb)
A0A5F5XDQ9	Haloacid dehalogenase like hydrolase domain containing 5	HDHD5	A0A5F5XDQ9;M3WGF9	A0A5F5XDQ9;M3WGF9	HDHD5	Haloacid dehalogenase like hydrolase domain containing 5	A0A5F5XDQ9_FELCA;M3WGF9_FELCA	24	90673.7	95935.5	102522	96377.1	57535.8	67605.2	62401.4	62514.1	1.54168	0.00166185	0.0178205					PF13344(Haloacid dehalogenase-like hydrolase)
M3WWC2	Peroxisomal trans-2-enoyl-CoA reductase	PECR	M3WWC2	A0A5F5XD24;M3WWC2	PECR	Peroxisomal trans-2-enoyl-CoA reductase	M3WWC2_FELCA	6	18584.6	16499.9	19157.6	18080.7	10308.5	13122.7	11754.7	11728.6	1.54159	0.00517332	0.0264172		fca:101083284(PECR)	fca04146(Peroxisome)		PF13561(Enoyl-(Acyl carrier protein) reductase)
M3WAD9	Enhancer of rudimentary homolog	ERH	M3WAD9	M3WAD9	ERH	Enhancer of rudimentary homolog	M3WAD9_FELCA	9	734184	657846	703653	698561	400216	512104	447285	453202	1.54139	0.00335316	0.0218355	GO:0007049(BP:cell cycle);GO:0005634(CC:nucleus);GO:0030496(CC:midbody);GO:0034709(CC:methylosome);GO:0008327(MF:methyl-CpG binding)				PF01133(Enhancer of rudimentary)
M3WBM6	Solute carrier family 12 member 7	SLC12A7	M3WBM6	A0A5F5XPK6;A0A2I2USG7;A0A5F5XDS2;A0A5F5XHA9;M3WBM6	SLC12A7	Solute carrier family 12 member 7	M3WBM6_FELCA	19	60026.1	77036.6	70304.3	69122.3	41131	49578	43830.7	44846.6	1.54131	0.0118405	0.0405521	GO:0016020(CC:membrane);GO:0015379(MF:potassium:chloride symporter activity)				PF03522(Solute carrier family 12);PF00324(Amino acid permease)
M3WWQ7	Mitochondrial ribosomal protein S9	MRPS9	M3WWQ7	M3WWQ7;A0A5F5XGQ6	MRPS9	Mitochondrial ribosomal protein S9	M3WWQ7_FELCA	28	137452	135786	153998	142412	86257.9	105788	85249.3	92431.7	1.54073	0.00485851	0.0256925	GO:0006412(BP:translation);GO:0005730(CC:nucleolus);GO:0005763(CC:mitochondrial small ribosomal subunit);GO:0003723(MF:RNA binding);GO:0003735(MF:structural constituent of ribosome)				PF00380(Ribosomal protein S9/S16)
M3WKK8	Hydroxysteroid dehydrogenase-like protein 2	HSDL2	M3WKK8	A0A337SHG9;A0A5F5XCE0;M3WKK8	HSDL2	Hydroxysteroid dehydrogenase-like protein 2	M3WKK8_FELCA	46	191217	204549	211195	202320	118979	150783	124183	131315	1.54073	0.00345872	0.0220835	GO:0005739(CC:mitochondrion);GO:0005777(CC:peroxisome)	fca:101094216			PF02036(SCP-2 sterol transfer family);PF00106(short chain dehydrogenase)
M3W2A1	PWP2 small subunit processome component	PWP2	M3W2A1	M3W2A1	PWP2	PWP2 small subunit processome component	M3W2A1_FELCA	27	141840	166083	151278	153067	94366.1	109214	94492.8	99357.6	1.54057	0.00335949	0.0218367	GO:0000028(BP:ribosomal small subunit assembly);GO:0000462(BP:maturation of SSU-rRNA from tricistronic rRNA transcript (SSU-rRNA, 5.8S rRNA, LSU-rRNA));GO:0032040(CC:small-subunit processome);GO:0034388(CC:Pwp2p-containing subcomplex of 90S preribosome)				PF00400(WD domain, G-beta repeat);PF04003(Dip2/Utp12 Family)
A0A2I2U8R4	ATP-dependent RNA helicase	DDX55	A0A2I2U8R4	A0A2I2U8R4;A0A2I2UFA1	DDX55	ATP-dependent RNA helicase	A0A2I2U8R4_FELCA	11	43492.3	53709	44341.4	47180.9	34301.1	31824.6	25755.4	30627	1.5405	0.0161794	0.0482804	GO:0005654(CC:nucleoplasm);GO:0005730(CC:nucleolus);GO:0005829(CC:cytosol);GO:0003723(MF:RNA binding);GO:0003724(MF:RNA helicase activity);GO:0005524(MF:ATP binding);GO:0016887(MF:ATP hydrolysis activity)	fca:101085752			PF13959(Domain of unknown function (DUF4217));PF00271(Helicase conserved C-terminal domain);PF00270(DEAD/DEAH box helicase)
M3WP87	Aconitate hydratase, mitochondrial	ACO2	M3WP87	M3WP87	ACO2	Aconitate hydratase, mitochondrial	M3WP87_FELCA	79	1339970	1350980	1424120	1371690	801796	1011690	858152	890546	1.54028	0.00211148	0.0192456	GO:0006099(BP:tricarboxylic acid cycle);GO:0006101(BP:citrate metabolic process);GO:0005739(CC:mitochondrion);GO:0005759(CC:mitochondrial matrix);GO:0005829(CC:cytosol);GO:0003994(MF:aconitate hydratase activity);GO:0005506(MF:iron ion binding);GO:0047780(MF:citrate dehydratase activity);GO:0051539(MF:4 iron, 4 sulfur cluster binding)	fca:101101395(ACO2)	fca00020(Citrate cycle (TCA cycle));fca00630(Glyoxylate and dicarboxylate metabolism)		PF00694(Aconitase C-terminal domain);PF00330(Aconitase family (aconitate hydratase))
M3W240	Phosphatidylserine synthase	PTDSS1	M3W240	M3W240	PTDSS1	Phosphatidylserine synthase	M3W240_FELCA	8	35500.7	32051.2	32599.9	33383.9	22889.6	24264	17876.3	21676.6	1.54009	0.00616325	0.0288734	GO:0006659(BP:phosphatidylserine biosynthetic process);GO:0005789(CC:endoplasmic reticulum membrane);GO:0106245(MF:L-serine-phosphatidylethanolamine phosphatidyltransferase activity);GO:0106258(MF:L-serine-phosphatidylcholine phosphatidyltransferase activity)				PF03034(Phosphatidyl serine synthase)
A0A2I2UT60	Mitochondrial ribosomal protein S18A	MRPS18A	A0A2I2UT60	A0A2I2UT60;A0A337SNP6	MRPS18A	Mitochondrial ribosomal protein S18A	A0A2I2UT60_FELCA	14	163131	175833	176128	171697	98076.5	130668	105725	111490	1.54003	0.00495989	0.0259519	GO:0006412(BP:translation);GO:0005762(CC:mitochondrial large ribosomal subunit);GO:0005763(CC:mitochondrial small ribosomal subunit);GO:0003735(MF:structural constituent of ribosome);GO:0070181(MF:small ribosomal subunit rRNA binding)	fca:101089692(MRPS18A)	fca03010(Ribosome)		PF01084(Ribosomal protein S18)
A0A5F5XF40	GPI-anchor transamidase	PIGK	A0A5F5XF40;M3X6D5	A0A337SBF6;A0A5F5XF40;M3X6D5	PIGK	GPI-anchor transamidase	A0A5F5XF40_FELCA;M3X6D5_FELCA	20	75428.4	82438.6	78853.6	78906.9	47072.2	58334.7	48410.5	51272.5	1.53897	0.00249838	0.0199002	GO:0006508(BP:proteolysis);GO:0016255(BP:attachment of GPI anchor to protein);GO:0042765(CC:GPI-anchor transamidase complex);GO:0003923(MF:GPI-anchor transamidase activity)				PF01650(Peptidase C13 family)
A0A337S0U0	Trifunctional enzyme subunit beta, mitochondrial	HADHB	A0A337S0U0;M3WLM4	M3WLM4;A0A337S0U0;A0A337S4A5;A0A337S7R5	HADHB	Trifunctional enzyme subunit beta, mitochondrial	A0A337S0U0_FELCA;M3WLM4_FELCA	50	522737	547678	547896	539437	329610	407056	315093	350586	1.53867	0.00315115	0.0211864	GO:0016747(MF:acyltransferase activity, transferring groups other than amino-acyl groups)				PF00108(Thiolase, N-terminal domain);PF02803(Thiolase, C-terminal domain)
M3WXB1	Alkylglycerone-phosphate synthase	AGPS	M3WXB1	A0A5F5XKP7;M3WXB1;M3XEX9	AGPS	Alkylglycerone-phosphate synthase	M3WXB1_FELCA	37	120351	129501	122281	124044	73223.1	88986.3	79651.1	80620.2	1.53863	0.00125901	0.0171452	GO:0008611(BP:ether lipid biosynthetic process);GO:0005777(CC:peroxisome);GO:0008609(MF:alkylglycerone-phosphate synthase activity);GO:0071949(MF:FAD binding)				PF01565(FAD binding domain);PF02913(FAD linked oxidases, C-terminal domain)
M3X8B5	3-hydroxyisobutyrate dehydrogenase	HIBADH	M3X8B5	A0A5F5XJU0;A0A5F5XXL5;M3X8B5	HIBADH	3-hydroxyisobutyrate dehydrogenase	M3X8B5_FELCA	20	221265	238260	264409	241311	149741	164252	156578	156857	1.53842	0.00308956	0.0210782	GO:0006574(BP:valine catabolic process);GO:0005739(CC:mitochondrion);GO:0008442(MF:3-hydroxyisobutyrate dehydrogenase activity);GO:0050661(MF:NADP binding);GO:0051287(MF:NAD binding)	fca:101080519(HIBADH)	fca00280(Valine, leucine and isoleucine degradation)		PF14833(NAD-binding of NADP-dependent 3-hydroxyisobutyrate dehydrogenase);PF03446(NAD binding domain of 6-phosphogluconate dehydrogenase)
M3X8M2	CDGSH iron-sulfur domain-containing protein 2	CISD2	M3X8M2	M3X8M2	CISD2	CDGSH iron-sulfur domain-containing protein 2	M3X8M2_FELCA	13	482697	496713	484934	488115	272759	359727	319703	317396	1.53787	0.00259141	0.0200485	GO:0000422(BP:autophagy of mitochondrion);GO:0010506(BP:regulation of autophagy);GO:0005741(CC:mitochondrial outer membrane);GO:0005789(CC:endoplasmic reticulum membrane);GO:0032991(CC:protein-containing complex);GO:0097038(CC:perinuclear endoplasmic reticulum);GO:0042803(MF:protein homodimerization activity);GO:0046872(MF:metal ion binding);GO:0051537(MF:2 iron, 2 sulfur cluster binding)	fca:101094592			PF10660(Iron-containing outer mitochondrial membrane protein N-terminus);PF09360(Iron-binding zinc finger CDGSH type)
A0A5F5XS24	Ig-like domain-containing protein	LOC105259814	A0A5F5XS24	A0A5F5XYI0;A0A337S014;A0A5F5XS24;A0A5F5Y6K0;M3VXF9;M3W0J2	LOC105259814	Ig-like domain-containing protein	A0A5F5XS24_FELCA	13	118650	128665	129316	125544	74754.4	88791	81464.7	81670	1.53721	0.00118256	0.0169684	GO:0016020(CC:membrane)				PF07686(Immunoglobulin V-set domain);PF07654(Immunoglobulin C1-set domain)
A0A2I2V3Y9	Vesicle-associated membrane protein 8	VAMP8	A0A2I2V3Y9	A0A2I2V3Y9	VAMP8	Vesicle-associated membrane protein 8	A0A2I2V3Y9_FELCA	9	122691	126234	141287	130071	78578.7	98680.8	76588.3	84615.9	1.53719	0.00743242	0.0312982	GO:0006906(BP:vesicle fusion);GO:0016240(BP:autophagosome membrane docking);GO:0035493(BP:SNARE complex assembly);GO:0046718(BP:viral entry into host cell);GO:0070254(BP:mucus secretion);GO:1903076(BP:regulation of protein localization to plasma membrane);GO:1903531(BP:negative regulation of secretion by cell);GO:1903595(BP:positive regulation of histamine secretion by mast cell);GO:0005829(CC:cy…				PF00957(Synaptobrevin)
A0A337SL36	Very long-chain specific acyl-CoA dehydrogenase, mitochondrial	ACADVL	A0A337SL36	A0A337SL36	ACADVL	Very long-chain specific acyl-CoA dehydrogenase, mitochondrial	A0A337SL36_FELCA	57	336069	342001	359971	346014	218141	246954	210284	225126	1.53698	0.000803607	0.0156071	GO:0001659(BP:temperature homeostasis);GO:0009409(BP:response to cold);GO:0030855(BP:epithelial cell differentiation);GO:0033539(BP:fatty acid beta-oxidation using acyl-CoA dehydrogenase);GO:0045717(BP:negative regulation of fatty acid biosynthetic process);GO:0046322(BP:negative regulation of fatty acid oxidation);GO:0090181(BP:regulation of cholesterol metabolic process);GO:0005654(CC:nucleopla…	fca:101094144(ACADVL)	fca00071(Fatty acid degradation);fca04936(Alcoholic liver disease)		PF02770(Acyl-CoA dehydrogenase, middle domain);PF02771(Acyl-CoA dehydrogenase, N-terminal domain);PF00441(Acyl-CoA dehydrogenase, C-terminal domain);PF21343(ACAD9/ACADV, C-terminal domain)
A0A337S6L0	U1 small nuclear ribonucleoprotein 70 kDa	SNRNP70	A0A337S6L0	A0A337S6L0	SNRNP70	U1 small nuclear ribonucleoprotein 70 kDa	A0A337S6L0_FELCA	33	623457	607232	602629	611106	343894	447325	401897	397705	1.53658	0.00222053	0.0193554	GO:0000398(BP:mRNA splicing, via spliceosome);GO:0048026(BP:positive regulation of mRNA splicing, via spliceosome);GO:0005685(CC:U1 snRNP);GO:0016607(CC:nuclear speck);GO:0071004(CC:U2-type prespliceosome);GO:0003729(MF:mRNA binding);GO:0030619(MF:U1 snRNA binding)				PF00076(RNA recognition motif);PF12220(U1 small nuclear ribonucleoprotein of 70kDa MW N terminal)
M3XE42	Aspartate aminotransferase	GOT2	M3XE42	M3XE42;A0A337S4H3	GOT2	Aspartate aminotransferase	M3XE42_FELCA	50	1036670	1018410	1093560	1.04955e+06	659228	724889	665068	683062	1.53653	0.000287887	0.0139201	GO:0006107(BP:oxaloacetate metabolic process);GO:0006532(BP:aspartate biosynthetic process);GO:0006533(BP:aspartate catabolic process);GO:0015908(BP:fatty acid transport);GO:0019550(BP:glutamate catabolic process to aspartate);GO:0019551(BP:glutamate catabolic process to 2-oxoglutarate);GO:0045471(BP:response to ethanol);GO:0005739(CC:mitochondrion);GO:0005759(CC:mitochondrial matrix);GO:0005886(…	fca:101090160(GOT2)	fca00250(Alanine, aspartate and glutamate metabolism);fca00270(Cysteine and methionine metabolism);fca00220(Arginine biosynthesis);fca00330(Arginine and proline metabolism);fca00350(Tyrosine metabolism);fca00360(Phenylalanine metabolism);fca00400(Phenylalanine, tyrosine and tryptophan biosynthesis);fca04975(Fat digestion and absorption)		PF00155(Aminotransferase class I and II)
A0A2I2V395	Large ribosomal subunit protein mL45	MRPL45	A0A2I2V395;A0A5F5XQ18;A0A5F5XYQ6	A0A2I2V395;A0A5F5XQ18;A0A5F5XYQ6	MRPL45	Large ribosomal subunit protein mL45	A0A2I2V395_FELCA;A0A5F5XQ18_FELCA;A0A5F5XYQ6_FELCA	23	133943	140063	131281	135096	82544	97520.5	83707.2	87923.9	1.53651	0.000992442	0.0164471	GO:0005739(CC:mitochondrion)	fca:101098344			PF04280(Tim44-like domain)
A0A337S5Y7	Kirre like nephrin family adhesion molecule 1	KIRREL1	A0A337S5Y7	M3VX64;A0A337RZN4;A0A337S5Y7;A0A337SMK3	KIRREL1	Kirre like nephrin family adhesion molecule 1	A0A337S5Y7_FELCA	29	73843.2	75370.8	70304	73172.7	43094.9	53568	46251	47638	1.53602	0.00176928	0.0181476	GO:0016020(CC:membrane)				PF13927(Immunoglobulin domain);PF08205(CD80-like C2-set immunoglobulin domain);PF07679(Immunoglobulin I-set domain)
A0A337SQQ5	RNA binding motif protein X-linked	RBMX	A0A337SQQ5;M3W2U4	M3W2U4;A0A337SQQ5	RBMX	RNA binding motif protein X-linked	A0A337SQQ5_FELCA;M3W2U4_FELCA	47	1328350	1258060	1159910	1.24877e+06	766387	917050	756277	813238	1.53556	0.00364189	0.0225292	GO:0005634(CC:nucleus);GO:1990904(CC:ribonucleoprotein complex);GO:0003723(MF:RNA binding)				PF08081(RBM1CTR (NUC064) family);PF00076(RNA recognition motif)
M3X9G7	G protein subunit alpha 13	GNA13	M3X9G7	M3X9G7;A0A5F5XDC6	GNA13	G protein subunit alpha 13	M3X9G7_FELCA	33	253828	267229	259655	260237	154767	192256	161593	169539	1.53497	0.00172836	0.0181203	GO:0001569(BP:branching involved in blood vessel morphogenesis);GO:0001701(BP:in utero embryonic development);GO:0007189(BP:adenylate cyclase-activating G protein-coupled receptor signaling pathway);GO:0007266(BP:Rho protein signal transduction);GO:0008217(BP:regulation of blood pressure);GO:0008360(BP:regulation of cell shape);GO:0010762(BP:regulation of fibroblast migration);GO:0030154(BP:cell …	fca:101087625(GNA13)	fca04371(Apelin signaling pathway);fca04072(Phospholipase D signaling pathway);fca04071(Sphingolipid signaling pathway);fca04022(cGMP-PKG signaling pathway);fca04810(Regulation of actin cytoskeleton);fca04611(Platelet activation);fca04928(Parathyroid hormone synthesis, secretion and action);fca04270(Vascular smooth muscle contraction);fca04730(Long-term depression);;		PF00503(G-protein alpha subunit)
A0A5F5Y1U9	Alpha-2-macroglobulin	A2M	A0A5F5Y1U9;M3WMA9	A0A5F5Y1U9;M3WMA9;A0A5F5Y328	A2M	Alpha-2-macroglobulin	A0A5F5Y1U9_FELCA;M3WMA9_FELCA	15	134985	144811	144436	141411	85156.9	111736	79504.4	92132.4	1.53486	0.0091821	0.0350225	GO:0001869(BP:negative regulation of complement activation, lectin pathway);GO:0010466(BP:negative regulation of peptidase activity);GO:0005615(CC:extracellular space);GO:0002020(MF:protease binding);GO:0004866(MF:endopeptidase inhibitor activity);GO:0004867(MF:serine-type endopeptidase inhibitor activity);GO:0005102(MF:signaling receptor binding);GO:0019959(MF:interleukin-8 binding);GO:0019966(M…				PF07677(A-macroglobulin receptor binding domain);PF00207(Alpha-2-macroglobulin family);PF07703(Alpha-2-macroglobulin bait region domain);PF17791(Macroglobulin domain MG3);PF01835(MG2 domain);PF07678(A-macroglobulin TED domain);PF17789(Macroglobulin domain MG4)
A0A2I2U0R6	Wnt ligand secretion mediator	WLS	A0A2I2U0R6;A0A337SB95;A0A337SE29;A0A5F5XS95;M3WH63	M3WH63;A0A2I2U0R6;A0A337RY85;A0A337SB95;A0A337SE29;A0A5F5XS95	WLS	Wnt ligand secretion mediator	A0A2I2U0R6_FELCA;A0A337SB95_FELCA;A0A337SE29_FELCA;A0A5F5XS95_FELCA;M3WH63_FELCA	24	119163	126024	123734	122974	77046	89868.4	73448	80120.8	1.53485	0.0013421	0.0171785	GO:0016055(BP:Wnt signaling pathway);GO:0000139(CC:Golgi membrane);GO:0017147(MF:Wnt-protein binding)				PF06664(Wnt-binding factor required for Wnt secretion)
M3WNG7	Small nuclear ribonucleoprotein polypeptide A'	SNRPA1	M3WNG7	A0A337S9F4;M3WNG7	SNRPA1	Small nuclear ribonucleoprotein polypeptide A'	M3WNG7_FELCA	19	413626	421703	457167	430832	259913	307744	274837	280831	1.53413	0.00152268	0.0176081	GO:0000398(BP:mRNA splicing, via spliceosome);GO:0005686(CC:U2 snRNP);GO:0030620(MF:U2 snRNA binding)				PF14580(Leucine-rich repeat)
A0A337SNK4	phosphoenolpyruvate carboxykinase (GTP)	PCK2	A0A337SNK4	A0A337SNK4;M3W4B3	PCK2	phosphoenolpyruvate carboxykinase (GTP)	A0A337SNK4_FELCA	5	223501	263377	287895	258258	158524	187706	159230	168487	1.53281	0.0130744	0.0427865	GO:0006094(BP:gluconeogenesis);GO:0019543(BP:propionate catabolic process);GO:0032869(BP:cellular response to insulin stimulus);GO:0042594(BP:response to starvation);GO:0046327(BP:glycerol biosynthetic process from pyruvate);GO:0070365(BP:hepatocyte differentiation);GO:0071333(BP:cellular response to glucose stimulus);GO:0071549(BP:cellular response to dexamethasone stimulus);GO:0005739(CC:mitoch…				PF17297(Phosphoenolpyruvate carboxykinase N-terminal domain);PF00821(Phosphoenolpyruvate carboxykinase C-terminal P-loop domain)
A0A5F5XI18	Torsin-1A-interacting protein 1	TOR1AIP1	A0A5F5XI18	A0A2I2U1L3;A0A5F5XD84;A0A5F5XI18;M3WPK3	TOR1AIP1	Torsin-1A-interacting protein 1	A0A5F5XI18_FELCA	23	221240	228425	195224	214963	117219	149556	153966	140247	1.53275	0.00825176	0.0331788	GO:0032781(BP:positive regulation of ATP-dependent activity);GO:0071763(BP:nuclear membrane organization);GO:0090435(BP:protein localization to nuclear envelope);GO:0031965(CC:nuclear membrane);GO:0001671(MF:ATPase activator activity);GO:0008092(MF:cytoskeletal protein binding);GO:0051117(MF:ATPase binding)				PF05609(Lamina-associated polypeptide 1, AAA+ activator domain);PF20443(Lamina-associated polypeptide 1, N-terminal)
M3W3R9	Small ribosomal subunit protein uS15m	MRPS15	M3W3R9	M3W3R9	MRPS15	Small ribosomal subunit protein uS15m	M3W3R9_FELCA	9	86376.1	91518.5	99045.5	92313.4	52495.9	67649.3	60590.1	60245.1	1.5323	0.00496648	0.0259519	GO:0006412(BP:translation);GO:0005654(CC:nucleoplasm);GO:0005730(CC:nucleolus);GO:0005763(CC:mitochondrial small ribosomal subunit);GO:0003735(MF:structural constituent of ribosome)				PF00312(Ribosomal protein S15)
M3X0X3	Histone H3	H3-3B	M3X0X3	M3XAW8;A0A2I2UIG2;A0A337S1C5;A0A337S271;A0A337S523;A0A337S574;M3X0X3;M3X7H5;Q6BCI5	H3-3B	Histone H3	M3X0X3_FELCA	13	10469100	11515000	10605100	1.08631e+07	7414660	7855300	6001070	7.09034e+06	1.53209	0.00434734	0.0243166	GO:0000786(CC:nucleosome);GO:0005634(CC:nucleus);GO:0003677(MF:DNA binding);GO:0030527(MF:structural constituent of chromatin);GO:0046982(MF:protein heterodimerization activity)	fca:101080845	fca04613(Neutrophil extracellular trap formation);;;		PF00125(Core histone H2A/H2B/H3/H4)
A0A2I2V1X6	High mobility group nucleosome binding domain 5	HMGN5	A0A2I2V1X6	A0A2I2V1X6	HMGN5	High mobility group nucleosome binding domain 5	A0A2I2V1X6_FELCA	6	14303.9	15772.9	12148.4	14075.1	9378.48	9577.24	8610.2	9188.64	1.53179	0.0110712	0.0389463	GO:0006325(BP:chromatin organization);GO:0000785(CC:chromatin);GO:0005634(CC:nucleus);GO:0031492(MF:nucleosomal DNA binding)				PF01101(HMG14 and HMG17)
A0A2I2TZW3	Nucleolar protein 7	NOL7	A0A2I2TZW3;A0A5F5XV69	A0A2I2TZW3;A0A5F5XV69	NOL7	Nucleolar protein 7	A0A2I2TZW3_FELCA;A0A5F5XV69_FELCA	12	152404	160033	143965	152134	84800.9	114923	98243.5	99322.5	1.53172	0.00588491	0.0280969	GO:0042274(BP:ribosomal small subunit biogenesis);GO:0005694(CC:chromosome);GO:0005730(CC:nucleolus);GO:0005739(CC:mitochondrion);GO:0032040(CC:small-subunit processome)	fca:101089611			PF08157(NUC129 domain)
M3WCV5	Required for meiotic nuclear division 1 homolog	RMND1	M3WCV5	M3WCV5	RMND1	Required for meiotic nuclear division 1 homolog	M3WCV5_FELCA	10	36001	40866.6	31481.9	36116.5	21213.9	25511.4	24020.8	23582	1.53153	0.0137563	0.0439423	GO:0070131(BP:positive regulation of mitochondrial translation);GO:0005739(CC:mitochondrion);GO:0016020(CC:membrane)				PF02582(RMND1/Sif2-Sif3/Mrx10, DUF155)
A0A337SGK2	RNA helicase	DHX9	A0A337SGK2	M3WPI7;A0A337SGK2	DHX9	RNA helicase	A0A337SGK2_FELCA	91	1082910	1159110	1043320	1.09511e+06	702863	780726	663476	715688	1.53015	0.00142846	0.0173757	GO:0006353(BP:DNA-templated transcription, termination);GO:0005634(CC:nucleus);GO:0003724(MF:RNA helicase activity);GO:0003725(MF:double-stranded RNA binding);GO:0005524(MF:ATP binding);GO:0016787(MF:hydrolase activity);GO:0033679(MF:3'-5' DNA/RNA helicase activity)				PF00271(Helicase conserved C-terminal domain);PF04408(Helicase associated domain (HA2), winged-helix);PF00035(Double-stranded RNA binding motif);PF07717(Oligonucleotide/oligosaccharide-binding (OB)-fold);PF21010(Helicase associated domain (HA2), ratchet-like);PF00270(DEAD/DEAH box helicase)
A0A2I2UMK2	Prealbumin-like fold domain-containing protein	LOC101097198	A0A2I2UMK2;A0A2I2US17	A0A2I2UMK2;A0A2I2US17;A0A337RYD1;A0A5F5XED5;A0A5F5XKT9;A0A5F5Y6N8;M3WB42	LOC101097198	Prealbumin-like fold domain-containing protein	A0A2I2UMK2_FELCA;A0A2I2US17_FELCA	67	642448	690810	617400	650219	406443	470484	398373	425100	1.52957	0.00199853	0.0190157	GO:0005789(CC:endoplasmic reticulum membrane);GO:0030246(MF:carbohydrate binding)				PF13620(Carboxypeptidase regulatory-like domain)
M3W9W8	Enhancer of zeste 2 polycomb repressive complex 2 subunit	EZH2	M3W9W8	M3W9W8;A0A2I2UVG1	EZH2	Enhancer of zeste 2 polycomb repressive complex 2 subunit	M3W9W8_FELCA	9	37315.3	32194.6	30388.1	33299.3	21135.3	25284.6	18960.5	21793.5	1.52795	0.0144429	0.0451818	GO:0000082(BP:G1/S transition of mitotic cell cycle);GO:0000122(BP:negative regulation of transcription by RNA polymerase II);GO:0006306(BP:DNA methylation);GO:0008284(BP:positive regulation of cell population proliferation);GO:0010718(BP:positive regulation of epithelial to mesenchymal transition);GO:0014013(BP:regulation of gliogenesis);GO:0014834(BP:skeletal muscle satellite cell maintenance i…				PF11616(WD repeat binding protein EZH2);PF18118(Polycomb repressive complex 2 tri-helical domain);PF21358(Ezh2, MCSS domain)
A0A2I2UDJ5	Synaptojanin 2 binding protein	SYNJ2BP	A0A2I2UDJ5	A0A2I2UDJ5	SYNJ2BP	Synaptojanin 2 binding protein	A0A2I2UDJ5_FELCA	9	334532	322193	343574	333433	178338	250682	225724	218248	1.52777	0.00646512	0.0293639	GO:0001937(BP:negative regulation of endothelial cell proliferation);GO:0006605(BP:protein targeting);GO:0007266(BP:Rho protein signal transduction);GO:0008593(BP:regulation of Notch signaling pathway);GO:0010596(BP:negative regulation of endothelial cell migration);GO:0030100(BP:regulation of endocytosis);GO:0070373(BP:negative regulation of ERK1 and ERK2 cascade);GO:1903671(BP:negative regulati…	fca:101081641			PF00595(PDZ domain)
M3X8I4	NADH dehydrogenase [ubiquinone] iron-sulfur protein 5	NDUFS5	M3X8I4	M3X8I4	NDUFS5	NADH dehydrogenase [ubiquinone] iron-sulfur protein 5	M3X8I4_FELCA	8	388618	381514	446665	405599	231254	314323	251337	265638	1.52689	0.0124944	0.0416613	GO:0032981(BP:mitochondrial respiratory chain complex I assembly);GO:0005747(CC:mitochondrial respiratory chain complex I)				PF10200(NADH:ubiquinone oxidoreductase, NDUFS5-15kDa)
A0A337S1K6	Transmembrane emp24 domain-containing protein 5	TMED5	A0A337S1K6	A0A337S1K6	TMED5	Transmembrane emp24 domain-containing protein 5	A0A337S1K6_FELCA	9	92965.4	97449.5	95129.9	95181.6	62574.5	65918.4	58520.9	62337.9	1.52686	0.000193902	0.0137697	GO:0006886(BP:intracellular protein transport);GO:0006888(BP:endoplasmic reticulum to Golgi vesicle-mediated transport);GO:0090161(BP:Golgi ribbon formation);GO:0005783(CC:endoplasmic reticulum);GO:0005789(CC:endoplasmic reticulum membrane);GO:0005793(CC:endoplasmic reticulum-Golgi intermediate compartment);GO:0005794(CC:Golgi apparatus);GO:0005801(CC:cis-Golgi network);GO:0030134(CC:COPII-coated…	fca:101098153			PF01105(emp24/gp25L/p24 family/GOLD)
M3WWI9	NADH-ubiquinone oxidoreductase 75 kDa subunit, mitochondrial	NDUFS1	M3WWI9	M3WWI9	NDUFS1	NADH-ubiquinone oxidoreductase 75 kDa subunit, mitochondrial	M3WWI9_FELCA	50	239098	230281	231239	233539	134402	174598	149866	152955	1.52685	0.00258768	0.0200485	GO:0006120(BP:mitochondrial electron transport, NADH to ubiquinone);GO:0008637(BP:apoptotic mitochondrial changes);GO:0032981(BP:mitochondrial respiratory chain complex I assembly);GO:0046034(BP:ATP metabolic process);GO:0051881(BP:regulation of mitochondrial membrane potential);GO:0072593(BP:reactive oxygen species metabolic process);GO:0005747(CC:mitochondrial respiratory chain complex I);GO:00…				PF09326(NADH-ubiquinone oxidoreductase subunit G, C-terminal);PF00384(Molybdopterin oxidoreductase);PF10588(NADH-ubiquinone oxidoreductase-G iron-sulfur binding region)
A0A337S704	Golgi-resident adenosine 3',5'-bisphosphate 3'-phosphatase	BPNT2	A0A337S704	A0A337S704;A0A5F5Y164	BPNT2	Golgi-resident adenosine 3',5'-bisphosphate 3'-phosphatase	A0A337S704_FELCA	17	187636	199123	195557	194105	113731	152235	115431	127132	1.5268	0.00675748	0.0300213	GO:0001501(BP:skeletal system development);GO:0001958(BP:endochondral ossification);GO:0002063(BP:chondrocyte development);GO:0009791(BP:post-embryonic development);GO:0030204(BP:chondroitin sulfate metabolic process);GO:0042733(BP:embryonic digit morphogenesis);GO:0046854(BP:phosphatidylinositol phosphate biosynthetic process);GO:0005829(CC:cytosol);GO:0012505(CC:endomembrane system);GO:0016604(…				PF00459(Inositol monophosphatase family)
A0A2I2UAY0	Solute carrier family 25 member 25	SLC25A25	A0A2I2UAY0;A0A337S0V8;A0A337SCQ7;M3VWS0	A0A337SCQ7;A0A2I2UAY0;A0A337S0V8;M3VWS0	SLC25A25	Solute carrier family 25 member 25	A0A2I2UAY0_FELCA;A0A337S0V8_FELCA;A0A337SCQ7_FELCA;M3VWS0_FELCA	8	35236.4	39177.4	33945.3	36119.7	24292.4	25268.5	21419.2	23660	1.52661	0.00309227	0.0210782	GO:0055085(BP:transmembrane transport);GO:0005743(CC:mitochondrial inner membrane);GO:0005509(MF:calcium ion binding)				PF00153(Mitochondrial carrier protein);PF13499(EF-hand domain pair)
M3W2N3	Serine palmitoyltransferase 1	SPTLC1	M3W2N3	A0A5F5XWV8;M3W2N3	SPTLC1	Serine palmitoyltransferase 1	M3W2N3_FELCA	22	101763	110399	99894.8	104019	68998	73364.7	62065.4	68142.7	1.52649	0.0014751	0.017525	GO:0046512(BP:sphingosine biosynthetic process);GO:0046513(BP:ceramide biosynthetic process);GO:1904504(BP:positive regulation of lipophagy);GO:0005783(CC:endoplasmic reticulum);GO:0016020(CC:membrane);GO:0035339(CC:SPOTS complex);GO:0004758(MF:serine C-palmitoyltransferase activity);GO:0030170(MF:pyridoxal phosphate binding)	fca:101087947(SPTLC1)	fca00600(Sphingolipid metabolism);fca04071(Sphingolipid signaling pathway)		PF00155(Aminotransferase class I and II)
M3VYF9	Short-chain specific acyl-CoA dehydrogenase, mitochondrial	ACADS	M3VYF9	M3VYF9	ACADS	Short-chain specific acyl-CoA dehydrogenase, mitochondrial	M3VYF9_FELCA	22	185106	195465	188819	189797	114057	136471	122681	124403	1.52566	0.0008132	0.0156558	GO:0033539(BP:fatty acid beta-oxidation using acyl-CoA dehydrogenase);GO:0046359(BP:butyrate catabolic process);GO:0005654(CC:nucleoplasm);GO:0005739(CC:mitochondrion);GO:0005813(CC:centrosome);GO:0004085(MF:butyryl-CoA dehydrogenase activity);GO:0050660(MF:flavin adenine dinucleotide binding)				PF02771(Acyl-CoA dehydrogenase, N-terminal domain);PF00441(Acyl-CoA dehydrogenase, C-terminal domain);PF02770(Acyl-CoA dehydrogenase, middle domain)
M3WIT1	Regulator of chromosome condensation	RCC1	M3WIT1	M3WIT1;A0A2I2U405	RCC1	Regulator of chromosome condensation	M3WIT1_FELCA	40	1094500	1117160	1091930	1.1012e+06	642225	828928	694299	721817	1.52559	0.00251065	0.0199188	GO:0000082(BP:G1/S transition of mitotic cell cycle);GO:0007052(BP:mitotic spindle organization);GO:0007088(BP:regulation of mitotic nuclear division);GO:0051225(BP:spindle assembly);GO:0000785(CC:chromatin);GO:0000794(CC:condensed nuclear chromosome);GO:0005654(CC:nucleoplasm);GO:0005737(CC:cytoplasm);GO:0005085(MF:guanyl-nucleotide exchange factor activity);GO:0031267(MF:small GTPase binding);G…	fca:101087078			PF00415(Regulator of chromosome condensation (RCC1) repeat)
A0A337S3F1	Small nuclear ribonucleoprotein G	SNRPG	A0A337S3F1	A0A337S3F1;M3WZ12	SNRPG	Small nuclear ribonucleoprotein G	A0A337S3F1_FELCA	9	1413050	1464540	1573490	1.48369e+06	823462	1159010	935318	972597	1.5255	0.00950347	0.0357875	GO:0000387(BP:spliceosomal snRNP assembly);GO:0000398(BP:mRNA splicing, via spliceosome);GO:0005682(CC:U5 snRNP);GO:0005685(CC:U1 snRNP);GO:0005686(CC:U2 snRNP);GO:0005687(CC:U4 snRNP);GO:0005689(CC:U12-type spliceosomal complex);GO:0005829(CC:cytosol);GO:0034719(CC:SMN-Sm protein complex);GO:0043186(CC:P granule);GO:0071004(CC:U2-type prespliceosome);GO:0071011(CC:precatalytic spliceosome);GO:00…	fca:101096882(SNRPG)	fca03040(Spliceosome)		PF01423(LSM domain)
A0A5F5XL90	Protein jagunal homolog 1		A0A5F5XL90	A0A5F5XL90		Protein jagunal homolog 1	A0A5F5XL90_FELCA	2	90015.6	98956.9	90600.2	93190.9	61040.1	64902.9	57407.6	61116.9	1.5248	0.000885493	0.0158115	GO:0007029(BP:endoplasmic reticulum organization);GO:0005789(CC:endoplasmic reticulum membrane)				PF07086(Jagunal, ER re-organisation during oogenesis)
M3VZ70	Mitochondrial import receptor subunit TOM22 homolog	TOMM22	M3VZ70	M3VZ70	TOMM22	Mitochondrial import receptor subunit TOM22 homolog	M3VZ70_FELCA	11	134030	153498	149042	145523	92023.9	100058	94289.5	95457.1	1.52449	0.00140419	0.0173011	GO:0045040(BP:protein insertion into mitochondrial outer membrane);GO:0005742(CC:mitochondrial outer membrane translocase complex)	fca:101081394			PF04281(Mitochondrial import receptor subunit Tom22)
M3XDT0	Guanine nucleotide-binding protein subunit alpha	GNAQ	M3XDT0	M3XDT0;A0A5F5XUF1;A0A5F5Y483	GNAQ	Guanine nucleotide-binding protein subunit alpha	M3XDT0_FELCA	10	41727.9	44315.8	42842.6	42962.1	24961.8	30599.2	29019.6	28193.5	1.52383	0.00130376	0.0171785	GO:0001508(BP:action potential);GO:0006469(BP:negative regulation of protein kinase activity);GO:0007189(BP:adenylate cyclase-activating G protein-coupled receptor signaling pathway);GO:0007215(BP:glutamate receptor signaling pathway);GO:0050821(BP:protein stabilization);GO:0060158(BP:phospholipase C-activating dopamine receptor signaling pathway);GO:0060828(BP:regulation of canonical Wnt signali…				PF00503(G-protein alpha subunit)
A0A2I2U386	LBH domain containing 1	LBHD1	A0A2I2U386	A0A2I2U386	LBHD1	LBH domain containing 1	A0A2I2U386_FELCA	10	125514	128035	122986	125512	71138.6	87953.1	88022.7	82371.5	1.52373	0.0017476	0.0181203					PF17719(Family of unknown function (DUF5564))
M3VW64	Solute carrier family 25 member 24	SLC25A24	M3VW64	M3VW64	SLC25A24	Solute carrier family 25 member 24	M3VW64_FELCA	37	224108	217462	220551	220707	137545	156993	140018	144852	1.52367	0.000291347	0.0139201	GO:0006839(BP:mitochondrial transport);GO:0015866(BP:ADP transport);GO:0015867(BP:ATP transport);GO:0034599(BP:cellular response to oxidative stress);GO:0071277(BP:cellular response to calcium ion);GO:1990544(BP:mitochondrial ATP transmembrane transport);GO:0005743(CC:mitochondrial inner membrane);GO:0005347(MF:ATP transmembrane transporter activity);GO:0005509(MF:calcium ion binding);GO:0140987(…	fca:101095354			PF13499(EF-hand domain pair);PF00153(Mitochondrial carrier protein)
M3W1W9	Glycine C-acetyltransferase	GCAT	M3W1W9	M3W1W9	GCAT	Glycine C-acetyltransferase	M3W1W9_FELCA	31	408014	416287	426666	416989	237433	326656	257032	273707	1.52349	0.00655889	0.0295772	GO:0006567(BP:threonine catabolic process);GO:0009058(BP:biosynthetic process);GO:0005739(CC:mitochondrion);GO:0016607(CC:nuclear speck);GO:0008890(MF:glycine C-acetyltransferase activity);GO:0030170(MF:pyridoxal phosphate binding)				PF00155(Aminotransferase class I and II)
A0A2I2U3X9	Bromodomain-containing protein 9	BRD9	A0A2I2U3X9;A0A5F5XKP8;A0A5F5XXI1	A0A2I2U3X9;A0A5F5XKP8;A0A5F5XXI1	BRD9	Bromodomain-containing protein 9	A0A2I2U3X9_FELCA;A0A5F5XKP8_FELCA;A0A5F5XXI1_FELCA	7	66791.2	63624.2	80991.2	70468.9	44619.9	44756.5	49445.4	46273.9	1.52286	0.0122211	0.0412739					PF00439(Bromodomain);PF12024(Domain of unknown function (DUF3512))
A0A2I2V196	18 kDa Sin3-associated polypeptide	SAP18	A0A2I2V196;A0A5F5XFM1	A0A2I2V196;A0A5F5XFM1	SAP18	18 kDa Sin3-associated polypeptide	A0A2I2V196_FELCA;A0A5F5XFM1_FELCA	17	347552	339326	343212	343363	196932	248474	231039	225482	1.5228	0.00153523	0.0176081	GO:0000381(BP:regulation of alternative mRNA splicing, via spliceosome);GO:0043065(BP:positive regulation of apoptotic process);GO:0045892(BP:negative regulation of transcription, DNA-templated);GO:0048025(BP:negative regulation of mRNA splicing, via spliceosome);GO:0005634(CC:nucleus);GO:0005829(CC:cytosol);GO:0016607(CC:nuclear speck);GO:0035145(CC:exon-exon junction complex);GO:0061574(CC:ASAP…				PF06487(Sin3 associated polypeptide p18 (SAP18))
M3X1M8	Elongation factor Ts, mitochondrial	TSFM	M3X1M8	M3X1M8	TSFM	Elongation factor Ts, mitochondrial	M3X1M8_FELCA	22	139649	141172	146234	142352	86924	108502	85022.2	93482.7	1.52276	0.00329313	0.021696	GO:0070125(BP:mitochondrial translational elongation);GO:0070129(BP:regulation of mitochondrial translation);GO:0005654(CC:nucleoplasm);GO:0005759(CC:mitochondrial matrix);GO:0003746(MF:translation elongation factor activity)	fca:101098878			PF00889(Elongation factor TS)
M3VYY3	Large ribosomal subunit protein mL44	MRPL44	M3VYY3	M3VYY3	MRPL44	Large ribosomal subunit protein mL44	M3VYY3_FELCA	26	109277	106287	121497	112354	69881.9	83052.4	68439.4	73791.2	1.52259	0.00422496	0.0239357	GO:0006364(BP:rRNA processing);GO:0070125(BP:mitochondrial translational elongation);GO:0005634(CC:nucleus);GO:0005762(CC:mitochondrial large ribosomal subunit);GO:0005886(CC:plasma membrane);GO:0016604(CC:nuclear body);GO:0070877(CC:microprocessor complex);GO:0003725(MF:double-stranded RNA binding);GO:0004525(MF:ribonuclease III activity)
M3WCA5	Nuclear VCP like	NVL	M3WCA5	M3WCA5;A0A5F5XUA0;A0A5F5XVA9;A0A5F5XZR9;A0A5F5Y231	NVL	Nuclear VCP like	M3WCA5_FELCA	42	56734.3	59178.5	57680.5	57864.4	34521.4	41852.7	37668	38014	1.52219	0.000894696	0.0158115	GO:0006364(BP:rRNA processing);GO:0032092(BP:positive regulation of protein binding);GO:0042254(BP:ribosome biogenesis);GO:0042273(BP:ribosomal large subunit biogenesis);GO:0051973(BP:positive regulation of telomerase activity);GO:1904749(BP:regulation of protein localization to nucleolus);GO:0000176(CC:nuclear exosome (RNase complex));GO:0005634(CC:nucleus);GO:0005654(CC:nucleoplasm);GO:0005697(…	fca:101101532(NVL)	fca03008(Ribosome biogenesis in eukaryotes)		PF17862(AAA+ lid domain);PF16725(Nucleolin binding domain);PF00004(ATPase family associated with various cellular activities (AAA))
M3W011	RAS p21 protein activator 3	RASA3	M3W011	M3W011	RASA3	RAS p21 protein activator 3	M3W011_FELCA	21	34799.5	39815.2	38141.9	37585.5	24895.3	25900.7	23287.3	24694.4	1.52202	0.00147951	0.017525	GO:0043087(BP:regulation of GTPase activity);GO:0046580(BP:negative regulation of Ras protein signal transduction);GO:0009898(CC:cytoplasmic side of plasma membrane);GO:0005096(MF:GTPase activator activity);GO:0015278(MF:calcium-release channel activity);GO:0046872(MF:metal ion binding)				PF00779(BTK motif);PF00616(GTPase-activator protein for Ras-like GTPase);PF00169(PH domain);PF00168(C2 domain)
A0A337SWC9	Solute carrier family 25 member 46	SLC25A46	A0A337SWC9	A0A337SWC9;A0A337SPQ6	SLC25A46	Solute carrier family 25 member 46	A0A337SWC9_FELCA	6	51340.5	47618.5	49685.3	49548.1	32084.5	35213.3	30385.2	32561	1.5217	0.000669236	0.0152298	GO:0000266(BP:mitochondrial fission);GO:0008535(BP:respiratory chain complex IV assembly);GO:0042407(BP:cristae formation);GO:0055091(BP:phospholipid homeostasis);GO:0061564(BP:axon development);GO:0090149(BP:mitochondrial membrane fission);GO:0005741(CC:mitochondrial outer membrane);GO:0044877(MF:protein-containing complex binding)				PF00153(Mitochondrial carrier protein)
M3WP75	Large ribosomal subunit protein uL23m	MRPL23	M3WP75	A0A5F5XD11;M3WP75	MRPL23	Large ribosomal subunit protein uL23m	M3WP75_FELCA	9	158670	155222	151702	155198	94264.6	112663	99140.3	102023	1.52121	0.000817217	0.0156558	GO:0032543(BP:mitochondrial translation);GO:0005762(CC:mitochondrial large ribosomal subunit);GO:0003735(MF:structural constituent of ribosome)				PF00276(Ribosomal protein L23)
M3WB31	Nucleolar protein 10	NOL10	M3WB31	A0A5F5XX08;A0A5F5XY95;M3WB31;A0A337SHV2;A0A337SLQ1	NOL10	Nucleolar protein 10	M3WB31_FELCA	29	185932	196673	182046	188217	139572	127595	104056	123741	1.52106	0.0046825	0.0253395	GO:0005730(CC:nucleolus)	fca:101086899			PF08159(NUC153 domain)
M3WJQ5	methylcrotonoyl-CoA carboxylase	MCCC2	M3WJQ5	M3WJQ5	MCCC2	methylcrotonoyl-CoA carboxylase	M3WJQ5_FELCA	29	187989	191038	191324	190117	111779	138245	125054	125026	1.52062	0.00108053	0.0166461	GO:0006552(BP:leucine catabolic process);GO:0005739(CC:mitochondrion);GO:1905202(CC:methylcrotonoyl-CoA carboxylase complex);GO:0016874(MF:ligase activity)	fca:101090589(MCCC2)	fca00280(Valine, leucine and isoleucine degradation)		PF01039(Carboxyl transferase domain)
M3XFK8	Transmembrane protein 109	TMEM109	M3XFK8	M3XFK8	TMEM109	Transmembrane protein 109	M3XFK8_FELCA	6	748306	847370	690483	762053	444156	572570	486934	501220	1.5204	0.0117449	0.0404318	GO:0042771(BP:intrinsic apoptotic signaling pathway in response to DNA damage by p53 class mediator);GO:0043069(BP:negative regulation of programmed cell death);GO:0071480(BP:cellular response to gamma radiation);GO:0016020(CC:membrane)	fca:101080574			PF14965(Negative regulator of p53/TP53)
M3WNP1	peptidyl-tRNA hydrolase	PTRH2	M3WNP1	M3WNP1	PTRH2	peptidyl-tRNA hydrolase	M3WNP1_FELCA	10	185943	180312	188987	185081	105252	147686	112259	121732	1.52039	0.0090667	0.0349059	GO:0010629(BP:negative regulation of gene expression);GO:2000210(BP:positive regulation of anoikis);GO:2000811(BP:negative regulation of anoikis);GO:0005739(CC:mitochondrion);GO:0005741(CC:mitochondrial outer membrane);GO:0005829(CC:cytosol);GO:0004045(MF:aminoacyl-tRNA hydrolase activity)	fca:101093219			PF01981(Peptidyl-tRNA hydrolase PTH2)
A0A2I2UH16	LysM and putative peptidoglycan-binding domain-containing protein 4	LYSMD4	A0A2I2UH16	A0A2I2UH16	LYSMD4	LysM and putative peptidoglycan-binding domain-containing protein 4	A0A2I2UH16_FELCA	8	35788.3	27850.6	30863.1	31500.7	19533	23618.2	19019.9	20723.7	1.52003	0.016911	0.0495589	GO:0016020(CC:membrane)				PF01476(LysM domain)
A0A2I2UVN9	Solute carrier family 12 member 2	SLC12A2	A0A2I2UVN9	A0A2I2UVN9;M3WNQ2	SLC12A2	Solute carrier family 12 member 2	A0A2I2UVN9_FELCA	54	264052	293239	282693	279995	183232	197366	172045	184214	1.51994	0.00104279	0.0165628	GO:0006884(BP:cell volume homeostasis);GO:0010818(BP:T cell chemotaxis);GO:0030321(BP:transepithelial chloride transport);GO:0035725(BP:sodium ion transmembrane transport);GO:0055064(BP:chloride ion homeostasis);GO:0055075(BP:potassium ion homeostasis);GO:0055078(BP:sodium ion homeostasis);GO:0070634(BP:transepithelial ammonium transport);GO:1902476(BP:chloride transmembrane transport);GO:1990573…				PF03522(Solute carrier family 12);PF08403(Amino acid permease N-terminal);PF00324(Amino acid permease)
A0A5F5Y685	Retinol dehydrogenase 11	RDH11	A0A5F5Y685;M3WK22	A0A5F5Y685;A0A5F5XVW1;A0A5F5XWE5;M3WK22	RDH11	Retinol dehydrogenase 11	A0A5F5Y685_FELCA;M3WK22_FELCA	21	294189	294142	291468	293266	185610	224255	168990	192952	1.5199	0.00361346	0.0225016	GO:0007601(BP:visual perception);GO:0016062(BP:adaptation of rhodopsin mediated signaling);GO:0042574(BP:retinal metabolic process);GO:0110095(BP:cellular detoxification of aldehyde);GO:0001917(CC:photoreceptor inner segment);GO:0005789(CC:endoplasmic reticulum membrane);GO:0033721(MF:aldehyde dehydrogenase (NADP+) activity);GO:0052650(MF:NADP-retinol dehydrogenase activity)	fca:101093193(RDH11)	fca01240(Biosynthesis of cofactors);fca00830(Retinol metabolism)		PF00106(short chain dehydrogenase)
M3WUT3	Receptor expression-enhancing protein	REEP5	M3WUT3	M3WUT3	REEP5	Receptor expression-enhancing protein	M3WUT3_FELCA	14	512243	513777	508960	511660	316478	353755	339778	336670	1.51977	9.01261e-05	0.0137697	GO:0016020(CC:membrane);GO:0071782(CC:endoplasmic reticulum tubular network)	fca:101097128			PF03134(TB2/DP1, HVA22 family)
M3X5K7	Fibroblast growth factor	AFG2A	M3X5K7	A0A5F5Y5X0;A9YZX4;M3X5K7	AFG2A	Fibroblast growth factor	M3X5K7_FELCA	7	125979	147059	151537	141525	86599.2	105041	87738.1	93126.1	1.51971	0.00806262	0.0327204	GO:0005576(CC:extracellular region);GO:0008083(MF:growth factor activity)				PF00167(Fibroblast growth factor)
M3WI34	Synthesis of cytochrome C oxidase 2	SCO2	M3WI34	M3WI34	SCO2	Synthesis of cytochrome C oxidase 2	M3WI34_FELCA	4	40392.5	44425.8	39727.5	41515.3	26850.8	26385.4	28733	27323.1	1.51942	0.000967026	0.0161931	GO:0001654(BP:eye development);GO:0001701(BP:in utero embryonic development);GO:0003012(BP:muscle system process);GO:0006878(BP:cellular copper ion homeostasis);GO:0014823(BP:response to activity);GO:0022904(BP:respiratory electron transport chain);GO:0033617(BP:mitochondrial cytochrome c oxidase assembly);GO:0005743(CC:mitochondrial inner membrane);GO:0030016(CC:myofibril);GO:0005507(MF:copper i…				PF02630(SCO1/SenC)
A0A2I2UZV8	ubiquitinyl hydrolase 1	TNFAIP3	A0A2I2UZV8;A0A5F5XUM6	A0A5F5XUM6;A0A2I2UZV8	TNFAIP3	ubiquitinyl hydrolase 1	A0A2I2UZV8_FELCA;A0A5F5XUM6_FELCA	44	54954.5	64767.1	58388.9	59370.2	43733.7	39222.6	34319	39091.8	1.51874	0.00686176	0.030092	GO:0016579(BP:protein deubiquitination);GO:0005634(CC:nucleus);GO:0005737(CC:cytoplasm);GO:0003677(MF:DNA binding);GO:0004843(MF:cysteine-type deubiquitinase activity);GO:0008270(MF:zinc ion binding)	fca:101083682(TNFAIP3)	fca04064(NF-kappa B signaling pathway);fca04668(TNF signaling pathway);fca04217(Necroptosis);fca04621(NOD-like receptor signaling pathway);fca04657(IL-17 signaling pathway);;		PF01754(A20-like zinc finger);PF02338(OTU-like cysteine protease)
A0A2I2V1V4	Nucleoside diphosphate kinase	NME4	A0A2I2V1V4	A0A2I2V1V4;A0A337SAM1	NME4	Nucleoside diphosphate kinase	A0A2I2V1V4_FELCA	8	77657.6	78200.2	67924.7	74594.2	42117.6	56717.3	48529.4	49121.4	1.51857	0.00910034	0.0349755	GO:0006183(BP:GTP biosynthetic process);GO:0006228(BP:UTP biosynthetic process);GO:0006241(BP:CTP biosynthetic process);GO:0016310(BP:phosphorylation);GO:0004550(MF:nucleoside diphosphate kinase activity);GO:0005524(MF:ATP binding)				PF00334(Nucleoside diphosphate kinase)
M3X3E3	Complex III assembly factor LYRM7	LYRM7	M3X3E3	M3X3E3	LYRM7	Complex III assembly factor LYRM7	M3X3E3_FELCA	6	77685.1	79518	78740.6	78647.9	51128	55401.6	48852.2	51793.9	1.51848	0.000175143	0.0137697	GO:0034551(BP:mitochondrial respiratory chain complex III assembly);GO:0045333(BP:cellular respiration);GO:0005759(CC:mitochondrial matrix);GO:0031966(CC:mitochondrial membrane);GO:0044183(MF:protein folding chaperone)				PF05347(Complex 1 protein (LYR family))
M3W1X7	EMG1 N1-specific pseudouridine methyltransferase	EMG1	M3W1X7	M3W1X7	EMG1	EMG1 N1-specific pseudouridine methyltransferase	M3W1X7_FELCA	18	85673.7	89976.9	93781	89810.5	63600.1	65186.5	48671.6	59152.7	1.51828	0.00598882	0.0283903	GO:0001824(BP:blastocyst development);GO:0017126(BP:nucleologenesis);GO:0042274(BP:ribosomal small subunit biogenesis);GO:0070475(BP:rRNA base methylation);GO:0005654(CC:nucleoplasm);GO:0005694(CC:chromosome);GO:0005730(CC:nucleolus);GO:0032040(CC:small-subunit processome);GO:0019843(MF:rRNA binding);GO:0042802(MF:identical protein binding);GO:0070037(MF:rRNA (pseudouridine) methyltransferase act…	fca:101088173(EMG1)	fca03008(Ribosome biogenesis in eukaryotes)		PF03587(EMG1/NEP1 methyltransferase)
M3XAX1	Nuclear cap-binding protein subunit 2	NCBP2	M3XAX1	A0A5F5XSG6;A0A2I2U9R1;A0A337SND9;M3XAX1	NCBP2	Nuclear cap-binding protein subunit 2	M3XAX1_FELCA	12	128195	130180	151283	136553	89967.4	100729	79163.5	89953.3	1.51804	0.00850086	0.0336978	GO:0045292(BP:mRNA cis splicing, via spliceosome);GO:0005634(CC:nucleus);GO:0005846(CC:nuclear cap binding complex);GO:0000339(MF:RNA cap binding)	fca:101083615(NCBP2)	fca03040(Spliceosome);fca03013(Nucleocytoplasmic transport);fca03015(mRNA surveillance pathway)		PF00076(RNA recognition motif)
Q2WGK2	Junctional adhesion molecule A	F11R	Q2WGK2	Q2WGK2;A0A337S8U7;A0A5F5XF10;A0A5F5XW49	F11R	Junctional adhesion molecule A	JAM1_FELCA	12	79527.4	70805.6	75985	75439.3	41384.3	57049.2	50656.3	49696.6	1.518	0.00778512	0.0320265	GO:0007155(BP:cell adhesion);GO:0050892(BP:intestinal absorption);GO:0090557(BP:establishment of endothelial intestinal barrier);GO:0090559(BP:regulation of membrane permeability);GO:0005886(CC:plasma membrane);GO:0005923(CC:bicellular tight junction)	fca:653015(F11R)	fca04514(Cell adhesion molecules);fca04530(Tight junction);fca04670(Leukocyte transendothelial migration)		PF07686(Immunoglobulin V-set domain);PF13927(Immunoglobulin domain)
M3WEB9	Serine and arginine rich splicing factor 9	SRSF9	M3WEB9	M3WEB9	SRSF9	Serine and arginine rich splicing factor 9	M3WEB9_FELCA	20	258225	243194	248286	249902	148973	185241	159841	164685	1.51745	0.00183859	0.0185969	GO:0000380(BP:alternative mRNA splicing, via spliceosome);GO:0048025(BP:negative regulation of mRNA splicing, via spliceosome);GO:0005730(CC:nucleolus);GO:0016607(CC:nuclear speck);GO:0003723(MF:RNA binding);GO:0019904(MF:protein domain specific binding)				PF00076(RNA recognition motif)
A0A337SB28	NADH dehydrogenase [ubiquinone] 1 beta subcomplex subunit 9	NDUFB9	A0A337SB28	A0A337SB28;A0A337SD43	NDUFB9	NADH dehydrogenase [ubiquinone] 1 beta subcomplex subunit 9	A0A337SB28_FELCA	15	204422	200837	213696	206318	116956	150007	140992	135985	1.51721	0.00266017	0.02015	GO:0006120(BP:mitochondrial electron transport, NADH to ubiquinone);GO:0032981(BP:mitochondrial respiratory chain complex I assembly);GO:0005747(CC:mitochondrial respiratory chain complex I)	fca:101085859(NDUFB9)	fca00190(Oxidative phosphorylation);fca04723(Retrograde endocannabinoid signaling);fca04714(Thermogenesis);;;;;;;;;		PF05347(Complex 1 protein (LYR family))
A0A2I2UPX5	Transmembrane 9 superfamily member	TM9SF4	A0A2I2UPX5;A0A5F5XIC8;A0A5F5XM64;A0A5F5XY91;A0A5F5Y0H9	A0A2I2UPX5;A0A5F5XIC8;A0A5F5XM64;A0A5F5XY91;A0A5F5Y0H9	TM9SF4	Transmembrane 9 superfamily member	A0A2I2UPX5_FELCA;A0A5F5XIC8_FELCA;A0A5F5XM64_FELCA;A0A5F5XY91_FELCA;A0A5F5Y0H9_FELCA	26	313458	323211	330750	322473	225945	226194	185787	212642	1.51651	0.00155783	0.0176081	GO:0016020(CC:membrane)	fca:101094838			PF02990(Endomembrane protein 70)
M3W966	Dolichyl-diphosphooligosaccharide--protein glycosyltransferase subunit 1	RPN1	M3W966	M3W966	RPN1	Dolichyl-diphosphooligosaccharide--protein glycosyltransferase subunit 1	M3W966_FELCA	62	912832	940260	948038	933710	593910	665127	588136	615724	1.51644	0.000295797	0.0139201	GO:0018279(BP:protein N-linked glycosylation via asparagine);GO:0005791(CC:rough endoplasmic reticulum);GO:0005829(CC:cytosol);GO:0008250(CC:oligosaccharyltransferase complex)				PF04597(Ribophorin I)
A0A2I2UCI4	60S ribosome subunit biogenesis protein NIP7 homolog	NIP7	A0A2I2UCI4	A0A2I2UCI4;M3WJ32	NIP7	60S ribosome subunit biogenesis protein NIP7 homolog	A0A2I2UCI4_FELCA	18	134957	144535	119828	133107	88001.4	99984.8	75347.2	87777.8	1.5164	0.0109801	0.0387541	GO:0042255(BP:ribosome assembly);GO:0042273(BP:ribosomal large subunit biogenesis);GO:0005654(CC:nucleoplasm);GO:0005730(CC:nucleolus);GO:0005829(CC:cytosol);GO:0030687(CC:preribosome, large subunit precursor);GO:0003723(MF:RNA binding)				PF17833(UPF0113 Pre-PUA domain);PF03657(UPF0113 PUA domain)
A0A2I2UNK1	DnaJ homolog subfamily C member 5	DNAJC5	A0A2I2UNK1;A0A5F5XLI2	A0A2I2UNK1;A0A5F5XLI2	DNAJC5	DnaJ homolog subfamily C member 5	A0A2I2UNK1_FELCA;A0A5F5XLI2_FELCA	11	112118	114816	108521	111818	73405.1	81467.3	66420.9	73764.4	1.51588	0.00127935	0.0171785	GO:0043524(BP:negative regulation of neuron apoptotic process);GO:0051402(BP:neuron apoptotic process);GO:0061077(BP:chaperone-mediated protein folding);GO:0098693(BP:regulation of synaptic vesicle cycle);GO:0005794(CC:Golgi apparatus);GO:0005886(CC:plasma membrane);GO:0008021(CC:synaptic vesicle);GO:0016020(CC:membrane);GO:0031594(CC:neuromuscular junction);GO:0043231(CC:intracellular membrane-b…	fca:101092017(DNAJC5)	fca04141(Protein processing in endoplasmic reticulum)		PF00226(DnaJ domain)
A0A5F5Y1U7	Golgi brefeldin A resistant guanine nucleotide exchange factor 1	GBF1	A0A5F5Y1U7	A0A5F5XDM3;A0A5F5Y1U7;M3VWA0	GBF1	Golgi brefeldin A resistant guanine nucleotide exchange factor 1	A0A5F5Y1U7_FELCA	35	429538	433131	430948	431206	255950	314173	283690	284604	1.51511	0.000960089	0.0161925	GO:0005730(CC:nucleolus)				PF05022(SRP40, C-terminal domain)
M3W5Y6	AFG3 like matrix AAA peptidase subunit 2	AFG3L2	M3W5Y6	M3W5Y6	AFG3L2	AFG3 like matrix AAA peptidase subunit 2	M3W5Y6_FELCA	40	182745	187437	193383	187855	113155	141625	117501	124094	1.51382	0.00244129	0.019756	GO:0007409(BP:axonogenesis);GO:0007528(BP:neuromuscular junction development);GO:0008053(BP:mitochondrial fusion);GO:0016540(BP:protein autoprocessing);GO:0021675(BP:nerve development);GO:0033619(BP:membrane protein proteolysis);GO:0034982(BP:mitochondrial protein processing);GO:0036444(BP:calcium import into the mitochondrion);GO:0040014(BP:regulation of multicellular organism growth);GO:0042407…				PF01434(Peptidase family M41);PF06480(FtsH Extracellular);PF00004(ATPase family associated with various cellular activities (AAA));PF17862(AAA+ lid domain)
A0A2I2U715	Large ribosomal subunit protein mL62	MRPL58	A0A2I2U715	A0A2I2U715;A0A5F5XT32	MRPL58	Large ribosomal subunit protein mL62	A0A2I2U715_FELCA	17	139480	139713	134957	138050	85243.3	103909	84439.8	91197.4	1.51375	0.00201625	0.0190937	GO:0005739(CC:mitochondrion);GO:0003747(MF:translation release factor activity)	fca:101097190			PF00472(RF-1 domain)
A0A2I2V282	Protein kish	TMEM167B	A0A2I2V282	A0A2I2V282	TMEM167B	Protein kish	A0A2I2V282_FELCA	1	32027.7	34098.3	33803	33309.7	21041.2	25544.3	19438	22007.8	1.51354	0.00431472	0.0242017	GO:0045054(BP:constitutive secretory pathway);GO:0000139(CC:Golgi membrane)	fca:101097330			PF06842(Protein of unknown function (DUF1242))
A0A5F5Y2N1	Plexin A1	PLXNA1	A0A5F5Y2N1	A0A2I2U4N1;A0A5F5Y2N1;M3VVR8	PLXNA1	Plexin A1	A0A5F5Y2N1_FELCA	6	120679	112857	114736	116091	67363.2	93749.7	68995.4	76702.8	1.51351	0.0112677	0.0393804	GO:0061617(CC:MICOS complex)				PF05300(MICOS complex subunit MIC19/MIC25);PF06747(CHCH domain)
M3W1U8	Nipsnap homolog 1	NIPSNAP1	M3W1U8	M3W1U8	NIPSNAP1	Nipsnap homolog 1	M3W1U8_FELCA	12	92342.1	95581.4	94922.2	94281.9	56748	67958.7	62177.1	62294.6	1.51348	0.000698871	0.0154179	GO:0019233(BP:sensory perception of pain);GO:0005739(CC:mitochondrion);GO:0097060(CC:synaptic membrane);GO:0042165(MF:neurotransmitter binding)	fca:101093895			PF07978(NIPSNAP)
M3XBG7	RNA helicase	DDX50	M3XBG7	M3XBG7	DDX50	RNA helicase	M3XBG7_FELCA	40	100902	95677.5	89624.4	95401.3	60154.9	67263.3	61707.3	63041.8	1.5133	0.0011613	0.0168793	GO:0005730(CC:nucleolus);GO:0005886(CC:plasma membrane);GO:0003723(MF:RNA binding);GO:0003724(MF:RNA helicase activity);GO:0005524(MF:ATP binding);GO:0016787(MF:hydrolase activity)	fca:101092053			PF00270(DEAD/DEAH box helicase);PF00271(Helicase conserved C-terminal domain);PF08152(GUCT (NUC152) domain)
A0A2I2UAV1	Solute carrier family 23 member 2	SLC23A2	A0A2I2UAV1	A0A2I2UAV1	SLC23A2	Solute carrier family 23 member 2	A0A2I2UAV1_FELCA	10	119210	147049	128789	131683	78251.4	97611.4	85189.2	87017.3	1.51329	0.0108659	0.0385996	GO:0019852(BP:L-ascorbic acid metabolic process);GO:0005737(CC:cytoplasm);GO:0016323(CC:basolateral plasma membrane);GO:0016324(CC:apical plasma membrane);GO:0008520(MF:L-ascorbate:sodium symporter activity);GO:0015229(MF:L-ascorbic acid transmembrane transporter activity)				PF00860(Permease family)
M3W3N3	Succinyl-CoA:3-ketoacid-coenzyme A transferase	OXCT1	M3W3N3	M3W3N3;A0A5F5XI84;B2ZF10	OXCT1	Succinyl-CoA:3-ketoacid-coenzyme A transferase	M3W3N3_FELCA	29	156666	165336	179876	167293	104625	126842	100189	110552	1.51325	0.00601279	0.0284443	GO:0042182(BP:ketone catabolic process);GO:0046950(BP:cellular ketone body metabolic process);GO:0046952(BP:ketone body catabolic process);GO:0005739(CC:mitochondrion);GO:0008260(MF:3-oxoacid CoA-transferase activity)				PF01144(Coenzyme A transferase)
A0A337S172	Cysteine rich transmembrane BMP regulator 1	CRIM1	A0A337S172;M3WDC4	M3WDC4;A0A337S172;A0A5F5XEN3;A0A5F5XNR5;A0A5F5XPK1	CRIM1	Cysteine rich transmembrane BMP regulator 1	A0A337S172_FELCA;M3WDC4_FELCA	6	18024.8	20925.6	20888.4	19946.3	12601.4	14997.7	11945.2	13181.4	1.51321	0.00715454	0.0306729	GO:0005576(CC:extracellular region);GO:0016020(CC:membrane);GO:0004867(MF:serine-type endopeptidase inhibitor activity)				PF00093(von Willebrand factor type C domain);PF02822(Antistasin family);PF00219(Insulin-like growth factor binding protein);PF19442(Cysteine-rich motor neuron 1 protein C-terminal)
A0A337S0M4	Phospholipid phosphatase 3	PLPP3	A0A337S0M4;A0A5F5Y1W0;M3WKE1	A0A5F5Y1W0;A0A337S0M4;M3WKE1	PLPP3	Phospholipid phosphatase 3	A0A337S0M4_FELCA;A0A5F5Y1W0_FELCA;M3WKE1_FELCA	3	16421.7	16268	14211.2	15633.6	9934.83	11783.2	9281.24	10333.1	1.51297	0.00685569	0.030092	GO:0006644(BP:phospholipid metabolic process);GO:0016020(CC:membrane)				PF01569(PAP2 superfamily)
A0A2I2UTS3	Small ribosomal subunit protein mS39	PTCD3	A0A2I2UTS3	A0A2I2UTS3	PTCD3	Small ribosomal subunit protein mS39	A0A2I2UTS3_FELCA	43	128273	134244	143511	135343	80338.4	103061	84966.3	89455.2	1.51297	0.00506922	0.0262493	GO:0006417(BP:regulation of translation);GO:0032543(BP:mitochondrial translation);GO:0005654(CC:nucleoplasm);GO:0005739(CC:mitochondrion);GO:0005829(CC:cytosol);GO:0005840(CC:ribosome);GO:0005886(CC:plasma membrane);GO:1990904(CC:ribonucleoprotein complex);GO:0019843(MF:rRNA binding);GO:0043024(MF:ribosomal small subunit binding)				PF13812(Pentatricopeptide repeat domain)
M3XCS5	Fas associated factor family member 2	FAF2	M3XCS5	M3XCS5	FAF2	Fas associated factor family member 2	M3XCS5_FELCA	30	412533	416432	382913	403959	267906	278972	254292	267057	1.51264	0.000428364	0.0139201	GO:0030433(BP:ubiquitin-dependent ERAD pathway);GO:0030970(BP:retrograde protein transport, ER to cytosol);GO:0034389(BP:lipid droplet organization);GO:0005783(CC:endoplasmic reticulum);GO:0005811(CC:lipid droplet);GO:0034098(CC:VCP-NPL4-UFD1 AAA ATPase complex);GO:0031625(MF:ubiquitin protein ligase binding);GO:0035473(MF:lipase binding);GO:0043130(MF:ubiquitin binding);GO:0055102(MF:lipase inhi…	fca:101081952			PF00789(UBX domain);PF21021(Fas-associated factor 1);PF14555(UBA-like domain)
A0A337SE38	Androgen induced 1	AIG1	A0A337SE38;A0A337SJN1;A0A337SQ34;A0A5F5XNJ1;A0A5F5Y0V3;M3W3Y3	A0A337SE38;A0A337SJN1;A0A337SQ34;A0A5F5XNJ1;A0A5F5Y0V3;A0A5F5Y4M1;A0A5F5Y7K0;M3W3Y3	AIG1	Androgen induced 1	A0A337SE38_FELCA;A0A337SJN1_FELCA;A0A337SQ34_FELCA;A0A5F5XNJ1_FELCA;A0A5F5Y0V3_FELCA;M3W3Y3_FELCA	2	33703.3	33474	35308.9	34162.1	23842.5	23732.7	20179	22584.7	1.51262	0.000971758	0.0162047	GO:0016020(CC:membrane)				PF04750(FAR-17a/AIG1-like protein)
A0A5F5Y0I6	Serine hydroxymethyltransferase	SHMT2	A0A5F5Y0I6;M3VU92	A0A5F5Y0I6;M3VU92	SHMT2	Serine hydroxymethyltransferase	A0A5F5Y0I6_FELCA;M3VU92_FELCA	73	874796	908090	929289	904058	546544	680084	567026	597885	1.51209	0.00232821	0.0196432	GO:0002082(BP:regulation of oxidative phosphorylation);GO:0006565(BP:L-serine catabolic process);GO:0009113(BP:purine nucleobase biosynthetic process);GO:0019264(BP:glycine biosynthetic process from serine);GO:0034340(BP:response to type I interferon);GO:0035999(BP:tetrahydrofolate interconversion);GO:0046655(BP:folic acid metabolic process);GO:0051289(BP:protein homotetramerization);GO:0070129(B…				PF00464(Serine hydroxymethyltransferase)
M3WZ42	Tetratricopeptide repeat domain 19	TTC19	M3WZ42	M3WZ42	TTC19	Tetratricopeptide repeat domain 19	M3WZ42_FELCA	16	60801.6	68933.9	67648.2	65794.6	44327.7	47729.1	38553.3	43536.7	1.51124	0.0037702	0.0228397	GO:0034551(BP:mitochondrial respiratory chain complex III assembly);GO:0005743(CC:mitochondrial inner membrane)				PF13424(Tetratricopeptide repeat);PF13374(Tetratricopeptide repeat)
M3W2B0	Phosphatidylserine lipase ABHD16A	ABHD16A	M3W2B0	M3W2B0	ABHD16A	Phosphatidylserine lipase ABHD16A	M3W2B0_FELCA	29	60207.2	65759.5	57236.8	61067.8	39286.9	44151.7	37791.2	40409.9	1.51121	0.00279736	0.0204739	GO:0006660(BP:phosphatidylserine catabolic process);GO:0052651(BP:monoacylglycerol catabolic process);GO:1905344(BP:prostaglandin catabolic process);GO:0016020(CC:membrane);GO:0004620(MF:phospholipase activity);GO:0047372(MF:acylglycerol lipase activity)	fca:101088082(ABHD16A)	fca00561(Glycerolipid metabolism)		PF00561(alpha/beta hydrolase fold)
A0A337SVN4	Drebrin 1	DBN1	A0A337SVN4;M3X3Z8	M3X3Z8;A0A337S1X2;A0A337SVN4	DBN1	Drebrin 1	A0A337SVN4_FELCA;M3X3Z8_FELCA	37	806070	788509	769059	787879	456073	582387	526151	521537	1.51069	0.00219626	0.0193448	GO:0003779(MF:actin binding)				PF00241(Cofilin/tropomyosin-type actin-binding protein)
A0A2I2UQB7	Aldehyde dehydrogenase	ALDH3A2	A0A2I2UQB7;A0A5F5XJL4;M3WTG1	A0A5F5XJL4;A0A2I2UQB7;A0A337S1K0;M3WTG1	ALDH3A2	Aldehyde dehydrogenase	A0A2I2UQB7_FELCA;A0A5F5XJL4_FELCA;M3WTG1_FELCA	29	261551	246467	254383	254134	152884	194796	157000	168227	1.51066	0.00360459	0.0225016	GO:0006081(BP:cellular aldehyde metabolic process);GO:0016020(CC:membrane);GO:0016620(MF:oxidoreductase activity, acting on the aldehyde or oxo group of donors, NAD or NADP as acceptor)	fca:101096617(ALDH3A2)	fca01240(Biosynthesis of cofactors);fca00010(Glycolysis / Gluconeogenesis);fca00053(Ascorbate and aldarate metabolism);fca00620(Pyruvate metabolism);fca00071(Fatty acid degradation);fca00561(Glycerolipid metabolism);fca00280(Valine, leucine and isoleucine degradation);fca00310(Lysine degradation);fca00330(Arginine and proline metabolism);fca00340(Histidine metabolism);fca00380(Tryptophan metaboli…		PF00171(Aldehyde dehydrogenase family)
A0A2I2U1D6	Hexokinase-1	HK1	A0A2I2U1D6;A0A2I2UHA4;M3W346	M3W346;A0A2I2U1D6;A0A2I2UHA4	HK1	Hexokinase-1	A0A2I2U1D6_FELCA;A0A2I2UHA4_FELCA;M3W346_FELCA	90	977820	988548	1036850	1.00107e+06	654634	702472	631131	662746	1.51049	0.000259865	0.0138038	GO:0001678(BP:cellular glucose homeostasis);GO:0006096(BP:glycolytic process);GO:0019318(BP:hexose metabolic process);GO:0005741(CC:mitochondrial outer membrane);GO:0005829(CC:cytosol);GO:0004396(MF:hexokinase activity);GO:0005524(MF:ATP binding);GO:0005536(MF:glucose binding)				PF00349(Hexokinase);PF03727(Hexokinase)
A0A2I2UJ00	Heteroous nuclear ribonucleoprotein L	HNRNPL	A0A2I2UJ00	A0A2I2UJ00	HNRNPL	Heteroous nuclear ribonucleoprotein L	A0A2I2UJ00_FELCA	46	954407	948451	955445	952768	551748	712374	628216	630779	1.51046	0.00227157	0.0195305	GO:0000381(BP:regulation of alternative mRNA splicing, via spliceosome);GO:0006397(BP:mRNA processing);GO:0043484(BP:regulation of RNA splicing);GO:0045892(BP:negative regulation of transcription, DNA-templated);GO:0000785(CC:chromatin);GO:0005634(CC:nucleus);GO:0005654(CC:nucleoplasm);GO:0005737(CC:cytoplasm);GO:0035770(CC:ribonucleoprotein granule);GO:1990904(CC:ribonucleoprotein complex);GO:00…	fca:101099920			PF13893(RNA recognition motif. (a.k.a. RRM, RBD, or RNP domain));PF11835(RRM-like domain);PF00076(RNA recognition motif)
M3WNP9	Metaxin-1	MTX1	M3WNP9	A0A5F5XUZ9;A0A5F5Y752;M3WNP9	MTX1	Metaxin-1	M3WNP9_FELCA	15	238467	240931	249336	242911	145902	186203	150386	160830	1.51036	0.00337605	0.0218479	GO:0015031(BP:protein transport);GO:0001401(CC:SAM complex)				PF10568(Outer mitochondrial membrane transport complex protein);PF17171(Glutathione S-transferase, C-terminal domain)
M3W4S9	TruB pseudouridine synthase family member 2	TRUB2	M3W4S9	M3W4S9	TRUB2	TruB pseudouridine synthase family member 2	M3W4S9_FELCA	14	26093.2	27228.6	25492.3	26271.4	16158.9	17852.3	18177.2	17396.1	1.51018	0.000387774	0.0139201	GO:0006396(BP:RNA processing);GO:0070131(BP:positive regulation of mitochondrial translation);GO:1990481(BP:mRNA pseudouridine synthesis);GO:0005739(CC:mitochondrion);GO:0035770(CC:ribonucleoprotein granule);GO:0003723(MF:RNA binding);GO:0009982(MF:pseudouridine synthase activity)	fca:101093059			PF01509(TruB family pseudouridylate synthase (N terminal domain))
M3W7Y3	Sulfide quinone oxidoreductase	SQOR	M3W7Y3	M3W7Y3	SQOR	Sulfide quinone oxidoreductase	M3W7Y3_FELCA	59	706737	743107	752994	734279	439607	563429	455692	486243	1.51011	0.00388185	0.0230014	GO:0070221(BP:sulfide oxidation, using sulfide:quinone oxidoreductase);GO:0005739(CC:mitochondrion);GO:0070224(MF:sulfide:quinone oxidoreductase activity);GO:0071949(MF:FAD binding);GO:0106436(NA:NA)	fca:101085805(SQOR)	fca00920(Sulfur metabolism)		PF07992(Pyridine nucleotide-disulphide oxidoreductase)
A0A5F5XQT8	MAC-inhibitory protein	CD59	A0A5F5XQT8	A0A5F5XQT8	CD59	MAC-inhibitory protein	A0A5F5XQT8_FELCA	7	887624	792623	886976	855741	475951	654236	570097	566761	1.50988	0.00874469	0.0341977	GO:0001971(BP:negative regulation of activation of membrane attack complex);GO:0005886(CC:plasma membrane);GO:0001848(MF:complement binding)				PF00021(u-PAR/Ly-6 domain)
A0A2I2UXU4	Non-selective voltage-gated ion channel VDAC1	VDAC1	A0A2I2UXU4	A0A2I2UXU4	VDAC1	Non-selective voltage-gated ion channel VDAC1	A0A2I2UXU4_FELCA	33	884706	839123	840896	854908	540507	612060	546090	566219	1.50985	0.000458291	0.0139859	GO:0001662(BP:behavioral fear response);GO:0006915(BP:apoptotic process);GO:0007270(BP:neuron-neuron synaptic transmission);GO:0007612(BP:learning);GO:0030855(BP:epithelial cell differentiation);GO:0043066(BP:negative regulation of apoptotic process);GO:0110099(BP:negative regulation of calcium import into the mitochondrion);GO:1905091(BP:positive regulation of parkin-mediated stimulation of mito…				PF01459(Eukaryotic porin)
A0A337S2G1	Heteroous nuclear ribonucleoprotein D	HNRNPD	A0A337S2G1;A0A337SSS9	A0A337SSS9;A0A337S2G1;A0A337SBQ2	HNRNPD	Heteroous nuclear ribonucleoprotein D	A0A337S2G1_FELCA;A0A337SSS9_FELCA	29	1487210	1240560	1367490	1.36509e+06	879324	952381	880892	904199	1.50972	0.00358733	0.0224533	GO:0010604(BP:positive regulation of macromolecule metabolic process);GO:0005634(CC:nucleus);GO:0005737(CC:cytoplasm);GO:0003723(MF:RNA binding)				PF00076(RNA recognition motif);PF08143(CBFNT (NUC161) domain)
M3WVB0	Mitochondrial ribosomal protein L2	MRPL2	M3WVB0	A0A337SIR3;A0A5F5Y1B2;M3WVB0	MRPL2	Mitochondrial ribosomal protein L2	M3WVB0_FELCA	10	34590.2	33556.5	34531.4	34226	22042.1	24709.5	21261.6	22671.1	1.50968	0.00045836	0.0139859	GO:0032543(BP:mitochondrial translation);GO:0005654(CC:nucleoplasm);GO:0005762(CC:mitochondrial large ribosomal subunit);GO:0031090(CC:organelle membrane);GO:0003723(MF:RNA binding);GO:0003735(MF:structural constituent of ribosome)				PF03947(Ribosomal Proteins L2, C-terminal domain);PF00181(Ribosomal Proteins L2, RNA binding domain)
A0A2I2U6H1	ELAV-like protein	ELAVL1	A0A2I2U6H1	A0A2I2U6H1;A0A337SBR0	ELAVL1	ELAV-like protein	A0A2I2U6H1_FELCA	26	517000	544309	505181	522163	314502	395936	327844	346094	1.50873	0.00316114	0.0211903	GO:0006606(BP:protein import into nucleus);GO:0016441(BP:post-transcriptional gene silencing);GO:0045727(BP:positive regulation of translation);GO:0051260(BP:protein homooligomerization);GO:0060965(BP:negative regulation of miRNA-mediated gene silencing);GO:0070935(BP:3'-UTR-mediated mRNA stabilization);GO:2000036(BP:regulation of stem cell population maintenance);GO:0005654(CC:nucleoplasm);GO:00…				PF00076(RNA recognition motif)
M3W2V2	Mitochondrial import receptor subunit TOM40 homolog	TOMM40	M3W2V2	M3W2V2	TOMM40	Mitochondrial import receptor subunit TOM40 homolog	M3W2V2_FELCA	12	182203	194212	188553	188323	120186	151384	102939	124836	1.50856	0.0121584	0.0411312	GO:0030150(BP:protein import into mitochondrial matrix);GO:0005742(CC:mitochondrial outer membrane translocase complex);GO:0005743(CC:mitochondrial inner membrane);GO:0005829(CC:cytosol);GO:0044233(CC:mitochondria-associated endoplasmic reticulum membrane);GO:0008320(MF:protein transmembrane transporter activity)				PF01459(Eukaryotic porin)
A0A2I2V1J0	Small ribosomal subunit protein uS7m	MRPS7	A0A2I2V1J0	A0A2I2V1J0;A0A337SKY3	MRPS7	Small ribosomal subunit protein uS7m	A0A2I2V1J0_FELCA	20	213649	218604	229144	220466	129580	167639	141371	146197	1.50801	0.00361635	0.0225016	GO:0000028(BP:ribosomal small subunit assembly);GO:0006412(BP:translation);GO:0005763(CC:mitochondrial small ribosomal subunit);GO:0005840(CC:ribosome);GO:0003729(MF:mRNA binding);GO:0003735(MF:structural constituent of ribosome);GO:0019843(MF:rRNA binding)	fca:101099162(MRPS7)	fca03010(Ribosome)		PF00177(Ribosomal protein S7p/S5e)
M3WHE5	Prostaglandin E synthase 2	PTGES2	M3WHE5	M3WHE5	PTGES2	Prostaglandin E synthase 2	M3WHE5_FELCA	23	94771.2	92119.1	95725.6	94205.3	55785.2	73191.2	58464.4	62480.3	1.50776	0.00453582	0.0248623	GO:0001516(BP:prostaglandin biosynthetic process);GO:0045893(BP:positive regulation of transcription, DNA-templated);GO:0046903(BP:secretion);GO:0000139(CC:Golgi membrane);GO:0005634(CC:nucleus);GO:0005739(CC:mitochondrion);GO:0005829(CC:cytosol);GO:0003677(MF:DNA binding);GO:0016829(MF:lyase activity);GO:0050220(MF:prostaglandin-E synthase activity)				PF13417(Glutathione S-transferase, N-terminal domain)
A0A337SN24	Bifunctional lysine-specific demethylase and histidyl-hydroxylase	RIOX2	A0A337SN24;A0A5F5XJC1;M3W7I7	A0A5F5XJC1;A0A337SN24;M3W7I7	RIOX2	Bifunctional lysine-specific demethylase and histidyl-hydroxylase	A0A337SN24_FELCA;A0A5F5XJC1_FELCA;M3W7I7_FELCA	17	51987	63612.1	57915.1	57838.1	41057.1	38007.2	36023.5	38362.6	1.50767	0.00600952	0.0284443	GO:0005634(CC:nucleus);GO:0005506(MF:iron ion binding);GO:0016706(MF:2-oxoglutarate-dependent dioxygenase activity)				PF08007(JmjC domain);PF20514(ROXA-like winged helix)
A0A5F5XPT5	Glycoprotein nmb	GPNMB	A0A5F5XPT5;M3XBW8	M3XBW8;A0A5F5XPT5	GPNMB	Glycoprotein nmb	A0A5F5XPT5_FELCA;M3XBW8_FELCA	13	258652	260705	310161	276506	164875	211241	174132	183416	1.50753	0.0133655	0.04328	GO:0016020(CC:membrane)				PF00801(PKD domain);PF20433(PKAT, KLD domain)
M3WM97	tRNA (adenine(58)-N(1))-methyltransferase	TRMT61B	M3WM97	A0A5F5XIT4;M3WM97	TRMT61B	tRNA (adenine(58)-N(1))-methyltransferase	M3WM97_FELCA	14	66017.3	59463.1	62724.9	62735.1	34969.4	46321.1	43600.1	41630.2	1.50696	0.00570122	0.0276311	GO:0031515(CC:tRNA (m1A) methyltransferase complex);GO:0016429(MF:tRNA (adenine-N1-)-methyltransferase activity)				PF08704(tRNA methyltransferase complex GCD14 subunit)
M3WQF5	Metabolism of cobalamin associated A	MMAA	M3WQF5	M3WQF5	MMAA	Metabolism of cobalamin associated A	M3WQF5_FELCA	14	47040.2	50974.3	45861	47958.5	27761.5	35009.5	32762.8	31844.6	1.50602	0.00365403	0.0225292	GO:0009235(BP:cobalamin metabolic process);GO:0005737(CC:cytoplasm);GO:0005739(CC:mitochondrion);GO:0005829(CC:cytosol);GO:0003924(MF:GTPase activity);GO:0005525(MF:GTP binding);GO:0042803(MF:protein homodimerization activity)				PF03308(Methylmalonyl Co-A mutase-associated GTPase MeaB)
A0A2I2UQ66	CXADR Ig-like cell adhesion molecule	CXADR	A0A2I2UQ66;A0A337S2K2	A0A337S2K2;A0A2I2UQ66;A0A337SL90;M3VZD4	CXADR	CXADR Ig-like cell adhesion molecule	A0A2I2UQ66_FELCA;A0A337S2K2_FELCA	15	76555.5	91456.7	95208.6	87740.3	53898.8	67624.3	53268	58263.7	1.50592	0.0161706	0.0482804	GO:0005886(CC:plasma membrane)				PF13927(Immunoglobulin domain);PF07686(Immunoglobulin V-set domain)
M3VZQ3	Elongation factor Tu	TUFM	M3VZQ3	M3VZQ3	TUFM	Elongation factor Tu	M3VZQ3_FELCA	59	1089890	1137820	1126410	1118040	688976	825741	712822	742513	1.50575	0.00108817	0.0166461	GO:0070125(BP:mitochondrial translational elongation);GO:0005739(CC:mitochondrion);GO:0003746(MF:translation elongation factor activity);GO:0003924(MF:GTPase activity);GO:0005525(MF:GTP binding)				PF03144(Elongation factor Tu domain 2);PF03143(Elongation factor Tu C-terminal domain);PF00009(Elongation factor Tu GTP binding domain)
A0A337RUS2	Pyruvate dehydrogenase E1 component subunit beta	PDHB	A0A337RUS2;M3VY34	A0A337RUS2;M3VY34	PDHB	Pyruvate dehydrogenase E1 component subunit beta	A0A337RUS2_FELCA;M3VY34_FELCA	38	279472	314529	346190	313397	196777	243490	184453	208240	1.50498	0.0162636	0.0483866	GO:0006006(BP:glucose metabolic process);GO:0006086(BP:acetyl-CoA biosynthetic process from pyruvate);GO:0004739(MF:pyruvate dehydrogenase (acetyl-transferring) activity)				PF02780(Transketolase, C-terminal domain);PF02779(Transketolase, pyrimidine binding domain)
M3VV75	Iron-sulfur cluster assembly factor IBA57	IBA57	M3VV75	M3VV75	IBA57	Iron-sulfur cluster assembly factor IBA57	M3VV75_FELCA	8	23464.2	24955.2	22551.2	23656.9	16419.1	17424.3	13325.6	15723	1.5046	0.00501356	0.0261128	GO:0005739(CC:mitochondrion)
M3WH31	ATP-dependent Clp protease proteolytic subunit	CLPP	M3WH31	M3WH31	CLPP	ATP-dependent Clp protease proteolytic subunit	M3WH31_FELCA	16	207969	202531	222386	210962	127630	157261	135803	140231	1.50439	0.00265644	0.02015	GO:0006515(BP:protein quality control for misfolded or incompletely synthesized proteins);GO:0033619(BP:membrane protein proteolysis);GO:0005759(CC:mitochondrial matrix);GO:0009368(CC:endopeptidase Clp complex);GO:0004176(MF:ATP-dependent peptidase activity);GO:0004252(MF:serine-type endopeptidase activity);GO:0051117(MF:ATPase binding)				PF00574(Clp protease)
M3WYQ7	3-ketoacyl-[acyl-carrier-protein] reductase beta subunit	CBR4	M3WYQ7	M3WYQ7	CBR4	3-ketoacyl-[acyl-carrier-protein] reductase beta subunit	M3WYQ7_FELCA	14	104367	105967	103297	104544	65429.4	76086.7	67051.3	69522.5	1.50374	0.000503922	0.0142476	GO:0006633(BP:fatty acid biosynthetic process);GO:0044597(BP:daunorubicin metabolic process);GO:0044598(BP:doxorubicin metabolic process);GO:0051289(BP:protein homotetramerization);GO:0051290(BP:protein heterotetramerization);GO:0005759(CC:mitochondrial matrix);GO:1990204(CC:oxidoreductase complex);GO:0004316(MF:3-oxoacyl-[acyl-carrier-protein] reductase (NADPH) activity);GO:0008753(MF:NADPH dehy…				PF13561(Enoyl-(Acyl carrier protein) reductase)
A0A337SL75	DNA primase subunit 2	PRIM2	A0A337SL75;A0A5F5XPR5	A0A337SL75;A0A5F5XPR5	PRIM2	DNA primase subunit 2	A0A337SL75_FELCA;A0A5F5XPR5_FELCA	16	154774	174782	170413	166656	104956	128812	98781.6	110850	1.50344	0.00708519	0.0305211	GO:0003924(MF:GTPase activity);GO:0005525(MF:GTP binding)				PF00071(Ras family)
A0A2I2USG8	Ribonuclease P/MRP subunit p14	RPP14	A0A2I2USG8	A0A2I2USG8	RPP14	Ribonuclease P/MRP subunit p14	A0A2I2USG8_FELCA	3	20854.6	20129.9	18409.1	19797.9	12764.2	12929.3	13821.4	13171.6	1.50307	0.00113828	0.016743	GO:0001682(BP:tRNA 5'-leader removal);GO:0005730(CC:nucleolus);GO:0030681(CC:multimeric ribonuclease P complex);GO:0004526(MF:ribonuclease P activity);GO:0033204(MF:ribonuclease P RNA binding)				PF01900(Rpp14/Pop5 family)
A0A337SIP7	Sphingosine-1-phosphate phosphatase 1	SGPP1	A0A337SIP7	A0A337SIP7	SGPP1	Sphingosine-1-phosphate phosphatase 1	A0A337SIP7_FELCA	11	123274	119440	131614	124776	84039.7	85812.5	79203.2	83018.5	1.50299	0.000523858	0.014272	GO:0006668(BP:sphinganine-1-phosphate metabolic process);GO:0006670(BP:sphingosine metabolic process);GO:0035621(BP:ER to Golgi ceramide transport);GO:0045616(BP:regulation of keratinocyte differentiation);GO:0046839(BP:phospholipid dephosphorylation);GO:0097191(BP:extrinsic apoptotic signaling pathway);GO:0097193(BP:intrinsic apoptotic signaling pathway);GO:0005789(CC:endoplasmic reticulum membr…				PF01569(PAP2 superfamily)
M3WGD5	Malonyl-CoA-acyl carrier protein transacylase	MCAT	M3WGD5	M3WGD5	MCAT	Malonyl-CoA-acyl carrier protein transacylase	M3WGD5_FELCA	26	112639	113874	112263	112925	71558.3	84325.9	69530.8	75138.3	1.5029	0.00125387	0.0171388	GO:0006633(BP:fatty acid biosynthetic process);GO:0005739(CC:mitochondrion);GO:0004314(MF:[acyl-carrier-protein] S-malonyltransferase activity)				PF00698(Acyl transferase domain)
A0A2I2U7Z5	B cell receptor associated protein 31	BCAP31	A0A2I2U7Z5	M3W1G2;A0A2I2U7Z5	BCAP31	B cell receptor associated protein 31	A0A2I2U7Z5_FELCA	33	528133	560570	534024	540909	354125	387657	338241	360008	1.50249	0.000511341	0.0142476	GO:0006886(BP:intracellular protein transport);GO:0016192(BP:vesicle-mediated transport);GO:0005789(CC:endoplasmic reticulum membrane)				PF18035(Bap31/Bap29 cytoplasmic coiled-coil domain);PF05529(Bap31/Bap29 transmembrane region)
A0A337SRY9	Endoplasmic reticulum membrane protein complex subunit 7	EMC7	A0A337SRY9	A0A337SRY9	EMC7	Endoplasmic reticulum membrane protein complex subunit 7	A0A337SRY9_FELCA	12	215647	230082	242979	229569	126668	186823	145012	152834	1.50208	0.0169493	0.0496349	GO:0045050(BP:protein insertion into ER membrane by stop-transfer membrane-anchor sequence);GO:0071816(BP:tail-anchored membrane protein insertion into ER membrane);GO:0072546(CC:EMC complex);GO:0030246(MF:carbohydrate binding);GO:0032977(MF:membrane insertase activity)				PF09430(ER membrane protein complex subunit 7, beta-sandwich domain)
A0A5F5XYC3	HEAT repeat-containing protein 1	HEATR1	A0A5F5XYC3	A0A5F5XYC3	HEATR1	HEAT repeat-containing protein 1	A0A5F5XYC3_FELCA	96	132385	137710	116051	128715	84615.5	91901.3	80580.2	85699	1.50195	0.00416814	0.0238294	GO:0000462(BP:maturation of SSU-rRNA from tricistronic rRNA transcript (SSU-rRNA, 5.8S rRNA, LSU-rRNA));GO:0045943(BP:positive regulation of transcription by RNA polymerase I);GO:2000234(BP:positive regulation of rRNA processing);GO:0001650(CC:fibrillar center);GO:0005739(CC:mitochondrion);GO:0030686(CC:90S preribosome);GO:0032040(CC:small-subunit processome);GO:0034455(CC:t-UTP complex);GO:00305…				PF12397(U3 small nucleolar RNA-associated protein 10);PF08146(BP28CT (NUC211) domain)
M3WKW5	Acetyl-coenzyme A synthetase	ACSS1	M3WKW5	M3WKW5;A0A5F5XCR3;A0A5F5Y2L2	ACSS1	Acetyl-coenzyme A synthetase	M3WKW5_FELCA	34	121173	122495	121687	121785	84661.7	85932.6	72761.3	81118.5	1.50132	0.000643932	0.0151357	GO:0006085(BP:acetyl-CoA biosynthetic process);GO:0006629(BP:lipid metabolic process);GO:0019427(BP:acetyl-CoA biosynthetic process from acetate);GO:0005739(CC:mitochondrion);GO:0005759(CC:mitochondrial matrix);GO:0003987(MF:acetate-CoA ligase activity);GO:0005524(MF:ATP binding);GO:0016208(MF:AMP binding);GO:0050218(MF:propionate-CoA ligase activity)	fca:101089092(ACSS1)	fca00010(Glycolysis / Gluconeogenesis);fca00620(Pyruvate metabolism);fca00630(Glyoxylate and dicarboxylate metabolism);fca00640(Propanoate metabolism)		PF00501(AMP-binding enzyme);PF16177(Acetyl-coenzyme A synthetase N-terminus);PF13193(AMP-binding enzyme C-terminal domain)
A0A2I2U2C0	Tumor necrosis factor receptor superfamily member 6	FAS	A0A2I2U2C0;A0A5F5XVS7	A0A2I2U2C0;A0A5F5XVS7;Q861W6	FAS	Tumor necrosis factor receptor superfamily member 6	A0A2I2U2C0_FELCA;A0A5F5XVS7_FELCA	11	100696	106283	94497.5	100492	56267.3	79626.2	64939	66944.2	1.50113	0.0116659	0.0402634	GO:0001934(BP:positive regulation of protein phosphorylation);GO:0006924(BP:activation-induced cell death of T cells);GO:0006955(BP:immune response);GO:0032872(BP:regulation of stress-activated MAPK cascade);GO:0034198(BP:cellular response to amino acid starvation);GO:0036337(BP:Fas signaling pathway);GO:0043066(BP:negative regulation of apoptotic process);GO:0071260(BP:cellular response to mecha…				PF00020(TNFR/NGFR cysteine-rich region);PF00531(Death domain)
M3X2J1	Voltage-dependent anion-selective channel protein 2	VDAC2	M3X2J1	M3X2J1	VDAC2	Voltage-dependent anion-selective channel protein 2	M3X2J1_FELCA	30	1817500	1868730	1851390	1.84587e+06	1082800	1407020	1199350	1.22972e+06	1.50105	0.00302939	0.0210378	GO:0007339(BP:binding of sperm to zona pellucida);GO:0032272(BP:negative regulation of protein polymerization);GO:0097345(BP:mitochondrial outer membrane permeabilization);GO:2001243(BP:negative regulation of intrinsic apoptotic signaling pathway);GO:0001669(CC:acrosomal vesicle);GO:0005741(CC:mitochondrial outer membrane);GO:0042645(CC:mitochondrial nucleoid);GO:0046930(CC:pore complex);GO:00972…	fca:101092793(VDAC2)	fca04020(Calcium signaling pathway);fca04022(cGMP-PKG signaling pathway);fca04216(Ferroptosis);fca04217(Necroptosis);fca04218(Cellular senescence);fca04613(Neutrophil extracellular trap formation);fca04621(NOD-like receptor signaling pathway);fca04979(Cholesterol metabolism);;;;;;;;;		PF01459(Eukaryotic porin)
A0A337S0H1	L-fuconate dehydratase	ENOSF1	A0A337S0H1	A0A337S0H1	ENOSF1	L-fuconate dehydratase	A0A337S0H1_FELCA	4	19337.4	20490.1	16916.4	18914.6	11326.7	14910.4	11574.5	12603.9	1.5007	0.0156471	0.0472891	GO:0009063(BP:cellular amino acid catabolic process);GO:0016052(BP:carbohydrate catabolic process);GO:0000287(MF:magnesium ion binding);GO:0016836(MF:hydro-lyase activity);GO:0050023(MF:L-fuconate dehydratase activity)				PF02746(Mandelate racemase / muconate lactonizing enzyme, N-terminal domain);PF13378(Enolase C-terminal domain-like)
A0A5F5XSR6	Dihydrolipoamide acetyltransferase component of pyruvate dehydrogenase complex	DBT	A0A5F5XSR6;M3XBZ1	A0A5F5XSR6;A0A5F5XGZ2;M3XBZ1	DBT	Dihydrolipoamide acetyltransferase component of pyruvate dehydrogenase complex	A0A5F5XSR6_FELCA;M3XBZ1_FELCA	24	58355.2	59927.8	59569.5	59284.2	35310.5	44999.6	38233.8	39514.6	1.50031	0.00244724	0.019756	GO:0009083(BP:branched-chain amino acid catabolic process);GO:0005737(CC:cytoplasm);GO:0005739(CC:mitochondrion);GO:0005829(CC:cytosol);GO:0005947(CC:mitochondrial alpha-ketoglutarate dehydrogenase complex);GO:0015630(CC:microtubule cytoskeleton);GO:0042645(CC:mitochondrial nucleoid);GO:0016407(MF:acetyltransferase activity);GO:0031405(MF:lipoic acid binding);GO:0031625(MF:ubiquitin protein ligas…				PF00364(Biotin-requiring enzyme);PF00198(2-oxoacid dehydrogenases acyltransferase (catalytic domain));PF02817(e3 binding domain)
M3WHU7	Pyruvate dehydrogenase E1 component subunit alpha	PDHA1	M3WHU7	M3WHU7;A0A337SMN6	PDHA1	Pyruvate dehydrogenase E1 component subunit alpha	M3WHU7_FELCA	35	365079	375893	385993	375655	236503	279324	235434	250420	1.5001	0.00132756	0.0171785	GO:0006006(BP:glucose metabolic process);GO:0006086(BP:acetyl-CoA biosynthetic process from pyruvate);GO:0005730(CC:nucleolus);GO:0005967(CC:mitochondrial pyruvate dehydrogenase complex);GO:0004739(MF:pyruvate dehydrogenase (acetyl-transferring) activity);GO:0034604(MF:pyruvate dehydrogenase (NAD+) activity)				PF00676(Dehydrogenase E1 component)
A0A5F5XV26	Adipose-secreted signaling protein	ADISSP	A0A5F5XV26;M3X3E2	A0A5F5XV26;M3X3E2	ADISSP	Adipose-secreted signaling protein	A0A5F5XV26_FELCA;M3X3E2_FELCA	9	38326.6	43746.6	39602.5	40558.6	65252.7	55844.2	61518.9	60871.9	0.666293	0.00310824	0.0210782	GO:0030511(BP:positive regulation of transforming growth factor beta receptor signaling pathway);GO:1901224(BP:positive regulation of NIK/NF-kappaB signaling);GO:0008157(MF:protein phosphatase 1 binding)				PF15006(Domain of unknown function (DUF4517))
M3X4W8	Mothers against decapentaplegic homolog	SMAD3	M3X4W8	A0A2I2UP85;A0A5F5XV41;A0A337SE37;M3WIJ3;M3WWF3;M3X4W8	SMAD3	Mothers against decapentaplegic homolog	M3X4W8_FELCA	21	43669.1	52161.9	47841.1	47890.7	76091.8	66941	72623.9	71885.6	0.666207	0.00269548	0.0202151	GO:0006355(BP:regulation of transcription, DNA-templated);GO:0007179(BP:transforming growth factor beta receptor signaling pathway);GO:0005634(CC:nucleus);GO:0005667(CC:transcription regulator complex);GO:0005737(CC:cytoplasm);GO:0046872(MF:metal ion binding)				PF03165(MH1 domain);PF03166(MH2 domain)
A0A2I2URF9	Active breakpoint cluster region-related protein	ABR	A0A2I2URF9;A0A2I2URG7;M3WGA8	A0A2I2URF9;A0A2I2URG7;M3WGA8	ABR	Active breakpoint cluster region-related protein	A0A2I2URF9_FELCA;A0A2I2URG7_FELCA;M3WGA8_FELCA	36	39763.3	45388	40956.6	42036	66715	59689.3	63091.1	63165.1	0.665493	0.0013481	0.0171785	GO:0035556(BP:intracellular signal transduction);GO:0043547(BP:positive regulation of GTPase activity);GO:0030424(CC:axon);GO:0043197(CC:dendritic spine);GO:0005085(MF:guanyl-nucleotide exchange factor activity);GO:0005096(MF:GTPase activator activity)	fca:101089660			PF00620(RhoGAP domain);PF19057(PH domain);PF00168(C2 domain);PF00621(RhoGEF domain)
M3WPK1	Sorting nexin 6	SNX6	M3WPK1	M3WPK1;A0A5F5Y1B5	SNX6	Sorting nexin 6	M3WPK1_FELCA	27	118272	124088	135504	125955	189534	181261	197143	189313	0.665326	0.000751103	0.0155225	GO:0006886(BP:intracellular protein transport);GO:0030512(BP:negative regulation of transforming growth factor beta receptor signaling pathway);GO:0042147(BP:retrograde transport, endosome to Golgi);GO:0043524(BP:negative regulation of neuron apoptotic process);GO:0045892(BP:negative regulation of transcription, DNA-templated);GO:0099072(BP:regulation of postsynaptic membrane neurotransmitter rec…				PF09325(Vps5 C terminal like);PF00787(PX domain)
M3W2C0	SKI2 subunit of superkiller complex	SKIC2	M3W2C0	M3W2C0	SKIC2	SKI2 subunit of superkiller complex	M3W2C0_FELCA	39	39626.5	42919.8	47691.8	43412.7	66986.9	64887.7	63888.1	65254.2	0.665286	0.000964756	0.0161931	GO:0070478(BP:nuclear-transcribed mRNA catabolic process, 3'-5' exonucleolytic nonsense-mediated decay);GO:0072344(BP:rescue of stalled ribosome);GO:0055087(CC:Ski complex);GO:0003723(MF:RNA binding);GO:0003724(MF:RNA helicase activity);GO:0005524(MF:ATP binding);GO:0016787(MF:hydrolase activity);GO:0034458(MF:3'-5' RNA helicase activity)	fca:101093271(SKIV2L)	fca03018(RNA degradation)		PF17911(Ski2 N-terminal region);PF00270(DEAD/DEAH box helicase);PF00271(Helicase conserved C-terminal domain);PF13234(Mtr4-like, beta-barrel domain);PF21408(Exosome RNA helicase MTR4-like, stalk);PF08148(DSHCT (NUC185) domain)
M3W1B8	Isocitrate dehydrogenase [NADP]	IDH1	M3W1B8	M3W1B8;Q0QEQ9	IDH1	Isocitrate dehydrogenase [NADP]	M3W1B8_FELCA	40	172208	168302	227224	189245	309089	261826	282652	284522	0.665131	0.0152642	0.0465351	GO:0006097(BP:glyoxylate cycle);GO:0006099(BP:tricarboxylic acid cycle);GO:0006102(BP:isocitrate metabolic process);GO:0006103(BP:2-oxoglutarate metabolic process);GO:0006739(BP:NADP metabolic process);GO:0006749(BP:glutathione metabolic process);GO:0006979(BP:response to oxidative stress);GO:0060696(BP:regulation of phospholipid catabolic process);GO:0071071(BP:regulation of phospholipid biosynt…	fca:751618(IDH1)	fca00020(Citrate cycle (TCA cycle));fca00480(Glutathione metabolism);fca04146(Peroxisome);		PF00180(Isocitrate/isopropylmalate dehydrogenase)
A0A337SLG5	Squalene monooxygenase	SQLE	A0A337SLG5;M3X722	M3X722;A0A337SLG5	SQLE	Squalene monooxygenase	A0A337SLG5_FELCA;M3X722_FELCA	19	65059.8	61320.6	59806.5	62062.3	90136.9	99068.5	90725.8	93310.4	0.665117	0.00067741	0.0152298	GO:0016126(BP:sterol biosynthetic process);GO:0005789(CC:endoplasmic reticulum membrane);GO:0004506(MF:squalene monooxygenase activity);GO:0050660(MF:flavin adenine dinucleotide binding)				PF13450(NAD(P)-binding Rossmann-like domain);PF08491(Squalene epoxidase)
M3WU57	Acidic leucine-rich nuclear phosphoprotein 32 family member	ANP32E	M3WU57	A0A337S3A3;A0A337SBV9;M3WU57	ANP32E	Acidic leucine-rich nuclear phosphoprotein 32 family member	M3WU57_FELCA	7	62446.3	53925.5	71083.1	62485	96105.2	86831.9	99138	94025	0.664557	0.00697877	0.0303068	GO:0042981(BP:regulation of apoptotic process);GO:0000812(CC:Swr1 complex);GO:0031410(CC:cytoplasmic vesicle);GO:0019212(MF:phosphatase inhibitor activity);GO:0042393(MF:histone binding);GO:0140713(MF:histone chaperone activity)				PF14580(Leucine-rich repeat)
M3X4B1	Lactoylglutathione lyase	GLO1	M3X4B1	M3X4B1;A0A5F5XL86	GLO1	Lactoylglutathione lyase	M3X4B1_FELCA	15	233945	229442	288792	250726	387694	343131	401202	377342	0.664453	0.00812989	0.0328419	GO:0006357(BP:regulation of transcription by RNA polymerase II);GO:0030316(BP:osteoclast differentiation);GO:0043066(BP:negative regulation of apoptotic process);GO:0005654(CC:nucleoplasm);GO:0005829(CC:cytosol);GO:0005886(CC:plasma membrane);GO:0004462(MF:lactoylglutathione lyase activity);GO:0008270(MF:zinc ion binding)	fca:101085123(GLO1)	fca00620(Pyruvate metabolism)		PF00903(Glyoxalase/Bleomycin resistance protein/Dioxygenase superfamily)
A0A2I2UAT5	Tubulin beta chain	TUBB6	A0A2I2UAT5	M3W868;A0A2I2UAT5	TUBB6	Tubulin beta chain	A0A2I2UAT5_FELCA	31	247930	238278	240105	242104	379548	324537	389152	364412	0.664369	0.00385561	0.022942	GO:0000226(BP:microtubule cytoskeleton organization);GO:0000278(BP:mitotic cell cycle);GO:0005737(CC:cytoplasm);GO:0005874(CC:microtubule);GO:0045171(CC:intercellular bridge);GO:0072686(CC:mitotic spindle);GO:0003924(MF:GTPase activity);GO:0005200(MF:structural constituent of cytoskeleton);GO:0005525(MF:GTP binding)	fca:101096420(TUBB6)	fca04145(Phagosome);fca04540(Gap junction);fca04814(Motor proteins);;;;;;;		PF03953(Tubulin C-terminal domain);PF00091(Tubulin/FtsZ family, GTPase domain)
A0A2I2V2P7	Kinesin light chain	KLC1	A0A2I2V2P7	A0A2I2UNB2;M3W1P5;A0A2I2U420;A0A2I2UJZ7;A0A2I2UXA3;A0A2I2UZW1;A0A2I2V2P7;A0A337SKE7;M3WBZ0	KLC1	Kinesin light chain	A0A2I2V2P7_FELCA	47	80400.3	90239.6	100064	90234.6	132709	133048	141831	135863	0.664161	0.00206316	0.0192456	GO:0005737(CC:cytoplasm);GO:0005871(CC:kinesin complex);GO:0005874(CC:microtubule)				PF13424(Tetratricopeptide repeat);PF13374(Tetratricopeptide repeat)
A0A337S403	Bridging integrator 1	BIN1	A0A337S403	A0A2I2UZ39;A0A337RWB5;A0A337S403;A0A337S511;A0A337SB34;A0A337SEM3;A0A337SIF7;A0A337SPU5;A0A337SRA9;M3VUX9	BIN1	Bridging integrator 1	A0A337S403_FELCA	35	220816	205986	247694	224832	312212	335871	367566	338550	0.664103	0.00485622	0.0256925	GO:0030100(BP:regulation of endocytosis);GO:0005737(CC:cytoplasm);GO:0043231(CC:intracellular membrane-bounded organelle)				PF03114(BAR domain);PF14604(Variant SH3 domain)
A0A2D0UMG5	Proteasome activator complex subunit 2 (Fragment)	PSME2	A0A2D0UMG5;A0A337ST64;A0A337STN2	A0A2D0UMG5;A0A337ST64;A0A337STN2;M3W4B8	PSME2	Proteasome activator complex subunit 2 (Fragment)	A0A2D0UMG5_FELCA;A0A337ST64_FELCA;A0A337STN2_FELCA	21	150413	147303	178624	158780	232865	214969	269757	239197	0.663804	0.0132448	0.0430802	GO:0008537(CC:proteasome activator complex)				PF02252(Proteasome activator pa28 beta subunit);PF02251(Proteasome activator pa28 alpha subunit)
M3WDD5	Nitric oxide synthase-interacting protein	NOSIP	M3WDD5	M3WDD5	NOSIP	Nitric oxide synthase-interacting protein	M3WDD5_FELCA	15	30562.5	32939.1	34265.1	32588.9	44246.6	52295.6	50741.9	49094.7	0.663797	0.00358873	0.0224533	GO:0051001(BP:negative regulation of nitric-oxide synthase activity);GO:0005634(CC:nucleus);GO:0005654(CC:nucleoplasm);GO:0005737(CC:cytoplasm);GO:0061630(MF:ubiquitin protein ligase activity)				PF15906(Zinc-finger of nitric oxide synthase-interacting protein)
A0A337SRE7	Ubiquitin-conjugating enzyme E2 Z	UBE2Z	A0A337SRE7	A0A337SRE7	UBE2Z	Ubiquitin-conjugating enzyme E2 Z	A0A337SRE7_FELCA	32	134458	143890	162545	146964	206800	210702	246812	221438	0.663682	0.00800301	0.0326014	GO:0006511(BP:ubiquitin-dependent protein catabolic process);GO:0043065(BP:positive regulation of apoptotic process);GO:0043066(BP:negative regulation of apoptotic process);GO:0005634(CC:nucleus);GO:0005654(CC:nucleoplasm);GO:0005829(CC:cytosol);GO:0004869(MF:cysteine-type endopeptidase inhibitor activity);GO:0061631(MF:ubiquitin conjugating enzyme activity)				PF00179(Ubiquitin-conjugating enzyme)
A0A2I2UVU6	Cilia and flagella associated protein 410	CFAP410	A0A2I2UVU6	A0A2I2UVU6	CFAP410	Cilia and flagella associated protein 410	A0A2I2UVU6_FELCA	5	11852.8	15109.6	16887.2	14616.5	21228.4	24248.8	20602.2	22026.5	0.66359	0.016197	0.0482953	GO:0007010(BP:cytoskeleton organization);GO:0007224(BP:smoothened signaling pathway);GO:0008360(BP:regulation of cell shape);GO:0060271(BP:cilium assembly);GO:0001750(CC:photoreceptor outer segment);GO:0005739(CC:mitochondrion);GO:0005829(CC:cytosol);GO:0005886(CC:plasma membrane);GO:0032391(CC:photoreceptor connecting cilium);GO:0036064(CC:ciliary basal body)	fca:101090540
A0A337SXN7	KIF-binding protein	KIFBP	A0A337SXN7	A0A337SXN7	KIFBP	KIF-binding protein	A0A337SXN7_FELCA	25	68848.7	73885.1	81155.6	74629.8	128117	102844	106441	112467	0.663569	0.0119946	0.0408358	GO:0000226(BP:microtubule cytoskeleton organization);GO:0001701(BP:in utero embryonic development);GO:0006839(BP:mitochondrial transport);GO:0021952(BP:central nervous system projection neuron axonogenesis);GO:1990535(BP:neuron projection maintenance);GO:0005739(CC:mitochondrion);GO:0005856(CC:cytoskeleton);GO:0019894(MF:kinesin binding)	fca:101092892			PF12309(KIF-1 binding protein C terminal)
M3WLK5	Mini-chromosome maintenance complex-binding protein	MCMBP	M3WLK5	M3WLK5	MCMBP	Mini-chromosome maintenance complex-binding protein	M3WLK5_FELCA	34	57747.2	70441.4	66370.6	64853.1	98279.7	89503.8	105536	97773.2	0.663301	0.00523769	0.0265895	GO:0006261(BP:DNA-templated DNA replication);GO:0007062(BP:sister chromatid cohesion);GO:0005654(CC:nucleoplasm);GO:0005829(CC:cytosol);GO:0030054(CC:cell junction);GO:0042555(CC:MCM complex);GO:0003682(MF:chromatin binding)				PF09739(Mini-chromosome maintenance replisome factor)
A0A2I2U1T3	Four and a half LIM domains 1	FHL1	A0A2I2U1T3;A0A2I2U7V8;A0A337SBI6	A0A2I2U1T3;A0A2I2U7V8;A0A2I2V4B5;A0A337SBI6;A0A337SUE1;M3XCC0	FHL1	Four and a half LIM domains 1	A0A2I2U1T3_FELCA;A0A2I2U7V8_FELCA;A0A337SBI6_FELCA	19	121790	129227	128968	126662	186583	187486	198841	190970	0.663254	0.000156623	0.0137697	GO:0007517(BP:muscle organ development);GO:0046872(MF:metal ion binding)				PF00412(LIM domain)
A0A2I2UBT9	Zinc finger CCCH-type containing 7A	ZC3H7A	A0A2I2UBT9	A0A2I2UBT9	ZC3H7A	Zinc finger CCCH-type containing 7A	A0A2I2UBT9_FELCA	40	35401.8	40623.9	35062.1	37029.3	52016.9	59363.4	56122.6	55834.3	0.663199	0.00250956	0.0199188	GO:0010608(BP:post-transcriptional regulation of gene expression);GO:0035196(BP:production of miRNAs involved in gene silencing by miRNA);GO:0035198(MF:miRNA binding);GO:0046872(MF:metal ion binding)	fca:101082795
A0A5F5XIV8	DIS3-like exonuclease 2	DIS3L2	A0A5F5XIV8;A0A5F5XUC2;M3WH44	A0A5F5XIV8;A0A5F5XUC2;A0A5F5Y4D5;M3WH44;A0A5F5XXU5;A0A5F5Y3V2;A0A5F5Y7F6	DIS3L2	DIS3-like exonuclease 2	A0A5F5XIV8_FELCA;A0A5F5XUC2_FELCA;M3WH44_FELCA	13	15526	14228.7	14295.9	14683.5	23858.8	19570.3	23017.9	22149	0.662943	0.00562742	0.0274096	GO:0006402(BP:mRNA catabolic process);GO:0008285(BP:negative regulation of cell population proliferation);GO:0010587(BP:miRNA catabolic process);GO:0019827(BP:stem cell population maintenance);GO:0034427(BP:nuclear-transcribed mRNA catabolic process, exonucleolytic, 3'-5');GO:0051301(BP:cell division);GO:0051306(BP:mitotic sister chromatid separation);GO:1990074(BP:polyuridylation-dependent mRNA …				PF00773(RNB domain);PF17849(Dis3-like cold-shock domain 2 (CSD2));PF17216(Rrp44-like cold shock domain);PF17877(DIS3-like exonuclease 2 C terminal)
M3WDY9	TSC22 domain family member 4	TSC22D4	M3WDY9	A0A5F5XRT8;M3WDY9	TSC22D4	TSC22 domain family member 4	M3WDY9_FELCA	12	32024	37164.6	39392.4	36193.7	55923.6	50876.6	57049.3	54616.5	0.662687	0.0031133	0.0210782	GO:0006357(BP:regulation of transcription by RNA polymerase II)	fca:101090823			PF01166(TSC-22/dip/bun family)
A0A5F5XP08	Kinesin family member 13B	KIF13B	A0A5F5XP08	A0A5F5XP08;A0A2I2V0V5	KIF13B	Kinesin family member 13B	A0A5F5XP08_FELCA	39	39354.3	43649.3	41919.2	41640.9	63341	61398.1	63810.9	62850	0.662545	0.000127036	0.0137697	GO:0007018(BP:microtubule-based movement);GO:0030705(BP:cytoskeleton-dependent intracellular transport);GO:0050770(BP:regulation of axonogenesis);GO:0005737(CC:cytoplasm);GO:0005871(CC:kinesin complex);GO:0005874(CC:microtubule);GO:0030424(CC:axon);GO:0003777(MF:microtubule motor activity);GO:0005524(MF:ATP binding);GO:0008017(MF:microtubule binding);GO:0016887(MF:ATP hydrolysis activity);GO:0019…				PF01302(CAP-Gly domain);PF00225(Kinesin motor domain);PF00498(FHA domain);PF12473(Kinesin protein);PF16183(Kinesin-associated);PF12423(Kinesin protein 1B)
A0A337S914	Nucleosome assembly protein 1 like 4	NAP1L4	A0A337S914;A0A5F5XCF1;A0A5F5XTV1;M3W6T3	A0A5F5XTV1;A0A337S914;A0A5F5XCF1;M3W6T3	NAP1L4	Nucleosome assembly protein 1 like 4	A0A337S914_FELCA;A0A5F5XCF1_FELCA;A0A5F5XTV1_FELCA;M3W6T3_FELCA	13	113046	127266	163011	134441	201360	209646	197984	202997	0.662282	0.0108887	0.038611	GO:0006334(BP:nucleosome assembly);GO:0005634(CC:nucleus)				PF00956(Nucleosome assembly protein (NAP))
M3W692	HAUS augmin like complex subunit 4	HAUS4	M3W692	M3W692	HAUS4	HAUS augmin like complex subunit 4	M3W692_FELCA	16	24729.3	21486.3	21414.1	22543.2	35054.8	30904.9	36173	34044.2	0.662175	0.00405636	0.0235598	GO:0007098(BP:centrosome cycle);GO:0051225(BP:spindle assembly);GO:0005813(CC:centrosome);GO:0070652(CC:HAUS complex);GO:1990498(CC:mitotic spindle microtubule);GO:0051011(MF:microtubule minus-end binding)				PF14735(HAUS augmin-like complex subunit 4)
A0A2I2V510	Signal transducer and activator of transcription	STAT5A	A0A2I2V510;A0A5F5XMQ8	A0A5F5XMQ8;A0A2I2U3R1;A0A2I2V510;M3X4V6	STAT5A	Signal transducer and activator of transcription	A0A2I2V510_FELCA;A0A5F5XMQ8_FELCA	31	29245.1	34680.4	34980.7	32968.7	55607.7	45745.7	48012.8	49788.7	0.662173	0.00875709	0.0341977	GO:0007165(BP:signal transduction);GO:0010033(BP:response to organic substance);GO:0005634(CC:nucleus);GO:0005737(CC:cytoplasm);GO:0003677(MF:DNA binding);GO:0003700(MF:DNA-binding transcription factor activity)				PF02864(STAT protein, DNA binding domain);PF01017(STAT protein, all-alpha domain);PF00017(SH2 domain);PF02865(STAT protein, protein interaction domain);PF21354(Signal transducer and activator of transcription, linker domain)
M3VX10	Growth hormone inducible transmembrane protein	GHITM	M3VX10	M3VX10	GHITM	Growth hormone inducible transmembrane protein	M3VX10_FELCA	8	80609.2	93255.6	86857.9	86907.6	132250	132078	129499	131276	0.662023	0.000294469	0.0139201	GO:0007007(BP:inner mitochondrial membrane organization);GO:0090201(BP:negative regulation of release of cytochrome c from mitochondria);GO:0099093(BP:calcium export from the mitochondrion);GO:0140141(BP:mitochondrial potassium ion transmembrane transport);GO:0005743(CC:mitochondrial inner membrane);GO:0016020(CC:membrane);GO:0015369(MF:calcium:proton antiporter activity)	fca:101082521			PF01027(Inhibitor of apoptosis-promoting Bax1)
A0A2I2U2Q5	Elongator complex protein 1	ELP1	A0A2I2U2Q5	A0A2I2U2Q5	ELP1	Elongator complex protein 1	A0A2I2U2Q5_FELCA	35	32445.4	36803.1	33561	34269.8	56548.2	48520.4	50255.7	51774.8	0.661902	0.00319424	0.0212798	GO:0002926(BP:tRNA wobble base 5-methoxycarbonylmethyl-2-thiouridinylation);GO:0005634(CC:nucleus);GO:0005829(CC:cytosol);GO:0033588(CC:elongator holoenzyme complex);GO:0000049(MF:tRNA binding);GO:0043621(MF:protein self-association)				PF04762(IKI3 family)
A0A2I2V0Y9	Ubiquitin-like modifier-activating enzyme ATG7	ATG7	A0A2I2V0Y9;A0A5F5XEG2	A0A2I2V0Y9;A0A2I2U0J5;A0A5F5XEG2;M3W016	ATG7	Ubiquitin-like modifier-activating enzyme ATG7	A0A2I2V0Y9_FELCA;A0A5F5XEG2_FELCA	20	24737.7	21475	26664	24292.2	39434.7	35184.6	35520.2	36713.2	0.661676	0.00366747	0.0225588	GO:0000422(BP:autophagy of mitochondrion);GO:0006501(BP:C-terminal protein lipidation);GO:0006995(BP:cellular response to nitrogen starvation);GO:0015031(BP:protein transport);GO:0016236(BP:macroautophagy);GO:0031401(BP:positive regulation of protein modification process);GO:0032446(BP:protein modification by small protein conjugation);GO:0034727(BP:piecemeal microautophagy of the nucleus);GO:004…				PF16420(Ubiquitin-like modifier-activating enzyme ATG7 N-terminus);PF00899(ThiF family)
M3WBP1	SPARC related modular calcium binding 1	SMOC1	M3WBP1	A0A5F5Y649;M3WBP1;A0A5F5Y4Q7	SMOC1	SPARC related modular calcium binding 1	M3WBP1_FELCA	11	17580.2	20320.3	21277.7	19726.1	27901.6	33349.3	28255.7	29835.5	0.66116	0.00827152	0.0331864	GO:0001654(BP:eye development);GO:0030198(BP:extracellular matrix organization);GO:0045667(BP:regulation of osteoblast differentiation);GO:0060173(BP:limb development);GO:0005604(CC:basement membrane);GO:0005615(CC:extracellular space);GO:0005509(MF:calcium ion binding);GO:0008201(MF:heparin binding);GO:0050840(MF:extracellular matrix binding)				PF10591(Secreted protein acidic and rich in cysteine Ca binding region);PF00086(Thyroglobulin type-1 repeat);PF07648(Kazal-type serine protease inhibitor domain);PF16597(Thyroglobulin_1 repeat associated disordered domain)
M3WY74	Immunoglobulin binding protein 1	IGBP1	M3WY74	M3WY74	IGBP1	Immunoglobulin binding protein 1	M3WY74_FELCA	23	58371.9	60184.9	68877.6	62478.1	91772.9	90711.2	101289	94591	0.660508	0.00234587	0.0196432	GO:0009966(BP:regulation of signal transduction);GO:0035303(BP:regulation of dephosphorylation);GO:0005829(CC:cytosol);GO:0051721(MF:protein phosphatase 2A binding)	fca:101087383(IGBP1)	fca04140(Autophagy - animal);fca04136(Autophagy - other)		PF04177(TAP42-like family)
M3XBA3	ArfGAP with RhoGAP domain, ankyrin repeat and PH domain 3	ARAP3	M3XBA3	M3XBA3;A0A337SDG4;A0A337SIU9	ARAP3	ArfGAP with RhoGAP domain, ankyrin repeat and PH domain 3	M3XBA3_FELCA	20	10739.4	12853.4	10140.1	11244.3	17307.9	16537.6	17244.9	17030.1	0.660259	0.00253368	0.0199275	GO:0007165(BP:signal transduction);GO:0043547(BP:positive regulation of GTPase activity);GO:0005737(CC:cytoplasm);GO:0005096(MF:GTPase activator activity);GO:0005547(MF:phosphatidylinositol-3,4,5-trisphosphate binding);GO:0043325(MF:phosphatidylinositol-3,4-bisphosphate binding)	fca:101080259(ARAP3)	fca04015(Rap1 signaling pathway);fca04024(cAMP signaling pathway);fca04144(Endocytosis)		PF00620(RhoGAP domain);PF01412(Putative GTPase activating protein for Arf);PF07647(SAM domain (Sterile alpha motif));PF00788(Ras association (RalGDS/AF-6) domain);PF00169(PH domain)
A0A337SBF7	Inositol polyphosphate-5-phosphatase F	INPP5F	A0A337SBF7;M3XG43	A0A337SBF7;A0A5F5XXH9;A0A5F5Y0D1;M3XG43	INPP5F	Inositol polyphosphate-5-phosphatase F	A0A337SBF7_FELCA;M3XG43_FELCA	25	55014.1	49689.3	47490.1	50731.2	77195.7	72335	81216.1	76915.6	0.659569	0.001535	0.0176081	GO:0001921(BP:positive regulation of receptor recycling);GO:0008344(BP:adult locomotory behavior);GO:0014898(BP:cardiac muscle hypertrophy in response to stress);GO:0031161(BP:phosphatidylinositol catabolic process);GO:0042532(BP:negative regulation of tyrosine phosphorylation of STAT protein);GO:0046856(BP:phosphatidylinositol dephosphorylation);GO:0048015(BP:phosphatidylinositol-mediated signal…				PF12456(Inositol phosphatase);PF02383(SacI homology domain)
M3W1D1	Protein phosphatase 4 regulatory subunit 1	PPP4R1	M3W1D1	M3W1D1	PPP4R1	Protein phosphatase 4 regulatory subunit 1	M3W1D1_FELCA	33	53471.5	55714.9	53993	54393.1	83104.4	80071.1	84228.9	82468.1	0.659565	3.80328e-05	0.0137697	GO:0006470(BP:protein dephosphorylation);GO:0019888(MF:protein phosphatase regulator activity)				PF02985(HEAT repeat)
A0A2I2UZ63	AP complex mu/sigma subunit domain-containing protein	AP3S1	A0A2I2UZ63	A0A2I2UZ63;A0A5F5XI65	AP3S1	AP complex mu/sigma subunit domain-containing protein	A0A2I2UZ63_FELCA	12	64061.1	71542.4	69430.5	68344.7	114104	92273.4	104605	103661	0.659311	0.00620923	0.0288978	GO:0006886(BP:intracellular protein transport);GO:0006896(BP:Golgi to vacuole transport);GO:0016192(BP:vesicle-mediated transport);GO:0048490(BP:anterograde synaptic vesicle transport);GO:0030123(CC:AP-3 adaptor complex);GO:0030659(CC:cytoplasmic vesicle membrane);GO:0043231(CC:intracellular membrane-bounded organelle);GO:1904115(CC:axon cytoplasm)				PF01217(Clathrin adaptor complex small chain)
M3VVT2	Myosin IXB	MYO9B	M3VVT2	M3VVT2;M3XDX8;A0A5F5XBR8;A0A5F5XX05;A0A5F5XX53	MYO9B	Myosin IXB	M3VVT2_FELCA	56	67105.2	67616.5	59633.2	64785	102246	100640	91899.2	98261.7	0.65931	0.00125029	0.0171388	GO:0030048(BP:actin filament-based movement);GO:0035023(BP:regulation of Rho protein signal transduction);GO:0035385(BP:Roundabout signaling pathway);GO:0035556(BP:intracellular signal transduction);GO:0072673(BP:lamellipodium morphogenesis);GO:0001726(CC:ruffle);GO:0005829(CC:cytosol);GO:0005884(CC:actin filament);GO:0005938(CC:cell cortex);GO:0016459(CC:myosin complex);GO:0030027(CC:lamellipodi…	fca:101095321(MYO9B)	fca04814(Motor proteins)		PF00620(RhoGAP domain);PF00130(Phorbol esters/diacylglycerol binding domain (C1 domain));PF00063(Myosin head (motor domain));PF00612(IQ calmodulin-binding motif);PF00788(Ras association (RalGDS/AF-6) domain)
A0A337RYU5	WW domain binding protein 2	WBP2	A0A337RYU5;A0A337SAP2	A0A337SAP2;A0A2I2V0F4;A0A337RYU5	WBP2	WW domain binding protein 2	A0A337RYU5_FELCA;A0A337SAP2_FELCA	11	97517.5	90162.4	122909	103530	160240	156211	154792	157081	0.659084	0.00597748	0.0283792	GO:0003713(MF:transcription coactivator activity)				PF02893(GRAM domain)
M3W6L8	Thyroid hormone receptor interactor 6	TRIP6	M3W6L8	M3W6L8	TRIP6	Thyroid hormone receptor interactor 6	M3W6L8_FELCA	22	92157.5	88703.4	77112.4	85991.1	140298	133009	118230	130512	0.658873	0.00494041	0.0259169	GO:0007165(BP:signal transduction);GO:0030335(BP:positive regulation of cell migration);GO:0043009(BP:chordate embryonic development);GO:1901224(BP:positive regulation of NIK/NF-kappaB signaling);GO:0001725(CC:stress fiber);GO:0005634(CC:nucleus);GO:0005737(CC:cytoplasm);GO:0005829(CC:cytosol);GO:0005886(CC:plasma membrane);GO:0005925(CC:focal adhesion);GO:0005149(MF:interleukin-1 receptor bindin…	fca:101094469(TRIP6)	fca04621(NOD-like receptor signaling pathway)		PF00412(LIM domain)
A0A2I2UDQ0	glutamine--fructose-6-phosphate transaminase (isomerizing)	GFPT1	A0A2I2UDQ0;A0A5F5XTD4;M3W805	A0A2I2UDQ0;A0A5F5XTD4;M3W805	GFPT1	glutamine--fructose-6-phosphate transaminase (isomerizing)	A0A2I2UDQ0_FELCA;A0A5F5XTD4_FELCA;M3W805_FELCA	42	149283	144754	160524	151520	247333	214467	228147	229982	0.658835	0.001791	0.0182337	GO:0006048(BP:UDP-N-acetylglucosamine biosynthetic process);GO:0006541(BP:glutamine metabolic process);GO:0004360(MF:glutamine-fructose-6-phosphate transaminase (isomerizing) activity);GO:0097367(MF:carbohydrate derivative binding)				PF01380(SIS domain);PF13522(Glutamine amidotransferase domain)
A0A2I2UUL6	Proline rich coiled-coil 2C	PRRC2C	A0A2I2UUL6	A0A2I2UUL6	PRRC2C	Proline rich coiled-coil 2C	A0A2I2UUL6_FELCA	86	155647	152326	119207	142393	212080	214486	222069	216212	0.658583	0.00355992	0.022403	GO:0002244(BP:hematopoietic progenitor cell differentiation);GO:0034063(BP:stress granule assembly);GO:0005829(CC:cytosol)				PF07001(BAT2 N-terminus)
A0A2I2UHG8	Malic enzyme	ME1	A0A2I2UHG8	A0A2I2UHG8	ME1	Malic enzyme	A0A2I2UHG8_FELCA	21	36780.3	38247.7	42351.9	39126.6	63355.2	56180	58715.6	59416.9	0.65851	0.00163638	0.017805	GO:0006090(BP:pyruvate metabolic process);GO:0006108(BP:malate metabolic process);GO:0006734(BP:NADH metabolic process);GO:0006739(BP:NADP metabolic process);GO:0051289(BP:protein homotetramerization);GO:1902031(BP:regulation of NADP metabolic process);GO:0005739(CC:mitochondrion);GO:0000287(MF:magnesium ion binding);GO:0004471(MF:malate dehydrogenase (decarboxylating) (NAD+) activity);GO:0004473…				PF03949(Malic enzyme, NAD binding domain);PF00390(Malic enzyme, N-terminal domain)
M3WAC8	EMAP like 3	EML3	M3WAC8	M3WAC8	EML3	EMAP like 3	M3WAC8_FELCA	12	8982.7	10124.4	9065.96	9391.02	15139.6	12122.3	15542.7	14268.2	0.658178	0.0128691	0.0423741	GO:0000226(BP:microtubule cytoskeleton organization);GO:0007080(BP:mitotic metaphase plate congression);GO:1901673(BP:regulation of mitotic spindle assembly);GO:0005634(CC:nucleus);GO:0005737(CC:cytoplasm);GO:0030496(CC:midbody);GO:1990498(CC:mitotic spindle microtubule);GO:0008017(MF:microtubule binding);GO:0043621(MF:protein self-association)				PF03451(HELP motif);PF00400(WD domain, G-beta repeat)
A0A337SUT0	RPTOR independent companion of MTOR complex 2	RICTOR	A0A337SUT0;M3W8Y1	A0A337SUT0;A0A2I2UCC8;M3W8Y1	RICTOR	RPTOR independent companion of MTOR complex 2	A0A337SUT0_FELCA;M3W8Y1_FELCA	38	31746.9	34252.1	23495.1	29831.4	45586.3	43476.7	46945.1	45336	0.658006	0.0103655	0.0375442	GO:0009792(BP:embryo development ending in birth or egg hatching);GO:0010468(BP:regulation of gene expression);GO:0018105(BP:peptidyl-serine phosphorylation);GO:0030838(BP:positive regulation of actin filament polymerization);GO:0031532(BP:actin cytoskeleton reorganization);GO:0032008(BP:positive regulation of TOR signaling);GO:0033135(BP:regulation of peptidyl-serine phosphorylation);GO:0038203(…				PF14664(Rapamycin-insensitive companion of mTOR, N-term);PF14668(Rapamycin-insensitive companion of mTOR, domain 5);PF14663(Rapamycin-insensitive companion of mTOR RasGEF_N domain);PF14666(Rapamycin-insensitive companion of mTOR, middle domain);PF14665(Rapamycin-insensitive companion of mTOR, phosphorylation-site)
M3X7Z9	Tubulin beta chain	TUBB	M3X7Z9	M3W868;M3X7Z9;A0A2I2UXF6;A0A5F5XL66;A0A5F5XLB5;A0A5F5Y1X6;M3WL14	TUBB	Tubulin beta chain	M3X7Z9_FELCA	20	1240250	1132830	1072900	1148660	1810500	1607080	1820870	1746150	0.657824	0.0021668	0.0193325	GO:0000226(BP:microtubule cytoskeleton organization);GO:0000278(BP:mitotic cell cycle);GO:0050807(BP:regulation of synapse organization);GO:0051225(BP:spindle assembly);GO:0071895(BP:odontoblast differentiation);GO:0005641(CC:nuclear envelope lumen);GO:0005737(CC:cytoplasm);GO:0005874(CC:microtubule);GO:0036464(CC:cytoplasmic ribonucleoprotein granule);GO:0044297(CC:cell body);GO:0045171(CC:inter…	fca:101095657(TUBB)	fca04145(Phagosome);fca04540(Gap junction);fca04814(Motor proteins);;;;;;;		PF00091(Tubulin/FtsZ family, GTPase domain);PF03953(Tubulin C-terminal domain)
M3VWN1	ADP ribosylation factor guanine nucleotide exchange factor 2	ARFGEF2	M3VWN1	M3WMT3;M3VWN1;A0A5F5XSG2	ARFGEF2	ADP ribosylation factor guanine nucleotide exchange factor 2	M3VWN1_FELCA	54	67042.4	71341.1	50618	63000.5	102756	93194.6	91614.7	95855.1	0.657247	0.0103642	0.0375442	GO:0001881(BP:receptor recycling);GO:0006893(BP:Golgi to plasma membrane transport);GO:0007032(BP:endosome organization);GO:0015031(BP:protein transport);GO:0032012(BP:regulation of ARF protein signal transduction);GO:0032760(BP:positive regulation of tumor necrosis factor production);GO:0035556(BP:intracellular signal transduction);GO:0000139(CC:Golgi membrane);GO:0005815(CC:microtubule organizi…				PF20252(BIG2 C-terminal domain);PF09324(Mon2/Sec7/BIG1-like, HDS);PF12783(Mon2/Sec7/BIG1-like, HUS domain);PF01369(Sec7 domain);PF16213(Mon2/Sec7/BIG1-like, dimerisation and cyclophilin-binding domain)
M3WW86	Taxilin alpha	TXLNA	M3WW86	M3WW86	TXLNA	Taxilin alpha	M3WW86_FELCA	33	67241.2	64408	61534.1	64394.4	98911	101221	93884.7	98005.6	0.657049	0.00024686	0.0138038	GO:0042113(BP:B cell activation);GO:0005737(CC:cytoplasm);GO:0019905(MF:syntaxin binding)	fca:101080724			PF09728(Myosin-like coiled-coil protein)
M3W7D1	Four and a half LIM domains 3	FHL3	M3W7D1	M3W7D1	FHL3	Four and a half LIM domains 3	M3W7D1_FELCA	7	25913.5	26926.1	30653.1	27830.9	38645	40219.4	48228.7	42364.4	0.656941	0.0116373	0.0402563	GO:0030036(BP:actin cytoskeleton organization);GO:0001725(CC:stress fiber);GO:0005634(CC:nucleus);GO:0030018(CC:Z disc);GO:0003712(MF:transcription coregulator activity);GO:0003779(MF:actin binding);GO:0046872(MF:metal ion binding)	fca:101093198(FHL3)	fca04820(Cytoskeleton in muscle cells)		PF00412(LIM domain)
A0A2I2U290	CAP-Gly domain containing linker protein 2	CLIP2	A0A2I2U290	M3W639;A0A2I2U290;A0A5F5XR57	CLIP2	CAP-Gly domain containing linker protein 2	A0A2I2U290_FELCA	52	55907	58698.8	52231	55612.3	80896	85049.1	88032.7	84659.3	0.656895	0.000481464	0.0141459					PF01302(CAP-Gly domain)
M3WG47	Hydroxymethylglutaryl-CoA synthase	HMGCS1	M3WG47	M3WG47	HMGCS1	Hydroxymethylglutaryl-CoA synthase	M3WG47_FELCA	35	211291	222028	264530	232616	369726	322636	370123	354162	0.656808	0.00581553	0.0279421	GO:0006084(BP:acetyl-CoA metabolic process);GO:0006695(BP:cholesterol biosynthetic process);GO:0010142(BP:farnesyl diphosphate biosynthetic process, mevalonate pathway);GO:0005829(CC:cytosol);GO:0004421(MF:hydroxymethylglutaryl-CoA synthase activity);GO:0042803(MF:protein homodimerization activity)				PF08540(Hydroxymethylglutaryl-coenzyme A synthase C terminal);PF01154(Hydroxymethylglutaryl-coenzyme A synthase N terminal)
M3WJK4	RAB11 binding and LisH domain, coiled-coil and HEAT repeat containing	RELCH	M3WJK4	M3WJK4	RELCH	RAB11 binding and LisH domain, coiled-coil and HEAT repeat containing	M3WJK4_FELCA	36	52736.6	49553.1	42163.2	48151	72066.6	69406.2	78498.9	73323.9	0.656689	0.00367893	0.0225774	GO:0032367(BP:intracellular cholesterol transport);GO:0005802(CC:trans-Golgi network);GO:0055037(CC:recycling endosome)
[truncated: 7,307 more rows]
